# Supplementary material for: Study of VIPER and TATE in kinetoplastids and the evolution of tyrosine recombinase retrotransposons
Source: Mob DNA. 2019 Aug 5;10:34. doi: 10.1186/s13100-019-0175-2 (PMC6681497; doi:10.1186/s13100-019-0175-2)
Supplement: Supplementary file 2 — Table. Summary of the analyzes of the 15 most conserved copies of VIPER and TATE elements in each species. (XLSX 98 kb) [file 13100_2019_175_MOESM2_ESM.xlsx]

## Sheet: VIPER
Summary of the analyzes of the 15 most conserved copies in each species for VIPER and TATE elements. The information indicated are: Contigs / scaffolds of each copy with initial and final position of the isolated region, size of each predicted ORF in base pairs (bp) and amino acids (aa) and the initial and final position of the ORF in the isolated sequence, domain found in the protein with its po…
Genome/Chromossome position	ORF1						ORF2						ORF3
B. saltans	bp|aa	start	stop	Domain	position	e-value	bp|aa	start	stop	Domain	position	e-value	bp|aa	start	stop	Domain	position	e-value
CYKH01000025.1_3151_20572	1335 | 444	857	2191	no conserved domain			1284 | 427	1992	3275	DNA_BRE_C super family	245-400	1.69e-04	2559 | 852	2471	5029	Herpes_ICP4_C super family	57-262	9.18e-04
																RT_like super family	469-590	4.77e-05
																RNase_HI_RT_DIRS1	709-830	3.36e-12
CYKH01000163.1_1_11001	degenerated						degenerated						degenerated
CYKH01002167.1_41037_58365	missing region						missing region						missing region
CYKH01002004.1_7428_24660	degenerated						1119 | 372	6487	7605	DNA_BRE_C	178-343	1.21e-04	2907 | 968	5366	8272	RNase_H_like super family	773-897	1.10e-07
CYKH01002013.1_1_12182	1206 | 401	423	1628	no conserved domain			909 | 302	1703	2611	DNA_BRE_C super family	237-272	2.89e-03	2748 | 915	1453	4200	RNase_HI_RT_DIRS1	823-946	2.13e-15
CYKH01000269.1_1_9179	degenerated						degenerated						2328 | 775	6782	9109	RT_like super family	367-482	2.21e-08
																RNase_H_like super family	635-734	8.96e-05
CYKH01000051.1_1_14462	909 | 302	71	979	no conserved domain			degenerated						2211 | 736	1200	3410	RT_like super family	330-440	2.96e-06
																RNase_H_like super family	592-702	1.73e-08
CYKH01001028.1_1-12341	1203 | 400	613	1815	no conserved domain			1017 | 338	1691	2707	DNA_BRE_C super family	157-319	8.38e-03	2532 | 843	1900	4431	no conserved domain
CYKH01000216.1_1-13052	1236 | 411	959	2194	no conserved domain			873 | 290	2558	3430	DNA_BRE_C super family	93-260	2.26e-03	2628 | 875	2461	5088	RNase_H_like super family	737-861	2.12e-08
CYKH01001882.1_1-10112	degenerated						degenerated						degenerated
A. deanei	bp|aa	start	stop	Domain	position	e-value	bp|aa	start	stop	Domain	position	e-value	bp|aa	start	stop	Domain	position	e-value
KV452557.1_1_8823	missing region						missing region						2481 | 826	37	2517	RT_like super family	427-532	4.51e-07
																RNase_HI_RT_DIRS1	680-797	2.70e-11
KV452601.1_ 1_10225	1281 | 426	66	1346	SMC_N super family	89-204	4.71e-04	912 | 303	1374	2285	no conserved domain			1923 | 640	1964	3886	RVT_1 super family	512-626	2.21e-11
																RNase_HI_RT_DIRS1	279-398	2.81e-06
LXWQ01001302.1_1_9129	1440 | 479	26	1465	DUF4349 super family	217-323	4.61e-05	852 | 283	1553	2404	no conserved domain			missing region
KV452459.1_730186_747637	degenerated						degenerated						2457 | 818	7089	9545	Atrophin-1 super family	42-390	4.82e-11
Bl. ayalai	bp|aa	start	stop	Domain	position	e-value	bp|aa	start	stop	Domain	position	e-value	bp|aa	start	stop	Domain	position	e-value
Baya_011_1-8256	degenerated						degenerated						degenerated
C. fasciculata	bp|aa	start	stop	Domain	position	e-value	bp|aa	start	stop	Domain	position	e-value	bp|aa	start	stop	Domain	position	e-value
CfaC1_21_70088-87005	1182 | 393	6040	7221	SMC_N super family	169-349	2.77e-09	831 | 276	8097	8927	DNA_BRE_C super family	101-259	0.32	3453 | 1150	7160	10612	RT_like super family	692-887	7.30e-05
																RNase_HI_RT_DIRS1	999-1116	1.20e-11
CfaC1_21_119189-135554	degenerated						degenerated						degenerated
CfaC1_07_462109-479029	degenerated						degenerated						degenerated
CfaC1_27_129386-146207	degenerated						1251 | 416	7631	8881	no conserved domain			degenerated
CfaC1_14_171431-188417	degenerated						degenerated						degenerated
CfaC1_27_1300341-1317096	1251 | 416	6639	7889	no conserved domain			828 | 275	7995	8822	no conserved domain			2535 | 844	7886	10420	Herpes_ICP4_C super family	91-335	5.93e-06
																RT_like super family	481-601	2.10e-04
																RNase_H_like super family	713-830	1.22e-10
CfaC1_29_2156226 to 2172996	1227 | 408	6976	7896	no conserved domain			921 | 306	7914	8834	no conserved domain			2403 | 800	8033	10435	RT_like super family	436-554	2.75e-07
																RNase_HI_RT_DIRS1	669-785	6.05e-13
CfaC1_21_231550-248353	1416 | 471	5545	6960	GRS1 super family	157-241	1.81e-03	915 | 304	7932	8846	no conserved domain			2265 | 754	8213	10477	RT_like super family	382-502	2.58e-07
																RNase_H_like super family	616-730	1.75e-03
CfaC1_28_2171120-2187941	degenerated						1251 | 416	7631	8881	no conserved domain			2994 | 997	7462	10455	RT_like super family	642-685	9.02e-06
																RNase_H_like super family	877-993	1.08e-10
CfaC1_30_1543904 _1561355	degenerated						degenerated						degenerated
CfaC1_02_474724-491464	degenerated						degenerated						degenerated
CfaC1_27_958111-975121	degenerated						degenerated						degenerated
CfaC1_07_166777-183202	degenerated						degenerated						degenerated
CfaC1_27_958111-975121	degenerated						degenerated						degenerated
CfaC1_19_563329-580132	1416 | 471	6494	7909	GRS1 super family	157-241	4.15e-03	degenerated						degenerated
CfaC1_27_203487-219660	degenerated						degenerated						degenerated
CfaC1_27_901155-917727	degenerated						degenerated						degenerated
C. bombi	bp|aa	start	stop	Domain	position	e-value	bp|aa	start	stop	Domain	position	e-value	bp|aa	start	stop	Domain	position	e-value
MDUH01002600.1_9094-25429	degenerated						degenerated						degenerated
MDUH01001517.1_1-12841	degenerated						degenerated						degenerated
MDUH01000416.1_1-8248	missing region						missing region						missing region
MDUH01001911.1_1-8428	missing region						missing region						degenerated
MDUH01001560.1_1-8322	degenerated						degenerated						degenerated
MDUH01003204.1_11650 -28450	missing region						missing region						missing region
MDUH01002600.1_9828-25926	degenerated						degenerated						degenerated
MDUH01001981.1_1-10845	missing region						missing region						missing region
MDUH01001531.1_1-8324	missing region						missing region						missing region
MDUH01000409.1_1-8191	degenerated						degenerated						degenerated
C. mellificae	bp|aa	start	stop	Domain	position	e-value	bp|aa	start	stop	Domain	position	e-value	bp|aa	start	stop	Domain	position	e-value
MDUD01008257.1_1 -11179	1695 | 564	241	1935	SMC_N super family	3-191	5.23e-07	1524 | 507	1683	3206	no conserved domain			1509 | 502	3353	4861	RT_like super family	120-166	6.06e-03
				PHA03247 super family	235-385	2.41e-03										RNase_HI_RT_DIRS1	353-469	1.58e-13
MDUD01002432.1_1-13544	missing region						missing region						1206 | 401	212	1417	RT_like super family	20-73	2.53e-04
																RNase_H_like super family	261-377	3.55e-09
MDUD01003746.1_1-8933	missing region						missing region						degenerated
MDUD01008256.1_1-12129	1695 | 564	241	1935	SMC_N super family	3-191	5.23e-07	1524 | 507	1683	3206	no conserved domain			degenerated
				PHA03247 super family	235-385	2.31e-03
MDUD01001902.1_1-8905	missing region						missing region						degenerated
MDUD01009760.1_1-10501	missing region						missing region						degenerated
MDUD01004603.1_ 1-10240	missing region						missing region						degenerated
MDUD01009873.1_1-8656	missing region						missing region						degenerated
MDUD01005142.1_7270-23923	2103 | 700	4529	6631	SMC_N super family	45-327	4.12e-08	1524 | 507	6379	7902	no conserved domain			degenerated
				PHA03247 super family	371-521	2.41e-03							missing region
MDUD01009715.1_1-8720	missing region						missing region						missing region
MDUD01005502.1_1 -8703	missing region						missing region						missing region
MDUD01001077.1_1-8771	missing region						missing region						missing region
MDUD01008064.1_1-8683	missing region						missing region						missing region
MDUD01004871.1_13983-31104	degenerated						degenerated						degenerated
MDUD01002329.1_1-14914	degenerated						degenerated						degenerated
L. braziliensis M2903	bp|aa	start	stop	Domain	position	e-value	bp|aa	start	stop	Domain	position	e-value	bp|aa	start	stop	Domain	position	e-value
LbrM2903_33_1539484-1556650	degenerated						degenerated						domesticated gene (Ludwig e Krieger 2016)
LbrM2903_26_1000791-1017198	degenerated						degenerated						degenerated
LbrM2903_02_176579-192794	degenerated						degenerated						degenerated
LbrM2903_30_28211-44339	degenerated						degenerated						degenerated
L. braziliensis M2904	bp|aa	start	stop	Domain	position	e-value	bp|aa	start	stop	Domain	position	e-value	bp|aa	start	stop	Domain	position	e-value
LbrM.33_1451652-1468818	degenerated						degenerated						2946 | 981	6618	9563	domesticated gene (Ludwig e Krieger 2016)
LbrM.35_2455316-2471579	missing region						degenerated						missing region
LbrM.26_963324_979587	degenerated						degenerated						degenerated
LbrM.24_1-8597	degenerated						degenerated						degenerated
LbrM.25_148239-165138	degenerated						degenerated						degenerated
LbrM.30_16646-33107	degenerated						degenerated						degenerated
LbrM.02_148801-165487	degenerated						degenerated						degenerated
L. panamensis	bp|aa	start	stop	Domain	position	e-value	bp|aa	start	stop	Domain	position	e-value	bp|aa	start	stop	Domain	position	e-value
KB453417.1_position 8920 to 26086	degenerated						degenerated						domesticated gene (Ludwig e Krieger 2016)
KB453403.1_position 1 to 8647	degenerated						degenerated						degenerated
AOND01002329.1_position 1 to 8855	degenerated						degenerated						degenerated
KB453464.1_ position 367 to 17134	degenerated						degenerated						degenerated
L. peruviana	bp|aa	start	stop	Domain	position	e-value	bp|aa	start	stop	Domain	position	e-value	bp|aa	start	stop	Domain	position	e-value
LN609230.1	degenerated						degenerated						domesticated gene (Ludwig e Krieger 2016)
LN609233.1	degenerated						degenerated						degenerated
LN609231.1	degenerated						degenerated						degenerated
LN609250.1	degenerated						degenerated						degenerated
LN609235.1	degenerated						degenerated						degenerated
Leishmania sp MARLEM2494	bp|aa	start	stop	Domain	position	e-value	bp|aa	start	stop	Domain	position	e-value	bp|aa	start	stop	Domain	position	e-value
LMARLEM2494_33_1396114 to 1413280	degenerated						degenerated						domesticated gene (Ludwig e Krieger 2016)
Lep. pyrrhocoris	bp|aa	start	stop	Domain	position	e-value	bp|aa	start	stop	Domain	position	e-value	bp|aa	start	stop	Domain	position	e-value
LpyrH10_01_2869159 to 2886100	degenerated						1260 | 419	7686	8945	no conserved domain			2982 | 993	7607	10588	RVT_1 super family	606-733	1.08e-04
																RNase_H_like super family	845-961	4.66e-08
LpyrH10_23_276195 to 293136	1191 | 396	6499	7689	no conserved domain/Chbox			1260 | 419	7686	8945	none			2985 | 994	7604	10588	RVT_1 super family	607-734	1.08e-04
																RNase_H_like super family	846-962	4.66e-08
LpyrH10_04_530758 to 549244	1689 | 562	5942	7630	no conserved domain/CHbox			1260 | 419	7627	8886	none			2985 | 994	7545	10529	RVT_1 super family	607-734	1.08e-04
																RNase_H_like super family	846-962	4.66e-08
LpyrH10_04_1243152 to 1260642	degenerated						978 | 325	6919	7896	DNA_BRE_C super family	163-294	2.35e-03	degenerated
LpyrH10_27_158450 to 175940	degenerated						978 | 325	6918	7895	DNA_BRE_C	163-294	4.70e-04	degenerated
LpyrH10_03_1089342 to 1106217	degenerated						978 | 325	7901	8878	DNA_BRE_C super family	163-294	2.35e-03	degenerated
LpyrH10_31_379174 to 396058	missing region						missing region						2382 | 793	187	2568	RT_like super family	581-702	7.17e-04
LpyrH10_01_268361 to 285245	degenerated						891 | 296	8019	8909	no conserved domain			2229 | 742	7814	10042	RT_like super family	530-651	6.65e-04
LpyrH10_06_387179 to 404063	degenerated						891 | 296	8019	8909	no conserved domain			2583 | 860	7460	10042	RT_like super family	648-769	7.86e-04
LpyrH10_06_921602 to 938486	degenerated						891 | 296	8018	8908	no conserved domain			2583 | 860	7459	10041	RT_like super family	648-769	7.86e-04
LpyrH10_32_305194 to 322078	degenerated						891 | 296	8018	8908	no conserved domain			2583 | 860	7460	10042	RT_like super family	648-769	7.86e-04
LpyrH10_33_85444 to 103477	degenerated						891 | 296	8020	8910	no conserved domain			2583 | 860	7460	10042	RT_like super family	648-769	7.86e-04
LpyrH10_24_89801 to 107765	degenerated						891 | 296	7951	8841	no conserved domain			2346 | 781	7629	9974	RT_like super family	569-690	7.05e-04
LpyrH10_37_20051 to 36521	degenerated						891 | 296	5976	6866	no conserved domain			2229 | 742	5771	7999	RT_like super family	530-651	6.65e-04
LpyrH10_03_1764412 to 1781221	degenerated						degenerated						degenerated
Strigomonas culicis TCC012E	bp|aa	start	stop	Domain	position	e-value	bp|aa	start	stop	Domain	position	e-value	bp|aa	start	stop	Domain	position	e-value
AUXH01001107.1_1_9914	degenerated						degenerated						degenerated
T. brucei brucei TREU927	bp|aa	start	stop	Domain	position	e-value	bp|aa	start	stop	Domain	position	e-value	bp|aa	start	stop	Domain	position	e-value
Tb927_05_v5.1_239065_255241	degenerated						degenerated						degenerated
Tb927_02_v5.1_894682_911167	degenerated						degenerated						degenerated
Tb927_06_v5.1_771232_787690	degenerated						degenerated						degenerated
Tb927_11_bin_v5.1_364332_380958	degenerated						degenerated						degenerated
tryp_IXb-314f06.q1c_1566_31930	degenerated						degenerated						degenerated
Tb927_08_v5.1_2428219_444677	degenerated						degenerated						degenerated
Tb927_11_RH_fork_v5.1_ 46696_62881	degenerated						degenerated						degenerated
Tb927_11_v5.1_3036323_3052622	degenerated						degenerated						degenerated
Tb927_05_v5.1_115202_131660	degenerated						degenerated						degenerated
Tb927_11_bin_v5.1_3256658_3273170	degenerated						degenerated						degenerated
tryp_XI-321e04.q2k4065_1_9282	degenerated						degenerated						degenerated
Tb927_11_bin_v5.1_908022_924639	degenerated						degenerated						degenerated
tryp_X-448g06.q1c_33994_50578	degenerated						degenerated						degenerated
tryp_XI-1079d10.p1k_3289_19858	degenerated						degenerated						degenerated
Tb927_07_v5.1_2177591_2194208	degenerated						degenerated						degenerated
T. brucei gambiense DAL972	bp|aa	start	stop	Domain	position	e-value	bp|aa	start	stop	Domain	position	e-value	bp|aa	start	stop	Domain	position	e-value
Tbg972_02_628348_644500	degenerated						degenerated						degenerated
Tbg972_05_35658_52278	degenerated						degenerated						degenerated
Tbg972_05_163450_179821	degenerated						degenerated						degenerated
Tbg972_06_540613_556837	degenerated						degenerated						degenerated
Tbg972_07_2212113_228577	degenerated						degenerated						degenerated
Tbg972_08_312626_329237	degenerated						degenerated						degenerated
Tbg972_08_2159853_2176197	degenerated						degenerated						degenerated
Tbg972_09_1920088_1936684	degenerated						degenerated						degenerated
Tbg972_09_2112190_128546	degenerated						degenerated						degenerated
Tbg972_11_1102253_1119380	degenerated						degenerated						degenerated
Tbg972_11_3009734_3026114	degenerated						degenerated						degenerated
T. brucei Lister strain 427	bp|aa	start	stop	Domain	position	e-value	bp|aa	start	stop	Domain	position	e-value	bp|aa	start	stop	Domain	position	e-value
Tb427_05_v4_ 182352_198636	degenerated						degenerated						degenerated
Tb427_08_v4_2430373_2447119	degenerated						degenerated						degenerated
Tb427_02_v4_ 895055_ 911540	degenerated						degenerated						degenerated
TPH25N7_15924_32550	degenerated						degenerated						degenerated
Tb427_06_v4_771616_88074	degenerated						degenerated						degenerated
Tb427_11_01_v4_2979871_2996251	degenerated						degenerated						degenerated
Tb427_11_01_v4_4696592_4713017	degenerated						degenerated						degenerated
Tb427_10_v5_52455_69336	degenerated						degenerated						degenerated
Tb427_telo28_v2_18263_34841	degenerated						degenerated						degenerated
Tb427_telo3_v2_13496_30074	degenerated						degenerated						degenerated
Tb427_07_v4_2185847_2202461	degenerated						degenerated						degenerated
Tb427_08_v4_ 453214_469810	degenerated						degenerated						degenerated
Tb427_telo153_v2_26192_42626	degenerated						degenerated						degenerated
Tb427_telo40_v2_15822_32256	degenerated						degenerated						degenerated
Tb427_telo65_v2_12806_29240	degenerated						degenerated						degenerated
T. congolense	bp|aa	start	stop	Domain	position	e-value	bp|aa	start	stop	Domain	position	e-value	bp|aa	start	stop	Domain	position	e-value
T.congo_bin_contig_702_1_8918	missing region						degenerated						degenerated
T.congo_bin_contig_1137_1_13238	missing region						missing region						degenerated
T.congo_bin_contig_2418_1_10310	missing region						missing region						degenerated
T.congo_bin_contig_190_1_10242	missing region						missing region						degenerated
T.congo_bin_contig_2413_1_9638	missing region						missing region						missing region
T.congo_bin_contig_682_1_10657	missing region						missing region						degenerated
T.congo_bin_contig_1133_1_16190	degenerated						degenerated						degenerated
T.congo_bin_contig_447_17569_34135	missing region						missing region						missing region
T.congo_bin_contig_1805_1_14829	degenerated						degenerated						degenerated
T.congo_bin_contig_2211_1_14932	degenerated						degenerated						degenerated
T.congo_bin_contig_511_1_8391	missing region						missing region						degenerated
T.congo_bin_contig_2218_1_12345	degenerated						degenerated						degenerated
T.congo.pschr.5_362439_378900	degenerated						degenerated						degenerated
T.congo_bin_contig_2030_1_9221	missing region						missing region						degenerated
T.congo_bin_contig_481_8960_25736	degenerated						degenerated						degenerated
T. cruzi Dm28c	bp|aa	start	stop	Domain	position	e-value	bp|aa	start	stop	Domain	position	e-value	bp|aa	start	stop	Domain	position	e-value
MBSY01000196.1_8811_26148	1341 | 446	8001	9341	CwlO1 super family	119-211	2.38e-05	1017 | 338	9342	10358	DNA_BRE_C super family	172-307	0.05	2838 | 945	9218	12055	RT_like super family	494-608	1.81e-06
																RNase_H_like super family	797-912	3.05e-08
MBSY01000735.1_103491_120444	1341 | 446	6599	7939	CwlO1 super family	116-211	7.10e-05	1017 | 338	7940	8956	DNA_BRE_C super family	172-307	0.07	2838 | 945	7816	10653	RT_like super family	494-608	1.81e-06
																RNase_H_like super family	797-912	1.53e-09
MBSY01000671.1_224502_243336	1341 | 446	6783	8123	CwlO1 super family	116-211	6.31e-05	1017 | 338	8124	9140	DNA_BRE_C super family	172-307	0.08	2838 | 945	8000	10837	RT_like super family	494-608	1.81e-06
																RNase_H_like super family	797-912	1.54e-09
MBSY01000286.1_163055_180392	1341 | 446	8000	9340	CwlO1 super family	116-211	6.31e-05	1017 | 338	9341	10357	DNA_BRE_C super family	172-307	0.05	2838 | 945	9217	12054	RT_like super family	494-608	1.81e-06
																RNase_H_like super family	797-912	8.10e-09
MBSY01000506.1_5275_24109	1341 | 446	611	1951	CwlO1 super family	116-211	6.31e-05	1017 | 338	1952	2968	DNA_BRE_C super family	172-307	0.07	2838 | 945	1828	4665	RT_like super family	543-608	2.40e-05
																RNase_H_like super family	797-912	1.54e-09
MBSY01000682.1_274007_292841	1341 | 446	6784	8124	CwlO1 super family	116-211	6.37e-05	1017 | 338	8125	9141	DNA_BRE_C super family	172-321	0.11	2838 | 945	8001	10838	RT_like super family	494-608	1.81e-06
																RNase_H_like super family	797-912	8.45e-10
MBSY01000564.1_14698_33532	1341 | 446	6784	8124	CwlO1 super family	116-211	6.37e-05	1017 | 338	8125	9141	DNA_BRE_C super family	172-321	0.11	2838 | 945	8001	10838	RT_like super family	494-608	1.81e-06
																RNase_H_like super family	797-912	8.45e-10
MBSY01000375.1_3960_22794	1341 | 446	6784	8124	CwlO1 super family	119-211	2.49e-03	1017 | 338	8125	9141	DNA_BRE_C super family	172-321	0.11	2838 | 945	8001	10838	RT_like super family	494-608	1.81e-06
																RNase_H_like super family	797-912	8.45e-10
MBSY01000724.1_78454_95791	1341 | 446	6784	8124	CwlO1 super family	119-211	2.34e-03	1017 | 338	8125	9141	DNA_BRE_C super family	172-321	0.11	2838 | 945	8001	10838	RT_like super family	494-608	1.81e-06
																RNase_H_like super family	797-912	8.45e-10
MBSY01000278.1_2840_20177	degenerated						957 | 318	9342	10298	DNA_BRE_C super family	172-307	0.08	2718 | 905	9338	12055	RT_like super family	454-568	1.73e-06
																RNase_H_like super family	757-872	2.66e-09
MBSY01000060.1_7474_24799	1281 | 426	8049	9329	CwlO1 super family	99-184	1.84e-04	1017 | 338	9330	10346	DNA_BRE_C super family	172-321	0.10	2838 | 945	9206	12043	RT_like super family	494-608	1.81e-06
																RNase_H_like super family	797-912	1.72e-08
MBSY01000605.1_79439_96404	1479 | 492	6474	7952	CwlO1 super family	165-257	3.86e-04	1017 | 338	7953	8969	DNA_BRE_C super family	172-321	0.09	2835 | 944	7829	10663	RT_like super family	494-607	7.17e-07
																RNase_H_like super family	796-911	8.87e-10
MBSY01000552.1_148312_167083	1341 | 446	6784	8124	AcrA	117-213	8.93e-04	1017 | 338	8125	9141	DNA_BRE_C super family	172-321	0.11	2847 | 948	8001	10847	RT_like super family	494-608	3.38e-04
																RNase_H_like super family	797-912	6.04e-10
MBSY01000605.1_97481_114818	1341 | 446	4368	5708	CwlO1 super family	119-211	1.58e-03	1017 | 338	5709	6725	DNA_BRE_C super family	172-307	0.03	degenerated
MBSY01000595.1_903207_920544	degenerated						1017 | 338	9342	10358	DNA_BRE_C super family	172-307	0.19	2523 | 840	9218	11740	RT_like super family	494-648	3.54e-06
T. cruzi CLBrener Esmeraldo-like	bp|aa	start	stop	Domain	position	e-value	bp|aa	start	stop	Domain	position	e-value	bp|aa	start	stop	Domain	position	e-value
TcChr7-S_11386_29572	degenerated						degenerated						degenerated
TcChr14-S_338019_356097	degenerated						degenerated						8112	10082	1971 | 656	RT_like super family	205-319	1.32e-06
																RNase_H_like super family	508-623	6.45e-08
TcChr31-S_13761_31929	degenerated						degenerated						degenerated
TcChr10-S_21177_39900	degenerated						degenerated						degenerated
TcChr35-S_72788_91148	degenerated						degenerated						degenerated
TcChr16-S_394729_413227	degenerated						degenerated						missing region
TcChr37-S_1322075_1340243	degenerated						degenerated						degenerated
TcChr34-S_890178_907902	1230 | 409	6783	8012	AcrA	104-213	1.22e-03	1017 | 338	8124	9140	no conserved domain			degenerated
TcChr37-S_227009_245066	degenerated						degenerated						degenerated
TcChr4-S_138996_157074	degenerated						1140 | 379	7548	8687	DNA_BRE_C super family	213-362	3.64e-03	degenerated
TcChr34-S_692301_710013	degenerated						degenerated						degenerated
TcChr6-S_345624_363393	degenerated						degenerated						degenerated
TcChr23-S_310034_327326	degenerated						degenerated						degenerated
TcChr39-S_1752407_1770161	degenerated						degenerated						degenerated
TcChr9-S_135302_152639	1341 | 446	8000	9340	AcrA	117-206	7.86e-03	degenerated						degenerated
T. cruzi CLBrener Non-Esmeraldo-like	bp|aa	start	stop	Domain	position	e-value	bp|aa	start	stop	Domain	position	e-value	bp|aa	start	stop	Domain	position	e-value
TcChr24-P_441273_459957	1305 | 434	6697	8001	Smc super family	98-194	5.23e-03	1017 | 338	8037	9053	DNA_BRE_C super family	172-321	0.03	degenerated
TcChr25-P_627512_646445	degenerated						degenerated						degenerated
TcChr22-P_697823_716513	degenerated						degenerated						degenerated
TcChr36-P_1135548_1154313	1179 | 392	6946	8124	CwlO1 super family	65-157	1.06e-04	822 | 273	8320	9141	DNA_BRE_C super family	107-256	0.12	degenerated
TcChr19-P_475267_493282	degenerated						1011 | 336	8037	9047	DNA_BRE_C super family	170-319	0.13	degenerated
TcChr15-P_284741_302765	degenerated						degenerated						degenerated
TcChr41-P_1608774_1627491	degenerated						degenerated						degenerated
TcChr6-P_360773_378476	degenerated						degenerated						missing region
TcChr32-P_258091_276004	1356 | 451	6698	8053	CwlO1 super family	119-204	3.52e-04	degenerated						missing region
TcChr31-P_414403_431977	1041 | 346	5557	6597	CwlO1 super family	119-204	6.29e-03	degenerated						missing region
TcChr15-P_358019_375719	1605 | 534	5908	7512	CwlO1 super family	119-204	2.45e-04	degenerated						missing region
TcChr31-P_470146_488614	degenerated						degenerated						degenerated
TcChr18-P_453993_471768	degenerated						degenerated						degenerated
TcChr39-P_553547_571646	degenerated						degenerated						degenerated
TcChr17-P_103672_121948	degenerated						degenerated						degenerated
T. cruzi CLBrener marinkellei	bp|aa	start	stop	Domain	position	e-value	bp|aa	start	stop	Domain	position	e-value	bp|aa	start	stop	Domain	position	e-value
TcMARK_CONTIG_2700_26452_43939	degenerated						degenerated						degenerated
TcMARK_CONTIG_2842_10034_27623	missing region						degenerated						degenerated
TcMARK_CONTIG_2135_1_16368	missing region						missing region						missing region
TcMARK_CONTIG_1790_1244_18971	missing region						missing region						missing region
TcMARK_CONTIG_353_1_12874	missing region						missing region						missing region
TcMARK_CONTIG_2620_1_13846	missing region						missing region						missing region
TcMARK_CONTIG_1817_1_9880	missing region						degenerated						degenerated
TcMARK_CONTIG_3126_1_9485	missing region						missing region						missing region
TcMARK_CONTIG_2777_22932_40347	missing region						missing region						missing region
TcMARK_CONTIG_2077_1_16679	missing region						missing region						missing region
TcMARK_CONTIG_3243_1_9144	missing region						missing region						missing region
TcMARK_CONTIG_1202_1_13326	missing region						missing region						missing region
TcMARK_CONTIG_2169_64113_81303	degenerated						degenerated						degenerated
TcMARK_CONTIG_2871_4971_22089	missing region						degenerated						degenerated
TcMARK_CONTIG_2217_51778_68983	degenerated						degenerated						degenerated
TcMARK_CONTIG_1202_1_13385	missing region						missing region						missing region
TcMARK_CONTIG_353_1_15100	missing region						missing region						missing region
T. equiperdum	bp|aa	start	stop	Domain	position	e-value	bp|aa	start	stop	Domain	position	e-value	bp|aa	start	stop	Domain	position	e-value
CZPT02000022.1_ 1_9563	missing region						missing region						degenerated
CZPT02000880.1_ 1_857	missing region						missing region						degenerated
CZPT02000771.1_6647_3081	missing region						missing region						degenerated
CZPT02000194.1_1_10494	missing region						missing region						degenerated
CZPT02000892.1_ 1_0282	degenerated						degenerated						degenerated
CZPT02001432.1_1_9575	missing region						missing region						missing region
CZPT02000892.1_1_11269	degenerated						degenerated						degenerated
CZPT02001484.1_1_9050	missing region						missing region						missing region
CZPT02001533.1_1_11532	missing region						missing region						degenerated
CZPT02001729.1_ 1_8853	missing region						missing region						missing region
CZPT02001831.1_1_4371	missing region						missing region						degenerated
CZPT02001164.1_1_8640	missing region						degenerated						missing region
CZPT02001592.1_1_9446	missing region						missing region						degenerated
CZPT02001549.1_1_8874	degenerated						degenerated						degenerated
CZPT02001239.1_1_9330	missing region						missing region						missing region
T. evansi	bp|aa	start	stop	Domain	position	e-value	bp|aa	start	stop	Domain	position	e-value	bp|aa	start	stop	Domain	position	e-value
STIB805_Chr05_ 170098_186760	degenerated						degenerated						degenerated
STIB805_Chr02_893172_909993	degenerated						degenerated						degenerated
STIB805_Chr08_421837_38442	degenerated						degenerated						degenerated
STIB805_Chr11_01_2971647_2988096	degenerated						degenerated						degenerated
STIB805_Chr11_01_4709133_4726065	degenerated						degenerated						degenerated
STIB805_Chr06_757798_774421	degenerated						degenerated						degenerated
STIB805_Chr07_2160814_2177332	degenerated						degenerated						degenerated
STIB805_Chr08_421837_438442	degenerated						degenerated						degenerated
STIB805_Chr09_2125902_2142480	degenerated						degenerated						degenerated
STIB805_Chr02_129432_145791	degenerated						degenerated						degenerated
STIB805_Chr10_12999_29523	degenerated						degenerated						degenerated
STIB805_Chr10_36770_53564	degenerated						degenerated						degenerated
STIB805_Chr11_03_ 111205_127576	degenerated						degenerated						degenerated
STIB805_Chr04_23752_40108	degenerated						degenerated						degenerated
STIB805_Chr01_52005_68379	degenerated						degenerated						degenerated
T. grayi	bp|aa	start	stop	Domain	position	e-value	bp|aa	start	stop	Domain	position	e-value	bp|aa	start	stop	Domain	position	e-value
Tgr_1414_V1_ 1_10779	missing region						missing region						1974 | 657	243	2216	RT_like	211-390	5.32e-04
																RNase_H_like	522-634	1.32e-04
Tgr_665_V1_1_14837	degenerated						1038 | 345	2735	3772	no conserved domain			degenerated
Tgr_1155_V1_ 1_8733	missing region						missing region						degenerated
Tgr_1718_V1_1_10171	missing region						missing region						degenerated
Tgr_1826_V1_1_9153	missing region						missing region						degenerated
Tgr_1169_V1_1_11655	missing region						missing region						degenerated
Tgr_789_V1_1_10296	missing region						missing region						degenerated
Tgr_1588_V1_1_9913	missing region						missing region						degenerated
Tgr_1109_V1_1_12917	missing region						missing region						degenerated
Tgr_488_V1_477_16590	degenerated						degenerated						degenerated
Tgr_1111_V1_1_12252	degenerated						degenerated						degenerated
Tgr_1102_V1_ 1_12488	missing region						missing region						degenerated
Tgr_754_V1_1_15648	missing region						missing region						degenerated
Tgr_1375_V1_1_10479	missing region						missing region						degenerated
Tgr_97_V1_10356_26616	degenerated						degenerated						degenerated
T.theileri	bp|aa	start	stop	Domain	position	e-value	bp|aa	start	stop	Domain	position	e-value	bp|aa	start	stop	Domain	position	e-value
NBCO01000017.1_ 251886 to 268383	906 | 301	7602	8507	no conserved domain			822 | 273	8699	9520	DNA_BRE_C	107-256	1.27e-03	1581 | 526	9622	11202	RT_like super family	71-233	1.16e-05
																RNase_H_like super family	372-488	1.37e-10
NBCO01000023.1_365630 to 382295	missing region						missing region						missing region
NBCO01000028.1_417155 to 434675	missing region						missing region						1455 | 484	8072	9526	RT_like super family	44-171	1.29e-04
																RNase_H_like super family	345-464	3.11e-10
NBCO01000001.1_ 125834_143357	degenerated						degenerated						3042 | 1013	6489	9530	RNase_HI_RT_DIRS1	874-992	1.92e-11
NBCO01000004.1_ 941135_957797	1212 | 403	6356	7567	TolC	42-158	4.38e-04	degenerated						2514 | 837	7868	10381	RT_like super family	377-489	1.33e-05
				HemX	106-178	3.29e-04										RNase_H_like super family	678-797	8.41e-08
	CHbox
NBCO01000001.1_ 184039_200881	1266 | 421	6488	7753	no conserved domain/ CHbox			960 | 319	7886	8845	no conserved domain			1974 | 657	8065	10038	RT_like super family	370-557	5.16e-06
NBCO01000008.1_ 882435_899754	missing region						missing region						missing region
NBCO01000035.1_ 148891_165733	degenerated						degenerated						degenerated
NBCO01000021.1_1_3195	degenerated						degenerated						degenerated
NBCO01000040.1_ 265531_282172	missing region						missing region						missing region
NBCO01000018.1_ 233889_50971	degenerated						degenerated						degenerated
NBCO01000038.1_ 237362_253664	degenerated						degenerated						degenerated
NBCO01000037.1_ 111595_128803	degenerated						degenerated						degenerated
NBCO01000036.1_ 4776_21153	degenerated						degenerated						degenerated
NBCO01000035.1_232086_248910	degenerated						degenerated						degenerated
T. vivax	bp|aa	start	stop	Domain	position	e-value	bp|aa	start	stop	Domain	position	e-value	bp|aa	start	stop	Domain	position	e-value
TvY486_11_2839738 to 2856622	degenerated						degenerated						degenerated
TvY486_11_ 4546517 to 4563137	degenerated						degenerated						degenerated
TvY486_11_ 550849 to 567142	degenerated						degenerated						degenerated
TvY486_11_ 551138 to 567608	degenerated						degenerated						degenerated
TvY486_11_ 4339338 to 4356285	degenerated						degenerated						degenerated
TvY486_11_3128323 to 3145228	degenerated						degenerated						degenerated
TvY486_11_159615 to 176364	degenerated						degenerated						degenerated
TvY486_11_3725402 to 3741731	degenerated						degenerated						degenerated
TvY486_09_ 1957548 to 1974051	degenerated						degenerated						degenerated
TvY486_09_ 314916 to 331272	degenerated						degenerated						degenerated
TvY486_10_ 430434 to 447264	degenerated						degenerated						degenerated
TvY486_03_ 1 to 16403	degenerated						degenerated						degenerated
TvY486_03_ 512004 to 528744	degenerated						degenerated						degenerated
TvY486_08_426690 to 443532	degenerated						degenerated						degenerated
TvY486_02_519592 to 536476	degenerated						degenerated						degenerated

## Sheet: TATE
Summary of the analyzes of the 15 most conserved copies in each species for VIPER and TATE elements. The information indicated are: Contigs / scaffolds, initial and final position of the isolated region (when more than one copy was identified in the same contig), size of each predicted ORF in base pairs (bp) and amino acids (aa) and the initial and final position of the ORF in the isolated sequen…
Genome/Chromossome position	ORF1						ORF2						ORF3
B. saltans	bp|aa	start	stop	Domain	position	e-value	bp|aa	start	stop	Domain	position	e-value	bp|aa	start	stop	Domain	position	e-value
CYKH01000290.1	5226 | 1741	1157	6382	DNA_BRE_C	894-1032	2.55e-07	Gag-like, YR and RT/RH in a single ORF
				RVT_1 super family	1294-1377	1.87e-03
CYKH01000240.1	4395 | 1464	371	4765	DNA_BRE_C	640-783	4.91e-05	Gag-like, YR and RT/RH in a single ORF
				RVT_1 super family	1052-1122	1.05e-04
CYKH01000124.1	degenerated						degenerated						degenerated
CYKH01001237.1	degenerated						degenerated						degenerated
CYKH01001135.1	degenerated						degenerated						degenerated
A. deanei	bp|aa	start	stop	Domain	position	e-value	bp|aa	start	stop	Domain	position	e-value	bp|aa	start	stop	Domain	position	e-value
KV452613.1	degenerated						1527 | 508	6676	8202	no conserved domain			2937 | 978	7200	10136	RNase_HI_RT_DIRS1	790-935	2.70e-07
KV452575.1	degenerated						missing region						missing region
KV452489.1	degenerated						missing region						missing region
LXWQ01001884.1	degenerated						missing region						missing region
KV452523.1	degenerated						degenerated						degenerated
KV452539.1	degenerated						degenerated						degenerated
KV452469.1	degenerated						degenerated						degenerated
KV452484.1	degenerated						degenerated						degenerated
KV452489.1	degenerated						1152 | 383	8065	9216	DNA_BRE_C super family	381-500	7.92e-03	missing region
KV452604.1	degenerated						1068 | 355	7518	8585	no conserved domain			missing region
B. ayala	bp|aa	start	stop	Domain	position	e-value	bp|aa	start	stop	Domain	position	e-value	bp|aa	start	stop	Domain	position	e-value
Baya_534	missing region						degenerated						degenerated
Baya_481	degenerated						degenerated						degenerated
Baya_396	degenerated						degenerated						degenerated
Baya_076	degenerated						degenerated						degenerated
Baya_525	degenerated						degenerated						degenerated
Baya_265	degenerated						degenerated						degenerated
Baya_052	degenerated						degenerated						degenerated
Baya_381	degenerated						degenerated						degenerated
Baya_016	degenerated						degenerated						degenerated
Baya_354	degenerated						degenerated						degenerated
Baya_535	degenerated						degenerated						degenerated
Baya_432	degenerated						degenerated						degenerated
Baya_045	degenerated						degenerated						degenerated
Baya_130	degenerated						degenerated						degenerated
Baya_459	missing region						degenerated						degenerated
C. fasciculata	bp|aa	start	stop	Domain	position	e-value	bp|aa	start	stop	Domain	position	e-value	bp|aa	start	stop	Domain	position	e-value
CfaC1_30_2950106to2966213	degenerated						degenerated						degenerated
CfaC1_30_2490278to2508065	degenerated						1479 | 492	6568	8046	DNA_BRE_C	308-445	2.34e-03	degenerated
CfaC1_30_944521to960832	degenerated						degenerated						degenerated
CfaC1_30_511957to529090	degenerated						degenerated						degenerated
CfaC1_28_1 to 11317	degenerated						degenerated						degenerated
CfaC1_05_604476 to 621432	degenerated						degenerated						degenerated
CfaC1_27_1555949 to 1574273	degenerated						1863 | 620	6654	8516	DNA_BRE_C	450-592	1.04e-04	1986 | 661	8345	10330	RT_like super family	182-358	2.61e-09
CfaC1_14_310041 to 327558	degenerated						2790 | 929	4101	6890	DNA_BRE_C super family	724-901	2.74e-07	2265 | 754	5984	8248	RT_like super family	406-595	3.97e-10
CfaC1_23_1 to 12057	degenerated						degenerated						degenerated
CfaC1_22_1 to 12307	degenerated						degenerated						degenerated
CfaC1_26	1365 | 454	4901	6265	no conserved domain			degenerated						degenerated
CfaC1_11	degenerated						2373 | 790	5405	7777	ULP1 super family	20-105	3.86e-04	degenerated
CfaC1_18_509862to526407	degenerated						1365 | 454	5965	7329	FAM196 super family	66-195	3.85e-03	degenerated
CfaC1_16_589459 to 607126	1125 | 374	4451	5575	no conserved domain			2202 | 733	5719	7920	DNA_BRE_C	548-697	2.62e-09	2034 | 677	7410	9443	RT_like super family	305-434	5.75e-07
																DNA_pol3_gamma3 super family	3-133	8.48e-03
CfaC1_19	degenerated						degenerated						degenerated
E. monterogeii	bp|aa	start	stop	Domain	position	e-value	bp|aa	start	stop	Domain	position	e-value	bp|aa	start	stop	Domain	position	e-value
KB312623.1_588398 to 605495	1101 | 366	8001	9101	no conserved domain			missing region						missing region
AOFS01002192.1	missing region						missing region						degenerated
KB312616.1	degenerated						degenerated						degenerated
AOFS01001613.1	missing region						1344 | 447	154	>1497	DNA_BRE_C	279-434	2.04e-06	missing region
KB312643.1	degenerated						degenerated						missing region
AOFS01002410.1	missing region						missing region						degenerated
AOFS01001643.1	missing region						degenerated						degenerated
AOFS01002159.1	1098 | 365	100	1197	no conserved domain			missing region						missing region
KB312623.1_ 321696 to 338106	degenerated						degenerated						degenerated
L. aethiopica	bp|aa	start	stop	Domain	position	e-value	bp|aa	start	stop	Domain	position	e-value	bp|aa	start	stop	Domain	position	e-value
KE598634.1	degenerated						degenerated						degenerated
KE598637.1	degenerated						degenerated						degenerated
KE598629.1	degenerated						degenerated						degenerated
AUMB01001235.1	degenerated						degenerated						degenerated
L. amazonensis	bp|aa	start	stop	Domain	position	e-value	bp|aa	start	stop	Domain	position	e-value	bp|aa	start	stop	Domain	position	e-value
KE391216.1	degenerated						degenerated						degenerated
KE391474.1	degenerated						degenerated						degenerated
KE390981.1	degenerated						degenerated						degenerated
L. arabica	bp|aa	start	stop	Domain	position	e-value	bp|aa	start	stop	Domain	position	e-value	bp|aa	start	stop	Domain	position	e-value
KE147199.1	degenerated						degenerated						degenerated
ATBH01001348.1	degenerated						degenerated						degenerated
KE147214.1	degenerated						degenerated						degenerated
L. braziliensis M2903	bp|aa	start	stop	Domain	position	e-value	bp|aa	start	stop	Domain	position	e-value	bp|aa	start	stop	Domain	position	e-value
LbrM2903_11_528119 to 545012	degenerated						missing region						missing region
LbrM2903_30_1199487 to 1215807	degenerated						degenerated						degenerated
LbrM2903_28_1 to 16714	1182 | 393	1093	2274	no conserved domain			2073 | 690	6813	8885	DNA_BRE_C	506-665	9.44e-07	2214 | 737	7592	>9805	RT_like super family	573-726	2.41e-05
LbrM2903_32_2475 to 18756	missing region						missing region						missing region
LbrM2903_32_20900 to 37916	missing region						missing region						missing region
LbrM2903_34_899291 to 916439	missing region						missing region						missing region
LbrM2903_29_1 to 8463	missing region						missing region						missing region
LbrM2903_31_924447 to 941880	degenerated						degenerated						degenerated
AOSE01003414	missing region						1281 | 426	12	>1292	no conserved domain			missing region
LbrM2903_20_2852695 to 2870131	missing region						missing region						missing region
LbrM2903_20_205793 to 222485	degenerated						degenerated						missing region
AOSE01003477	missing region						degenerated						missing region
AOSE01003430	missing region						1176 | 391	323	>1498	SPOR super family	160-298	2.42e-03	missing region
LbrM2903_13	1137 | 378	6763	7899	no conserved domain			1191 | 396	8016	>9206	tRNA-synt_1g super family	258-313	3.56e-03	missing region
AOSE01003491	missing region						1041 | 346	10	>1050	no conserved domain			missing region
L. braziliensis M2904	bp|aa	start	stop	Domain	position	e-value	bp|aa	start	stop	Domain	position	e-value	bp|aa	start	stop	Domain	position	e-value
LbrM.35_7065 to 24030	948 | 315	8021	8968	no conserved domain			2949 | 982	9061	12009	SPOR super family	165-303	2.73e-06	2862 | 953	11121	13982	RT_like super family	413-591	3.04e-05
										DNA_BRE_C super family	813-978	2.09e-04				Peptidase_A17 super family	647-755	8.59e-04
LbrM.30_1120659 to 1137873	1218 | 405	8000	9217	no conserved domain			2934 | 977	9310	12243	DNA_BRE_C super family	788-951	1.19e-04	2862 | 953	11355	14216	RT_like super family	438-591	3.96e-05
																Peptidase_A17 super family	647-755	8.59e-04
LbrM.20.2_668198 to 685412	1218 | 405	8000	9217	no conserved domain			2949 | 982	9310	12258	DNA_BRE_C super family	813-957	2.15e-04	2466 | 821	11370	13835	RT_like super family	413-591	1.65e-04
										SPOR super family	165-303	1.45e-03				Peptidase_A17 super family	647-755	4.90e-04
																GcrA super family	107-208	7.43e-03
LbrM.34_835869 to 852672	degenerated						2949 | 982	9287	12235	DNA_BRE_C	798-957	6.55e-06	2862 | 953	11347	14208	RT_like super family	438-591	1.42e-04
										Atrophin-1 super family	201-374	7.64e-03				Peptidase_A17 super family	647-755	8.59e-04
LbrM.11_528344 to 545558	1218 | 405	8001	9218	no conserved domain			2949 | 982	9311	12259	DNA_BRE_C	797-957	4.86e-07	1878 | 625	11371	13248	RT_like super family	438-591	2.44e-05
										KAR9 super family	221-327	3.20e-03
LbrM.31_815404 to 831736	degenerated						2949 | 982	8428	11376	DNA_BRE_C super faK115:R116	813-978	9.74e-06	2862 | 953	10488	13349	RT_like super family	438-591	3.96e-05
																Peptidase_A17 super family	647-755	8.59e-04
LbrM.27_1 to 12963	missing region						2934 | 977	93	3026	SPOR super family	165-303	2.41e-05	2829 | 942	2138	4966	RT_like super family	438-591	3.91e-05
										DNA_BRE_C super family	807-951	1.65e-04				Peptidase_A17 super family	647-755	5.71e-04
LbrM.28_1 to 15939	1143 | 380	8000	9142	PUFD_like super family	183-278	3.76e-03	2919 | 972	9250	12168	DNA_BRE_C super family	783-946	1.15e-04	2862 | 953	11280	14141	RT_like super family	438-591	3.96e-05
																Peptidase_A17 super family	647-755	8.59e-04
LbrM.34_1988145 to 2004588	GAG and YR in the same ORF						3642 | 1213	8480	12121	DNA_BRE_C	1029-1188	1.57e-06	2862 | 953	11233	14094	RT_like super family	438-591	3.96e-05
										SPOR super family	401-539	5.05e-05				Peptidase_A17 super family	647-755	5.78e-04
LbrM.00_60_575438-582815_1 to 9633	1194 | 397	467	1660	no conserved domain			2919 | 972	1768	4686	DNA_BRE_C	788-947	2.30e-06	2862 | 953	3798	6659	RT_like super family	438-591	3.96e-05
										SPOR super family	160-298	1.26e-05				Peptidase_A17 super family	647-755	8.59e-04
LbrM.24_813439 to 832264	degenerated						2514 | 837	5941	8454	SPOR super family	165-303	2.74e-03	2862 | 953	8001	10862	RT_like super family	438-591	3.96e-05
																Peptidase_A17 super family	647-755	8.59e-04
LbrM.30_147253 to 164377	1332 | 443	7797	9128	no conserved domain			2622 | 873	9221	11842	tRNA-synt_1g super family	263-318	8.08e-03	degenerated
LbrM.00_41_423585-436033_1 to 12369	degenerated						1374 | 457	7515	8888	DNA_BRE_C super family	287-431	8.33e-06	2652 | 883	8000	10651	RT_like super family	438-591	3.63e-05
																Peptidase_A17 super family	647-755	7.90e-04
LbrM.00_85_724234-731913_1 to 13651	missing region						2625 | 874	293	2917	DNA_BRE_C	689-849	5.95e-07	3129 | 1042	1762	4890	RT_like super family	527-680	4.37e-05
										SPOR super family	62-200	6.75e-06				Peptidase_A17 super family	736-844	9.48e-04
L. donavani	bp|aa	start	stop	Domain	position	e-value	bp|aa	start	stop	Domain	position	e-value	bp|aa	start	stop	Domain	position	e-value
Ld32	degenerated						degenerated						degenerated
Ld30_1291608 to 1308000	degenerated						degenerated						degenerated
Ld30_1051411 to 1067803	degenerated						degenerated						degenerated
Ld20_66280 to 82684	degenerated						degenerated						degenerated
Ld20_327264 to 343584	degenerated						degenerated						degenerated
L. enriettii	bp|aa	start	stop	Domain	position	e-value	bp|aa	start	stop	Domain	position	e-value	bp|aa	start	stop	Domain	position	e-value
KE148264.1	degenerated						degenerated						degenerated
KE148263.1	degenerated						degenerated						degenerated
KE148258.1	degenerated						degenerated						degenerated
KE148217.1	degenerated						degenerated						degenerated
KE148204.1	degenerated						degenerated						degenerated
KE148275.1	degenerated						degenerated						degenerated
KE148290.1_1_9663	degenerated						1170 | 389	7844	9013	DNA_pol3_gamma3 super family	33-170	5.09e-05	missing region
										EBV-NA3 super family	19-302	8.82e-05
KE148233.1	degenerated						degenerated						degenerated
KE148288.1	degenerated						degenerated						degenerated
KE148222.1	degenerated						degenerated						degenerated
KE148304.1	missing region						degenerated						degenerated
KE148280.1_3667_20338	degenerated						1323 | 440	6745	8067	no conserved domain			degenerated
KE148238.1	degenerated						degenerated						degenerated
KE148287.1_9714_26598	degenerated						1086 | 361	6798	7883	no conserved domain			degenerated
KE148306.1	missing region						missing region						degenerated
L. gerbilli	bp|aa	start	stop	Domain	position	e-value	bp|aa	start	stop	Domain	position	e-value	bp|aa	start	stop	Domain	position	e-value
KE561409.1	degenerated						degenerated						degenerated
KE561408.1	degenerated						degenerated						degenerated
KE561439.1	degenerated						degenerated						degenerated
KE561431.1	degenerated						degenerated						degenerated
KE561412.1	degenerated						degenerated						degenerated
ATBK01001157.1	degenerated						degenerated						degenerated
L. infantum	bp|aa	start	stop	Domain	position	e-value	bp|aa	start	stop	Domain	position	e-value	bp|aa	start	stop	Domain	position	e-value
LinJ.32	degenerated						degenerated						degenerated
LinJ.30_ p1272412to1289083	degenerated						degenerated						degenerated
LinJ.30_ p1036645to1053277	degenerated						degenerated						degenerated
LinJ.20_ p64936to81340	degenerated						degenerated						degenerated
LinJ.20_ p320708to337028	degenerated						degenerated						degenerated
LinJ.24	degenerated						degenerated						degenerated
L. major	bp|aa	start	stop	Domain	position	e-value	bp|aa	start	stop	Domain	position	e-value	bp|aa	start	stop	Domain	position	e-value
LmjF.32	degenerated						degenerated						degenerated
LmjF.30_ p1315453to1331845	degenerated						degenerated						degenerated
LmjF.30_ p1075153to1091545	degenerated						degenerated						degenerated
LmjF.13	degenerated						degenerated						degenerated
L. mexicana	bp|aa	start	stop	Domain	position	e-value	bp|aa	start	stop	Domain	position	e-value	bp|aa	start	stop	Domain	position	e-value
LmxM.20_ p2701039to2717500	degenerated						degenerated						degenerated
LmxM.24	degenerated						degenerated						degenerated
LmxM.12	degenerated						degenerated						degenerated
LmxM.29	degenerated						degenerated						degenerated
LmxM.20_ p2947225to2963704	degenerated						degenerated						degenerated
L. panamensis	bp|aa	start	stop	Domain	position	e-value	bp|aa	start	stop	Domain	position	e-value	bp|aa	start	stop	Domain	position	e-value
AOND01002634.1_1_9805	1218 | 405	330	1547	no conserved domain			missing region						missing region
KB453324.1	missing region						missing region						degenerated
AOND01002656.1	missing region						1908 | 635	8	>1915	no conserved domain			missing region
KB453475.1	missing region						degenerated						degenerated
KB453585.1	degenerated						degenerated						missing region
KB453290.1	1473 | 490	8000	9472	Lon super family	64-180	2.40e-03	missing region						missing region
KB453322.1	missing region						missing region						missing region
AOND01002915.1	missing region						degenerated						missing region
AOND01003046.1	missing region						degenerated						missing region
AAOND01003030.1	missing region						degenerated						missing region
L. peruviana	bp|aa	start	stop	Domain	position	e-value	bp|aa	start	stop	Domain	position	e-value	bp|aa	start	stop	Domain	position	e-value
LN609263.1_1151984 to 1168733	936 | 311	7826	8761	no conserved domain			missing region						missing region
LN609261.1_ 853270 to 870355	missing region						missing region						missing region
LN609263.1_ 1166335 to 1184362	degenerated						degenerated						degenerated
LN609263.1_ 1146011 to 1163423	degenerated						degenerated						degenerated
LN609266.1_ 418741 to 436768	missing region						missing region						missing region
LN609266.1_ 589307 to 605861	1194 | 397	4670	5863	no conserved domain			2592 | 863	5971	8562	SPOR super family	160-298	6.08e-06	missing region
LN609261.1_ 2032340 to 2050190	degenerated						degenerated						degenerated
LN609261.1_ 1 to 11385	missing region						missing region						missing region
LN609236.1_ 701223 to 718728	degenerated						degenerated						degenerated
LN609236.1_ 675485 to 692618	degenerated						degenerated						degenerated
LN609248.1_ 9175 to 26524	missing region						missing region						missing region
LN609248.1_ 1 to 14579	degenerated						degenerated						degenerated
LN609233.1	missing region						missing region						missing region
LN609241.1	degenerated						degenerated						degenerated
LN609249.1	degenerated						degenerated						degenerated
C. bombi	bp|aa	start	stop	Domain	position	e-value	bp|aa	start	stop	Domain	position	e-value	bp|aa	start	stop	Domain	position	e-value
MDUH01002707.1_1 to 10521	degenerated						degenerated						degenerated
MDUH01002709.1_1 to 11605	degenerated						degenerated						degenerated
MDUH01002708.1_1 to 11605	degenerated						degenerated						degenerated
MDUH01000907.1_1 to 9848	degenerated						degenerated						degenerated
MDUH01003250.1_1 to 9848	degenerated						degenerated						degenerated
MDUH01002834.1_1 to 11419	degenerated						degenerated						degenerated
MDUH01001073.1_921 to 17661	degenerated						degenerated						degenerated
MDUH01001014.1_1 to 16220	degenerated						degenerated						degenerated
MDUH01000487.1_1 to 8833	degenerated						degenerated						missing region
MDUH01002967.1_1 to 9471	degenerated						degenerated						degenerated
MDUH01003231.1_11840 to 28268	degenerated						degenerated						degenerated
MDUH01003135.1_1 to 13836	degenerated						degenerated						degenerated
MDUH01001098.1_1 to 8703	degenerated						degenerated						degenerated
MDUH01003218.1_1 to 9032	degenerated						degenerated						degenerated
MDUH01002211.1_11184 to 27717	degenerated						degenerated						degenerated
C. mellificae	bp|aa	start	stop	Domain	position	e-value	bp|aa	start	stop	Domain	position	e-value	bp|aa	start	stop	Domain	position	e-value
MDUD01001032.1_1 to 10366	987 | 328	377	1363	no conserved domain			2022 | 673	1714	3735	DNA_BRE_C super family	495-637	1.66e-06	1767 | 588	3765	5531	RT_like super family	103-283	3.07e-08
																Peptidase_A17 super family	352-424	5.86e-03
MDUD01001468.1_1 to 13955	1071 | 356	1215	2285	no conserved domain			2766 | 921	2417	5182	DNA_BRE_C	726-899	1.36e-06	missing region
MDUD01007090.1_1 to 8568	degenerated						degenerated						degenerated
MDUD01009972.1_ 1 to 10550	degenerated						1506 | 501	1444	2949	no conserved domains			degenerated
MDUD01001862.1_ 1 to 8525	degenerated						degenerated						degenerated
MDUD01002103.1_1 to 8681	degenerated						degenerated						degenerated
MDUD01002404.1_1 to 9169	degenerated						degenerated						degenerated
MDUD01002261.1_1 to 8713	degenerated						degenerated						degenerated
MDUD01008473.1_1 to 8419	degenerated						degenerated						degenerated
MDUD01004842.1_1 to 8905	degenerated						degenerated						degenerated
MDUD01001414.1_1 to 9037	degenerated						degenerated						degenerated
L. tropica	bp|aa	start	stop	Domain	position	e-value	bp|aa	start	stop	Domain	position	e-value	bp|aa	start	stop	Domain	position	e-value
KE147417.1_46268 to 63608	degenerated						degenerated						degenerated
KE147314.1_234387 to 251076	degenerated						degenerated						degenerated
KE147331.1_198221 to 214763	degenerated						degenerated						degenerated
KE147387.1_42681 to 59004	degenerated						degenerated						degenerated
KE147405.1_70117 to 86239	degenerated						degenerated						degenerated
KE147318.1_478985 to 495101	degenerated						degenerated						degenerated
KE147336.1_191854 to 208120	degenerated						degenerated						degenerated
L. turanica	bp|aa	start	stop	Domain	position	e-value	bp|aa	start	stop	Domain	position	e-value	bp|aa	start	stop	Domain	position	e-value
KE537394.1_330719 to 347141	degenerated						degenerated						degenerated
KE537429.1_ 12042 to 28308	degenerated						degenerated						degenerated
Leishmania sp. MARLEM2494	bp|aa	start	stop	Domain	position	e-value	bp|aa	start	stop	Domain	position	e-value	bp|aa	start	stop	Domain	position	e-value
LMARLEM2494_09_ 259835 to 277412	missing region						degenerated						degenerated
LMARLEM2494_28_ 375015 to 392166	degenerated						degenerated						degenerated
LMARLEM2494_30_ 1118759 to 1135850	degenerated						degenerated						degenerated
LMARLEM2494_01_ 235741 to 252601	degenerated						degenerated						degenerated
LMARLEM2494_11_ 159126 to 175839	degenerated						degenerated						degenerated
LMARLEM2494_15_ 396525 to 413214	degenerated						degenerated						degenerated
LMARLEM2494_24_1 to 9208	degenerated						degenerated						degenerated
LMARLEM2494_13_104217 to 120759	degenerated						degenerated						degenerated
LMARLEM2494_35_418182 to 434724	degenerated						1221 | 406	7907	9127	no conserved domain			degenerated
LMARLEM2494_08_363895 to 380425	degenerated						1038 | 345	7592	8629				degenerated
LMARLEM2494_36_2610406 to 2626831	degenerated						degenerated						degenerated
LMARLEM2494_17_368696 to 385085	degenerated						degenerated						degenerated
LMARLEM2494_27_361628 to 378032	degenerated						degenerated						degenerated
LMARLEM2494_19_565386 to 581688	degenerated						degenerated						degenerated
LMARLEM2494_05_344880 to 361482	degenerated						degenerated						degenerated
Lep. pyrrhocoris	bp|aa	start	stop	Domain	position	e-value	bp|aa	start	stop	Domain	position	e-value	bp|aa	start	stop	Domain	position	e-value
LpyrH10_14_696260 to 713264	1008 | 335	7948	8955	no conserved domain			2859 | 952	9305	12163	DNA_BRE_C	748-927	9.87e-06	1557 | 518	12247	13803	RT_like super family	115-281	5.62e-05
LpyrH10_03_990765 to 1008837	1095 | 364	4245	5339	no conserved domain			3264 | 1087	4918	8181	DNA_BRE_C super family	909-1059	6.22e-05	2718 | 905	7395	10112	no conserved domain
LpyrH10_16_467696 to 485768	degenerated						3081 | 1026	7032	10112	no conserved domain			degenerated
LpyrH10_01_2575473 to 2593542	degenerated						1155 | 384	7026	8180	DNA_BRE_C super family	206-356	8.65e-06	3078 | 1025	7031	10108	RT_like super family	512-664	1.24e-04
LpyrH10_37_13614 to 31398	degenerated						degenerated						degenerated
LpyrH10_45_1 to 10050	1200 | 399	4163	5362	no conserved domain			1863 | 620	5785	7647	DNA_BRE_C	430-592	3.11e-04	2586 | 861	6894	9479	RT_like super family	376-541	1.31e-11
																dnaA super family	41-254	1.43e-05
LpyrH10_44_1 to 16569	1197 | 398	3256	4452	no conserved domain			2241 | 746	4524	6764	DNA_BRE_C super family	578-739	1.00e-07	degenerated
LpyrH10_07_1104255 to 1121865	degenerated						2322 | 773	686	3007	DNA_BRE_C	589-747	1.08e-05	1821 | 606	3034	4854	RT_like super family	119-266	3.61e-04
LpyrH10_10_414049 to 431659	1014 | 337	4600	5613	no conserved domain			2322 | 773	5568	7889	DNA_BRE_C	589-747	1.08e-05	1821 | 606	7916	9736	RT_like super family	119-266	3.61e-04
LpyrH10_15_471703 to 488881	degenerated						1746 | 581	6043	7788	DNA_BRE_C super family	507-579	5.82e-05	degenerated
LpyrH10_34_78555 to 95490	degenerated						degenerated						degenerated
LpyrH10_02_1794628 to 1811911	degenerated						1224 | 407	6957	8180	BT1 super family	229-379	4.05e-16	2055 | 684	7394	9448	RT_like super family	391-543	7.84e-05
										DNA_BRE_C super family	229-379	5.33e-06
LpyrH10_24_115825 to 132910	degenerated						degenerated						degenerated
LpyrH10_33_261169 to 277894	degenerated						degenerated						degenerated
LpyrH10_27_428321 to 445958	degenerated						2889 | 962	5827	8715	DNA_BRE_C super family	900-956	4.22e-05	1887 | 628	7752	>9638	RT_like super family	453-605	6.51e-06
P. francai	bp|aa	start	stop	Domain	position	e-value	bp|aa	start	stop	Domain	position	e-value	bp|aa	start	stop	Domain	position	e-value
MJCC01000018.1_1 to 8581	degenerated						degenerated						degenerated
MJCC01000018.1_310128 to 326487	degenerated						degenerated						degenerated
MJCC01000012.1_611976 to 628338	degenerated						degenerated						degenerated
MJCC01000030.1_58498 to 74857	degenerated						degenerated						degenerated
MJCC01000016.1_1 to 8520	degenerated						degenerated						degenerated
MJCC01000020.1_276489 to 292848	degenerated						degenerated						degenerated
MJCC01000013.1_569064 to 585405	degenerated						degenerated						degenerated
MJCC01000010.1_2283 to 18711	degenerated						degenerated						degenerated
MJCC01000039.1_391 to 16819	degenerated						degenerated						degenerated
S. culicis TCC012E	bp|aa	start	stop	Domain	position	e-value	bp|aa	start	stop	Domain	position	e-value	bp|aa	start	stop	Domain	position	e-value
AUXH01000761.1_1_15388	840 | 279	1187	2026	no conserved domain			3054 | 1017	2119	5172	Atrophin-1 family	200-361	6.21e-03	2700 | 899	4752	7451	RT_like super family	326-462	1.02e-05
AUXH01001756.1_1_9735	missing region						missing region						missing region
AUXH01002181.1_1_8867	missing region						missing region						missing region
AUXH01000699.1_1_16086	degenerated						degenerated						degenerated
AUXH01002171.1_1_8978	missing region						missing region						degenerated
AUXH01001966.1_1_9355	missing region						missing region						degenerated
AUXH01002313.1_1_8839	missing region						missing region						missing region
AUXH01002419.1_ 1_8334	missing region						missing region						missing region
AUXH01001050.1_1_10218	missing region						degenerated						missing region
AUXH01001269.1_1_9585	degenerated						degenerated						degenerated
AUXH01000307.1_12922_29449	missing region						degenerated						degenerated
AUXH01000828.1_1_12310	missing region						degenerated						degenerated
AUXH01001648.1_1_685	missing region						missing region						degenerated
AUXH01000406.1_6055_22552	degenerated						degenerated						degenerated
AUXH01001350.1_1_10191	missing region						missing region						missing region
T. theileri	bp|aa	start	stop	Domain	position	e-value	bp|aa	start	stop	Domain	position	e-value	bp|aa	start	stop	Domain	position	e-value
NBCO01000006.1_ 195772_213811	1104 | 367	4150	5253	no conserved domain			2481 | 826	5430	7910	DNA_BRE_C	655-800	5.99e-06	2967 | 988	7163	10129	RT_like super family	431-578	2.86e-05
NBCO01000020.1_ 271476_289527	degenerated						4239 | 1412	5924	10162	PTZ00449	143-565	5.30e-06	YR (47-419) and RT/RH (580-1377) in a single ORF
										MIP-T3	178-338	5.15e-05
										RT_LTR	888-995	4.81e-05
NBCO01000010.1_ 497531_515597	degenerated						981 | 326	6925	7905	DNA_BRE_C	157-321	8.32e-10	2031 | 676	8097	10127	RT_like super family	116-301	1.36e-06
NBCO01000044.1_ 9526_26590	993 | 330	3643	4635	no conserved domain			3138 | 1045	4680	7817	DNA_BRE_C	857-1034	2.11e-03	degenerated
NBCO01000033.1_7290_24729	1077 | 358	6582	7658	no conserved domain			degenerated						degenerated
NBCO01000005.1_ 974834_992048	missing region						missing region						missing region
NBCO01000010.1_529053_54698	missing region						missing region						2037 | 678	8021	10057	RT_like super family	146-253	2.04e-04
NBCO01000010.1_500704_516994	missing region						missing region						2031 | 676	11367	9337	RT_like super family	116-301	1.36e-06
NBCO01000013.1_ 1_14360	missing region						missing region						missing region
NBCO01000010.1_ 519208_535534	missing region						missing region						missing region
NBCO01000011.1_1_8272	degenerated						missing region						missing region
NBCO01000044.1_5391_21813	missing region						missing region						missing region
NBCO01000030.1_1_13394	missing region						missing region						missing region
NBCO01000018.1_1_8134	missing region						missing region						missing region
