# Supplementary material for: Study of VIPER and TATE in kinetoplastids and the evolution of tyrosine recombinase retrotransposons
Source: Mob DNA. 2019 Aug 5;10:34. doi: 10.1186/s13100-019-0175-2 (PMC6681497; doi:10.1186/s13100-019-0175-2)
Supplement: Supplementary file 8 — Sequences. VIPER copies analyzed in all species are provided together with the flanking region (TXT 2890 kb) [file 13100_2019_175_MOESM8_ESM.txt]

- VIPER copies identified in all species are provided together with the flanking region.
- Sequences are identified by the scaffold ID and position of start and end. 
- Note that if VIPER copies were located in the end of contigs (less than 8 Kb from end), the end position indicated in the sequence head will not be the actual position.
- For information about species see additional file 2 (positions in contigs may be aproximated).


>__CYKH01000025.1_ position 3151 to 20572
GGAACAGAGGAATAataggtttacgtacgtttcgccggagccgtaTGCTGCacgtactttcacaaaaaaaaaaaatatacACCAAAAACAAATCCCATATTCAAACACCCAAACCAACCCAAAACGCGCAAAAGACTATGTGGTGGGTGGGTGAAGGCGCTTTTGAGGCAACCTTCTCCCACAACCGCCGCGAAAGTTTTCTTGAGAGCAATTCACAACGTTCGTCGGCATGATTCAAGGCCTAACCACTTGGCGTGCAGGTTGTTGTGCGTTTAGGTTGTCTGTCGCTGGggttcactttttttgtgtaatAGTGCCCGTCactcgtcgtcttcgtctgaCAATGGTTCGAGCCGCAGCATCTTCTTTGGACTCTCGTCCTCGACTTCGTCGAGTAATTCATCTTCGACacgctgtcgtcgtggagACCCGTAAACAGCATGTGCCCGAGGACGCGCTGGTGACTCTgtccaaagaaaaaacgtgGCTCCACATGTCGACAGCTGTATTGCCCCGCGGTAGACCGTTAATTTCGCAGCACAGATGCTAACAGACTTTTCGAGTTGAACGTCACTGAAGTTGTGACTCGGTGACCATGCCGTCAGCGTGTGGTGGGCAGCTGACTTGCCGACCCTGACGGTGTAGGTGTAAAACTCGTGTTTAACTTTTGGATCTTGCCTGTCCCCGTAACGATTCAACGTTTGTTGATCAATCCGTCGAATGTCGGATTTAGTGCTTTGCTCGTGCATCCTTGTGTGGTTTCGCTAGTTGCTTAGTTATTTTGTTTGATTCGTCATTAAGAAAACAAGCTTACAAAACAGGAAACAAATTGCTTACAAAAAAGCAAAGGGTGCAGATGAAAGCAATGAAACAGATGAAGGCGCTAAAGTCGCGTGTCGGGGTTGCGGCCCCCTTTGTGCCTGCCTCGGCGGAGGATGTCTCTCGTGCTTTTTTGTCCGCCGTCCCCGGTGACTTCGTCCTGTGGCGCTGGCGGCCCGTGCcgggagaagaagaagaagaagaagctgaagaggTCAGTGCggagaacgacgacgatgaacatAGTGAGGACGACACAAATCCGGCCGTCTGGCTCGGTGTCGTTGTAGGCGGCGCGGGAAGCAGGTACCTAGCGGAGGTCTTGTGGGAGCCGCAACTATCGACGTGTTTGTCTGCGCCGTACCGGTCCGGGGTTCGTTTGCGCACCGGTTTTGAGTACGAGGTACCACTGGTGTCGAAACCTCCGGGGAGACTATTACTATCACCAGTCAAACCCGTAAAGAAGCACCGCACTGAACCGTTGGTGGCACCACAGGCGCATTTCCTGATCGAAGATACCGTCCCGTCTgtcccacaacagcagcaaccaccggTATCTCAGTTTGAAGACACTGCCCCGTccgctccacaacagcagcaaccaccggTAGTTCAGTATGAAGATGTACCACATCACACCACGGAACCACTCACACACCAACCCTCCTGGTTCCCCacagctccaccagcgacacaCTGGTACCCACCTTCCGCAACACCGGCCCCTCTTCATCACTGGCACCCGCAACAACCAGCAACACTTGCCCCTCCCTACCAGCAGTACCCTCCGCCCCCAGCCCCACAAGCACCGACGGAGAAGAAAACTTTCCGCCACGTCACTCACGACATCGCGTTCCCGACGAGTCATCCATTGGAGAGGGCAGTGATCGCTTTGGCTCCCCTATATTGGGTTGAAACCCAAGCACGGGAAAGCCGGTCCATCGTGGAGCATGGGTACACGttcgccctcctccagctgaAAGCAGCCATCCCCGGTCTCACTCCCACCTCAGCGTCGCTGATCGACGCCGGTGGTGAAATTGTGCTCTCTGCCTTGCGTTTGTTCCGTGGAGGgaacgtcgccaccgccgaaACATGGGAGCACCTGTTGCGGTGCTCCATGTTCCTGGCGTCccaggcggcggtggcgaaaGGCGGCACCCCGGGGTATAATGCATTTACCTCGGAGGCCACCGCCGCACGGACGAGGCAGGAATATGATATTGTTGCAATGTACAGAAAAGTCCCTTTTCGCCCCACCAACACACACTACGACAAACCCTCAACTGTGTCCGCTACCAAGCCCactccaccagcgcaacCAAGCAAAGGTTCCAAAACTAACAactacaacagcaacaggcgTAACTGACTGGAGGACACCACATACACAGACACAACACGAGACACTAATAACACAGCACCCGACAAATCTAACACTGAcgatcaaacaacaacaacaacaacaacaaagaccACGGACTGTGGACCAAGGGGAGCAACTCAACTGGCCCCAAGCGAGCACAAAAACACGGACGCGTTTCGACGaactcatcaccaccactgcccagGGATTCAAAACGGAAGGTTGGATTCGACTCTGTCGTCGTTTCCTCTTCCTTGCAGAAATGTCGGCCACGGAACGGTTTGCATGGATGCGCCGGGCCAAGGAAACACACAAGTGGCAGtgttccacaacagcaacataTTGGGGTGCACACATGTCCAACTCGAAGCTCCTCCACGGCCGTTACGAAGACGCAGACTTGAGGACCGCGGCCCTTTTCGAAAAGCAAGCTCGGGAAGAGCTCACACACTACCCCGCAACAATGCGCGTGGTGGACCTGCATCACCTTCTACAACGGCCCTCTCCCACACATACCGCACACGCCGCGACTCTTCTAATCTCCGTCGCTTTCACAATCGGAGGGAGAATCAGCGACGTAGCACTACTCCAAGTGGAAGACGTGATACTAATCGGTCCTTTCCTAGCCCTCACATTCAGACGAGGCAAAACAGTAGCCTACACACGACCCTTTACGGTGCACCTAGACATACGACACGCGGCTTGCCCACACCTGGTCCCCTACGCGTGGAGCCAGAAACCGGGCGTCCCACTCTTCCTCGGTTACACACGCGACGTCCTGCTGAACACAGCACGGGAGCTCCTGCGGTCGCTACCAACGCCCAACCTAGAACTACGTTCAGTACGGAGGGGCGGCCTCACAACGATGGCACTACACGGTGTCCCACTGGAGGACATCCGTCGCCTATTCTCGCATCACTCGACCGCAGGTATGCTGAGACGCTACCTCCAAGACGGTGCAGTGGACCTtgcaggagcagcacgcACAGCCCTGATCTCACAGACGGTAATGCACGggacacaacagcaatacCCCAGCCAGTATCCTCAGAGAACACAGACGGCAAGCGCCTCCACCCAAATATGCTGAGTCACATTTGGCCCATGAAAAACCGCACTCACGCCAGCCACAACGAGCTCCAGCTTCCCCTTCATGCGAAGCCTACCCTTCAGCGAACCCTAGACGAGAAACTCAAACAGATCCAGACCATCGAAATCCTCACAGACAGCGACAACCGATTATCAATGAGGTTTGCAAAAATCCTTCAAATACTGGAGAACCTTCCCACCACGTTCGTAAACCCCCGTGACGCACGTCACTGCACGCCAGAACTAAGCGCCGAGGACCCAGAAGCGCTCCTAAAGGGTGGCATTGTCGACGAAGAGACACATCTCAACGCGCAAACCACCGCGGAATTACCGAGACCACTATCCTCCGATCTGAGACCGTTCACAACACCAGAGAAAGAACCGCCGGTCCGACGCCGTTTTGTCGcccacacaccacacacaaatgAAATGTTCGACGAACTACTCACAGACGACATGGAACTGCCCTCACCACAAGAATGTGCCAGCGACGCCATGTATGCCCACGCGGCAACGGTCGACGTTAAAGCGTGCTTTCACGGCTTCGTCCTTCCACACCGCCTACGATACTGGCGGTTCACACACCGGGGAAAAACCTACAGGTTGCGAACGATACCCACGGGTGCCTCGTGGTGCCCATTACTGGCCCAAACTTTTGGCCTTGCACTCGCTCAACTCCTGCAATACATAATCCCGACAATCAAAGTCCGGGTCTATATAGATAACTTCCGCTTTTCCGCCAACGACATCCACGTCGTAGAGGCAGCAGTACTTCAATTCTACCGCATATGCAACCACTTCGGCGTCTCCCTTAACGAAGACTGCGAAGAGACACTCAACATGATCAAGACACAACACTACGACTTCCTCGGCATCACGTATAACCACCAGCTGCACACTACTCAACTCACACAAAAACTGCGCACAAAAATCACGCGACTCGCGTCACTGAACGAACCAGAGGTGGCATCACTCACATTCCGCCAACTACTATCAATGTACGGTTTACTAAATCACGCATCATCAATCACCGGCTCACCACGAGCGAAATGGTACTACCTTCTAAAATTCCTACGACGGAGCGCCTCACGTAAGGTTCAGCTCAATGCGCAAGCGGACATCTGGCCATCACTCCGAGGCCAGATCCAGACATGGGCAGCAGAAGAACTAGCTCGCCCTCCCGTGGTACATAGTCACCTGCACAGAGAAATTAGCGCAACAGTCTACACCGACGCCTCGAATAGTGGCTGGGGAATCGTAGTATTCCGCGACGACGGCCCAACGACAATCCGAGGTGGCACCTGGAAAATCTCCGAAAGCCCCCTACACATCAACCTAAAAGAAACCATCACAGTCCTTTTCGCCCTAGACCTCTTGTCAGAGAAGCATTTCCGCCCGCTGACACATGTATCCCTTCTCGTCGACAACACCTCCGCAATCGCGGCAGTGGAAAAAGGTACCTCGCGCTCGTATGAACTTAACCAGCTCGCGTGGCTCATCACACTACATGAGAAACGACCATTGATCAACAATATCCATTACGTCCAAAGCGCGAAAAACCACGCTGACTGGGTTAGCCGTGTCCCAGAATGGGCGTGGCCCCAAGTCCAAACTACGCACACATCGACCACGAGCATAcaatacaacaacatccgccGTCGCGCCCTGACACTAATGGCGCTGGGAACCGCAGAAACGGAGAAATCAACCACGGTATCAGAGACTCCCGACAAGAAACTTACACATATGCTTTAAACGTTCTTTACCAACACTTGACAAATCATAGGTAAGGAATGGCTCCTAGATCAACAACCCACAAGACACTAGTGCAGCCCCCAACAAAGCTACAGAACGCTGGAAACCAGACAATCTATACGATTTAGTGTAGATTCGTGCCCGAAGGACCTCAAAAGCGAGACCACCTTTGCACACGTTTAGTCGACGGTCTTCTTCTTACTATAGGGAGTAGACTCGTGAAGCGAAGCATCCTAACAGCTGGATCAACTTCCACACGTTTCGTCACGGTTGACAACCtatccaccaccacaggaTGGGTTTCGTGCCGGTGATCCCATAAGGGTAACCCGCATGATAGTCGCAGGAAACAGACAATCTATGCGAAATAGTGTAGATTCGTGGCCGAAGGACCTCAAAAGCGAGACCACCTTTGTACATGTTTAGTCGACGGTCTTCTTCTTACTATAGGGAGTGGGCTCGTGAACCGAAGCATCCTAACAGCTGGATCAACTTCCTCACGTTTCGTCAGTTTCCTTGCAATCCACTCGTTCACACAACCATCGCATCACCGCCTCCATCATACCGATGCGGACCTTACAAACATGCTTTAAACGTTCTTTACCAACACTTGACAAATCATAGGTAAGGAATGGCTCCTAGATCAACAACCCACATGACACTAGTGCAGCCCCCAACAAAGCTACAGAACGCTGGAAACCAGACAATCTATGCGAAATAGTGTAGATTCGTGCCCGAAGGACCTCAAAAGCGAGACCACCTTTGCACACGTTTAGTCGACGGTCTTCTTCTTACTATAGGGAGTGGGCTCGTGAACCGAAGCATCCTAACAGCTGGATCAACTTCCTCACGTTTCGTCAGTTTCCTTGCAATCCACTCGTTCACACANNNNNNNNNNNNNNNNNNNNNNNNNNNNNNNNNNNNNNNNNNNNNNNNNNNNNNNNNNNNNNNNNNNNNNNNNNNNNNNNNNNNNNNNNNNNNNNNNNNNNNNNNNNNNNNNNNNNNNNNNNNNNNNNNNNNNNNNNNNNNNNNNNNNNNNNNNNNNNNNNNNNNNNNNNNNNNNNNNNNNNNNNNNNNNNNNNNNNNNNNNNNNNNNNNNNNNNNNNNNNNNNNNNNNNNNNNNNNNNNNNNNNNNNNNNNNNNNNNNNNNNNNNNNNNNNNNNNNNNNNNNNNNNNNNNNNNNNNNNNGGCATGTCACGCATCGTGCGCGGGGCACGTCACGCATCGTGCGCGGGGCACGTCGCGCATCGTGCGCGGGGCATGTCGCGCATCGTGCGCGGGGCATGTCACGCATCGTGCGCGGGGCATGTCGCGCATCGTGCGCGGGGCATGTCACGGATTGTGCGCGGGGCATGGCATGTTGGATGTTCAAGTCTGCAGATTTGTGTTTGTCACACTTTGTGCTATGCGATTCTGCCCCCCTTTTGTATTTGTGCACAAAAGAGGTCTTTGCAAGTCTTTTGCTTTTAGTTGATTTGTTGCTTTTAGTTTGTTCTTGATTTTTACAGCAAAACAATTTGAATGAGCCAACGATTCACTCGTGTTTCATGGTGGAAGAAAACTTAATATTGCGATGGGATCCTGCGTGTTTCTCTTTAACTCTCACACCGGCAAGGCAAATCTGGGGCTAAGGTTCcgatgatgcggtggtggtcgattGATGGGAGGGTTCATCTTCAGCATCACTATGAACGACGTGCGGGAGTTTGCGAGCAGTGCGCATTACTTGGTTCGCAGAATAGTCCACAAACCCAGTTGGAGAAAAGGCACCTCGAACAATTGCCTCAAAATCCAACACTTCCTTGTTCATTTGTGACAAACCAAACTTTCACTCACCACAAAaggcaaaaacaaaagacaaaaacatcttcgtcaagtTTCAAAAAAttcaagcaacatcaactaTACAACACCACATTCAAACATCGTTCCAGACATTTATTAGCAATCAATTGGCAACACTGCGTGACAAGCCCGCTTCACCAATGTTTCCTCAACTCATTTGCTACGCGAGGCTGAGCAGCGGTTTCAACGCGGATGCACTCGTCGCCAAAGTTGCGCGATGGACTCGTCGCCAAAGTTGCGCGATGCACTCGTCGCCAAGGTTGCGCGATGGACTTGTCGCCAAGGTTGCGCGATGGACTCGTCGCCAAAGTTGCGCGATGGACTCGTCGCCAAAGTTGCGCGATGGACTCGTCGNNNNNNNNNNNNNNNNNNNNNNNNNNNNNNNNNNNNNNNNNNNNNNNNNNNNNNNNNNNNNNNNNNNNNNNNNNNNNNNNNNNNNNNNNNNNNNNNNNNNNNNNNNNNNNNNNNNNNNNNNNNNNNNNNNNNNNNNNNNNNNNNNNNNNNNNNNNNNNNNNNNNNNNNNNNNNNNNNNNNNNNNNNNNNNNNNNNNNNNNNNNNNNNNNNNNNNNNNNNNNNNNNNNNNNNNNNNNNNNNNNNNNNNNNNNNNNNNNNNNNNNNNNNNNNNNNNNNNNNNNNNNNNNNNNNNNNNNNNNNGATGCACTTGTCGCCAAAGTTGcgcgatgcacttgtcgCCAAAGTTGCGCGATGAGGGAGTTCCcggttttgtttgttatgGATCGGTTGGTGgttggtgtttttttgttttttgttcctaCATCCGAAAGTCCGAATGGATCTGTTGTGTGTagtgtggtgttgtgcactttgttttcttgtggtTTTGGGAACGTCGGTGAGAGAAGGGTTTGTGGTGAGGTTAGTGAGTTGGCGAAGTGTTGCTGTCGGTTGTTTTGTATTGAGTGTACACAAGCAAAAACGTTTGTTTTGGGTGTCAATGTCCTTTCTTGCGGTATTGCTCAGCGAGATTGCGTGAGAGGCGTTGTGCTCCGTACTTTCGTGTTtgaccaacaacgtcagaGAGGAGAGCGCCATGATTGCCAACTGGATAGTGAGATCCgcagtgatgacgttgcgcgCGCTCTAAAGATAGTGGTGTTGGTGCGATGATATTTGAACCATCGAGTCTGGTTCTTGGAGGGTGATTGACGGTGACCCTTTCAACGCGAGGCTGCGGCAATTTTGGTGCACTAATTCTGGTCTCTGACTTCTGAGGGAGAGTGAATGGGACTTGAGGAGGCATGATGAGGTGCATTGGAGAAGACCAGGTTTGTAGTTCGTAATCGAGGTGCGACTCTGCTCGGCTCATTGCATGCTTGATTGACAACTCATGTCTTCGAAGCTGCCGGAATGCGTCGCGCTCAGCATAAGCTGACTGTTGCAGTAATTCGATGATTtccttgtttgttgtgggttGCTTTGATGGAAGACGAAATTGGCATTTTGGAAGTTCATTGATGGCGCTGGAGACTGATTGGACCTGCTTGGCGACCGACTGAGCAGTGCGATAGCGCTTCATGAGAATACTCGATTCTGGCAATGCCGCTTGCTCGATGGTCGAAAGTATTCTTGTGGCACCGGCGGAAACGGGTCTAGTTCTCACTGAGCCATGAATCCGCTGAGACGCTTTGTGAATGTCGCTCGCTTCAGGGTCTTCATTAAAACTTTCACAAGCGGGCTGGGGTGTTTTTGAAAAATCTTTCGGCGCTGCGACATGACTGATTTCAGGAGTTTGAGGCCTCCCTGACGACAACGCAGAAACTCTTTCGTTTAACTTGTGAATCATCTCAGCCCGAGCTGCTGCCATTCGTCGAAGGAGTAATTGTTTGAAATATTTATTGATGTGCAATGGCTGCTCCCACACGTCACAGATCGCATCTCCCATTGGATTTCGAGTGTCacaagtcgtcgtcgctttgcGGCCGGTTATCACGACTGTGCGATGAAAATGATCGAGCGAAAATTCAAGTGCACCTCGAATGATGATAGGCGCAATGTCACCGCACTGATCAGCAAGAAACGtgatgacagcgatgacgacagcaggGTGAACACGATCaacttccagcagcgcacggcTCGGAAATGTCGGATCGATGTCGTGCAGCTGTACATGGGCAGCCTCGAGGGCGTTTTCACAAACAGAGGCGCTTGTTGTGAGTGAGGTGCTGGCAGTcaatattttttgttttgagcAAAATGAGCGAACAAGTTCTAATAGTTGACTGTACTGAAAAATCGGCAGAATTCCAAATGTCCTGAGTTCAATAGTTTCCTTCACCCGTAACGCTTGAATGAGACGATGGACGACACCGGTAGCGTGGGAGGGATAGTGGCCACAGTTGTAGTTTTCCAGAACTCTGCACGTAGTGTCAATTTTATCAGCAACCACCGCCCACAATGCTTCGTCCATCACACACTTCAAAAAAGTACTTACATGAATAAAGCGGAAGAACCAAATTTCTGATAGCGCGAAATACACAACAAGAACCAGTGCACTTTCCAATTTTCAAATTCGTTTTCAATcacacatcatcaaaagTGGAGCATCCAAAATCATCGAACGAACGACCAATAAAGGCCAGCAACGACGCACAAATTCAACACAATGCCAAACGCCATCAATTCATATCCTGTTGTCGACGTGACGGCGGCCAGCCGGCTCCCAATTGCTCCCCAATTCGACTCGATCCACACACTTGAATTTCCATTTAAGCCAAATGTTGCAATCATTGAATCCTTGTACGTGGCGCCAGTACTGAAGGCGTGCGTTGGGAACACGGCAAGGGCGGATTGTAGTGAGAGTTGCGATTGAATCAAAGCCTGATAGGGCTGCACGAAGGAGTCGTACTGGAACACAGAAGTGTAATAGTTTGGCGGAATGACGTTGGTTCCAGATCCCCCCAGCGATAAGCAATCAAAGTTCTCGGTGAAGCAATACCACAACTCTGAAGCCAGAGTATTGTTGACGTTTAGGGCGGGGTTGGCTGGATCTTGCCCTAAGAGAAGTGACACCACCGACGCGATTCGTGACGCAGCGTCTCTCACAGCGTTGATGGAGAGTTCTTTTGCGACATCTGATGGTGTGAAGAGAAATGGGTTAGCATAATCAACATCGTATCGCGAAACAAGCGAGTACGATGACATAGCGTCATTGTGAGCCAGGAAACTCAACAGTGGAGAAGTTGCAGGGAAGGTAGCCGAGGAGGACCCTGCAACGCTGCCCACAGTAGAAAACGCTAGATTTGCTTCGCCTTGCGCGAGacttgtgttgtgttgttgatttACATGAACACGAAGAGGCTCACTGGCATTCCCAACTTGTTCAATTTCAATGAAGTGGCGGATTGCGGAGATATTGACGGTGGTGAAATTGAGAGCTTGGTAGTTAGGAAATGCGCAGTCAACCACTGCTGTCGCCTTATCATTAGGAAATCGATGACAAACGAACGCAGATGACTCTTCAACGAATCGTGCGCTCCCCATCAACTGATACTCGTCTCCTACAAGAAACATGGCAAATAGTTGCGGTGCAGAACTATTGGTGGATATCGAGTCCCCGAACGCACGAACTAGtgcgtcaacagcaaggaGCGCGGCAACAATACCGGATGCAGATGAGTCCGCAGCTGGAATTGCATCGTGAAATACGCCAACGCTGGAGGAAGATACAACAATTGCAACACTTCCAGGCGGAGTTGTTTTCAAAAATGAATCGTTACTGTTGTGGCTTGTCAATGACCAACCGGATGAAGCCGTCGTGCCTATCATATTCAATCCGCCGATAGGTTGGCAAGTGGCATCAGCGAGGCACGACGAGTTGACAGATGAGGCAGAAGACATTTCACCAATGTATTGAATCGCCATCGGACTCGCGACGGTGAAGTCACCAGATGCCAGATTATAAAACGCCATACGTACCACTTGCTCGAATTCAACGAGAGCAGTATCGCTGGTGCTAGTTCTAAACAAAAGGAGTGACATCCCGGGGTGAGATGCCCACAGGAGGGAACTCTGTGCTGCGTCGCTGTAGGAGTTGAATGGGTTCCCAAAGAAAGAGACGGTGGCATCATTTACTACAACACCAGAGATATGTTCGCCAACATTCGGCGACTCTAGCAACATTGCATTCCATGATTGTGCAGCGTCAACGATACAACTCAAATTGTACGGTGCTTCGTTGGCACCAACGGCTGCATTAGAAAGAACCAAATGAATGCCCTCTGCAGGGCGACCAGCGCGAAAACTACCGAAGGCTACATGAAGTGTTTCATTGCTTGGACGTACTCCAGCAACGCACGCAACGACAATATCATTTGTTGATGCTATCGGCAACGGGAATACCGTTGAGAAGAATGATCCACCCTGGTACGGAACGCACCCTACGGGAATGGTCTTTGGTGAATCAAGAACATTAGAAATATAACCAGTCAGGGTGCATGGTAGGAAAGTCTGCAAGTTTGTGTAGTATGAGCTGTACAGCGCACTGACATCACCAGTTGGAATGGACGCCGAGAATGCATCATACGTCAAGGCATGAAGACTGCTCAAGGAAAGAGCCACAACAATGATCCTTAGGCTTGATTTTTGCGACATTTCTCGTATAAAGCGacatgaaaaagaaaacaacattggaaagaaattgaaatgTGACACCAAGAAAGGCAATTACTCTTGCAGACGATCAACGTGTAACTGAtgagaaaaagaaattggTTCGATTATGAGTGGTCATCGTCTCGCACGCGCTTTAGCAGCGGACGTGTTCGAATCGATGCCGCATACTTAATGGAATCTGTGTTGTTGACCACATAGAATGGatccatgctgctgctctctccATCTGCTCGAAATGGAGCACTCTCGCGAATTCCACCAGTGGAGCTCTCCGTGGAACCGACAaggggaggagggaggaggacTTCAGGTGGGAACATCGCAACTGCATCGGTGGCACGGAATCGACAGTCAGGGTCATGACACTTTAGCGATATTTGGCGCGAATTGAAGTTTGCAACAAAGTAAATGCCATTGGATTTGTGTTCACGACCAATATGCGAGCAGAATTTTGAGCCAACGACAGGATAGAAAATTGCTGTAGGTGTCGTTCCATCGAGGGCGTAGGCAATCGAGTACTGCATCAcacggtgatgatgactgccgtggtggtggagtgaaGGAGAGCATCGCGGCTGAGGTTGTGACGATGGTTGGGGAGGTAGTGTTGACGCAACCTTTCGCACAATATCATCGATGGTAGGCCATGGGCTTGGGAGTACATGCAAGTCCGATCGCGAGCCACGGGATGATTGCGAAAGGCTCATGTGGTGGTTGTTTACACTTCTGGGAGGGCTACTACCGTCGCTAATGCGAAGAAGATCAATCATTCTGACACTAAACTTATCACTAGCTGAAGCCGACGACTCGGCGAGTCGTGAGTTTCCTGCTGAGATGAAACTTTGAAAAAAGGCATCCCGCGTTGGCGCAAGTGTtgtgggcgacgatgagagcTGTGAACCTAAGCAATACGGGTCTAACGTCAAAACAAGCGACTTGCCCAGCTTTGTACTTCCCCAACACCGAAACATGCGATTTCGAGAGTACACTGCGGTATCGACAATGCAGCGCTTCGGTAATAGTGGAGATTGTGTTGGTAGAGAGTtatttgctgttgctgcatcacgcCCGTCCTCGTTGCTACTGTGGTACACAGCAGTGTCCCGAACGTTTTCATCAACGCTGTTCAATAACCTTCGACTAAATGGATGTCCAAGCGGGTCGCCGTGGAAGAAAAGTGCGCGGTGTACCTCTGGGTCTCTGTCCGACAACTCACTAAGCCAATCGACGTAGTCCTTCACCAATGCTCCCACGTGACGATTATCGCGAAATAAACAGTCGCGAAATCGAATGATGTAATGCTGGGAAAACTTCTTGACAGGTGCGCCATCGATCGAGATAGATct
>__CYKH01000163.1_ position 1 to 11001
GGCACCGtttcgagcagcatcagagTCGAGGTGCAACACACGGTCTACATGCACAAGGTAAAACAATTAACctttttcaaagaaaaaaaaagagagatgGCACCCCCTCGCTGTGCACGATGTAAAAAGAATTTCAGAACCAGGGCACTACTGGCTGAACACATCTGCACACCTCCCGGCGCAGAGctagaagaagaggaggtagaagaagaagaagaagaagaagaagaagaagaagacgagcaagacgaagaagaagaagaagagtcGGAAGTCGAACGcccgaagaagaagaagcgtcgcCTCGAAGCCAAGAAGTCCAAAAAGTCCAAGAAGTCCCGCAAGAAGCGCAAACGCCACTCCCGTTccacttcctcatcatcatcatcatcatcatcatcatcatcatcagcatcatcacgctcatcgtcgtcatcatcatccgaCGAATCatctgacgacgaagggggCATGGTCGATCGACACGAGACATTGCGTCCCCTCATTCCCCGATGTTGGCCAAAAACTCGAGAGGGATTAGATCGAGCGTTTAAAGCGGCGTTGGACGAGATCCGCGACAGTCCGTCACCAAGCTGGGTTCTCAAGTCGGCAAAGATGCTACATGCGGTCGGatcacacgcacacaaagTTAACCAGCGCGAGCTGAGGCGTAAACACAGACCGCATCCAACAGCGGAATGTATCTTCGCAAATTTCGCGAATTTATACCTGCACGCAGTACACGGTGAAAACTCCGCACGACGATTCTCAACCGAGATTGAAAAGAGTTCCTCCCCATCCGCAATCGCAAGCCTGCGAAAGGCCATAGCGCGAGCGAAGGGGGAAGGAAAGGGCGGCGCCGCAGATGGCCAGAAGAAGATATTTCGGCCTCAGCGGGGAAAGGGCCGCCCGCATTAccaaggcaacaacaacaacaacaacaacaagaaaaaccCTCCAAACGACAAATAGGAGAAACGAAGGGTTCAAAGACAGCGAGACGACACCTCAAGGCGGCAAACAACGAAATAAAGACAAAGCACAAAGCACATTTAATACAACTAAGAAAATTCAAGAAATATGTCCTCAAACACAAGATAGCAGCATGGTCCACGACGAACCAAGCCCTGGCATATGTAGCCAGCTTGGCAGCACGAGATTTGAAGGCGACAACACGCGCAACATACACAGCCTTAGTCCTGGGAGGACTTCAGCTGTCCCACAAGAAGTTCAAGACCACAGTCAAATTGCGCGCCCTGCAGAAGATTTTGcaggcggcagcgtcgaaACAGAAGAAGTCGAAAGCAGCCCCTTTGACATTCACGGACATCAAGACAAAGGGTCTCCAACCACAGAAAAAGTGCCTACTGGAAGCCCTGTGCCTATCGTTACAACGCGTGGGCAACATGCATTTCCTACAGCACGTGAGTTACAACGGAGGTACGGAAGAATGGGAGGTCCAAATGCAACAGcacaaaacagcagcacgaatAGGTGCGGGTCATTTTCGGATTTCGTTGTCGGAGGCCACTCCACGTCTGAAGAAATTCGTGAAAGGCTTGAAACTCTCAGACAGACCCTTCTCTCTAGCTCAGGTGTTGGAGCTCAAGAAGTGGTTACGATCCAAGGACATAAAATGTCACTCGATGAGGAGGGGTGGAATTCTTCGTATGTACCGTGCCGGCATTCCCCTCCCACAAATTCGCCTTTTGACACTTCACACGTCGGACGCGTCTTTGCTGCAATACATCGACGTAAAATAGCTCGGCGAAAATCCACCATCTTCGCAAAATTGTTCGCTTGCGATTATGACTACACGAACGCTTGCGTATGGGTTACAGTCAAAAACACAGAACAACATCGACACAGCACAAAAACGCCCGTCGGCGCCCGCGACACGCAGAACAACCACCAAAATTGGCCGCTCTACACCCCCAAAATGCCGCCGTTAGACATTTCCTGGGCATCAGGAATCTCAGAATTGGAGACAGCCGTACGTTGGCTGACGGAAAAAGATAACTATTTTCAACTGCTCAGGCACTGCCCGAAGAAAAACCGTAGAAGATTTACTAACCATGCTATGACCCCCTATGTTCAACAACTACTAGATGCAGACATACTCGAACCAGCAGACAAGGAAAAAATTTTGGCATGGTGCAAAGTTTTTCCTTTACCAGAACCGACAAAACAACGCTTTCGTTTAATTATCGAACCCCGCGATCTCAACGACATTTGGAAATCCACTGGTTTCCCATACACCAGTTTACCCCAGATAGATGACATCCGGAGATTGGTATTAGAAGCGCTTGGCGGCAGTATCACCGTTGCTGATCTTAAGTGTTACTACTACCAACTAGAACTGGCGGAAGACATCCGTAACTTCTATGGAGTCCAAATTGGAGAAGGCTTCTATCGTCTGAAGCGCCTACCGATGGGCGCTTCAATTTCTGTTTACGTCGCCCACACCATAAGCCAGTATATCCACCGACATTTGTTAGCTCCAAGCGTTAAATCTCTCACGTACATCGATAATTGGTACGCGGCCGGAGAGCACAAAGACGCCTACTCCATGTGCCCGGCGTTGCTCAGCGAAAACATGTCAGGGACTCAAGTGACAATTCTCGGAGTAGATGTAGACACGGTGGCCAGGACCTTGAAACTAGGAAAGAAGTATGAGCGCCACGTCCCGTTTTTACGCGAGGCCATGAACAGAACGTTGACCCATGCCGAGATGTGGAAAGTATTAGGTGTCGTGATGAGATATATCCTTGTGGCGTGCCGCCCCTTACATGACAAATATTATTTGATGTGTATGATCAGGCGCGCCGCCAGAAACCTAGCACTCGATGAAGAACTATGGGAAACTCCCTTAAAGTGTAGCCCCGCCGAGAAAGCACAATTGGGAGAACTAGTAGCCGAAGCATGCGCAATGGAAACGTACAAGATAGTTTCCCCTACATCCGACAAAGAACCGACAGTTATCTTTACAGATGCTTCAGCGAAGGCTTGGGGAGCGGTAAGGATTGAGCAAGAAACTCTCCATGTTACGTCATCTACGTTACCAGAAATGCCCATACACGAGGGTGAAGCAACAGCGGTACTAGAGGGACTGCGTGATTGCCACCACAGTCATGCAATCGCAATTATCGTTGACAACTCAATTGTCGCCCAAGCGCTGGTCAAAGGCCATTCCACGAACCAAGTCGTAAACGACCTTTGCGGAGTCATTGCAAATTGGCCGGTCCGCATTACCGTGGCTTGGGTCCCTTCCGAAGAAAACTGGGCGGATGGGCCCTCAAGAGGACGCCTTTTACGACTAGAAAAAATCCAACATCTGGAATTTTTCCCAGCCAAGCAGTGGCTCTCGGTGTGCCNNNNNNNNNNNNNNNNNNNNNNNNNNNNNNNNNNNNNNNNNNNNNNNNNNNNNNNNNNNNNNNNNNNNNNNNNNNNNNNNNNNNNNNNNNNNNNNNNNNNNNNNNNNNNNNNNNNNNNNNNNNNNNNNNNNNNNNNNNNNNNNNNNNNNNNNNNNNNNNNNNNNNNNNNNNNNNNNNNNNNNNNNNNNNNNNNNNNNNNNNNNNNNNNNNNNNNNNNNNNNNNNNNNNNNNNNNNNNNNNNNNNNNNNNNNNNNNNNNNNNNNNNNNNNNNNNNNNNNNNNNNNNNNNNNNNNNNNNNNNCTACGCGAAGTGAAGCGAGAAACACCTAACCCCCATCCGTGTGTCGAAAGTGCGTGAAAAGTAATTCCAATGTGCAACTACTTTACTTGGgtgtgcgtcgccgcaagcCCCACAACATCCGTTTCTGTCTAAACTTTACGCATTACGTTCGGACTTTAACGTGTGTTTCCTCACTTCTCTATCAAGAAAACCAAGCATAGGTCAAGCCTCAGAGCAATCAGTACATAAATTAGTGTTCAGCGCTAATTTGTATGATGATTGTTATGTCCTTGACTCTTCCCAAACACAATACGCTACTTCGTGTTCCTCAAACTATCAAGTGAAGAGGGCAAAACAATTAACctttttcaaagaaaaaaaaggggggtGGGGTGACATCTTCCAGTACCTTTATTGAGGAAAGAGGACTCGGAGGAAAGGATCAGTACTCATAATGCTCCCGCCCGGAGAGCGCGAAGTTACGGTCTTATCAAGTCGGTAAATCGTCAAGTACTCATTGTAGAGCAATCTACGCGAAGTGAAGCGAGAAACACCTAACCCCCATCCGTGTGTCGAAAGTGCGTGAAAAGTAATTCCAATGTGCAACTACTTTACTTGGgtgtgcgtcgccgcaagcCCCACAACATCCGTTTCTGTCTAAACTTTACGCATTACGTTCGGACTTTAACGTGTGTTTCCTCACTTCTCTATCAAGAAAACCAAGCATAGGTCAAGCCTCAGAGCAATCAGTACATAAATTAGTGTTCAGCGCTAATTTAAGTAAATAAATGCAAACGCTTGGTCTTTCTTCGCAAACGCGAGATACTCCACTTTttcgtttctcttttttccctTCGTGCCCCATTCAATCTATTTTTTGGCGGAGCGACACAACGACATGACAATCTGCTCGGTGGAACCCATACGGCCCTCCTAAACAATCGcaaacacgctgctgctggtgcagtaGCGTGCTACCTTCATCACCCCGTGCGACATTTTGTGCGACATTTGCCGCGCTGTCTTCATGAGAACGTTTTGTAGCAGAGTTCGGAATGTACGTCAAACAATCTTGTTGGGGAACATAGgtggcgacatcatcgtttgCATCGGCATGGGAAGGCGCAGCGTCTTCGCGACTGACAGGAGGCACTGGAGCTGCTACTGTGGCGATGGGTTGCACAGGGGTGCGAGTAGACACTCGTCGTGGACTAGGTTGTTCGATCATCCACGTCATTATGATCGGAACGGATTCCGACGCAAACAAGTCAATGATGATGTCTGTGTCAATCGTAAATAACGTGTGCGTCACcccgtcatcatcacattgAGCTCTTCGGTTGCGGTTGTGGtcatcgccgttgttgccatCATCTGCGTCAATAATCTCGAACACACGAAACCGCTTGTGAATCCGAAGAGTGGGAGCTGTAACGAGAGGACTATGGT
>__CYKH01002167.1_ position 41037 to 58365
CTGGGGCAATCAGATCGCCAGTTGCCCTTGGCCCCTCTTTCCGGACACGCCGGAGTTGACAACTCTCAACTCCAAACTGTTGTCGGAAACGGCAGCGTTGATGCGCACATAAAAACAGGTACTTAAAACATGGTGGAGATGTCTGGAGGGAAATGCAGGTGGCAGTCCAGACAGAAGAGGAGTTTCCTTCTTTGGGTTGCAACACAACGTAACAACAGATGTGCTTGTGGAGGTACTAAGGGGAGTTGCTGAGGGTGAGAGTGTGAaggacaaacaaacaaacaaaaaaaagagctgTAGCGCCGACCTCCCACAAAGATGAAAAACAGTTTGTAGGGGCAGATAAAGTCTTTTTTGGTGAGTATTCTAAAGTAATCTTCTAAAATTTTAGAATCTCTTTCGCAGTTCGATGACAACGGGCatgagaagcacttcacTACGCCCGGATCAATTATGGGACTACAGTTTCCTGCAAGAAACCTAAGAAACTGGAGGAAGAAGTTTGAAGGAGAAGACAATCTTTAGGATTTCGTAACACGACCACGAAGGCGGAGAAGTGGAAGTGTGACATTAATGAATACAAGGAACTTGCGATTGCGAACGCGGAAAAAGGTTCGTCCCCAAGGAAACCTTTAGTGCAGTGAGGGAACGTCGACCAGCCTCGTGCGCCAAAGAATGTGCAAGGCTGTACGAGGAATCCCTCAACCTTGCCTCACTGTTGCCACACTCACGCAGACCGTTCTCGATTGGAGGCAGACCTTCAGCGGAAATGTGCATTTATGGGAGGAAGTAACATTGCGGCCGGAGTCTCGCTTTGATCAAATCTGATGATCGGTGCGTATCgccgcatcgacaacatcgcgGGCAGCTCGAAGACGCAATCCTCCACGAGGCACGCGAGGAAAAGGCCCCAAGCCATTTTCTCTCTGCTTCACCCTCGTTGGTTCGCTCGCCCTGGTTGCGGGTGCTAGAAACGGggcgtcacagcagcggttTTCAGTTCAGCGGACGGtctcgcagcaacaaaagcagcCAAACCACAACTATCTGTGTTCTCCGCAACACTAATCGACGAAGGCGGTGAATTTGCACGGCTCTGAAGCTCGTTCTCTTCCTACAACACTAAAGCTCTTCAGAGGGGAAGCTACAACCGAAGACGATGTGTGACATGATCTCATCAGATGCTTTCTCTTCCAGGTTCTCAATTTGATAACAGCCTTCTCGCGAGATGGAGCTTGTTCTAACACTATGTACAACACACCCACACTCCCTTTCTGTGTCACACCTAACACCTCACATTCGATTTCTCTTTATCTGTTTCTGTTCTGGTAGGGAAACGCTCTCACAGAggttttttctttgctcaTGTCCGACGACACTATCTCCCTGCGCTTCGCACCGCTTCTTGCCCACTGCTCCGGCATCGAGCTCAAGGACCTCCATCTCATTAGCGCCCCAACGTTGCAGCTTGCATTCGAAACGGCCAACACATCACTCGCTGACCGCATGGCACTTGAAGTCCTTCTTGCTCGCCAACGAGCCACGGTTACCACTCCGGTCCCGCCCACTTCTCCGGACGCTACCGCCGTGTTAGCTCAGCACTTTAAGGAAAGGGAGCGCCGCGAGCTTGACCCCTGGTGGAaagaggtttttttttttttagaggGGAAGCTACAACCGAAGACGATGTGTGACATGATCTCATCAGATGCTTTCTCTTCCAGGNNNNNNNNNNNNNNNNNNNNNNNNNNNNNNNNNNNNNNNNNNNNNNNNNNNNNNNNNNNNNNNNNNNNNNNNNNNNNNNNNNNNNNNNNNNNNNNNNNNNNNNNNNNNNNNNNNNNNNNNNNNNNNNNNNNNNNNNNNNNNNNNNNNNNNNNNNNNNNNNNNNNNNNNNNNNNNNNNNNNNNNNNNNNNNNNNNNNNNNNNNNNNNNNNNNNNNNNNNNNNNNNNNNNNNNNNNNNNNNNNNNNNNNNNNNNNNNNNNNNNNNNNNNNNNNNNNNNNNNNNNNNNNNNNNNNNNNNNNNNCCTCACGACGCTCAGCCGGCCACAATAAAAGAGGACAACATCGTAATTAAATGCTTGCATTGACAACCACTGCCTCCGTGGCACACTGGAAGCAGTAACCCGATGTGTTCGCCGACTACAACTGGCTGTGTCCTAACTAAATTTCAGTTGGAACTTAGAGACAGAGTTCTCAACGCGCGAGAACTCAATAATGGTACTTCAAGGTGCGCAACAAGTTCCGGCGtttcagaagaaaaagaggaCGGCGACAGGATTCGCCCGGTGTAACGCTTTAGCAAGCGCCAACTCCCACAAGTGTTACCGATTGCTGACGCGGTTTCGTGGAAGTCGGACTAATGCGTGAAATCATTAAACACGGATCACGCCATTACACGACTAAAGAAAATCAAAGGCACAGCggaaagaagcaacaagaactGGGAAGTCTCCTCCTCTGGCCCCGCACCCCGAACCCAACGCTTCCCTAGGAGCCGATTGAAGTTACCCGCGCCCAAACCGCCCTGGCAtccaccacggcaaccgAGCGTCTCAAAGATCGAACTCACATCAACCCGCGGCGGCGCACGGCATGTGCCCGACCGAGATATTCCCAAAATGTTACCGAAGGCGGTGTGGAGCACGGCGGAGACCATATTTTTACTGTGTGCTCGTGTAGGAAACGCAACAGGAATCATGGACTCAGCCTCAAGTCCAATGGTCAAGTGAGAACCCATAAACCCCCGATCGACGCGGTAAAAGCTCTCAAACTTCCAGCTAACGGTGCAAGTGCAGTGTGGTAATTGTGGCGAAACTAAGGAAGAACGAAGGAGGGCAGTCAGACACCCATGaaggcagcatcaccagcaaaACGGCTTCGAGATGAGAAGATATGTGAGGTATGAGGTTCGCGAACTGGCGGCGGGTGAAGCTGGCAAAAGAAATCACTTTGCATCAATCTCTGGCGTCCGGACCACCGGAGCGGGTTAGTTTAAGTGACTATCAGCACCAAAAATACTGTACGTGGGCACAAACATGAGCTGACATTATGTGAGAGGAAAGATCACATGGGAAGAATGACGCCTTGCGCGGGCACCTGCGAACAGAAGGACGGAAGGGAAAGCATTGGTTGGACCAAGCTGGCACGATATCGACGAGAATTGCTGTTTTGATGAGCGATGGCGGCTTCACATAAAGCACcagacaacaaaaacatgcggaaagcaaacacaacagaaGTTGATGGATGATACGCTACTGGGCTCCTGTGTGGAACGTTTCCACACAAAAAGTCTTCATATTCGATCTCAGTGAACACTCAATGCATTGTGGTAACTCCTCTTTACTGGGTAGAGATTCAGGCGCGTGAGAATCGAACCGCAGTCGAACACAGGTTCACTTTCGCTCTTTTGCAAGCAAAAGCAAACCTTCGTGGCCTGGAAGCAACCTCCGccttggaaaaaaaaatctggCACGTAGGGCACGTTCACCGTGAAAGACAGTAGTAGAACGTGAAGTGCTGGAAGAGGACCCGCTAGAGGAGCGTCAGTAGGAGATTGCGTCACGGGAAGAGAAACCACAACGACCGGACGGAGACGAGATAAAAAGGGACGCAAGACGACTACGAAGCGCGCGACAGAGAAGCAGGTCGCCGCCGGCGGAAAGTACATTGTCGACCACCGACCGATCAAGCAGCCGTAGAAGAAGACCTGCGCGCTCAGACGGTgagcaacacacaaaaatggtCCCGCACAAAACTCAGTCCTTCTTGCAAGAAAACTCAAACGATCATGCGATCGCCGAGCTGCAGCTGACCTACCAACCACCGATGCAGCCCCAAGCCTCCGCGACCGCCACCCTATCCCTCCCTTTCTCCCCAGCGGGGAGGACGGCGAAGACCTCGACAAGTTCACCAGCTTTAGCTGTTTTTGATCTGGAGCCGCCAAAAACCCCAACCAAGGCGCCGGCAAAGGCACGAGCCAAGACGCCGGCGGCAGCCAGCAGCGTAGCAGAGTCCGTCGTGACGGCTCAACCGACTCGTTAATGGTTGGAAAACCAGTTGGCAGCCGTCGCTAAGACGAGTGTGGGTGTTGGTCTCCTGGAGAAAGCCGATCCCAGACACAGCCTCGCGAGGGGGCGTGACGCACTTTTCTGCGAAGCAGCTGGCCCTTTTCGCCGTGACTGCGGCGGCGCGGCTGGAAGACACACAAATGGAACAAAAAATTAATGCTGCCggaaaaaataataaaatTGTTCTGTGTCAACACGCACGTGTGTGGAAAGCAGTTAGTAGAGATAGAAGTGGAGcgccacgacgatggtgaaCCAGAGCCCACGTTTGCGCCCGAGGCAGCTTTTACGAAGCAATGGAGCACCCGATGGCATGTAGCTGGCCACTATGCGTCGACCCGTCGCTTCTAAAGTCGGAAATGATTATTTCAATTGCAAGTGCTCAGGTCATGAGTTCGACGCTAAAGAGAAGAAGGGTTATCGATTTCGCGGTAATCCCAAAGTGACCATCGAAGGTACACGAATGGAGGCGCGTACCATTCGTACAGTTTTGGATTGAGTAGAGCCGCACAATCCGTGTTACCAGTCAGGCGTTCCGTTGTCACGGATAGGGGCAACTCACGAAACATACGTTGAATGGGATGTTACTAGAGTATATCGGATGCAAATGAGGATAAGATGAAAAACACTAACGGTCATGTTGTTTCCTGGAGGCCCGGCacaattttgttttttagGGAcatattttctttgtttccttGGATTTGCGTGAGGAAGACTTATTTGACAGGCCAACGACAGCACATGTGTGTGGTAACGTCAGGACTTCTTTTGCACCGGCAGTCTACCGCACCTCCGTCTGTCTTTCCTGTATTATGAAGAGAAGTGTAGACAAACAAAGGATTTGACAAACTCAATGCCGAAACGACCACGTGAgtcaccgcaacaagcgaCGCAGACACAGACACATGGCAGCACCTGTTTATGGCGCTTCGTGTTCTTAGGTTGTTGCAACTAGCGGCACACACATAAATTTAATTGGGTAGAAAggttcaaaaaaaaaaatcaagtTTTTAGGTCTTGCTTAAGCAAGGTCATGCCGTAAGAAACGGCCTGGGAAGACCACGTTGCAGGTGTGGTGAACGAGACTCGGCTTGGTCGGAAAATTGGTAGAAGAGATGCGCTAATTTGGAAAGAAAGGCTGCTCCTTTTATTATTTTGATCATCCAGGATTGGGCAGTTAAAGCCACAGGAAGCCTAAAAGCGTGGAAGGATGTGGGAACTCATTGAAAAAACTTGTGTAGCAAACACAGATGCCTGCGAAACAGCAGCGATTAAAGACGATGCTAGGGGTGAACCGCATCTGGAAAAAAGGGAATGCACTTGACAAGGAACGAAAGACTGTGGATGAGTGATGTTAGAAAGCGTGCGAACGTTAGCCAAACATGGCGACCTGGCACGTAGCGCACGGTAAAGGTGCCAAAGACAGTATTAAATTTAGATCTTGACGTGCTGGAAGAGGACCTGGTCGACTGGGGAACGAAGAGGATCCAAAAGTCCACTCGACACCAGCTCAAGCAAGCTGCGGACGAGGACCAACATACGTTTATGTAGGATGGACTGGGCGAGTCAATGAGAGGAAGGGGTTCGAGGACACGAGATGAAAGGGACTCACGGCGACTGCGAAGAGCGCGGAATTAAGGTACAAGAACACATACGTCAGTGATTGAAACTGCtttcctcgtcgctgcgacaTTTGCATTGCCGGAGAAGCGTACTTGTGGACAAGTTGTGGAAATCCTACGATTCGCACACCGAAGAATGCTCTGGTAACCTTAACGCGGAGTTGCTGTGAGCTCGTTGTATCCAGCTGGTACAAGTGCTGAAATTTTCCTTACCGTGTTTTGCACACAGCCAAATAATTCGGTGATCATTCGAAAACACTATTTCAGCGAGCTTGTTGCCAAGCGTAGCGCAGGGGAGGGTACAAAATGGAACAGAAAATTATGTTGCCGGAATATTTAGGAAAAAAAGGTTGCGGTATGATCCGAGGTGGATCTGGGAATTGAGAGAAGGGGGGCttgtgagtgttgtgttgtgctgaacagtcttctttcttgttgttttttgaaaaagTTGTGATTTGTTTGCATCGTTAATgtgtcttttcttttccccgATCGGCGAATTTCTCGATAATTCAAATTACAAATACAAATAGAAGAAAGAGAGCAAGATGAAAAAGCTACAATTGGTCGACAACGCTAACAACAGCCAGAGCGTTGCAGAGGTTGTCGAGATAGTCGACACTATCACCGACGCAAACAACCAGACAGTTCATGAAATGGCCAGTTCACAGGTTGTCGACGCTAACAACAGCCAGACCGCACACCAAGTGAACGATGTGGAATCAATGTTGATCTCAAATCAACCAGTGAACATGCCGCAAGCACCCAAGTCGAGGCTCGAGGAGCTCGAATGGCTGCGCGAGCACCCCTTGCAGGTGGGCAGGGTGGTGCGGGTCGTGTGGCGGGTGGCGGAAACACTGACAGCGGAACCTTCATCCCGGAGGTGATGAGGTGGTTCGTGTCAGAGTTGTCAGTTAACGGCATCACCCAGGAGGGTGGGCGTACGAGGTACGCCACCTCCTTCGCATGGGAGGGGGAACAGCTGGAAGGCACCCTCCCAACGCGGTGGGATTTTGAGTTGGCGGCCATCGATGTGGTGAAGCAGAAATGCTCCCCATCTATGGTCCGCGCAATGTTAACGGCGACACTCCACACTACACCAACCGCAGTCATGCATCCGGCAACTCACATCGGATCCACTAGAGAATATCGGATGCAAATCAGAGAATCAGAGGGAGAAAACACTAACGGCAGGTAAAACTGAAATGGCCTTGTCGATGGATTTTCCACGGTTCTAGACACAACAAGGAAATCCGATTCATCGACTGAGGAACGAGTCAGTTGATCGAATTGTATCCACTCGAACGCCGGAAGCAATGAACTTATTATGAAGGCGAAACGTATCGAACGTAGATTGGAAGTTTTGCTGGGGCAATGACACTACCACGAGGAGTCCGAAAAGCCAGAGATCCTGAAACAAGTagtcatcagcagcagttctcAACTAGGCCCCACCATTTAGTGAGATCGTAAGTGAAGAGTTTACGAGAGAAAGTATTGGGATTGAAGTGCCAGTCGAAACAGTCAAAACAATTCAACCTTCCAGTTATGCTCCGGAATTCACGGTACCAATCCGATTCATCGAGTGAAGAACAAGTCAGTTGATCGAATTGTATCCACTCGAACTCCGGAAGCAATGAACTTATGAAGGTGAAACATTACGAATGGAGATAGGAAATTTTGCTGTGGCAATGACACTACCACGAGGAGTCCGAAAAGCCAGAGAANNNNNNNNNNNNNNNNNNNNNNNNNNNNNNNNNNNNNNNNNNNNNNNNNNNNNNNNNNNNNNNNNNNNNNNNNNNNNNNNNNNNNNNNNNNNNNNNNNNNNNNNNNNNNNNNNNNNNNNNNNNNNNNNNNNNNNNNNNNNNNNNNNNNNNNNNNNNNNNNNNNNNNNNNNNNNNNNNNNNNNNNNNNNNNNNNNNNNNNNNNNNNNNNNNNNNNNNNNNNNNNNNNNNNNNNNNNNNNNNNNNNNNNNNNNNNNNNNNNNNNNNNNNNNNNNNNNNNNNNNNNNNNNNNNNNNNNNNNNNCACCACCAAGGTGCGAATGCCAAGCGGCGCCGgcaagaagatttttttttttccccccttctcTTACAAACACTCCCCCTCGTAAGCACATTCGAATGGTCACGTATCAGGAGTTTTGTAGCGACAGAAATGGCGTCCATGCTAGCGGCATTCGATGACTGCGTTAGATGGTTCACAGACCCAAAATTTCTACAAGCCAAGGTCGATGAGAACGCACACATAAGGAAACGCCGACGAAGGGACGCAGCACTTACAGAAATGGACATTTGGACGCTTTTAAAGAAACGGCGCATCAAAGAAGTCGAAGAACACGAGATACGGGCTTGGTGCATCGTGTTTACAGTGCTAGAAATACTCAAAGAGAGGCGCCGCTTCATTTGTGCCCCTGAGTTCAATGATTACTGCTGGTGCGAAGATTACTGCTGGTGCGAATGCCCGATGGCGGAGGTCGAAAGCGCTGTGACGGCCGTCATGATGGAAACAGCTTTTGTCGCTGACTTTCCTTTCTTCTACGGTCAAATGCCGTTAGAGCCAGCAACATCTTTCTACTATGGGTTTCAATGGCGGGGGCGATACTTTGTTATCCAAAGCGCACCAACAGGTTCAAGGTTTATTCCAATGATCGCTCAAATACTGACGTACGGTATagcaaagaaaacactcAGAATAGTAGACGCTGACAAGACCACGATACACAATGCAGGCATGACTTCTCTGACAGACGTATGTATCGATAATATCCGCATATCAGGTAGAAACACGTTGGTGTCCAAGTTGCAGCCAGTATTTGAAGAGATATGCAACGAACTAGGAGTCACAATGGATGAACGAGAGGCATCGAAGAAATACGTTTTCTTGGGAGTGGCGTACAATCACGAAACTGGGAGTGTCACACTGGCGCAGAAGACAATCACAAAAATTGAAAGCCTTCCGTTGGATGACAAGGAAATGCACATCAAAGAAGTACTGGGAGTTCTGGGACTCATGGTGTACGCATCAAGAGTGTTGAAGCTTAACTTGGCAGCGTACTACCATTTCTACAAGTTCGTCAGAAGAAAGGCCAAcgacagcacaacaatgaaTGACAAGGTGATCATatggacagcagcaactgcacagGCAAAGGCGTGGCGGACACAGATATTATTGcgcagccaacaacagcgacgcccCATCCTAGGATGTGATCCCGATGCGGTTGTAATCTTCAGTGACGCGTCACTGACAGGATGGGGGGTAGTCATGTTTCAAGGTGCAAAAATCACAACGGCATGTGGTAAGTTCAACTATCGCAATGAGTTCGATCAAGGTGAAATCAAGGCGGTACTGgaagcacgagcagcggagTACGCAGTAGACTTGTACAAAAATGTGGTGCACCAGTACTCTATCAAAGCcaatgaagaagaactcCAAACACCAACAGTTGAGTTGATCATATTTGTGGACAATGAGACGTTGCGTTTTGCGGCCGTGAAAGGGCGCAGTAAACACTTTACGCTGAACGCGATAGTGGGCAGAATTGCAGTTGCGCTTGGGGGGATAGTGTGTAGATGGGAACGagtgccaacagcaaacaacatgGCAGATGTTCTTACCAGACTATGAGTTGTTCAAGAAGCACAAACCAGAGAATCCAGACCACGTATGGAAAATTATTGCACCGGCCAACTGTCGTCAACAAGTGTCACTTTGTCACTTTGGAGAAGGAGAATTCAAAAGACAGAAGTTGGAGCACATCCACCTTCGGGTCCACGTGTGCCCAACCAATTCCCTTTCCGCGTGAAATACTTTTAACTTCATGATCCGTCCGGATCTGTGTTGATGATagaaaattgttgttgttatgttacgaaaaaaatgatgttgtttgtttaAATGgtaacaagaaaaagaagtgacacacgcacacacacacacaaacacaaacacccAAGGAACTCAGTGAAAGAATGCCGGGATGGCGGGGGTGCCGGGATGGCGGGGTTGCCGGGACGGCGGGGGTCCCGAACGCAAAAAAGTTTTTTGGCTATATTAGGTGACCAAATtccaacctcacctcctcgcggtggttgccgggAAACGCCGCGCCTTTGCGGTCGGCTAACGAGGCTCTGGTATTGTacattttcttgttgattgtttgttttttgtgtacCCCCCCTCTTTTCTTAAAACCTTGACCCGACAAATTGTACTCTTGTTGTTCCTGTCTCCTCTCTGTGGTTTTTGAGAATAACTCGAACAAGTGTGGAGATAAagttcatcaccgcacttcaGCCTATCAGCCATGACATTGCGATCATGCGCCGGGAGGacggccaaaaaaaaaatcaataTAAAAAAACTATGTAGTTtctcttccctttcttgttgcgaagaccCAACGACGGAACACTTCAAAGTTGCACTCCACATACGTTCACAGGATCAAGGAGTTGCTATGTTCACACACATTTACGCACGTTCACACATTAGTACTGGCAGGGGTGGGGGTACGGGGGAGGCTNNNNNNNNNNNNNNNNNNNNNNNNNNNNNNNNNNNNNNNNNNNNNNNNNNNNNNNNNNNNNNNNNNNNNNNNNNNNNNNNNNNNNNNNNNNNNNNNNNNNNNNNNNNNNNNNNNNNNNNNNNNNNNNNNNNNNNNNNNNNNNNNNNNNNNNNNNNNNNNNNNNNNNNNNNNNNNNNNNNNNNNNNNNNNNNNNNNNNNNNNNNNNNNNNNNNNNNNNNNNNNNNNNNNNNNNNNNNNNNNNNNNNNNNNNNNNNNNNNNNNNNNNNNNNNNNNNNNNNNNNNNNNNNNNNNNNNNNNNNNAGCTTGCGCTCGTCTATTTCCTCCCGAGGCCTCTTGGTAACCAAGCCTTGAGAATCACCGTACATTACTAAGGACagtcaaagaaaagaggagTCAAGTCCATGATACATCCAAATTTTTAAATCTTTGATTTTCACGAAGTTTTCGGAATTTTTAATTTTATGAAAAATTGTTGAACACAAAAATCCCCAAAAAATTTGGATTTTTGGTTTTCACGTTTTCctggattttttttttttttgaattaAAAATTTTGAACACAAAATCCACAGAAATTTTGAATCTTGATTTTCACGTTTTTCCGGAGACTTTTTGATTTTCACATTTTGAAAAAAATTGGTGAAGTACAAAATTTTTCCTTTCCAGGTGGAGACCTTgagtcaaaacaaaacattcAATACATCGTCCTCGATCCGTCCTCAATCCGACCTCCGCAGTGGGTGCGGGCAGTTGCGCTTCAGGTGACCTGGCTGGTTGCAGTTAAAGCAAGCCCCAgtcactccaccaccgctcttTCCTGTCGTCAAGGGTTGAGTAAACGCCTTGGGAATAAACCGAGGGGCAGTCGGTGGCTGCGCCGGCTGTGAGGTGTGTGTCACCTTGGCGTTCGGAACATTGCGGGTGCTCCCGAtgatcagcaacgccaacgcgtCCGTNNNNNNNNNNNNNNNNNNNNNNNNNNNNNNNNNNNNNNNNNNNNNNNNNNNNNNNNNNNNNNNNNNNNNNNNNNNNNNNNNNNNNNNNNNNNNNNNNNNNNNNNNNNNNNNNNNNNNNNNNNNNNNNNNNNNNNNNNNNNNNNNNNNNNNNNNNNNNNNNNNNNNNNNNNNNNNNNNNNNNNNNNNNNNNNNNNNNNNNNNNNNNNNNNNNNNNNNNNNNNNNNNNNNNNNNNNNNNNNNNNNNNNNNNNNNNNNNNNNNNNNNNNNNNNNNNNNNNNNNNNNNNNNNNNNNNNNNNNNNTATATGAGAAATACCGGCACCTTCGTATCCTCCAAAAATCCATGTCGCAAGTATTCAATTCAATTCATTTCAATTACTACGTGttattgtggtggtgtgtatgtgtgtgtatcaaaagaaaaacaattATAGACAAGGTGTCATGgacttgtttgttgtttggggaatctctttgcttttcttttattGTTGAACTACAAGCGGAGTTAGGCTTTAAGTGGGATAATTTTGCTTGCCAAAATTCGTGAACTTATCGCCTGTAGCTTCTGATCGTTTCTCCTTTACTATTTCTTTGTAGTTTTTTCGATAAAAAGCGAAAAAACTTTCCCACCCTCCCAACCCTTTTCTATTGTTACTGTTTTCAACATTCTAGCTTCGGGACTGGTgtcgttttttgtgttttgttgacgCCATCCCACCTGAGCTATGTTGGTGCGATCTCCTGAGTCAACGAAGTTATTCCGTTGTAGACATGCTTAAAACTCCAACGAAGATCATCCCGTTGACAGTTTGGCATGCTCCAGGATTTGGGATTTCTCATGAAggcaaacgaagaaaattCCGTTTCCCACGAGTCGTAAACTCTATATGAGAAATACCGGCACCTTCGTATCCTCCAAAAATCCACGTCGCAAGTATTCAATTCAATTCATTTTATCCTTTACTTTGTTACTGCATGTAGTTTgtatgaaaagaaaacaattgcAGGACAATGTGCCATGGATTTGTTTGAAGATTGGGAaatctcttttctctttatTGTTGAACTAGAAGCGGATAAAGGCTTTAAGGAGTACGAGGACTTCGCACATGAAGGCTTCCGCCAGATCCCGGAGCACGACACGCGATCCCCATCGTGCGGCCTGGTGGAGCTCATCTTCTCCGACCATGTAGCCGGGGGTCGTCTCCTTGCCCGCCGCGACAAACATCTgaatgatgttgtcgtgctcTGGGGTCTTGTCGCGTACAACGCGAATGACCTCCAGAAGGGCCTGCGACGTCGTCCGTCCAGTGACGGCGGCGTACAAAGCTCCACCAAGGAACGGGCGTTCCTCGGTGCCAATACAGCTTTCCATCGCTGTTCGGAGCTGACGGATGTCAGCCGAGACCTTGTCTTCGAGCTGAGTCACCTGGGGGTGGCTCGACTCCTCGCGCATCGCGCGAACACCATCCGCGACGGTCTTCGCCGCCGACTCGAGCCGTGCGATGGACCCCGCCACGCTGCCCGCCTCCAGATGCCCAAACCACGAGTCTGCATACTCGGGCTGAGCTGTCTGCTGCGGAAGGTTGGACGCCGTGGGTGTCTCCACCACGCGCGTCACCTCCGGGCAGAGGAGCTGGTGGAGCacttgctggcggtggtgggcaaACCGCCCCCAGAAGTGCCCGCAGAAGAAGTGCCCGCAGAAACAGCGGAAGAACCGCCCCCAGAAGAAGCCCCCCATGTTTTCTCAAAGAGTCTTTAAacgaacaaaacaacacaagatGTAATCTTCCATGCACACAGTCAAAatcttcaaaaagaaaatttttCCTTGTCCGTATCTTCCCACCTCGTGGGTATCTACGGATACTACCACCACATGTAANNNNNNNNNNNNNNNNNNNNNNNNNNNNNNNNNNNNNNNNNNNNNNNNNNNNNNNNNNNNNNNNNNNNNNNNNNNNNNNNNNNNNNNNNNNNNNNNNNNNNNNNNNNNNNNNNNNNNNNNNNNNNNNNNNNNNNNNNNNNNNNNNNNNNNNNNNNNNNNNNNNNNNNNNNNNNNNNNNNNNNNNNNNNNNNNNNNNNNNNNNNNNNNNNNNNNNNNNNNNNNNNNNNNNNNNNNNNNNNNNNNNNNNNNNNNNNNNNNNNNNNNNNNNNNNNNNNNNNNNNNNNNNNNNNNNNNNNNNNNATCCGCTGCCCAAACCGGGACTTACGCGACCACTGCCAATGACCGGGACTCACGACCACGGCCGTATCTTCTCTTTCTCATCCCCCCCCCCTTTTTCGAAAAATTGACGGAAGGAGACAAGGGTCGCTACTCCTCACACTTCCCTCTCAGGGCCCCGGGCTTGGAACCGGTATAGCGTGTTTAATAGTGACCTCGTGGTTCGGTGTCCTATACTGTGCGAGAGAAAGCAAGTAGAGGCAGTATTAGTGGAATGAGAGCGCATCGCATAAAACTTCATCGCACTATCAACACACGACGCTTCTCTCACGACGAGCATGCAACTGGTGTCGCCATGCCACTAGCTGGCAACGAGGAGGCTCCTTCTCCTCTCCCTTGCGCCATGCGCATCAGTAATGAATTCGTCCAATGCAATCGCAACAGCGGACCAGACTGACCGCTCGCTTCTTCTAGCGCACCCCCAGCGTATCCACTTGTGCTCTCTATCCCACTGGCACCGAGGCCCCAACTGGATGCGCGCCCTGTTGTTGGGGCGCCACTGCTAGGAAACAACTGTGGGTCTGACGCGTACGATGGcgatgcagcaccgccacctccaagcGATTCACCAGTTTGAAACGATGTGCTGATACCACCGAGCAGCGGGTGCTGACTGTTGGAATTCGACGACGCACCAAAAACTCCACCTGGGCTTCGGCCACCAACACTTCCACTTGCATTTCCAGACAATAATCGACTTTGGTGTAAGTAGCCGCCAGGGGTTTGCAGACTTGCCCCTCCTTCACTCGAAAAGAGCGACGCGTTTGCGCCAGACGGAACCGTAACAAGCCCACCAACCGACGCAATCGACGACGCTTGCAACGACGATTGGCGGCGGTACGGGTCTtctgctccaccacctgtGCCCGCTGGTGCCTGCCCTCCGTCCATCCAGGAGCTGTAAACATATGGCGCCAGCCCTTGAACTCCGAGAGATGAGTTGTTGATTGCATCAGCTCCAGAACCGCTGCTTCGGTGTGTAGCAGACCCAGAAGATATATTCgtggagctgttgttgttgggaaattgagcagcagtaggcgctgctgctgtcattgTTGGTTGCTGATAACGCCCATCGCTCGCGAAGATCGATggctgttggcggtggcctTCTTGCTGTGCAGTGTTGGCCGCATTTGCAGTTGGGGTAAGCTTTTGCAAGCTTCCTTGGGATAATATCGTCAAAAGCGCGCGATCATCACCAATAAAGCGCTCAACCTCATCACGCAGTATATTTCCAGAAGTAGTTGGTAAAATTTCTGCCCCTGCTTGTCCTGAGCCAATAATGTGGGCTCCTTCATGTGGTAGCTCCGTCTCCGCCTCTGCAAGAGGGTTATGGCTCCGTTGGGGGCGGCTGGCACGGCGAATTTGGCCAGCGGAAacgctgcttgacgctgaTGCAACATCTTGAGAACTACGGAGGGACGaaccacgtcgtcgtcgacgccgGCGCTCACCATCATTTCCTCTTGCCGCACTTCCGCTGCCGAGTGAAGAGACAGACGAAACAGACGACAGTGGAGAGCTATCACGCGAGCTCcagcctccaccgccactaccaccacctccgtcgCTTCCAGCtgactgctgttggcgttgttggcggacTTGATGGTACAACGAGGCGGACCGCCCACTTCCAGACGCTGTCGATGGGTGACGCAACGAGGTTGCCGCGGCACCGTTCCTGTCGCCGCCCCACTGACCCTCAGAGGCAACTTCCACGACAAGTTGCGGCACCGTTTGCTCTGATGGTTTTTGCACCATGGTGGCCGTTCCCCGTGGAGTGCTGCGAAGGGAGTCAAAAAGGGTCAGAGGCAAATGTTGGGGAAGTGGTAGTGGCGGTGCAACTCCAGGAGACAGCGTGTTGGTGTGATGTCCTTGGCCTACGCCTTCACCTTGCGAATggattgcggtggtggttgacaCGATCGGCGCCGAGTGGTGGCGTTTCACTACCACAATGGTTTGCtcggtagcagcagcaggactcAGGACGTGTAGCTGCTCTTCGTCAACTGCACCATTCGCTAGCTGCTGCGTTAGTGTTGACGCTCTAGTTGACGCCTGTGACGCAGGAGACAAAATGAGGTCATCATCTGTTCCGCCAGGCactgtggtggagctgctaTTCACTATAGTTCCCGCAGAGTGTTGTTGCATGTTTGCCGCAATCCGTGCCGTgcgatattgttgttgtgcgaaCACAGTTGGAGGTTCTGAGGGCTCATTTTCCAACGCCCCAGATGGCAGATTTGAGGAAATACTCCTTTCGTTTCGACTGGTGATGACTAATTGTGAATCACTTGAAAGTCCCGCGGATCCCTCGATTCTGTTTTTGACGCCATGATGACCAGTGGTACTGTTTGAAAGCGATGATGGAGGTACAACTGTTGCAACGGTCTTTTCTGCGGCaagatgcgctgctggaactCCGCCGTTGCCAGCGACATGAGTAACGGTTGGCCCAAACTCCTGTTGTCGCGGCGAGGAactttgctgctgatgatgatgatgcaaacTAGAGCTTGTACTGTTGTCTGAGCATGCACGTTGAATTCCATGTGAAaggggcgttgttgtgtcacGAGGCCTAAATGCATCCTCAAACTCGCTCGGTGCTCCGCCTATCATGTCAACCACGCCAATCATAGTCCCTCGTCGCTGACTGATaacatcatcttcacttgcagcagcttcgtaTGCAACCAAGCAGTCGCTAGGGGAGGGAAacggcgtggtggacgacgtcGTGAGGACAGGGGCGAACAGAGGGTTTCGAGCTGTAGTGTGgagtggctgctgttgctgctgcggtatGCGttctgatgatgttgctgcgttgcggTGCTGTGTCGTTTGAGCAaattgtgtttgctgctcgAGAACGAGAGTAGGAAATGCAATTGAAGGATTCGCGGTGTCACTTCCTGGGCTCacgctgttgtgttgttgttgtgggtgacGAGTTGCTCCAGTAGTGGTATGATGATGGCCACTCGTGTGCTTCTGCGTACGATTTGATAAATGGTGATAATGAAAAGTTTGTtgtgcattgttgttgttgttgttgtctaaGGTGGTCCGACCGGAGCCATCGGTGTCCGTGCTGCTACTATGCTCCTCACTatcgctgccactgctgctgctgcttccgccgCCAACCCTTCGcgcggttgttgtcgtggcgtCTGTGCAGCATGTAGAAATATTAGCGCCCATATCGACTTGACAAGGACAGAAAACTAAACGCAACtaagacaaaaaaaaaaaaaaaatgatgcgtTGGTGGTCATGGTATCATTGCAGACGAATGCGAATAGAAcactcgcagcaacaaaaaaaaaacccgaaCACATTCCACTGTTGACACAATGGTTAAAATCAAACCAATTCAAGTAAGCGCCGAAGCGATGAGGGCATTGACAGCGTTGCACCGCAAACACTTGAACCAATGTATTCACCATGATAGGTGCTGTGGTCGCTACGGCCAATACGGATCGAACTCGACATGAGCTGCAGAAGTTCTTGCACCAGTCTGTGCGCAGAGTCAATCGTCATCTCAGTCCCTTTCGACAATGACACAGGCACGTCACACCCAAGAAGAATGAGCAGGGGCGTCAGTCGTGGCCGCAACAGCATGTTGACATTGTCGGCCTCCTTTACGATGTGCAGGCGAAACAGTGGCGCTAAGAACGGGTTCTTGTAAATAGCATAAAGGAACTCGTCCAGATCGTCGCTCCTCTGCGCGAAGGTGGACGGAGAAAATGGCGACTCGGTAGAAAATCCGAGTTGATAcgcatcgtcagcgtcgACAGCGTTGTGTTGATGCCCTCTCAAGACCACAGTGGGTGGTTTTAACGTATGCCGTGCATCGCCGAGAAACCAAACTGCATCGATTCTATCCGC
>__CYKH01002004.1_ position 7428 to 24660
NNNNNNNNNNNNNNNNNNNNNNNNNNNNNNNNNNNNNNNNNNNNNNNNNNNNNNNNNNNNNNNNNNNNNNNNNNNNNNNNNNNNNNNNNNNNNNNNNNNNNNNNNNNNNNNNNNNNNNNNNNNNNNNNNNNNNNNNNNNNNNNNNNNNNNNNNNNNNNNNNNNNNNNNNNNNNNNNNNNNNNNNNNNNNNNNNNNNNNNNNNNNNNNNNNNNNNNNNNNNNNNNNNNNNNNNNNNNNNNNNNNNNNNNNNNNNNNNNNNNNNNNNNNNNNNNNNNNNNNNNNNNNNNNNNNNNNNNNNNNNNNNNNNNNNNNNNNNNNNNNNNNNNNNNNNNNNNNNNNNNNNNNNNNNNNNNNNNNNNNNNNNNNNNNNNNNNNNNNNNNNNNNNNNNNNNNNNNNNNNNNNNNNNNNNNNNNNNNNNNNNNNNNNNNNNNNNNNNNNNNNNNNNNNNNNNNNNNNNNNNNNNNNNNNNNNNNNNNNNNNNNNNNNNNNNNNNNNNNNNNNNNNNNNNNNNNNNNNNNNNNNNNNNNNNNNNNNNNNNNNNNNNNNNNNNNNNNNNNNNNNNNNNNNAACGTTGATCATCTTGTGATTGTGGAAGGGCGAACTCGTGAAGTGGAATGGACGATCGATGAAGGTGAGCAGGAATATGAACGAGCACAATTTGTTTATGTAGAGCGTCTCACGTATCGCACAGGGCCCTCTTTAGCAGAAGGGACCATGATCCAATTTATTGGCGAGATTGGATCCGTCACGACAAGCCGCAGGCAACTTGATGCGCTGGAACTGCTGTCGAAGAACACTACGCTGCACAACCTGTTGATGCATCGTGATGACGTCGACAAGCAACAGGTGCAACAagcgttgttggcgaggAACAACCAAAAATCATTGTGGGATCCGTCGTGTACGTGGAATTGGAGCTCACCGAACGCAAGACGACTGAACGACATGCAACTAGCCGCTGTTGAGATGGCAATGAAAAATCGTGTGTCTCTCATCCAAGGACCCCCTGGCACCGGCAAAACGCACACCAtcgctgtgctgctgcacactTACGTGAACTACTTCAACGCTCATGACGGGAGAGTGCTTGCTGCCGCTCCTTCAAACCTTGCTACACAACTTCTGGCGAAGAAGTTTGTTGAGATTGGTGAATTTGGAGCGAAGGTCTCGCCGATTTGTGTGCTTCAATGCGACGAATCGCGTCATGAGAAAGGTTCTCAAGAATTTAATCTTACAAAAGGCGAGGTAACGTCAGAGCGAGACATCTTTGTTCGATTTTCGACCGCTGTGTTGGAAAGCACCAACCTAGCCTCCATCCATTCGACTATAAAAAGCAAGCGTGCCTTCCTAGTGGGTCCTGAGGATGAGgcgatgctgaagaagaattgCCCACCGCATCATTTTCCACAACTGCGATCAAATAAACGCCAAGATTCGTGGGTTGACTTTGTGAACAGTTGCTTCCGGATGTTAGAGAAAGCTGCTCGTGTGTTTTTCACGACATGTTCCGGTGCAGCAAATCTGCAGTCGAAAGGTTTGTCGTTTTCGTTGGTTGTAGTTGACGAAGCTGGGAAAGCCACTCAACCTGACAGCTTTGTTGCTACTTCGATTCTGACTGACGTCACTGACGCGACCCGTGTCGTGCTGGTGGGCGACCACAAACAACTTCGTCCTCAACTTGCCACGAAGGGATACGAAAACACATCATTTGGCGAATCCCTGATGGAGAGGCTCGATGATTTTCGGTTTCCTCTGACAATGCTAGAGGTTCAATTTCGCATGCATCCTAACATCAGACATGTCGTCTCTTCACTAACATATGGCGGGAAGCTGAAAGATGATCCTGAGCGCGTGACAGCTCGTCCTATACCTTTTTGCTGCACTAGCCTCATCGCTCAAGAGAACCTTCGTGATCATGTCGCGTTTATTGATTGCAATGGGcgtgaagaaaaagaacgacATGGGACTTCGTTTATCAATCATGCTGAGTCTGAAGTGGTGTTTCGTCTGTTGGAGCAACTTGTTCACGCCGAAGGCACAACCATTGCAGTGCTAAGCCCCTACAATGGCCAAGTGCGACGAATGAGGGAGCATTTTAAACAGCGAGctccaagcagcaacgcaaaggTTACGTTCTGCAGTGTTGATGCGAGTCAGGGTAAAGAGTATGACATTGTCGTGCTCTCCCTCGTGCGCAGCTCAGCTTCGTTGGGGTTCCTTAAGGACGAACGACGCTTTAATGTTGCGATATCTCGAGCGCAGCATTTactgattgttgttggcaatAAACAGAGTGTCATCAAAGCTCCTATGATCGAAGATTTCATTGCGCTCCTCTCTGATGAGCCGCAGAAGGTGAAACGGGGTCCCGTGAAGCGACCAAGATCCGCATAGTGAAGTTTGCGCGTCAACTTTTTTCCCCGAGCAATTTGAAGAGAGCTTAAATTTTCGCAGGAAAATCTCTGCggtcttttgttttctaaaGCACTTCATGAAAAACCACACATCATAAGACGAAGGTCGCACACTATTTCCACTTTGACCTGGTTTGCTgacacaagcagcagcaaagtgAAAGTTCTTGCATTGGGTGACCCTTCGATGTGTGGTCACATATGTTGTCCATATTATTTTAATTCTTTGAATATGCCCCCTGAGTAGCCGTGGGGTTTGTCTGTCGTGATCCGCACCTgtgtcatcatctcctctCACTCTACGCAACCAAATAGTTTTCAAAGGTAAgtcgaagaaaaagaaaatgtcgTCAAGCGCAGGTGTTTCTACGGCGCCAAAAACAAAGCAGTACATGTATCAATCCCAGGATGAGTTGCACTATTTGCGCGTGTCACTTGCACTCTCGATCACCAATCACTTACTTGTACCTCACCAAGTCCACATGGGAAGTAGTGCAACCGATGCTTTCTCGCTGCGCATTGCaccttcagcagcaggtaGTCGCCCAGgcaacatcgccacaacgAACTTCAATCACAGTACACACTCAGTCCCGGCCGCTGGTGCAAGCTTCGCTTCCATGGGGAGCGTCGGtgcgacgtcagcagcagcagccgccggTTGTGCAACTCCTCAGGCCAAGGTGATTGAGATACAAGGCCTCTTGTGGAGCTTGTGTGAAGACAAACTGATTGTCcgagcagaagaagcacgaGCTGACATCGCACAAGTGTACCAAGCCTTCCACCGAGCGAACCCAGTGTTTTACCCAAAAACGTACACAGACTCAACGCCCTTCAAAGACCGTCTCGCTGTTCTACAatctgatgatgcagcacGGCTCAAAATGGTGCAAGCTCTCCCAGACGATGCCATGACGCACCTCAGCTCGGAGGACTTCGACTCACTGAGTAGAAAGAGCAGTGGCTTATTTCAAAGCATGGCGATGAGCGGTAGCGCCATTGGAGGGCCTCCCGGTGCAGGAAATAGCAGCACACGATCCACTGCCCTAAAGGCATTCAAAAAgtttcagcagcaaggaaAGGGTGGACggagcggcagcaccagcgcaggCGGAGGATCTGCTGGCATGTATCGCAAAGAAGACCTCATCATTACTGGCGTCGTACGTCAAGGCACAGAGCAGTCAGACGTGTCGTGCTGCAGTGAAGACGTCACCGCACAGTCACCGCTCCTTCGTGATATGTTTCGGAAGAGTAGTGATTACCTCACTGGTGGTGCCCGCCGGGTGACACTCAGCGAGAAAGATCCGATGTGGGCTACCATCCCTGACATGTCGTCTGTCTTTGCGTCGGATAACCTCCACAGGTTCAAGAACTTTTGTGAGGCGCCGCAGATGCTCACAGCATTGGTGGACTTGCACGAACGACTAAAGTACAAAGAAACCCAAGCGGACGACGAATGGAATCGCTTCGTGCAGGAAACCTTTGAGACAAGAGATGACCAATTGACCCTACTGGAGGGGTATGCAAGCAACACAGTCGCCAGCATGCGGGGGAGGCTTGAAGCATCGCTGGAGCGGGACATTGAAGCACTTCGCCAAGTCTACCACGCTCACATGCACCAAGAAGAGAAAACGTTACGAATGTATTTTGACCAGCAGCGGACGAATATCGAACTATTTTATGAACGTGAAATGGCGTcgcttgctgcgttgcgcaCGACGATTGACGCAAAAGAGCCGGAGTCCATTACCGAACTTCGTGCAGAGCTTGCTGCCCTTTCAGAAATGACATCGGACACCTACGGCGGCAACTCTTCTCAACTTCCACGGCTCCTTATGCTGTCCGATGTGCTTTTGTGTAACGAACTGCGTACCCNNNNNNNNNNNNNNNNNNNNNNNNNNNNNNNNNNNNNNNNNNNNNNNNNNNNNNNNNNNNNNNNNNNNNNNNNNNNNNNNNNNNNNNNNNNNNNNNNNNNNNNNNNNNNNNNNNNNNNNNNNNNNNNNNNNNNNNNNNNNNNNNNNNNNNNNNNNNNNNNNNNNNNNNNNNNNNNNNNNNNNNNNNNNNNNNNNNNNNNNNNNNNNNNNNNNNNNNNNNNNNNNNNNNNNNNNNNNNNNNNNNNNNNNNNNNNNNNNNNNNNNNNNNNNNNNNNNNNNNNNNNNNNNNNNNNNNNNNNNNTGGTTTATTCGAACAAGCAGCTCAGGATAACGCCACCTGCTTATTATTGTTCGATGTCTCAGTTTCCTTCGACTGAGACTATGCTACACTTGTTCGGTAGTCGACGTCTTGGGAGCCCTCGTCAAGTGAGCATCTCAGGCGATTCCCATTACGCATGGATCAACGTACTAGTAGTTCCGTCGAGTCGCCTTGGTTGGACGTCACCAATCGTTTAGCCGTCGATGGATTCGTCGTTGCTTCGAGAATCGCAGGCCGACCCAATGAAGATAATTTGTTCAAGTGGCCTACGTATTGGTAGTTACTTCGAGCGAGTATCTCGGGAATACGTAAATAGCCTTTTCGGAGGCTGTAGCGGTTGTTTCCTCCAAACAAAGTGACTCAAAATGACGTCACCTTGTTTGAGAACGGTCGACATCTCAAATCGTCCTGCGANNNNNNNNNNNNNNNNNNNNNNNNNNNNNNNNNNNNNNNNNNNNNNNNNNNNNNNNNNNNNNNNNNNNNNNNNNNNNNNNNNNNNNNNNNNNNNNNNNNNNNNNNNNNNNNNNNNNNNNNNNNNNNNNNNNNNNNNNNNNNNNNNNNNNNNNNNNNNNNNNNNNNNNNNNNNNNNNNNNNNNNNNNNNNNNNNNNNNNNNNNNNNNNNNNNNNNNNNNNNNNNNNNNNNNNNNNNNNNNNNNNNNNNNNNNNNNNNNNNNNNNNNNNNNNNNNNNNNNNNNNNNNNNNNNNNNNNNNNNNGATGACACTtgtgtcatcgtcctctggGACGTTGGGCTGCCTCGGTTCACCGGCCGCCGTACGTGTTGTTTCCCGGAGGCGGACCCCTGGCCGGACCCGGAGTTCGAGTACTCGTTGCCCGTTCTCCGGCGGTCCCGTGCCCCTCCCCAGTGCCGTGCCGCGCCCccgacaccgccgccacagccACAGGTACAGCCACAGCCACAGCTACAGCCACATCTACAAGCACAACCACtgacaccgccgccacagccACAGGTACAGCCACAGCCACAGATACAGCCACAGCCACAGGTACAGCCACAGCCACAGGTACAACCACAGCCACGACAACAGCTACACTCACAACCACAGTATGTGCTTCCTCCGCTCCCTCCGcttccaccatcacctccacaaTTACAACTGCAACATGTCCAACCGCAGTATCCGGTGCTGGACCCTGGCATTGACTCGGACGTTGATGACCGGATCGAGTCACTGCAGGAAGAGTTACGTTCACTTCGTCAACTTATTCGACAAGGTACTGCACACACAATCCAAGGCGAAGATTTGCGAGACTTGATTGCCGGGGAAGGTGGGGAATGGACTACTATTTGTCTTGGGTTTCGGATTCCGAAACAAATTTCAGATGACATGGCGTGGATGTACGGCCCCTCGTTCAAACACAGCACTACGACCAGTGCTGCGACCTGGCTTGAGGCCACTATCCGATGGCGCCTCCGTCACGGGGTGAACTTTCGCTCCCTCAGTGCGGCTACTGAAGCAGAAAATCTCCTTACCTCAATTGGTGAACTATACGGTACGAACCGTACCAGCAAGGCTCAGTGGTGTTCGTTCTTTGCCCTGATTTCACGGTTACTGCAATTGTATCTTTCGGCAAGCTCACTTAGTGGAGTGGTACAAGCTAACACTTTTGCAACGGAAGTCGAGAAGGCACTGAGTGCCGGCCGTACCAAATTGGACTTCTCTTCCTGGGTCACGGAAGCGCTACGGGATCGTacgcaagcgacgacaccagcacaGTTGAACGTCCCACTCACCATGGCGGATGTTAACCAGCGCATTGAAAAAGCTATatcccaacagcaacagcaacagcaacaccagtcGATTAAACAGGGAAACGGCTACAACAAGACGAAACACAGGTGAACCATGTCGCAGACGGGAACCGTCTCGGCTTCGACTGCGCGGCTTATACCATGCAGTCCACAACCACCGACGGACCCCCTGTCTTTCGTTTACAAACTTTTCAGCCCCAGCCCTCTAATAATAAactcaacgacgacaaagaCAAAGACAAAGACTATTTCTACCAGCACGATACTAGAAACGGAGAGGAGGAACGAGGCTATCACTTTACAAAAAGACATCGAGGAGATCTTCACGTCACTCACACAAGCGCCACTCCCAAATTGCACGAAGGAAGACCCAATGGTAGTACTTCTTGCCCTCCCCCCCGAGTTGATAGGGGAAGCAATTACCAGATTGGCGACACGGCGACAGTGGAAAGACTCCACGACGATTTCACGAATAAACAGCCTTTTGGCACGGAACCGCGCAGTAGACGACCAGCAAACACAATTACGACGACGGGAGAATTTGTTGAAATGTCGCCGCGGACTCTCCCAGATCGCGACACCTGCCTGGGAACCAACTACAGACGGGGAATGCATGACGATTGCACAAGCACAAGCACTTTTAGATTTGTTGATGACGGGGACTCATCCACCCATCCTGATTCTACCGATGATTATTTCATTCCTGACGGGCCAAAGATTGGGCGATGTCATGACATGGCGCACGATGAATGTCACAACCTCTTTACTTCAGAAGACCGGAATTACAATCTTGATTGTAGAAGGCAAGACCGTCAACTCGACCGGCCCATTCTCGATTCACTTACCACCTGGCGGACTGACGGCGAACCTGATTACATGGTGGCAGAAGCTACGAGGCAAGGACCCTTACCTCTTCATCGAGTCACCAACGTTTCTCTCACATCCCGAGGTGCGCCAGTTGATACTggtgcaacaaaaaatgatgaaacAGATCAACGGGAAAGCCGATCTAAGGTCGACAAGGAGAGGAGGTCTCTCGATGATGGCACAACTCGGTTGCAACGAGGAACATCTCTTATCACTGAGCCGGCACACGAATCCAGATTCACTCCGCATTTACCTAGCGGCGGGCAGACTCAATCAGGacgaagcacaacgccagATCAACAGTATCGGGCCTCTAGAAAACCTACTCATAGTACATACCAGCTGAGACAAGCACTCCTGGGGATAAGCAAGACCTCCAATCGAGCTGACCTTTCATCTCGTGACCAGGAGCTACCGCTACACACCAAGAGAGTCCCGAGGATTTCGTGGCGAGATATTGATGACCTAGTAAAAAGAACTGGCTCCACGGTTGAAATGGAGACTTACCAGTGGGCTAAGAGTCACATTATTGATCCACTTCGACTTGCTGCTTTACACCAGTCCGGTTTTGCGCCGGTACCACAAGCCGACGGCTCACTCGAAGCAGACATCCTTATTTCGGATCAAGAACAACTTCTTTCACAAGGGTACGCACGTCCACTGCTTCAAGAGGAAATTCCCCTGGCTTATGTGAATCTATTTactgaaaaagaaaaatttGTGCTTGATTTAAATGCCCATGTCAATTCCCAGTCACTTATTGCAACTCGCAGACGGTTGATTACGGTACCATGGACGATGAATCACGCTGAACAAGTCTTGAAAGATACGATTTTGGCTACACGTGAAGAAATTATCTTAGGTCTACAATCGGAGGGTACTGCACTATTCGATATTGATGCTTACTACACACATTTTCCGCTCCCTACGGAGGCGCAATTATTCTACTGTTACAAATTCCGTGGAAAATATTATTGCCTTCTCACCATCCCTACAGGCGGGAGACATTGTCCATCGCTGGCACAAACTGTCTCGAAATGTATCTCGCACCACGTTCTCCAGGAATTTCCGTTGATTCAGATTCTGACCTATTTGGATAACTTCAGGTTTGCTGGGGATCAAGCCTTGGTTCAACGAGCAGTTGAGTCGTTCCAACACCTTACTGTGTCTCTCAATATCAAGACTACTTGTGAACATCACTTTTCAGACCATTATACGTTTTTAGGGATTCAATGTAGACACGCCAACCAATTACGTCAAGCATCAACGCAGGCCAGTGAAAAGACGTTAGCCAAACTACAAAGAAATTTCCATGGGATGCTGGACAAGACCGGCAAACTAACCCTTCGACGTGGACTTCGCGTCCTAGGTGGTTTGATTTGGGTCTCAGGAATCACAGCAATTCAACTGCATGAACATTATATACCGCTGAAGTTTTTCCGGCGCAAGGCCTCTTCTTCTGGACTCGATGAACCTTTGTCACTCTGGAGGTGTGCGACGAAGCCACTTGTTAGATGGGTCGCACTTGCATTGACAAATATACCACGCTTTTACAAAGGTCCCGTCATTCTCTCGCCACAGACACATCTCACACTTTTCACCGACGCATCAATTGACGGCTACGGCTCCGTTGCTTTCTTCATCGACTCACACAACATCCCGTCGATCAAGGTAACGATGGGTCCTTGGTCACAAATACTTGGTCCACTCTGCCCACACATCAATCAACTAGAAGCTTTTGCGTTATTGATTGGAATTTCAACTTGTAGCGAACTCAGAGCGCGAACTGCACAGATGTTTGTCGACAACTCCACGCTATGCTGCATTGTGAATAGGGGTTACTCACCGCGTTTCTGGGCCAATTTGGCGGCAGCATCGTTACACCAACAACTGGATGAGATGTTCGAAGACTGGAGTATTCGTTGGATCTCGACTTTTGAGAACATGGCTGACATGGCAAGCAGGGTACGGATATCACGGTTTACGGCATTTACCGAAACTGTTGATAAGATGACAATGGATACTGACATGATTCGGCCGGGGGGAACCACAATGGGTACGCACTCTTTGGGCAACCAGAGACTAGAAGTCGGCAGTCCATTGCCCCACGACCAATTATTGACAGTTGAAGATGCCCGTCAATGTTTCGATAGTGGGGAATTACAACGGGTACGCACTTAATTCTTTGACAGTGGCAGTGAGAGTCCGTCTACGATTCGACTTTGGGGACATACAACAGGTACGCACTCTTTGGGCAACCAGAGACTATAAGTCGGCACCCTGTTGCCTCACTGGCGGAAGTGGTTCAAGAAGGTACGCACTCTCTGGGGGACCAGGGACTATAAGTCGGCATCCGGATTATCACCGAGTGACACGTATAGAATTCAATATGGTACGCACTCTCTGGGAAACCAGAGACTATAAGTCGGCATCCGGATGGTTTTCTAAACACTGCGTGTCCACTCGCGTATGGCGGTACGGGTGGTGTGGTTTTGACCCATCTGCTGAGTACATAACACATACCCTATTTCTCGA
>__CYKH01002013.1_ position 1 to 12182
CTCTTGAGGGGAAACCaaaaccagcagcacagagaaCAGAGAACAGAGAACGGATACAACCAAGCGGTATGGTCGCCGTAACCTTTTAGGTTACCTGCTCGCACCTACACAGAGGTCGCCGCAGTTTTTCTGCCGCTCGCACCTCGCTCGCTGGTTGATAGGTGGCCCGAGTCCCACGCCTCACGACGGTATGTCGTGCAAGAGCGGTTCGGTCGACGACAGCTCCTATATATCCTTCTCTTTACAATGGGTGGCCCGAGTCCCACGCCTCACGACGGTATGTCGTGCAAGAGCGGTTCGGTCGATTCTAGCTCCTATGTATTTCTCCCTGTACGCCTTCAAGGTTGGCAGACCTTGTTGTGCATAATACGTTACTCTggtttcttttccttttttttggacAGGTCAGATTATCGCCAAGAATGCCACCACGCGGTAAGCGTGGCCGGAGCGCCAGCGCgccgccaccgtcaccgccactTGCACCTGCCACACCGGGCTCGCCACTGGCGGCGGCTCGGGCGCGGCAGGTGGCGCAGGCAGAcgcgttggcggcggcgcatgCATGCATCGTCGGCGACGTCGTCACTTTCGAGTGGCGCGTCGTCGACACAtgcaacgaagaagaggacaCGGCGTGGACGGCGTGGCGTGGCTCTGTTGCGTCCCTCACTCCGTTGACTATCCGCTGGGACGCGGATTGTCCGGAGCTGGAGGCGCCGATTTCGTCTTGGCCGCTGCGCCCTGTCCTGGCGGACCCAAGTTTCAGTCTCGAGCAGAGAAACTTCAGGTTCGCCAGGCAGGCGCCACTCAGGGTTCGGCCGCGGCTGGTACTCGAACCCCTGATGCTGCAGCCCGTACACGAAGGCCCCCCGCCAGCATTGCCAGTACACGAAGGTCAGCTGATGGCACAGCCAATACACGAAGTTCCCATGCCTGCGCAGCCCTTGCAGGCATCTTTTATACCGGCGCAGCCCTTACATGCATCTCTCCTACCTCCGCAGTCCTTACATGCGTTTGATGACATCGCTTTGGCGCTCCGCGGCGAACGCGAACGAACCGCGGTCGTTCCAGGACTCAAGGTTCCTAGAAACATTGAGGACCGCTTCGGGTGGTGTTATCCACACCTCTTCGGCGGTGATAGCACTTCTTGGGAACGCTCGGTGCTGGACTTTCAGCTTTCGTACGGATTAGCAGGGTCCAGAGATGCGGCGTTGCTTGCAATTGTTGTACGGCAAAGGCGAATTACCAAGGTATACCTCAGTACAGGGCCGGCAGAGTTTATGAACAAAGACGAAATCTTTCCTTTGTTCGCAGCCGTCTGCGAGATGTTGGGAGCATTCGCATCGATTGCGGCGAATCGTCCACTTACCAAACAAGTGACGGACGATTTCGAAGAGGGATTCCGGACCGGTTTCGTAGATTTCGCGGCTATCTACACAAAAGCGACGCATGCGGCAGCAAAAAACGGCGGACAAGAAAACCGCCAGAGCAGTCAGCGGTTTCGCCAGAGCAGTCAGCGCAAACGAGGTTACCACAACAAACCCAGTTCCACCGCGGtgccaaacaacaacggcaacaacaaccaaccACCCAGCCAACCCAATCCAGGCAAGAAGCAGCCGTGAGGACGGAGACGAATGTATCAACACTAATCGGGTTGCAATTCCCGTCCTTAATAAAAAATTTTTTGACGACACAAATGGCACAACCGCACCTGCAGGAGGAATGGAAAAAGATATTGGCTCTATGGGGAGAGCGGAGCAGGATGTTCGGTTTTCTCTCCGAACGATTCACGAAGACACAACAAATGCTGTTGCCGCTACTGCTATGCCCAGCACAGAAGAGAACAGAGGTATTCCTACAATTGGCTGGGAATGCCAAGCTACGATTCTCCACCATGAAGACGTACGCGGTGGCTCTCAAGACTGCGACAGATGCATGTGGCCTCCCGCAGCCAGCAGACGTGGGACGACTACACAAGTATCTCGAGGCGCAGGAGGGTGCCGAAATGGCACAAAACCGTCAGTGTGCGAACCCAGAAGATGTGAAGCAGTGGACAACGAACATGACGATCGCATTGGGCACGGAGGGAGCAGTGTTGGCGGCGATTGTGTGGCTGACTTTTTTACTTGGCCAACGTCTGTCGGACGTGGTGCGCCTCCAGGCGAGAAGCCTCACGACGTTTCCGCGGCACCGTTCAGTAACGTTTTTCGAAGGGAAAGTAGTCCCGAAGATAGGCCCGTTTTCAGTCAACTTCAAAACCCCGTCCCCAACGAGCCAACTCGCGATTGCAtgggagcagctgcagcatgtTGCCCAGTCACAGGCACTGCCAACCGACTACCTAGTACAGAACCCAAAGATGGCACAAGAGAAGATAGTCTCATTTATCACGAAGGATGTGCGATCTCTGAGGCGCGGAGGCTTGAcaatgatggcgttgagCGGAGCAACaatggagcagctgctgatcTTTTCGAAGCACGCGAGCgagaagatgctgatgaagtATATTCTCCACGGAGCAGCGCTGGCACAACAGGCCGAAGAAACGGAGAGCGTCTTCAAAAAAGTGAACAGTCTGTACCAAAAAGAAGGGATGTTCTAAGGCTTCTCAGACGGCGACGGCGAACGATGATTGCGAGTGATGAGAGCGGTTTGCCGCTGCACGTCAAGCACGTTCCACAGATTAGCTGGGACAAGGTTCGAGAGCTCATCCAGACTTACGCGCAGGAGCTGACAAGCATATTTGACGCTTCCATCAAGTACTTTGTATCGGCAGAATCAGTGAGAGAGTTGGGCGGTTGGGGCCGACGTGGCGACGTATGCGTGTTATCTGATGAAGATATAGCCACACTAGTTGCAGCAAACCTCATTATCGAAGTCaatggagctgctgaagcaaaTTGCAGAACATTTAGTGTGAGCGAAGAATCAAAAGGACGCAGACGGTGGATACTGCATCCCGTAGTATTGAACGACGCAACAGAATCCGCAGCCGAGCAATATTTCTGGCTCATTCCAGACGTAGACCTGTTTCCGCAAATGGAGAGCGTCACACAGGCAGTGACAGAGGAAGCTGCGGTATGCTTTGATTTCGCAGCCTTCTTTCATTGCCTTCCAGTCCTGCACAATGAATTCGTTTTTACAGGACCGGGGGGACGAAAATTTGCGGCACAAACAGTCCCCACTGGCTCCCGACAGGCCCCATTGGCTGCACAGATTATTTCCACAGCTTTAGCTAAGGCGGCTATGACTATTACAAAAGCCACGAACGTCACGGCACACTGTTGGATTGACAACGTACGGTTCTGTGGAAAGAAAGAGACCCTCGAAGCAGTCGCATCATGTTTCCGGAAGATAGTCGCAAACATTGGCATCGTGATCAGTGAGGACACGGGAGTGACTGCAAGTTACACGTTTCTAGGCATTGAGTTTATGCACGGGCCAGCCATGGTTAAGATTGGTAGCAAAGCACGAAGCAAGCTAACTACATGGCTGGAGGAGAATCTGTTAGATGACCATCCGCAGGACAACCGGCCCACCAAGACCAGAGGCTTATCCTTTTTGGAAATCGAGCGAATGTTGGGTTTATGCCTGTGGGCACAACAGGTCACACAGCAATTAGTCGATTACTACTACGTGATAAAATTCTTCCGCCGCAAAGTCAAATTGTTTGAGAAAACCATGCAGGACTACGAGCTGGAGATGTGGACGGACACAAAAAGGCAGTGGAAGTTGTGGGCAGAGGCTCTATTGTCCACACGAGTAGTACTTCTCCCCACAAATTCACCACGAAACACGTATACCCTCACCACAGACGCAAGTAATTCGGGTTTTGGTGCCGTACTGCGCACACCAATAGGAGTTCGCGTGGTAAGTGGGAAATGGACAGAAAAAGAATCCGCCCACCACATCAACATGAAGGAGCTCATAGCACTGCGAATAGCAATTGTGGCCTTCACGCACGAGCTCCAAGAAGCAAGTGATATCCATCTGGTGGTTGACAACACATCCGTCATCGGCAGGTTCAACAGGCTATGCCCACCCCGAAGTTTTGAAGCTGCACAAGAAATTATGCGGATCCGAAGGGTAGTAAGAGGCATTCGCACTACCATCCGGTACATTAAGTCGGCCTCGAACGAAGCAGACGGCCTGTCAAGAGGCAAACGCTACACTCCTGAACAATCCAACTAGTCGTCAACAGTGCTACGCAATCGCTGAGACGCGGGTATGGGTAAGAAGCAGAGAGAGGAAAGAATCACACACGCGGGTGGAAGGGATCCTCCGCGAGTGTTTTTTCCTCCCTGTTTCGGTGTTTAAGCCCATACTGTGCAAGTAAAAAGAAGACACACAGTAACCTGACTCACAGTAACGATTGATGCTGTCACTTGTGGAAAATCTCTCGTTATGCTGAATCGACATACACATAGGCTAAGAGGCTCGCATTAAGAGCTTGGgacattttcttcttcgctaTATCCAGGCACATTGCTGACCTGAATTTCGCTCCTTGGAACCACAGAACTTGTACTTCTTCGTATGCCTTGGCTGAAGGGTTGACTCGCAGAAAGTCTAAAACATGCTGGACTGCATCTGATGCGAAATGACCGTTTCTAAAGCATTCATGAGGAATATTGAGACTGCGAAGTTCATCGCAGAAACAAGGCGGCTCTGCTGGTTGTTGAGTGATGCAGAGTCTGCTTGCATTGCAAGCGAAGCTACCAAGAGTTCCGTTAAAACTAACGACAACTTTGGTGTCCTCAATGATATTCTTTGGTAGTGGACATCCTTTCAGAATGTCTGACATATCCGATTTTCTCAGTCTCCTACAGTAAGGGATACGGAGGGTGTATTTTCTCTG
>__CYKH01000269.1_ position 1 to 9179
CATCACATCCTGCGGCTCCATTGCACGATACCATGCGTACACAACACGCCCCCAAAACTGGGCCTCGAAATCCTGCACGTCCTTCACTTCATCCTCTCCCAAAGGCGTCGGGTCGCTAAACGTCATGGCCACGCCGCCGAAGTTCTGCCCCTTTGTATCACCGTAACGTGCTGCGCCGTTGACGACCTCAGTGAGCATCAAGGACTTTCCTTGGCACGACCCGCCGACTACATAGCTTACAGGGTTAGCTGACGCATACNNNNNNNNNNNNNNNNNNNNNNNNNNNNNNNNNNNNNNNNNNNNNNNNNNNNNNNNNNNNNNNNNNNNNNNNNNNNNNNNNNNNNNNNNNNNNNNNNNNNNNNNNNNNNNNNNNNNNNNNNNNNNNNNNNNNNNNNNNNNNNNNNNNNNNNNNNNNNNNNNNNNNNNNNNNNNNNNNNNNNNNNNNNNNNNNNNNNNNNNNNNNNNNNNNNNNNNNNNNNNNNNNNNNNNNNNNNNNNNNNNNNNNNNNNNNNNNNNNNNNNNNNNNNNNNNNNNNNNNNNNNNNNNNNNNNNNNNNNNNNNNNNNNNNNNNNNNNNNNNNNNNNNNNNNNNNNNNNNNNNNNNNNNNNNNNNNNNNNNNNNNNNNNNNNNNNNNNNNNNNNNNNNNNNNNNNNNNNNNNNNNNNNNNNNNNNNNNNNNNNNNNNNNNNNNNNNNNNNNNNNNNNNNNNNNNNNNNNNNNNNNNNNNNNNNNNNNNNNNNNNNNNNNNNNNNNNNNNNNNNNNNNNNNNNNNNNNNNNNNNNNNNNNNNNNNNNNNNNNNNNNNNNNNNNNNNNNNNNNNNNNNNNNNNNNNNNNNNNNNNNNNNNNNNNNNNNNNNNNNNNNNNNNNNNNNNNNNNNNNNNNNNNNNNNNNNNNNNNNNNNNNNNNNNNNNNNNNNNNNNNNNNNNNNNNNNNNNNNNNNNNNNNNNNNNNNNNNNNNNNNNNNNNNNNNNNNNNNNNNNNNNNNNNNNNNNNNNNNNNNNNNNNNNNNNNNNNNNNNNNNNNNNNNNNNNNNNNNNNNNNNNNNNNNNNNNNNNNNNNNNNNNNNNNNNNNNNNNNNNNNNNNNNNNNNNNNNNNNNNNNNNNNNNNNNNNNNNNNNNNNNNNNNNNNNNNNNNNNNNNNNNNNNNNNNNNNNNNNNNNNNNNNNNNNNNNNNNNNNNNNNNNNNNNNNNNNNNNNNNNNNNNNNNNNNNNNNNNNNNNNNNNNNNNNNNNNNNNNNNNNNNNNNNNNNNNNNNNNNNNNNNNNNNNNNNNNNNNNNNNNNNNNNNNNNNNNNNNNNNNNNNNNNNNNNNNNNNNNNNNNNNNNNNNNNNNNNNNNNNNNNNNNNNNNNNNNNNNNNNNNNNNNNNNNNNNNNNNNNNNNNNNNNNNNNNNNNNNNNNNNNNNNNNNNNNNNNNNNNNNNNNNNNNNNNNNNNNNNNNNNNNNNNNNNNNNNNNNNNNNNNNNNNNNNNNNNNNNNNNNNNNNNNNNNNNNNNNNNNNNNNNNNNNNNNNNNNNNNNNNNNNNNNNNNNNNNNNNNNNNNNNNNNNNNNNNNNNNNNNNNNNNNNNNNNNNNNNNNNNNNNNNNNNNNNNNNNNNNNNNNNNNNNNNNNNNNNNNNNNNNNNNNNNNNNNNNNNNNNNNNNNNNNNNNNNNNNNNNNNNNNNNNNNNNNNNNNNNNNNNNNNNNNNNNNNNNNNNNNNNNNNNNNNNNNNNNNNNNNNNNNNNNNNNNNNNNNNNNNNNNNNNNNNNNNNNNNNNNNNNNNNNNNNNNNNNNNNNNNNNNNNNNNNNNNNNNNNNNNNNNNNNNNNNNNNNNNNNNNNNNNNNNNNNNNNNNNNNNNNNNNNNNNNNNNNNNNNNNNNNNNNNNNNNNNNNNNNNNNNNNNNNNNNNNNNNNNNNNNNNNNNNNNNNNNNNNNNNNNNNNNNNNNNNNNNNNNNNNNNNNNNNNNNNNNNNNNNNNNNNNNNNNNNNNNNNNNNNNNNNNNNNNNNNNNNNNNNNNNNNNNNNNNNNNNNNNNNNNNNNNNNNNNNNNNNNNNNNNNNNNNNNNNNNNNNNNNNNNNNNNNNNNNNNNNNNNNNNNNNNNNNNNNNNNNNNNNNNNNNNNNNNNNNNNNNNNNNNNNNNNNNNNNNNNNNNNNNNNNNNNNNNNNNNNNNNNNNNNNNNNNNNNNNNNNNNNNNNNNNNNNNNNNNNNNNNNNNNNNNNNNNNNNNNNNNNNNNNNNNNNNNNNNNNNNNNNNNNNNNNNNNNNNNNNNNNNNNNNNNNNNNNNNNNNNNNNNNNNNNNNNNNNNNNNNNNNNNNNNNNNNNNNNNNNNNNNNNNNNNNNNNNNNNNNNNNNNNNNNNNNNNNNNNNNNNNNNNNNNNNNNNNNNNNNNNNNNNNNNNNNNNNNNNNNNNNNNNNNNNNNNNNNNNNNNNNNNNNNNNNNNNNNNNNNNNNNNNNNNNNNNNNNNNNNNNNNNNNNNNNNNNNNNNNNNNNNNNNNNNNNNNNNNNNNNNNNNNNNNNNNNNNNNNNNNNNNNNNNNNNNNNNNNNNNNNNNNNNNNNNNNNNNNNNNNNNNNNNNNNNNNNNNNNNNNNNNNNNNNNNNNNNNNNNNNNNNNNNNNNNNNNNNNNNNNNNNNNNNNNNNNNNNNNNNNNNNNNNNNNNNNNNNNNNNNNNNNNNNNNNNNNNNNNNNNNNNNNNNNNNNNNNNNNNNNNNNNNNNNNNNNNNNNNNNNNNNNNNNNNNNNNNNNNNNNNNNNNNNNNNNNNNNNNNNNNNNNNNNNNNNNNNNNNNNNNNNNNNNNNNNNNNNNNNNNNNNNNNNNNNNNNNNNNNNNNNNNNNNNNNNNNNNNNNNNNNNNNNNNNNNNNNNNNNNNNNNNNNNNNNNNNNNNNNNNNNNNNNNNNNNNNNNNNNNNNNNNNNNNNNNNNNNNNNNNNNNNNNNNNNNNNNNNNNNNNNNNNNNNNNNNNNNNNNNNNNNNNNNNNNNNNNNNNNNNNNNNNNNNNNNNNNNNNNNNNNNNNNNNNNNNNNNNNNNNNNNNNNNNNNNNNNNNNNNNNNNNNNNNNNNNNNNNNNNNNNNNNNNNNNNNNNNNNNNNNNNNNNNNNNNNNNNNNNNNNNNNNNNNNNNNNNNNNNNNNNNNNNNNNNNNNNNNNNNNNTTTCTAGTGCATCGCTGgacagctcctccacatcaGGTGCAACGAGGTAGAGGCAGTCTAGCAACCCTCGCCACTCCTCGTCCGTCTGCACACGATGCAGAGACGTCGTGCACTGCTCCTTCTCGTCCGTCTGCACACGATGCAGAGACGTCGTGCACTGCTCCTTCTTCGCTAGCCGCTTCATCACTGCGGCGAGCGCAACGGTTACCTTGAACAGACTCAGCGTTTTTGGACTGGACATGGCCTTTCCCGGCATGCTGCAATGCACAAAGCATACGCGACGAATGTTGCATGGCTTCACGTACTTGCGAACACTGGTCAACGTGCGAAGCACCTGCTTTGTGACGCTTAGCGTTAGGCCAGCTGCGGCTCTGCGACCGGAGCCACTTGTCCGGTGGCAGCTCGGCGTCGTCACAaaaatcagcagcaccttcttTCCCGTCGAACCAAGGCGAAAAATAACAGCTCGTTCGAACGCACTGCTCGTCCTCCGCGAGCACACGTGGCGCAGCACCGACACGTCTGCCGACTGCAGGGTTGCGATGGTTTCGTTGCAGCTATTGGTCCTTCGGCTCAGCGATCTTTTCGCACCCTTCACTCTAAGGTTCTTACCCGACGATCTAGGGAACAGATCAGCCTCTTTCACAATCTCGTGCGGCTTCGTGGTCCGATAGTCGGGGAACACAACCGGCAGTGAGCGGTCGAACTTCGATGAGGCCCTAGCAGTACATCGAACTTCACCGCACAGTCGCTTGATCAACGAACCAACAGTCACGCATGGCCGATATTTCGTCGCATCGACCACGTCATTCACGTACATGGCGTTAAGCACAAGCGCAACCTCAATTAGGCCTCCTACGGCGTCGTGAGTGCTTGCGCTGGTCCCCTTTGAGCACTGCCCAAGTCGACTGATGGCCGACTGGATCAGGGGGTACTCGTGCGCCCCGCTGAGCATGGGGTGTGCGAACACCAATGGGCTCAGGAAGCGGCACGCAGAAGAGCTAGGGTAATATCGAGCATCGCCGCCCGCATGGAGCAGAACCCCGAGACTCTCCGGCCCCTCCATCAATTCCATCGCGTAATATCGATTATCTAAGttatcgtcgttgttggccacGGCTCGCCAGTAGTGAGAGAACAGGCGGCAGTCACCGGCAAGCTTCGCGGAGAGGTCATCGAGCATGGGATGTCGGAGATCATTGAGACATGGCACCTTCGTTGGATAGCTCACTGGGTCAGCCCTGTGCTTGTCGTTTAGCTCGACCCACAACCCAACGTAGCCAGGGACATTCTTGACGACCTCAAACAGCGTGCGGAGTTTCGGCGTGACCGCTTCCCCGGGAtactcctcctccaaaaAGTGCAGCATCCCCTCAATGGCGCCGCCGCGTGTGAGATGGGTCAGCGTGCTCAGGTAGATCGTTCGGGTCGGTCGTTCGGAATAAAGACCTTTAGGCCTTGTCGCATCTGCATCGCTTTCGGTGACGCCAGAACACAACAGCGACCAGCGCGCGTTGTACATCATCTTCAATGAGTCGATTACACGTGCCCTCTCATCTTCGCAAATCCATCGAGCAATGCATGACGTAAGCTTACACATGTCATCCGCCGCAATTACCACCCTGCCGATCCCAAGCGATTTGGCGAGTGCCCTCGCAACTTCAATGCCAATCGACTTGAAAAAAGAAGCCGACTTAAACGCCTCAAACGTCATCACATCCTTCGGCTCCATTGCACGATACCATGCGTACACAACACGCCCCCAAAACTGGGCCTCGAAATCCTGCACGTCCTTCACTTCATCCTCTCCCAATGGCGTCGGGTCGCTAAATGTCATGGCCACGCCGCCGAAGTTCTGCCCCTTTGTATCACCGTAACGTGCTGCGCCGTTGACGACCTCGGTGAGCATCAAGGACTTTCCTTGGCACGACCCGCCGACTACATAGCTTACAGGGTTAGCTGACGCATACCCAACGTCAGGGAATGCATCACGCAAGATCCACTCAGCTGTTGCCCCTAGATTCAACCCCTCCTTGTACTCGTGTCGGTGTGTTAACTCCGGCATCTTCAAGTGCCGCGCATACTGCACGCACGTACCCGCAatgctgtgctgcttgtcAACACGGTCCTTGAAGGCACCGACCGTCGCGTCCAGCAGTGCAAACAGTGCATCGATCTCCTCGACGTAAGCGTTGAGTTGCCGCACCACATCAGCATTCTTACCATAGGGTTGTGGCGAAGCTCTTCGAAAACAAGCCAGTGTGTAGTACCGTTGCGAAATATCACTTCCGCGTCTCCTCTCGTTCTTAGCCGCATCTTGGAGGCCCTGAATCATCAAGTCAAACGCTTCATGTTGGGGCATCGCTAGTTGCTTATTTTCAACACTGTTGGTGGGCATCAAAGACATCTTTTTTTCCGGCTTGAGCATCTCCCAGTCATCTAGCGAACAATTAGGGTGGATAGGTGTGAGATGAGGAGCGTGTATCTTAATATACGCGTTGACTGATCTCATCTTAGGGGGATAGCGGGTCGTAGGCAGAACTTCCTCAAGCCGAATGTTGAAGCAGCTCGAGGGGCTGGGTCGCGAACCTGCGAGCCGATGAGCACACAAGTTGCGGCGAAGCATTATCAGGCTaatgattgtgatgtccttgactCTTCCCAAAACCAATACGTACTTCCTGTGACCTTCGAAGCTATTAGCATAAGAGGGCAAAACAATTAAccttttttcaagaaaaaaaggagaaaaatgGCCCCCCCAAAGTGCCCAAGATGCGAAAAGAATTTCCGCACGAAGGCACTACTCGAAGCCCACGAGTGTGAAGCAGACGCCCCAACATCAGAGGAGGCGTCGGAAGAAACCGCTAGCGAGAGCGAAGAAAACGAGGACTCACAATCAAACGAGTCTAGCGAGTCACCTCGtcccaagaagaagcatcgCACCGAAAGCGGTAAACACGCCAAGAAggcaaaaacaacaaagaaacatcggaagacgaagaagtcgTCTCGTCGAGAGCGACattcatcaccatcatcgtcgtcgtcgtcgtcgtcgtcgtcatcatcatcctcaacatcatccaaCTCTTCCGACGAAAGCGACAGCGAGGGCGGAATGGTGGATCGCCACGAAACCCTCCGCCGATTGATCCCAAGGAGCTGGCCGAAAAAGCGCAACAGTTTATCTCGCGCTTTCAGCGAAGCATCGGATGAGGTGAAAGACAGCAACCCACCACCATGGGTtttgaaaacaacaaaaatgatgaCAACATTGGCTACGCATTGCCACAAGGTCAACCGCGATTCACTCCGCCGGAGGGGACGTCCACACCCCATGGCAGAGTGCCTATTCGCGAATTTTACAAAAATATACTTTCACAGTATATTCGGGGAACAAGCATCCCGAAAGTTCGCAGCAGAAGTGGAAAAGATGCGCGATCCAACGTCAGTAACAGGGCTGAGACGCGCAATGGCCCGCGCAAAATCCGGAGGCGAGAAGATCTCTGAACGAGTTTTTGGTCGAGGCGGAAGGGGAAAACCGCCGTTCAAAAAACCCCCTCTCGCAGGAAAGCGAAAGCAGAGAAACAACGAGTAGACACAGCAAAGCGACATCGACACCTGGCGAACAAGCAGATAAAGGAAAAATGCAAGCAGCAATTAAAACAAGTACATCTTTTCAACAAATATGTGGAGAAACACAGGATACAGACATGGTCACAGGAAGAACAACTTTTAGCATTTGTAGGCAGTCTCATGCAACGCggcaaacatcaccgcctcAAACCCAGCACATTGGCAACCTATACGAACCTGGCTGTGAGCGGCCTACAACTACAGCACAAGGATTTCAAAGCCTCGAAGAAGCTCAACGTACTTCAGAAGACGCTCCAGTCAAGGTCAAAGAAAACACCACGAAACAAGGCGCCACCACTCACATTCAACGAAATTCCAACCAAGGATCTcgagaagacgaagaaaatcTTGCTCGAGGCTACGAGCCTCTCACTGCAGCGGGTCGGCAACATGCACCATTTGACACACGTCCGCCTGAACGAGTCCGGGTGGGAAGTGATGTTACGGGACCACAAAACGGCAGAACACATAGGTCCCGGACACTTTGTAATTCCGATGCAACATGCGTCGAGGCGTCTGAAAACATTCGTCAGTACCTTGAAAATGTCAGAAAAACCCTTCAGGCCAGAGCACATCCAAGAATTGAAGCAGTGGTTACAAGCGAAGAAGATCCGCTGTCACTCATTGAGGCGAGGGGGGATCCTCGCAATGTTCAAGGCAGGCACGCCCCTCAGCGACATTCGAAGGTTGACGTTACACACAACCGACGCTTCCCTTCTAACCTACATAGACGTCAAGTAGCGAGCAAAACAATTTTCGCAAAATTGTTTTCGACCGAATACGACTACGTAAATGCGGCAATAGACGTGACGGTCCGGGAAGATCACCAAAGAGAAAATCGCCAACGACGAAGGTACGTCGAAAGAGTCCGTCAGAAGCTCGAACAGGATTGGCCCATTTACACACCGCACATGCCGAAGCTCGAGCTGTCATGGGCAACGGGCATCTCCGAGTTGGAGACCGCCCTCGCATGGCTCCAAAACAGGGACCTGTATGTCAATCTTCTCCGCCATCGGAAGAAATCACGAAGACGCCAGTTCAACAACATAGCTATGGAACCGCATATACAACAATTCGTAGACGCCGACATCATTGAAATTGCAGACGAGAGAAAAATTTCCGCATGGTATAGATTGATCGTCGAGACTCGCGATCTCAACGATCTTTGGAAGCGGCTTGGGTTCCCGTATACGGACCTTCCCCAGATGGACCATATACGGGAACTCACGCTCACGTCAGACATCATCTCGTGCGCAGACCTAAAATGCTATTACTACCAACTCCCACTCGACGAAGCAGTGCGTAATTTCTTCGGAATAAAAATCGGGAAACGAGTCTTCCGACTAACACGCCTCCCAATGGGCGCCACAATTTCCGTCTACGTCGCACACACTATTAGTAGTTATATGCATCGCCAATTACTTCCGAGAAACACACCCTGCATGACGTATATAGACAATTGGTATTCAAAGGGTAATAATGTCAATCACTATGACAAATGCATAGCGAAATTGAGCGAAAACACAGCCGGCACAAAGATGACAATCCTCGGTGTCGACGTCGACACTACCGAAAAAACAATACGACTAGGCAGCAAATACGCGCGACACGTTCCGTTCCTACGAGCAGCTATGGACCGGGAGTTAACCCACACAGAGATGTGGAAAGTGCTCGGAGTAGTGATGAGGTTCGTACTCGTCGCCGCACGCCCTCTACACGATAAGTATTTCTTATTGTGTATGATTCGGCGGGCTTCCCGCAACCTCGCGATGGACGAGACCGGAGAGCTCTGGAATAAACCTTTACACTGTAGCCCCGCCGAAAAACACCAACTGAAGCAATTAGTCCAAGAGGCCTGCGAAATGAAGACATACAAAATCGTTACGACAACAATGTCAAAAGACCCTACAGTACTTTTTACAGACGCTTCGGCTAAGGCCTGGGGCGTAGTGCGCCTCGAGCAGTCAACAATGAAAATCACATCCGGAAAATTGCCCGAAATGCCCATACATGAAGGCGAAGCTCAAGCAGTTGTGGAAGGCTTAGAAGACTGCCGTCACAGCCAAGCTGTAGCAATAATCGTGGACAATACAATCGTAGCACAAGCAATTGTTAAAGGCCATTCCACAAACAAGGTCGTCAATCACCTATGCGAAATTATCGCAACATGGCCCGTACGAATTTCCATAGCATGGGTCCCCTCCGAAGAAAATTGGGCCGACGGCCCTTCAAGAAGCAAGCAAGTTAGACTGGCTGAAATCGAGTCATTACAATTCCAACCAGCCAAGCAGTGGCTATCGgtgtgcgtcgccgcaagccccacaaacaacaatgaatGAACAATATAGTGCGACGCAATCGACTGACTATGGCTGCGCTCTCCGGGCCGAAATGTTATGTGACGTTTC
>__CYKH01000051.1_ position 1 to 14462
TacacttcttcaatgccttcAGTCTGTGAGCAGGAGGGCAAATTAATTAAtctttttcaagaaaaaaaagatggcaCCCCCTCGATGTGCACGATGTGAGAAGAATTTCAGAACCAAGGCGCTACTGGCCGAACACATCTGCACACCACCCGGCGTAGAGGccgaagtggaggaggaagaggaagaagacgaaaCACAAGTTTCAGAGGAAGAACAAACCACAGACAGCGTAGAGtctgacgacgaggcgcaagcaccacctcctaAAAAACGTCGGACGgaaaaacagcaaaaaaaaccAAAGGGAAAAGACAGACGCAAGAAATCccgcaagcaacgcagaCGCGAGCGCTCCCCTAgttcctcgtcctcgtcttcatcctcgtcatccgcgtcatcctcgtcatcctcgtcatcatcagcaacatccacCTCCGACAGCGAAGGCGGCATCGTCGATCGCCATGAAACCCTCCGGCGGCTCATTCCCCGAAGCTGGCCGCGCAAGGGTGATGACCTGGACCGAGCTTTCAACACGGCATTTTTTGAGATGAAGGACCATAATCCACCTTTATGGGTTTTACAGGTAGTGCGTGCTTTCCAAACTATGGCAACGCATGCCCATAAGATCAACAAAAGGAATTTGAAGATGAAGCGCCGCCCGCATCCGGTGGCGGAGTGCATTTTTGTAAACTTTACAAAACAGTACCTCTTTACCGTCCACGGTGAGCGCGCTGCCACCCGCTTCACCGCGGAGCTCGAAAAGATGAAGGATACAACCTCAGTGTCCTCTCTTCGCAAGGCGTTGGCACGAGCAAAAGcagaaggaaaacaacaacagcaccaaggAGAGCGTCTTTCTTTTCGAACCCCTGCCTTTCGAACCCCTTCTTTTCGAACCCGCGGCCGCGGGGggccgcaacaacaaaccgCCCCGACAAAGAACAAGCAGCcccaaaaaggaaaaaatcGAGAGTAGAAAAGAAGCCCACCCACGACGCGCGACGCCACCTAAAGAAAGCAGAAACAATAATAAGACAAAAATACCAGCACCACCTAACCCAGACCAGAACCTTCAAGAAGTATGTAAAGAAGCAGAAAATCGGACGTTGGCCATTGGAGAAACAACTGATGGCTTACGCAGGCAGCTTGACAGATCGAAAGCTCAAGGCAACGACACAATCAACGTACCTCAGTTTATGTATTGCAGGACTACAGATGCAGCACCCAGGAAAAATTACGCCACGAATCATAGCACTCCAGAAGATTGCCCACAAGAACGCGGTACGAGCCCCCAAGACGAAGGCCATACCATTGGCGTACCACGAGATCCGTACAACGGGGCTCCAACGCATCAAACGCCGTTTGCTAGAAGCGACCAGCCTTTCCCTCCAACGCCTAGGGAATATGGAGCACCTACAGCACATCAGCATAGACGCACAGGGATGGGAGGTACTAATGAAGCACCACAAGACGGAACACAGCGTTGGTGCGGGTCACTTCAGAGTCCCAACAAGCAAAGCGAGCGAACCTTTCCTGAAGTTCATAAAGAACTTGAAAAGATACGAGAAACCCTTCAACAAGGAGACAGTAAAAGAACTCAGACACTGGCTGAGATCCAACAATATCAAGGCGCATTCTCTTCGACGCGGGGGCATATTAGCGATGTACAAGGAGGGTACCCCATTATCGAAAATACGCAGCCTCACCCTACACACCACGGACGCGGCATTGCTGAGTTATATCGACGTCAAATAACCAGAAACCGGTTCCGGCATCTAAAAGCAAAACTGTTCGCAACCGAATATGACTATGTGAATGCTAATATAAGCATCACTGTGCTAGACAGTGccgacaacacaaacaaacggAAACCACGCCACCGAATTACGACGGAAAACCAACGGCCTGACTACCCCCTCTATACACCAAAAATGCCAGCAATAAATATGTCATGGGCCCACGGCATATCGGAGTTAGAAGTTGCTTTAAAATGGATGCAACAGCGTACACCCTACATCCAACTCCTCAGACACCTCCCCAGGAAAATGCGACGACGTTTCGAAAACTTAGAGATGATTCCTTATGAAACCCAGCTCCTCGAGGCGGATATCATAGAACCAGCACGCAAGGAGGAAATATTGTCCTGGTGCAAAATCTTCCGACTGCTGGAACCGGTCAAACAGCGGTATAGGCTCATTATAGAGCCGCGCGATTTAAACGACGCGTGGAAATTATGTGGTTTCCCGCATACCGACCTCCCGCAGATCGAAGACATTAGAGAACTCGTACTCGCAGCAGATGAAATAAGTGTAGCGGATTTGAAGTGCTACTACTACCAACTGGAACTATCAGAACAAGTCCGCAACTGTTACGGCATTCAAATTGGGCGCAAGTACTACCGCCTAAAAAGACTACCCATGGGCGCATCCATATCCGTCTATGTCGCCCATACCATCAGCCAGTTCATCCACAGGGGACTGTTACCAGGGGGAACGAGGCTACTGACGTACATCGATAATTGGTACGCAGCTGGAAACATGACGAAAATGTACTCCAGAGCCCCAGCAATACTCAGTGAAAATCTAGTCGGTACCGCGGTCACGATCCTGGGCCTCGACGTGGACACCGTACACAAGACCATCCAATTAGGAAAGAAATATGCCCGACACGTCGACTTCCTACAAAAGGCTATGTCACGCGATCTAACACATACGGAAATGTGGAAAGTGTTAGGAGTAGTAATGCGCTACATATTAGTCGCTTCACGGCCACTGCATGATAAATATTTCATGTTGTGTATGATCAGACGGGCGTCACGCAACCTGGCGCTGGATGAAACGGGCGACTTGTGGGACAAACCCATCCATTGCAgcccaaaagaaaaagcagaACTCAGCGCGCTCGTAAACGAAGCGTGCCAAATGAAAAAGTACAAAATCGTTGACCCTAGAGCGCCGAAAGAACCGACGGTAATATTTACAGACGCTTCCGCAAAATCGTGGGGCGTTGTGCGAATCGAGAACTCTACCCTACACGTATCTTCTGGAGCCCTTCGGGAAATGCCAATTCACGAAGGCGAAGCGCAAGCTGTACTGGAGGGCCTAGAGGAGTGTCACGACAGTAatgccatcgccatcatcgtcgataaTTCCATCGTGGCACAGGCCATAACGAAAGGCCATTCATCAAACAAAGCCGTTAACACCCTCTGCGGAGTCATAGCGAAATGGCCCGTAAGAATCGCAGTCGCTTGGATTCCATCCGAAGAAAACTGGGCGGACGGCCCTTCACGGAGTAAACCCGTAAGACTGGCAGAAATATCGAGTCTCCAATTTCAACCAGCCAAGCAATGGCTATCGGTGTGCATCGCCGCAAGCCCCCCAACATCATTTCCTGAGCATATGTGATCCTGCCCTACATGAACCTTCATCGTGTTCGCGTCTCTCATTGTTCCACCATACAAAGCATAGGTCAAGCCTCAGATCAATCAGTACTGAAATTGGTGTAAAGAGCTAATTTGTgcaatgattgtgatgtccttgacCCTTCCCAAATCAATATacacttcttcaatgccttcAGNNNNNNNNNNNNNNNNNNNNNNNNNNNNNNNNNNNNNNNNNNNNNNNNNNNNNNNNNNNNNNNNNNNNNNNNNNNNNNNNNNNNNNNNNNNNNNNNNNNNNNNNNNNNNNNNNNNNNNNNNNNNNNNNNNNNNNNNNNNNNNNNNNNNNNNNNNNNNNNNNNNNNNNNNNNNNNNNNNNNNNNNNNNNNNNNNNNNNNNNNNNNNNNNNNNNNNNNNNNNNNNNNNNNNNNNNNNNNNNNNNNNNNNNNNNNNNNNNNNNNNNNNNNNNNNNNNNNNNNNNNNNNNNNNNNNNNNNNNNNGGCGCCGCGTGCACTGctcaccacgagcaccacacaAGCACCGATGCCTGGCTGCAGTAGGGCTCCAAATGGCGCGGCAAGCGACCCGGGGAGGAGCGCGGAGGGAACGAGCGATACCAGCACCTGCAGTACTGTTGccgacgtcgacgatgcacttgcaTCAGAGGGAAGACTCCTTTGTGCACGCTTCAACCACCGACGTTGCAGCTTTGCTGACACGTGCAACGCGACACCAATGACGCAGACAAGCACCGCATTCATCACTGAagctccggcagcagcatcgaggGAAGGCgtagcagcaccaacggaCACTGAGACACCAAGGGGATTATCAGCCAAATCGCTGAACAttggcgcatcatcatcacttattgacgacgcgttgctcctgctgctgctcgtcgcagcGTTGCAACGGGCAGCGAGACGAAGAGACGCCACCGCACGCTGCAGCCCTGGCACGCCTCCCCGTCCTGTCGAGCCCAAGCCCccagcgatgatggtggtgtacACCATCGCGGCACTTGCTGCCCGCACAGTGGGAGATATGATAGGCTGTTGATGTGATgcgaactgctgctgtggtggtgctgtcgtgggtggtgaaggtgcagccgtcgtcgtggcgctgCATGCAGTGAGAGAATACGCATTGTCATTCGCCGCTTTCAAAAGCAGAGGCAATGACTTAGTTTGCGCTGCGGAATACAGCAAACCTGCCTGCATACATGACGTGACTTGATAAGCAGACAGCACAGCGGCACCCAGGCAAAGCTGCGTCCCACAAACAGTTGCTGCAAACATCCCTGTTGGTAATGCCAGTGAACCTGAGAGGTACGTGTTGTTCTGCACGTCAAGAACGTTCAGCTTTGGCCAAGTTGTAGCAAAGGGCGGTATGGGGCCGGATAGGTTGTTGTACCCAAACGACACAATTGTCACCACAGGAAATTTTAAGGACGGGGGGAACATCCCGCTCAACGAATTGTTGGACACAGAAAACGTGTCCAGTTGCGTCATAGATGATCCCCAATCCGAGGGAATTGTCCCGGTGAGTTGATTGTTGTCTAGCACAATCGAAGTCACCGTCGCGCCCCAATTTTTGTATTGCGGTGGTATGGATCCAGTGAGCCGATTGCTGAGAAGGTAGATCGTACCAATGGATTGCCATGAGGTGTACTGTGGCGGCAGAGTCCCATcaaacatgttgttgttggcggcgagTAACCTTAACATCGTCCACGCACTGTAGCGAGACGGCAGTGTTCCGGAAAGCAGGTTGTACTGCATGCGGAACACCTCCACTGCTACCCAAGCATCGTACTCTGGTGGAAGTGTCCCTGAGACACTGTTGTTTGCGATGCCGAAGCTGTTGATGGAGGTCCAATTGCTATACTCAACTGGGAGCGTTCCATTCAAAACGTTTCCTCCCACGAAAAACGAACGAAAAGACGCCCCCCAACGTCCATATTCAGCCGGAAGGGTTCCATAGAAtccaacgttgtcgttggcaaCAAATTCTTGAGGCGCAGCCCAGTTGGAGTATTCAGGCGGGAGGGTGCCACTCATTCTGTTGTCTTCGACATGAAATTGTGTGGTGCTATTCCACGCAGAATATTCTCGTGGCAGCGTCCCgttgagtttgttgttgcgcacatCAAACGTTCGGATTTTTGACCATGATTTGTACGAGTCGGGCAACGTTCCAACCAGTGAATTGAACGGCAAGCTGAATTTGTCGATGTTACGCCACGATGAAAATTCGCTAGGCAGTGTGCCGTTGAGTTGATTGTAGTCCGCAGTGAAGGTTACCAACTGTGGCATGCTAGCAAAAGAAGATGGGAGAGTCCCGGTGATattgtttttgttcaacGTGATCGAATACAACTGAGAGAGCCTGAACAGTGACGCTGGGAGTGTTCCTAAGAGTCCTTGCGAGGTAAAGTTGAGCTCAGAAATAACGGTGTTGCTCGCTACACAAATCACTTTCCCGGGCCAGTTAGTGCACGCATTGTCCATCGTCACGGGAGTGGTGTTACCGAACTTCACCGCAACGAAGAACTCGCCTAACACGAAAGCTTCGTCTTGAGTGATCGCTGCAAAGACGCctactcctcctcctgatAATACGGTTGCAAGGATTACACTTGCGTagagcagcatcatcatcgtcgacaaccgAAGCAGGGCAACAGATATTGATTTGTGCTGGATTTCAGGGCAACAGATAATGCTTTGTTTCTCGTCCGTTTATCGGGGGGTTTTTTTGGTTTACCCTGGTGGCGTTCTTGTTTTGCATGTGTACCTGGTTTATTACCCTTCGAAACAGCATCAAGTACAAGATAGTGCGAGCGAGCACAAAAATATTGTCCGCGCAACGCGAAAGTTAGCAAATGGAAAAAATGTGACAGCCATGTTTTTCGAAAGGTACAGTCATTTCCTGACGTTTCTGGGGTGGACGCTTCCCAACATAGTTTCTTGGTACTTTATTTTGCAGTGGTGACTAAAGGATAAAACGGCGAAAACGGCACATCAATTCTGCTACATTTCACTCGCAGCGGACTGAAGATAAAGTTGAAAAAATAGCTGTCAGACGGTAGTTCCGTCTTTACATCCGTTCGTCCGCACAGTGACGTCATCGAGAGGCGGAACTACTGCCATCGCGAATgagattttcttttttggtgcACCGAACAAAAGCGGACGGAGCACGACAACGGTCTTCAGTGGTAGAATAGCCCAACACAGCCTCTGATAGTTATAGTGGCGCCCAGCACCACTCGCGTCTGCGCCGATGTACGGCGTCGGAGAAGTAAAGTTTACTTGAAGTAGGAGATAACAAAAATATGAAAACTTGGGCACTTTAGGccgctctttttttttgtgacgcCTTCCACAAACGAGTACAAACATGATGATTGGCCTCAAAACGTCACCAAGCAACAAGTAGCAACGGCTTAAGCGCTATGGTGTGCTTTGCTCTCTTTCGCATTATCCAACAAGCTCGAAACAAGAATCTGGCATGAAGTATGAAATGGGAAAAgtgcgcttgttgtggtttTCGAAtggttctttttttaaaagaaaaaaatatatcAATTTGATATTATCTAACTCTCACCTTCTAGCTTGGATGACAAGGTAAACGGAAGACAGCTATGATCCGCCAAAAGTGGGAAACACAGGATACCAAAATAACTGAGCAGAATTTGTTTGCATGATGGCGGTAACACCAGCAGGAATCTGTTGTAGATGCGGTATTGGATTTCTGGAATCCTGAAATCTACATTGTTTGGTTGTCAGCAAATCCAAGGTCATTGTTTTGGGGGAAAGATTCACAACAATATTCATAGGATCTACAAAAACCCGTATCACTAAGTTAACGTTCGAGTTAttctcgaaaaaaaaaagaagctcCGCGCGAGGTGAAcgataacaacaaaaacagcaacggGGGAGCGAGCATCATCTCaagcattaactcaataaaccaaaaaacacggtggacaatcagcgctgcGCTACCGAAAGCCGTTTCCGTNNNNNNNNNNNNNNNNNNNNNNNNNNNNNNNNNNNNNNNNNNNNNNNNNNNNNNNNNNNNNNNNNNNNNNNNNNNNNNNNNNNNNNNNNNNNNNNNNNNNNNNNNNNNNNNNNNNNNNNNNNNNNNNNNNNNNNNNNNNNNNNNNNNNNNNNNNNNNNNNNNNNNNNNNNNNNNNNNNNNNNNNNNNNNNNNNNNNNNNNNNNNNNNNNNNNNNNNNNNNNNNNNNNNNNNNNNNNNNNNNNNNNNNNNNNNNNNNNNNNNNNNNNNNNNNNNNNNNNNNNNNNNNNNNNNNNNNNNNNNaaatattgctatctgtcaaacaggtgcttctcatctttttgtgcttgtcgtttgtttgtGGGGGGAATGTTGTATACCCTGTTCATTCGAGATGTCTTCGCATTCTTTTATTTCAGCAATGttccactgcaacatcaTAGTCGCCATATGTCTCGTCTCTTTGCTCTGGCGCTACGCTGCTCACAGATCAACTCGACGACTGCCTGTAATTGCTCTTTCACTTCATGATCGCTTGTTGGCTGCTttgccaacaccaacgaaaGACCTGTAGAAACGCccacagtagcagcaacagtcctACCACTGACACCTCTCTCTCGATGCACCACATCATTGAGATAACGACGTTGTGGCGGCGCAGCTGAAGTTGGTTTCAAGCGTTGCTCTTGGTGCTCGTCTGCATCAAGCTGCTTCTGCGAGCTTTCAAAGACTCGTCTCCACGTGccaaagcaacaagagcacaacaactggcTCAAGGATGGAGCCTACGGTTGCTGCGCTTTCCGCCGCATCGTCCGCACCAGCAAggctcagcacaacgctcagcagtCCAAGCAACCCAAGCACAATCCCGCTCCACAGCTCAAGGCGCACGCTGTTCGGACgcagagcaacaagcgctcccacctgcacaacgccaagcacaacagcG
>__CYKH01001028.1_ position 1 to 12341
TGTCCTTCCTTTTACCTAATCTCCCCTGTGTATGTGGGGTACAAGGCAGTGTGACTAGATTagtaagcaaacaaattcggGTCACTCCTAGGAGGTCAAAACTCTGTCCTAGCACCAGCAAAATCCCTTGAAAACACTCTCCTAGGAATCATGTACGGACTGTACCTATGTGTTTTGACCTTTTTTGGGGGGTGATTTTTGAGTAAGGAAGTGAAGTTCACATGCCTCGAGAGTCGCCAAAAATGTTGATAGAAATCAGGAAATTGGTCGCAGCAGTGGTAACGCAGACCGCGGCCATGCAGTCTGCAGTGACTGCCATGCACGACGTGGTGCACGCTGCTGGGCGTGTAAGCATCCCTCCTAGGACAGAACCTTTGCGTGTCTCAAAGTCAAGCAGCAATTCAAAAAGGGCTAATAGCAACGAAGTACTTTCTTCTGTGGGATAATTTTGCTTGCCAAAATTCGTGAACTTATCGCCTGTAGCTTCTGATCGTTTCTCCTTTACTATTTCTTTGTAGTTTTTTCGATAAAAAGCGAAAAAACTTTCACTCAAACACACAGACAGAAACAAGAGGAAGTAGCCATAATTTCATTATAGTTGCGAAACCTAACATGAGCGACAGCGACACACCAATCAGGGTCCGTGCCTCGCGAGGCAGAGGAcgtccaccaacgccgccgccccaCGGAAACCATCGGATCCCCACGGAAGCCATCCCCTGGCCCGTGGTTGAACGGAGGCTGGCGAGATGCTGCCCGGGTGACGTAGTTTACGTCACCTGGAGATATCCAGGAGAACGGCAGCACCGGAGATGGAACGGAACAGTTGGCGAGGCTGGGTCGATGCGCTGGGCCCCCAACTTGCCGCAGTTTTGTGGGCCACTAGCGGTAGAGCAGTGGCCCACAACTGCTGACAAGGACGATGCAGAAGTAGTATCTTTCGATGCTATTTCAcgcgaagacgatgcaccTCCAGCACTGCCAGTACAGCAAAATCGACCACGACGTGATAGGCCGGATCCGGTTCACATCGAGAGGCACCGACGCGCGCGATATTCTTCGAGCAGTGACGAGCATGACACACGCCGCAGCCGCCGACGGATTGAGAAGCGTGATTCGAATAGACGAGTCTACGACAGTGCTAGCGAAGATGATTCACATTTTGATTCGTCCGACGTGTCAGACAGCAAGGAAAAAGGACTGATATTACAGTCCCGCGTTGCGAAAGCCCGGCAACAATGCCAGCTTCGCGCGTTGGATCTTACAAATCTCCAAGACTCAATTTTCGTGCCATCCAATATCGGGGCGGCTGACACATTTTTGTACGGTCACAATATCGTACAGATTGTACAAAATGGCACATCAATCGCATCAGCCATGGGACAACTAAAACAGGCCTTAGAGCCCCTGTATGCGCAGCAtcttacaacaacaaatgtcGCGGCAATTGAAGTTGTCATGAATCTCATCGAACTCAACCTCAACCTAGTTATGATGCTAACAAACGAGGGAATGTgcaagaacagcatcaaGACGGCTGCATTGTTGAATCTTCAAGGCTCAATATATGCAGCAGTTATGCAAGCGGCCATTTCACGAGGGCACCAATGTATGCTAGCAGTGAAAAACGAGGCCCAGCAACAGTTGTGTCGAAAAATGTTCGACATGAGGGCACTGAGTGCAAAGTTCGATGTACCAAAACCAGATACGCGGGAGAACCACGGATACCggaagaagcaacagccCAAAGCCCCCAAGCGGAAGGTTGAAAAAGCTGTTTCAAAGAGCAGCGGTTTTCGtggcaaaaagaaatgaaattTTCGCCAGAGAGATGTCCATGAACACGATAGGAATATTAGAAagatacacacacacacacaaacaaaataccATTACCACATGTCAAGACCCTCACGGATACACCAAAAGTTGGATGAAATTGAAAGAACGCGTGCGTCAAATACCCGCTGCGCGACTAGAACAGATGCGACAAGAACGCGGTTGGAAATGGAGTACACTCCTAACCTATCTCGTCGCATCTGGGGCTGGAAAGGCGGAAATCAGGCGGGCAAAGCGGAACAAAATGGTGGAGCCAGTGCTACGCACGACACCCATGACGGCAAAACACCTGCGCCAGCTCCAGCAGACACCAATCGACATTCTATTACACATCGCTTATATTTACGCTCAAAGACCTTCCGACATTGCACAACTGAGCGTAGACGACGTGGCCAAAGTCGCGGTCCGTCCAGGAAAGCACAGGTGGACACACATAGTGTTGACAATCCGAAGGGGAAAAACAGTGTCCGCGATCGGACCACACACGTTACACATCCCAAGAACGCACGATCTAGCCCGTTCGATATGGAAATTGAGGAAGGAGCAAAGGACGCACAAGTTGCCCTTCCTTTTCGCACCGAAATGCAAATATCAGGTGGGACTTGGGGGTATCCAACAGATCCCAGCGGCCCAGAGGAGGACAATTACGCAAAAAATCAACGACAGGCTCCTGGAAATAGATCCATGCCTGTCAGTTCGAAGTGTGCGTCGAGGAGGCTGTATGCGCTTAGCCCAAATCATGGACCACGACGAGTTAAGAACGCATTTCACCAAGCACAAGGATCTGAGCACACTCATGTCCTACCTCGACCACGGCACACATTCACTAAGGCAAGCCCAGGCACACGACAAAGCCGCGAGATTCTAACCAAAGAACAGTTGATCTCTGCAATCTCGGCCACAATGAAACCCAGCAAGAAGCATGCAACGGCcgagcaacaagcacagTACCCGTTGCACATAAAAAACGTGGCGACAGCCACTTTGATGGAACGATGGCgactcttgttgttgattggaGAGATGAATGACTTGATACAAACGCGCAACAAAGCCCAATCACCAGATAGAGAAGAACCGAACACCAAATACACATCATATGCTGATCATTTTTGGCGTATATTGCAGCTACTGAAAAAGATAAAACGGTCTCATCACCTCCGAAGCCAAGCAAATGACAACACACCCACAGATCTATCAAGACAGGACACTGAGGCCCTTGTGAGAGCAGGTTTACTGCGTCATTATGATGTAAAATCCTCAACTATGTCGTTGGGTTTGATCCAATGCAGAAGTTTTACAGTCTTTGAACCCGCGAAGTTGAGAAGACGCTGGATCACTCACACCAACATGACTAACGGGGTGTTGGGGTATCGCGTTCCAGTCTCCATGAAAAGACATGCCCAACAAGACGCATATCCTCTTCCATGCCCGACTGAAATCGTGCGAACAGTTTTGCAACctgcggcagtggcggtggacTTCACCGCCTACTATCACCAATTCGCTCTGGGGCCAGCATTCGCAAACATTTTCGGGGTAGGTAACTACGCACTTACCACCATTCCTACTGGATCAGATTTCGCTCCAGCCCTAGCACAAATATACACTCAGGCTTTATGTGATCATGTTTGCTTACATTACCCTGGCGTCCATGGTGAGGCATACATTGACAACGTGAGACTGTCAGGTGAACACATAATATTACCTGAAGCATTGAAACTTCTGTACGAGGTGGCCACATTTATGAAAATCTCCATCAATGAAAGTTTCACAGAAGCTGTCCACAACACAGACGACTACACATTCCTAGGAGTCCATTACTGTCACCGAGAGCGCTATGTGACACTGTCAGAGAAATCACGAAACAAAGTCGTAGACATTCCCCTTGTCTTTCCGGACACAGGAACTTTGAGATTGTATCTCTCATTGTATGGCGTGCTGGGATACGCATCACAGGTCCTCCAAATATCACGTGCACCGTATTACTACGCGACCAAATTTCTCCGAAGACAAATTGGAAAGCACCTAGATGAAGTAACGTCAGTGTGGCCTGCGGCGTGGAACCATCTGATGCGGTGGAAAAAGGACGTATTGGAAAAAACCAAATATTTTCCCCAGGAGTGGTCACACCCGAAATATGGTCCCCTGACAGTGTACACAGATGCATCGTCAAAAGGGTTCGGAGTGGTAGCATTTGGAACTGACGGAAGAGTTCATGTCATTGCAGAACCCTTCAAGGAAGAGTTCTTGACACAACCCATCGTGATCAAGGAAACCTTTGCAGTACTCCAGGCACTATCTCAACTCGACATGCGCGAAATCGCGTATGCGGAACTCTGGATTGACAACACGTCCTCCCTTGGGGCTATAAGGAAAACACAATCGGCCAACTTCATACTCAATAGCCTTGTGAATGAAATCACGACACATCCGAACTTCAAAAAAGTACGTAGTCTGTCCTACGTCCACACCAGTGAGAATCACGCGCTACGTGGCAGGGCTTCGGTAGTTGGTCATTTGACCATGAGTGTGTTGGGTAAAAACACCCAACATTTCCAGATCCTTTTTGGTCACAACAAGCTGCGCTAGTCAgatgcggtggcagtggagctATGTTGGTGCGATCTCCTGAGTCAACGAAGTTATTCCGTTGTAGACATGCTTAAAACTCCAACGAAGATCATCCCGTTGACAGTTTGGCATGCTCCAGGATTTGGGATTTCTCATGAAggcaaacgaagaaaattCCGTTTCCCACGAGTCGTAAACTCTATATGAGAAATACCGGCACCTTCGTATCCTCCAAAAATCCACGTCGCAAGTATTCAATTCAATTCATTTCAATTACTACGTGttattgtggtggtgtgtatgtgtgtgtatcaaaagaaaaacaatcATAGGACAAGGTGTCATGgacttgtttgttgtttggggaatctctttgcttttcttttattGTTGAACTAGAAGCGGAGTTAGGCTTTAAGACCCTATTAAAACGA
>__CYKH01000216.1_ position 1 to 13052
ACTGAACCTACTGGTGTGCTCGTCTTTTATTtatcaagagaaagaaaaaattttccctctttttttctttcaacatTCGTTTCCTCGTTTCTTGATATCAGGAGAAGACACACAGAGAAGTAGGGTTTAGCCTTCAGCGCTTTTCCTCCCACCCACCCTACAGCAGAATAAGCCGGATGTCTTTTTAGTTTAACCCACCCACCATACCCCGACATCCACCGGGGCGGGCCCCGTTTTTAACGGCGCCCCCTTTGTTACGCGAATAATTCAAACCAAACTATTTATTTTCCTGCGTGTGTATTTCTTGAACTTCTGAACCTCAAACTCTGTCTGTTTTTTGTAGAGTGGAAACGTCAtgaaaaaacaagaaagagaacacACACCGTAATTGTGTCACATACTGGCCAATGCCGCTGACAAGTGCCTCCATTGCATGACCAGAGGCAGTGAACAGATCAACTGAATAGTACacggatggtggtggttgatcTGATTCCCGGTGGGTGCTCAAGGGATGCTTGCGAAGGGCTGTGCAACACCAAGGACAACTACGCACCGCAACATTCTCACggcattttttcttttttcccgGGGCCCACTGGCTGACCACCGAGGGACTAAAAATTATTCGAAAGATGGTCTGTTCCCTCTCAACAATTTGCCGCTGGAAGATTCTGGTCGTCGGGTCTCATGCGTGGGCGGGGGTCGCAGTGCGCAATCATACGCCAATTGAAGGGTCGTCAAAGTTGGAAACGCCTGTTGTCTGCGAACTGAAGCTGATGTCAGTGCGTCACGCAGCAAGTTGGTGTATTAACGCTTGCGTTTTAGAACTTTCTGTGAAAttctctgtttgtttgtgtcacATAGGGCTACAAGAGAGCAAAGACAAAGCTAAGACAAACTTGCACACAATACAATTACAAGAGAGTAAAGACAGAAACAAGGGACATAACATTACATGACGTCGAGCCCCAACTTCACGGTCGCCGCCCCGGACGAGATCCTTCGGGTTCTGCGTCGGGCGGTGGTTGGCGACAAAATTGTCGTGTGTTGGCGGGCCAGGGAGGGTGACTTCGGTGAAGTCGACACCTCGGTGGTCGAGTGGGCTGGGGTGGTTCAGCGTTCCTggagcgatgacgacacttGTGTCGTTGTCCTCTGGGACGTTGGGCTGCCTCGGTTCACCGGCCGCCGAGTGTGTTGCTTCCCGGAGGCCGACCCCTGGCCTGACCCAGAGTTCGAGTACTCTTTACCGTCTCTGCGTCGGGTCAGGGCGCCGGTTCCTCGGCGGGTTGCCCCAGCaactccgcctccaccacaaccacaaccacaagtACAAGAATTGCAattgcctccaccacaactaCATGTACAAGAATTGCAATCGCACAGCTTCAGCCGAGCAGAACCCGTCACTGCTTCCGCAattgctgccaccactgctcccaGTGTAGTACAACCCACTGTTGTACAACCCACAGACGCTCAAGTTATTGACCTTCTCCGACGAGTGCTCACCGCTCCGGTCGACGTGCTACCAACACCTCAACCAACGACAGACGCTCACCTGATGGACCTGATTCGTCGAGCGCAGGCCGACAACCCACCCCGCCACGCCATGCTGGACGCTGAAGACATCCGCGCGGTGGCGGAGGGTGAAATGGGGGATTGGCAACTCTTGTGCGCCGGCCTTCGCATCCCGAAAAACATCCCAGCTGAGACAATCTGGATGTATGGGAGCGCCTTGAAAGCTTTTGGTGACGCAACTAGCTGGTGTGATGCCGCTATGCGCTGGCGCATCCGCCATGCAGTGGCGTTCAAGACGCTCGCTCACGCGAGTGAGGCCGACAACCTCATCACTAGTTTGTCTGAACTATTCCCTATTGAACGCAACACGCGTGCACAGTACTTTGCATACTTCGCACTGTTGTGCCGACTGATACATCTGTGGATCCTGGGCGCATCATTTGGTGGAGCCTCCGCCGCACAAAAGTTTTCCGAAACCTTTGAAACGGTAATGGCGTCCGACAGAACGAAGCTCGACCTTGGCGGCTTGGTGTTTGATGCACTTCGCATCAACACGAAGGCAACCACACCGACGGCGCTCACCACACCAGAAGCAGATCGCATCGACAAGGCCGTCTCAACACTCTTGGCAAAGGGAAAccctcaacgcaacaaccAGAAAAGGTGAAGTGGGGGGGTCATAGACCCCTCACACACAGAGACCccttgttttcttttgaatgCGCACAAACCATTCCACTTAACCACTACGTACCAGGAAAAGAACTTAACTACACTAACAACACAGCATGCGCAGCAAACTACGAGCAGGTGCGAGCAGACGAGAAACCTGACAACCCTCCAACAGACAACACAAGCCACTTACAGTTTAGAAACACCGAAACCGTCAATTCACACAGTACCACCACGAACCCAACCCCTCGACACGAACTTATGCAATTTTCAATCAACAACCCCACGGACTCAGTCGCtcgacaacaccatcgaggGTATATGCAAGGATTACAACGCGGTTCAAAGAACAGGTACGATGCAACCGGGCAGCCTACACAACTCTCTAGAGAAACTCCTTTCCATCCAGCCGAAACTACTGATACTAGCACTGGAGGACCTCATGCGCCGTCGACAATGGGAGAATTCAACATTGCTGAGCCGAGTGAACACGCTTTATgcgatcaacaacaccacgagcgacgacgaacaaAAGCAACGGGCGTGGTCCCTAACACAACTCCAGAGGAAGCTCAAGATGATCACAGTTCCTGCATGGGACCCCGAAGACACCAAGTGCTGCATGAGTGTGGACGAAGCACGACGCATCTTCCAactgacagcagcggcaaacGACGAAGATACGATACTCTTACTCCCGATACTACTATCTTTTGTCACCGGACAGCGGAACGGCGACATTCTAACCTGGCGGACAGCGAATGTGACCTCATCCCTCATACAGGTGGGCTCCACGACGATCACAGTCGTAGAAGGGAAGACCATCAATGCGACCGGACCGTATACAATACATCTACCCCCCACATCCCCATGTGCCGAACTTTTACTGTCCTGGGTTATAAAGAGGAAGAAAGCCACGTACCCGTATCTCTTCATCAATGCGACAAGTATCCTTCCACACAACGAAACAAGAGACCTAGCTCTGACACAACAGCGGCGCATGAAGAAGTTCCCACCATCAGATCTCCGATCAACAAGACGCGGCGGTCTATCGCAGATGGCACGACTCCAGTGCTCAGAAGAACAACTTCTGGCGCTGAGCCGCCATTGTTCAGCCCCCTCGCTCCAAATTTACCTTGGAGCGGGGAGGTTCAATCTGGTAGAGGCAACAAGACAAATGGCGGCAATAGCGATCAACGAGGAGTCAATCGTGCGCTACGACTTGCATTAAAAGGTCACCGCGGTAACACGAACAAAGCAGACCTCAAGACGGCCGACGCAAAACTCCCCCTCCACACCAAGGTGGTGCCCCGTGTCAACTGGGACACACTCGATAAATTCGTCCTCGCCGGAAAACTCGCGCAAGAGTATCACCACGCCAAAGAACATATAACAAACCCCAACTACTTGAATGCACTCATCAACCCTCTGCAAATAGCCCATAGTTCAGTTACACCACACCAGCATCCGCCCGAAGCGGATATCACGGAACAAGACCATGAACAGCTACTTCGCGACGCTTACATCAGACCGCTGACACCCACAGAAATACCCTTAGCATACGTGGACCTTTTCACAGCTAAAGAAAAGCTCCGAGTGGACTGCGACGATAACAATCCCTCACTCACCCAATTACTTGGCGCACAAATGACACGCAGACGGCTGATCACCGTCCCTCGAGAAATGAATGACGCACCCCAACAACTCGAAGAGACCGCACTACCGACCAGAGAGGAAATCATCAACGGGCTCGAAACCGAAGGAGCAGAGACGCACGACGTCTCCGCATTCTTCACTCATTTCCCCCTACCGCCCCAAGCCCAACTCTTCTACTGCTTCGTCTACAAACGCAAGCACTATGCCCTCCTGACAATACCAACGGGCGGCCGCCACTGCCCGTGCCTTGCACAGGCTGTGAGCAAAAGCATTTCGAATGAAGTAATGCGACTGATCCCCACAGTGCAAATCCTAACATATTTGGACAACTTTCGCTTCTCCGGCAGTAGAGAGGAAGTGACCATTGCGGTTACTGAATTCAAACGATTATGCGTCGAGTTATCGATCCAAACCGAGTGTGACAACACGTTTAGTGCACATTACATATTCCTTGGGATCCGTTGTCACCACAAAACGGCCGTTGCACCCGCATCGACCTCCGCCGCCCTCAAATCACTCTCGAAACTGGTACGCACTTTCCACGAATTCACTCGCACAGAAACGCCCACATACCGTACCGGACTCCAACTATTAGGCAGCCTTATGTGGATCTCCCCTCTGACCAACATTAACATGCACGAATTCTACATCCCGTTGAAGTTCTTCCGCAGAAAAGCGACGACCACTGGCTTAGAGGACGTTATCCGTGTCTGGGCGTGTGCCTTACCGGCCCTCAAGAAGTGGGTCCGGATGGCCTTACAAAACACACCGAGGACATACAACTTTGAGATAGACGCACACGCAAGTGTGATCACACTCTACACTGACGCTTGCATGGACGGATTTGGGGCAGTTGCCTTCTACACTGACGACCGAAATGCCCAACGAGTATTGATCACTATGGGTCCCTGGCACCAATTCTGGAACGGCACACAACCACACATTAACCAGCTAGAAGCAGCAGCCCTTATCATTGGCCTCGAGGCTGTGAAAGATGTACAGGCTGAGCGTGCATCGATCTTCGTCGACAATTCTACTCTTGTCGCAATCCTCAATCGCGGCTACTCGCCCCAGTGGTGGGCAAACCAGGCTGCAGCCCTGTTGCGTACCACACTGGACGAACGATACAAGGTATGGCAAGTGTCATGGATTGCTACCTTCGAGAATATCTCGGACCTCGCGAGCCGCACGCAAGTCGAACAATGGCTGAGCGTAGAAACACCACTTGACTAACAGAAGATGAATACCCAAAGGCCACGGATGTGGAACCAGAGCACGAACCCCAAGACCAAGAGAAAGAGTTTAGGACACCGGATGCGCGATACTCCACGATAGGCGCGAGAACGTACAATGGCTTTCACAAGCTATTGGCACCGGTCTCCACTATCACTGATAGGCGCGAGGGCGTACGTATCTAACGATACGGCACCGACCTCCACTATCGGCGTCATCGCATAGCTGGGCGCAGGGACGTACGATTCACAATCGGCACCGGACCTCACCAGTGGAATCCACAACACAGTTGCATTACAGGACACCGGATGCGCGATACTCCACGATAGGCGCGAGAACGTACAATGGCTTTCACNNNNNNNNNNNNNNNNNNNNNNNNNNNNNNNNNNNNNNNNNNNNNNNNNNNNNNNNNNNNNNNNNNNNNNNNNNNNNNNNNNNNNNNNNNNNNNNNNNNNNNNNNNNNNNNNNNNNNNNNNNNNNNNNNNNNNNNNNNNNNNNNNNNNNNNNNNNNNNNNNNNNNNNNNNNNNNNNNNNNNNNNNNNNNNNNNNNNNNNNNNNNNNNNNNNNNNNNNNNNNNNNNNNNNNNNNNNNNNNNNNNNNNNNNNNNNNNNNNNNNNNNNNNNNNNNNNNNNNNNNNNNNNNNNNNNNNNNNNNNACTGTCTGTAAACACAGAGAAATAGGGAAGGAGCGTGATAGTGTATTAACGCTTGCGTTTTAGAACTTTCTGTGAAAttctctgtttgtttgtgtcacATAGGGCTACAAGAGAGCAAAGACACCCACCCTCTCCACCctcacaccaccgctggtggtTTTCTTGCAAATGCTGAGTATAATCTGTCCCTGTAAGCCCGCAATGAATTGTGAGGCAGCTATAAGTCAACTCAACGATGCTTGCATTGTTCTGTCTGTAAACACAGAGAAATAGGGAAGGAGCGTGATACATAGCTCATGTAACGTATTATTGTGGCAATGGCACATTCTCCGAATATCCAGTGTTTTGCGAATAGATCACATAGATCAGCGTACTGAGTGGCAAGTCTCCACGGAATGTAGTAAGTGTCCACGATGGTGTAAAAGATAACATTGTGCAGAGCCAGTTGCAAACTTTTCACTGTATTTTGATTTGTAAATTTGAGGATGCGTTGCTTTGGCCGCCCTGTACATGGCATCCTTGAACGGGTAGCCCATCTCTTCCTGCAGTCTTGTGAGCTTCTTGCGTTTTTTTGCCCAGTACGGCCACTGCGAGCGGTACTTGGTTTTAACAGACATTCCGGGCACTGCCGCCACAGGATTTGGGTTTTGTAAGTTCGCTATGCCCATCTGTGGTGCCCATGGAATGGTTTTGTTAAAGCGCTTTGCTGCCAGCGACCACGGCTGCAGCAATACATCGTTCGCTTTAAAGTTTAGACTCGCGAGTAAAAAACCGacaaaaaacccaaacaGAGCATAAGCAGGGATTTCGCTTTGTAAATCAGCACTTTTTGGAACGTTAAGCTCGCTGGAGAATAGGCATCAtgaacagaaaaaaaaaaacaaacaacaacacaacaaccccaAAACAATAACTATTGAGATgcaaaagaaacaagtgACAGAGTGGTCTCGAATTGTTTATTCGGACCGACGGGGATCACAAATCAGCTCGATGATGACTTGTAGGGCGGCAAAGGTTGCGTCACGTTCACTGAAGGTTGTGACAGGGGGAGCATTTCGCCGGAGCAGCCCAGCAGGTACATCTGAGTGAGGGGCTCTCTTGACACCACAACTCCAGCCGCACGACAGTGAAACCAGCCACCAGGCAATTGgaagcagtgcaacagctgcCGAAGAGATGGATACAGACAGTCCAATGATATCGGCCACGTTCCCCACACCACTGATGGCGCAAGCTACGACAACCACCTGCGCGCCTAGTAGCACAatggttgctgttgactCCACGCGCGTGTTCATTGGCCTAGCAGCGACACACGCGACAAGCACGACACTGATGAAGGCAAGCGCAATCCAAGCCTTCGTGCTGCACGCAACTTCAGACTCGGGGACAACACCACTCAACGTCGACACAAAAATTGTGGTCGTCGCTTCTATCAAGATCCACCAGTGACGCCCTCCGCGGCAATCTTCAAATAAGTAACCGAAGTGCTCTACAAACAGAGAGTTGGCTTTGTACAACTTTCGTGCCTCCCACAGGTTACTTGGTGTCGTGATGCGGTCCCACAAATCAACGACCTGCATTCGTAGACTTTTTGGATGCAGCGTAAATGCAGCGTTGATGTCAGGCACAGGTATCGTCACCGCTTGAAACGCTAACGGACGAGGGTCGAGAACGTAAAATGCGGCGATCAATAGTCCGCTTACAACCGCCAGTCCAGCAATCCCAAGAACTACATCATTTGGAGTAGTCGCGTAACCGACGAGGAGCACCGAGGAGGCAACCAGCGaatccaacaacagcacgatgacgatcatGGCACCGGGCaggcgcagcgctgcagcactttGCAGTAGGAGTAATAATTCGTCTAAATCAGATGACACCGTCTGGCGAGACCGATTTACtgcacaacgatgagcaacgacaaccacgaaAGCCACAATTCCTGCTAAGATGAATACCATCAAGTTTCCCAAGACTGTCCCTCGCCGGGACGCTCCAAATTCATCGCCAAAGCTAAGTTGCAATGGTGCGTCAAGGAAATTGGGAACCTCATCGGTCATAACAGTTTGTACGGTCGGCCTTGCTGCGTCCCCGCAATCACCGAATCCGGAAAGTGTCACGAGTCTGTCCACTGCGAACCCGCTAGAAGGTGCGGCTGCGAAGGCCAATAGCACTGCACCAACCCCAGATGCGACTTGCGTGGCAGTCTTCAGAGCAGCATTCGTAGGTTTTGGTAAGTCCAATGGTGCAATGGGAGCAGAAGGAGACATAGTGACAGATTTTGTAGTTGTGTCACTGGCGGATTGACGGGTAACGCTGGAGGGATGAGAGTCTGTTGCATCTGTGTCAGAGAGAGTCACACTGGACATTGAAGCACTTTGGATTGACATCGTCAAGGATAAAGGAACAATCGTCCACGTGCAGCTCCAGTTGTTGCGGAACCTAAACTCGGAGCGCACAAGCGTGTTGAAGACACAAAGACAGatcttgtttgtttggaCGAACGACAAAGGAACAAATCCAGTCAAAAGAACGTTAAAACTTAGGTTGACGTAAGGAATGCTCTCCTGCTGATTGTACCCAAGCCATCCCCACTCGCTGGGAATAGTGCCCTTGAGTTCGTTGGCGCTAAGGTCAAGAAACTGGAGGCCAGACATGCTCCTCCCCCAGGATGCAGGAAGGTCGCCGGTtatgctgttgttgtgaacatctaacacaacaacaaggctGTTAGTCATCACATCTACATTGCCAAGTGTTGGAAGTGAACCGCTCAAATGATTGTTGCTCAAGTATAATTTGCGCGGCTTGTCGTGCACGCCGGTTACCCATGACACTGGGAGCGTTcctgtgatgctgttgtgatcAAGGCACAACGTCCGGAGACTCGTCATATTGCTACCCCATGAAGGtggcagcaagctgctgagctTGTTGTGGCTCAAAGAAAGCGTCACGAGGTTTGACATGTTGCTCCAATTCACAGGGAGCGCGTCTCGAAGACTGTTGCGGTTGAGAAACAACATCTGGAGACTCGTCATACTCCCCCATAGCGCGGGGAGCGTGCCACCGAGACTGTTGCAGCTAAGGTTCAGGAATTGGATGCTCTTCAGGTTCtcccaagaagaaggaagctCACCACTtaggttgttgttgctaagATACATGGCTTGAAGGCTCGTCATGCTCTCCCACAATGGAGGAAGTGTGCCGCTAAGATCGTTATTGCTGAGACTGAGGGTCCGAAGGCGGGTCAGGTTTCCCCAAGCCACAGGGGGCGCACCAGTCAGGCTGTTGGAGCTGAGGTCCAAGGTTAGGAGTTCTgtcatgctgctccatgaCTGTGGAAGCGTGTTGCTGAGATTGTTGTTTGCGAGGTAGAGTGCCTGAAGCTTTGTCATGTTCCCCCATAACGAAGGGAGTTTGCCGCTGAAATGATTGTTCTTCAACTCCAGCGTCTCGAAACTTGTCATGGTACTCCAAGACTCAGGAAGTTCACCACTCAGaccgttggcgttgaggcACAGTGTCTGCAGAGTCGTCATATTTTCCCAAGTCAGAGGGAGCGTGCTGctgagactgttgttgttaaggTAAACCGTCACAAGCATGATCATGTTCCCCCACGATTCAGGAAGCGAGCCATTGAGGTTATTCAGTTGCAACTCAAACGTCTGAAGGCTTGTCAGGTTCGCCCAAGACGAAGGCAGTTCACCGCTaaggctgttggagttgaGGGACAGGACTTGGAGGCTCGTCATGCTCTCCCACGATGAGGGaagtttgttgctgaggttattgttgctgagatTGAGGGTTCGAAGGCGGGTCAGGTTTCCCCATGACTCAGGGAGGGAGCCTCTGAGGCTGTTGCAGTTCATCGAGATCAACTGCAGATTTGTCATAGTTTcccaggaggaggggagcgtgccgctgaagcggttgttgttgaggaggacaACTTGCAGACTTACTGGGAGGAAAGGAGGGATCGACCCGTTGAGGAGGCATGAATGGACATCGAGGACCGTGAGGTTGGAAAAATTCAACCACGATGTCGGGAGGGAGCCGGTGAAGCCATTTTCACTGAGGTTTATCGATACAAGCTTCGGCTGATACGCTGCGAGGTCAGACGGCAACGTGCCACTCAATCGATTCCACGATAGATCTAATGACGTAATATTTCCGCTGGCAAAGGCTTCAGGAAACGTGCCAAAGAAGCCGCACTTGCGCAGACTCAGCGCTGTGAGATTGACCCACGCTACGCTGCCATTAAGCCAACTGTACGGCATGACAAGAGGAAATGAGCCGCTGAGGGAAAACCGCGTCAAGCTCGGGTATTTTGTGCTGAGGGCAGGTAGTGCCCCACTGAAGTAATGATTGTCTCCACCAAGCAAGAGATGTTGTACTTTCTTAGTGATACTCGATGGATCTAGAATCGCACCCGTCAGAGCGTTATTGTTCGAGATGTCAATGGACCAAATATTGGGTGGCAAGGCAATCGTGGTGAACGGCAAGGTTCCGGTGAGGTTATTTCCCGTGACGTTAAACTGTTCAAGCTTTTGCCACATCCAAAACGCGGGCAACGAGCCGTTGAGTGCGTTACCTCCTAACAAAAATGTAGTTACACTGCTCAGTGGTTGAGTTGGCAGGATTGCAGACAAGTTTTGTCCTGTGAGACCTTGATCAGAAAGGTCTAAAATTGTTATGGTGTTGTCCGCTTTTTGCGACAGCAATGGCATCGTTCCGGTGAAGAAATTACCACACGTCAGATTTACGTACGCCAAACCGATGGAGGTGCTCCACGACGGAACTGATCCTGTGAAAGAGTTACACGACACGTCCAGCAGAGTGAGTGACGTAAGGGAAGGGCTTAGGGTCAAAGATCCTGCGAAATAGTTGAATCTCAAGTTCAGCTGGACGAGTGAACTTGCCAAGCTGAGTCTCGGTGCCGCACCACTGAAGCCATTTCCAGAAAGGTCGAGGTATCGCATCGCACTCAGAACAGTCGCACTGTTCGGGAACGTGCCGGATAGGTTGTTGGCGGAGAAGTTTAGTGTCGAGGGCCTCGCCGCGGTGTTGAAAGGTGGCAGAGTTCCGGTAAACCAATTGTTGCTGGCTGAAATTTCAGAGAGTACGCTGGAAGTACGAAGGCTTGGTAGAGTTCCAGTGAATAAATTGCCTCCGATACGCAGCGTCTCAAGCACCGTGGAGGGGATGCGAGCGAGGGTGCCATTGAACGAGTTGTTTCGTAACGATACGAAGGTCAAGTTTGTTGCCGATGCCCAGTTAGGATGTGTGCCTTCACagaggttgttgctgagctcgaGGTATCTGAGACTACTTGGCACAATCAGCGTGCAGTTGGATCCTatcctgttgctgctgacgtcaAAATAGCTGAAGCACGTGCTAGCGAATGTTAAAGTTGATATGTCGCCACTGAgtgagttgctgctgagggccAGCGAAATGAGTACCGACGAAGTCCAATTGAACGGAATCTGCCCAGTGAGACCTGCGGACAACGCGTTGAGGTTGATGAGCTGCGGCATTCGAGCCCAGCTTGCAGGGATCGTACTTCCAATAACATTGTTGGAGATGGAGATGACCTGCACGCTCATCATTGGACTGCTCACAGATCCCCACTCCGGAAGAGGTCCTACAATCCTGGAGGAAAAGCCGTAGAATGTCACCAAGCTTGTCATTTCTGGCCATGGTGGGAGCGTGCCGTTAATGGGATTGTTGCTAAGGTCGAGAGTTTTGAGGGTACTCCAGCCATTAATCACCGTTTGGAGTGGACTTGTGATGGAGTTACCTTGCAGGCCAAGATATGTGAGGAGTGTCGCGTTTGGCCACTGGGGGAGAGGGCTGCAGAGGTTGCTGTCCGCGACTTTCAGTGAGGTAAGGTTCGGAATGGAAGTCCATGTCGCTGGTAGCGTTGCTCCTGCAAAGTTTGCGCtggcgatgttgatggtggtgatgcttaAGAGGCCGTTCCAACTCGAGGGCAGTGGTCCGGTGAAAGGTGTGCTAAAGATGGACAACGTGCGAAGGTTGGTGAGGGATGACCAATTACTCGGCAGTGGTGATTTAATTCCGGAGCAGAACGAAATACTAAGTGACGTTAAACTCCCAAGGGTGCTCCACGATGCAGGGAGACTTGTGATGCCAGAGTGGGACAAAAGCGCAATGGTTTTGAGCGACGGAAAATTTGCACCTGTCCAGCTTGGTAGCACTCCAACAGTTGCGGAAATAGAAATTTGTGTAAGGCCCGTCATAGAGGTCCAGCTCGTGGCGTTCAAGGTGCCAGAGTCGATGCTGACAGATGCCAAACTCAAGATGCCTGATACGTCAGGGACCTTAGATGCGACAACAGCGAGGTACGTGAGCCTCGATGAAGTGGTTGGCGcaatggtgatggtggaggatgAGGACAACGTCAATGAAAACGAAACCGTACTGTTTGGCAACTGAACGTTTCCTGTCGGTGAATATGAAAAAAAGCTCAAACTTGTTAGTACGGTTAGAGAAGTAGATGCTACCGGAGGGAACGAGCCCGTAATCAATCCGCCCCCAGAGATGACGAGGGATGTCAGAGCGCTGCCGATGGCTTGCCACGTTGATAAAGTGGCAGGAAGAGTGCCACCTGCGCAGGACACTCCGTAGGAGCAGAGTGTCAATGTTCTAAGTACTGTTGCTGAGCACCCCACGCCAGACCAAGTGCACGTTGACGAAGACACATCCCAACTTACAATTCCAGCGGAATGCATTTTTCGTGGCCGTTTTCTTGTCACAGAAGCATTCTGCGGCGTTGATCCCATCGATTGCGTAGCCTGCGACAAGGAGGAGAACGACAACAATGCAGTCATAGACAACAAGTTCGTCCCTGCGCCTTGACTTGACACAAGAAGGGGGGCATGGGAACTGTTCTTGGCACTGCGATGGGGTATTGTCCATCGAGATCATGCTGCATGACGAGCGCTGTCGTTGCtcaacacgaaaaaaaagcaaaaaaaacacaaacaaacaacaacaagggacCCAATTTTATCTAAAAACAATTTATTTTTGGTTCACGATAACGAGGTTGGAGAAAGCCCTTTGAGTTTTCTTCAATGTACAGAGCTAGAGACAAATTGTCGCAAGTTGCGACTTggcaccaaacacaaacgcGAGGCGTACAGATGTTTCGAGCACTCTGCCATCAAAGTTCGTTTTCGCGAGATTAATCATGCTTGACGAGTAATGGGATGACAAGAACGGTCCGCTGGCTGCATGATGGAGTGCAACGTCAAC
>__CYKH01001882.1_ position 1 to 10112
TCTCCTCTTCTCAAGTTGAATTTATCAAATCAGGGAGAGACAACAAGGGCCattacaaacaaacaaagcgCGAATAAGAAAAAGGGTGCAACAATTTCTCTTCAATTGGAgggcacacacaaaaaaagcaaggcatgacaaaaaaacatgCAAACACATGTTCCGTTGTGTTGATTGTTTCACCAGTGCGACATGAAGTGTTGTTATTTGAGGGGAGTGTAGGACTCAcagattgtttttttttgatttgattttctCATTAGGGAACAAATACACCATTTATCTCCTCCAGCGGGTACAAACTTTCTTTTGCGGATACAAGTAAACCATTCATCAcatcatttttctttgtttttgcatttttttcttcttgttgctcacCGAGCAACATCAGAAAATCCCTCACTCTGCAAGAACCGtcatactgctgctggcttgGTGCAGGCGCCGACCGTTGTCGAAATGCTCACTGTCCACAGAGCAGGTCTCGTCATCGTTTGTCACTCTGCCGTACCTCGCGTCGTAATAATGCAGTCCAGTTCGAGACGATATGACATGCTGACCAACGGCTGCATCGCACATCATTGCCCGCAGCGTTGCTGTAAAAGAGGTAGGAACTGCTTCCTCAGAGTGGAGCCACGAATCTTGAACTTGGGTCATGTGCAATCCGGACTGCCTGGCGGATGAGCGTTGAGGCGTCGATgatcgatgttgttgtggatgtaGTCCCTCGCTTTCGCGCCCAATGAGAAACTCACTTCCACCATAGCCGCCGCTTTCTGAATACGTCGCCGACAAATGTTCGTCCGCGGCGAGAccattgttgctgaagccgctgctgttgcgagaTAACAATTGAACTGCGGTTGCAGCAATGCCATCGTAgcgcaccgcaacaacatcatcatcggctccTTCGGACTGCTGCTCATTGGGTATCCTATCGTCTGTGCAAAACAGCCGTCGCCACACGAGTCGCGGCACCCAAGTCAAACCATCCTCTGTCCATAAAAACACAATGCCGATAATCGCCCCAGTAAGTGGATATACGGTGGAGATGACGATCGCAATGGTGTTCGCATTCGCTGCAAACGAAATTCGAATCGGCAAGCCCAGCACGTAAATCAAAATCGGAGCAACAGACACGCCTAGGAATCGACGCAACACAATGCCCTTCCCTAGCCACGTTTCACCAGTCCTGCATCGTTGCGCAAAATACGAGTACGTGGCAGCTGCGATGACAAGTAGGGTTGGTGCGTAGCCAAACAACATTTGAACGGTACGCAACGCATCGACACTCTTGACGACTTCAAGATCTGCATCACGAGTATTCGGAATCCAGCACCAAGCCAAGTCTTGCTTGAAAAACGGAGCATCGTTGTAAGTCACTCCACGAACACGATCAGCAAGAAGTATCCATAACATCGCCAACGAAAAGAGTCCGAGAAACGGCGCAATAAAGTACACAAGCCGACTCCACGTCCGATTGTCCCAGAACCGCCGAGGGTTGCTCATCCCGATGAAGAACGCGATCAGAAAACAAATGGACGTAAAATCCAAAAACTGATCCAGCGATGCATTAATGTCACACGCGACAAATGGCAAACCAGTATTCACGATGGTCATGCCGGAAAAAGTCAACTTCTGCAAGCATTGCAAAAGTTGCAACGCGCAAAAAATGAGGATAAACCGATTGAAACAGCAGTCTAACCGGTTTCGAAACGCAATGAATGTGAAGAGCACATCAAGCAATACGATTGAGGAAAGCGCACTGGAAACAATGCAACCTAGTGACATGTGCTGAGTGGCAGTGGTGTACGGAAGCACGTTGGTCGACATCACTGCTGTCAAAATATTTCTCAAACAAACAAGTAAAAAAGTGGAAAACTCTAAATTTGTTTGAAATGTAAATTTTCATCAACGAATGGGGAAAAAGCAAAGTGAGTGAGAGTGAGAGTGAGCAATTTCATGTATGCATccccaaaacaacaacaaaaaaaaaaagctcaagCAAAGTATTTCCTCCGCTGTTgcggcacgctgctcttTCTCTGCGGCCAAAACATGGTTTTACGTGCGtaaacaaaacacacacgaaCAAAAAGGGTTGCGACGTCACAAATTTCTTAAGAATTTTTAAAAAGGCATGGCCTTGTGATACAGGGTAATGCagttttttaaaaaaagtCTTCGACGAAAATGGCCGTTGTTCGTTTTCGGCGTTTCGTTTGGGGCACAATGTAAAAGataaacaacaaacaatcaaacaaaaaaaagcttcAGCAACTTCGCACAAGAAAACAATTGGTTACAAAATGGTTAGTGGTCAcacgaacaaaaaatcaTTGAGGTGCAAACCTCCCTCTTTCTCTCTCGCATGTTACGCGTACTGCTGTTTGCACGCTTCGTAGTCTGAAGCTTTGTGGGTAATAACTTTGCACAGCACGTTCGCCTTCTCTCTATTCGTCAtctccgtcatcgtcactccGCCAAAGTAAAAACTCTGAAATTGCAGCCATTCATTCGAATGATGAGGTTTTGGAAGTAATTCTTGCGCGTAGTCTGATAGTCCTTGCGTGGTCGTCAGAGGATAGAACAAAAAGTCCTGCGGGAAGGAGCTCCCGGTCACCCACCCAAGTGCAGTACTGCTCGGTGGGTTGGAGTCGTCAAGGTATCGCTCCACGATCTGCGACACTGTCCATTGACTCGTATTcagcgcagcgccaccaccggcccCTTGATCGGCGAAGTGTACTTTCAAGTAAGCTGGCATGTTCCCATTTCGAGGTGTGATTCCAGGGACATCAAACAGCGGTGGAGCGACGTGGTCAGACTCGGCCATGAAGGTGAACATGTTCGTGTGGCCGAACCACGCGACGTGATAATGCTGGTGTAGCTCTTCATCAGGTCGAGGTACGTGCTGTTCCACTTGGTTGCTTGGGGGATGATGTGGCCAAGGATCATGACACGTGGTTCGTCAGCGTCGCGTCGTTCAGTTGCTCCTCCATCCACGCAAACTGCCCACAGGGATCTCCACCGGTGCTTTGAAATCCCTTTTGCTCCACACTGTAAATTACCGTGTTTATCGCCCAGTACTTTCAGATTGGTACCAGTTGGGTTCGTGCCGTAGAATCCGCATTGCGAGAAGCTTTGCATTTGCTCAAGAGACATAATACCGGTCTCCACAAAGCCGCTGACAAGATGGGGCAGTGCAGGGTGAGCGGAGGCGTTGTTCACTGCGTTAAATTTGTAATTCGGAACGCAATCTTCATTTCCCTTGACCAACGAGAAGTAATTCGGGTGCACCACGACACTCATTTTAGCGGTGGAGCGACGTGGTCAGACTCGGCCATGAAGGTGAACATGTTCGTGTGGCCGAACGCGACGTGATAATGCTGGTGTAGCTCTTCATCAGGTCGAGGTACGTGCTGTTCCACTTGGTTGCTTGGGGGATGATGTGGCCAAGGATCATGACACGTGGTTCGTCAGCGTCGCGTCGTTCAGTTGCTCCTCCATCCACGCAAACTGCCCACAGGGATCTCCACCGGTGCTTTGAAATCCCTTTTGCTCCACACTGTAAATTACCGTGTTTATCGCCCAGTACTTTCAGATTGGTACCAGTTGGGTTCGTGCCGTAGAATCCGCATTGCGAGAAGCTTTGCATTTGCTCAAGAGACATAATACCGGTCTCCACAAAGCCGCTGACAAGATGGGGCAGTGCAGGGTGAGCggaggcgttgttggcgcaaGAAATCTCCTGCAATCAGCATCACACTATTCCCATCTTGTGAGGCTCATCATTGGAATGTCCGGTAGGCTCGCTCGGCGCGCGTGGTGTTGTTATCGTCGATGGCCATAGAGGTACGGTAGAAGGTGTCGAGGTGGATGTCACCAAACACGTACATGACAGACTCTGTCGTCGCACTGCCACGGGAGGCGGTGCAAAGTGTCATGGGTGTCACAgcgaacatcaacaaaaaagtagCGAGTGCTACGCGAAGCAAAAAGCTTACCATCAACGCAAAACTTGTCCTCTTATCgttgcgaaaaaaaaaaaaaaaaaaaaacagaagagAGATAAAATCCTCAAAAAACCTGGGCGTTGCCGCAGAAGAGCGCCTACAAAACTTGCACACGTCTCCATCAGTTGGTAGGGTTCGTCACGGCCTTGTCATCACACCTTTCCGCagaagagaaacaacaaaaacggtGAAGGTGTACGACATTAGGGCCGGATCTCGGCAAACACATAACGTTGTCACGTGGCAATATATTCAGATaaccaaagaaaaaaaagtggaaacCATCATTGCCATGGCGATCGCAACATTGGCAAAAACACCGCGCTGTAGTTCAATAAGGAGGTGAGGAAAAaggaagcaaaacaaaagaaaaacacgtTCTCTCAAAATCTCTTTTTTATTCATGAAAACATTGTGgggatttttgtttttgtgttgctgttgtcgacggtattttttttgttgttgttgttttcttgaaaCCTTGGTTCTTTCTAGAAAAACATATCGTGCTGAAGCCTTATTTGTTGCAGGCTGCTATCATTTCTTGCACTTCCGTTTCCAGCGTGCGCAGCACCTCGTCCAGCTGGTCGACCTTCGCGAGGTCCTCGCCGACCACCTTCCGCACGCCGTGCTCCACCGTCCCGAACATCATGCGctcgtccacctcctcgctgctcttcttcgcgtcgtcgtagtcgttcatcatctcctcccaCGTGTAGTTGAAGAAGTGCGCGCTCAGCAGCTGGTACGTCGTCGGGTCGATCCACACCTCGAACGCCTCGTGCTTCATCGACACGACgatctcctcgtcgtcgtccagcgTCGGGTCGTAGTCGTAGCGCCGGCTCGCCTCGTCCGCCTCGTTTgcgcgccgccgccgctccgCGCGCTCCCNNNNNNNNNNNNNNNNNNNNNNNNNNNNNNNNNNNNNNNNNNNNNNNNNNNNNNNNNNNNNNNNNNNNNNNNNNNNNNNNNNNNNNNNNNNNNNNNNNNNNNNNNNNNNNNNNNNNNNNNNNNNNNNNNNNNNNNNNNNNNNNNNNNNNNNNNNNNNNNNNNNNNNNNNNNNNNNNNNNNNNNNNNNNNNNNNNNNNNNNNNNNNNNNNNNNNNNNNNNNNNNNNNNNNNNNNNNNNNNNNNNNNNNNNNNNNNNNNNNNNNNNNNNNNNNNNNNNNNNNNNNNNNNNNNNNNNNNNNNNGCAGTTGCTCGTTGGTAACGCCAACTACGACGACATGCGCCAGAACAATCGCATTCTTGCGACCATGTACTTCTGGTCGTTCCTTGTGGTGGGTctgttcttgctgctgaactTCATCATTGCCATCCTGCCAGCCGCAggcgctcctccagctgccgGATCAGGCTCCGGATCAGCTTCGGCTCAGAGTTCCCGCTCGAGATGCCCTTGAAGATCCGCCGCACGTTGTCCGGCCGCAGGAAAGCCCGCATGTTCTGGTAgtagcgcagcagcagctcctccatcgTCTGCGTGAACGCGCGCCCGGAGATCTTCGCGAACGAGTCGGACAGGATGGCAATGATGAAGTTTAGCAGCAGGAACAGACCCAGCACAAGGAACGACCAGAAGTACATGGTTGCAAGAATGCGATTGTTCTGGCGCATGTCGTCGTAGTTGGCGTTACCAACGAGCaactgcagtgacgacgacataGCGAACCCCAGCGTGCAGTACTCCTCCATGTTCACACCCCACAGCGCCCAGCCGGCAACGGCGTACGatgtcaccaccaacacaaacagcgcCAACACACCCACAATCGACTGCTGGCACAAAGCAAGGGTCCGCGTTAACACACCAAGTTGGGAGTTGAGGCGGACGTACTTCAGCGCCTTGAGGAACGTAAGAATAGTGTTCACTGAgttcgccaccaccatggtGTTAAACAGAGACTGAATTGTGTCGAGATTCGGTGGGTACTCTGGTGCAAAAGGAAActgcacgttgctgcttgacgactTTGCCATCCACGCAAACCGCACACCAAACACGACAATAAAGCACACCAAGTTCGCGAGCTCAAGGATGTTCCACATCTCCGCCCAGAACACAAGGAACTTGCCCTCGCGGAACGCCTGCTGGGATACTCCCTTCAGCCCCAGCAATCACCGCAGTTTGATCCATACGCAACACAAAGCCAGTTGGCTCCTTACAACCCACAAAACCAGCATCCGCCTTTCTCTTACAACTCacagttccagcagcacttttTTGCgccgcctcaacaacagtctcTGCCACAGCAGTTTTCACAATTCACACCGACACAACATTATCAGGCTCAATTTCCGCAGTCTCTGCCACAACATTTCCCGGTTACACaggcccaacaacaaccagatGTACTCGTTTGCACATTTCCCAGTcgcccaacaacatcaatttGCACCTCTATCCCCTTTCGACCCGTCGTGGCTGGTTACAAAGCCGCCGTAGAGGCTGTGGATGAGGGTGCGCGCCTCAAGCCTCTCGCCGTGGGTCTATCTGCacccatcgtcatcgcagAAGAAATGTGGATCTACTATCCACACATCTGGATTACGGGACAAGGGGACGCCGAAATGCTGCGCTTTGAAATGGCGGTGAACATGGCAATGCAGAAGAAGACTCTCTCCTCCATAGGAGAGTTTATGTGCAACAAGATCAAAGCGCTCTTCAAGCAGTACGTTTGCCAGCTCGGCCGTCGTATCCCCCACTCCCGAGAGGAGTGGTGGCTTAGCATTTCAATGCTAATGATGCCGTGCGTAAAGTTAAACTGTACTGGGCGAGATGTGGAGGACACAACCATGAGGCGAAATTTGGAACAAGAATCAAAAATAGCAACACGGATCAACTCAAACAAGTCATAGATATACAAAAGATGAATTCACTGGAGGAGGCGTGGAGCACACGACCGGCAGCGTATCGGCGGGTGTCGAAGGATTATCAAACAGCACAGAAGAGGCTCTTGTTCTTCCTCGCGGTGGAAGAGAACTCCCGTTTTCCGTATTTCCTCGACTGGTGcaacgagaagaagttgagaaAATCAACGATTGCGAATTATTGGCAAGTGGTTCTCGCAGCGGCATCTGCCATCAACCTCCAAGTCCCAGCACATCACGCGCGGGACCTGGCCTGGGCTCAAACACAAGCTGCAGCGGAACTCCCAATGGCGGCACAAGCGATGTCTTGGAAGAACGTGGTGGAAATGTGGAACTGCCACAGAGACGAAGCGGCATTAGTCATTTTAGTGACTTTCATTCTAGGCCAAAGAGTATCGGACATGCTCCTCTTGATCCGAGAACGCGTGACAGTGTGTCGAAACACTATTACACTTACGATGGTCCAAGGGAAAGTAATCAGGTTTATAGGACCGTACTCGCTATACCTGAGTGCGTCCTCCGAATGTCGGAATGATACTACTAGAGTTCATCACGTTTCGCGGTCCTCGTCCAGGCAACATGTTCCGCCCGGAGGTGGGGGCAGTGATAGCGCACCGACTCAAAGAGCAAGTTGAAATATCTCAAGGAGCAGGGATCGCCGTACGCGGAAGAATTCGCTCGGTTATGCGAGTCCCTAAGACCAATAGAATGTTCCGAATCGCTTAGCGACTCGAGACGCAGATGTTCGCACCTTGACGAACAGTGGACTAATTAGAACCACAGAGCGCCACGGAACACGTGTACGGGTATTTTCAGTACCGGAGACTCACAAGCTGAGAAGGAGGTGGATCACCCACACTCCAAAGGAAAACGAGAAGTGGGGGAAGTACGCTGAGGAGCACGCCCAATGTATTTTGCCCACGGTCCAGCAGTGTATTAGAAGAGCAGGGGAGTACAAATACGGAGCCACAATTGACTTCTCGGCATATTTCCACCATTTTGGAATGCCTGATGAATACCTTTACACGTTTGAGTACAAAGGTATCAAATACAGCCCCTCGTCCCTGCACTAACATGATGTACACGGTGGCACAAGAGGCTAAAATCATTATCAACGAGCCGATTGAACATACCCTGCGACAAACCACCAAACATGATTTCCTAGGCGTTGAATACAACATGTTTCCTGTCGCACAAACCCGACTCACGGAGCGTTTCCTAGATCGTTTGAGACAAGCCAGAGAAAGCTTACGGGGTACCCCAACAATGCGAGACTTCTTGAAGATCACCGGCAGGATTTTGTACGCCAACGTGGTAATGGAGTCCCTGATTTTCTACAGTTTGGACTTTTACTACATGTACAAATTCTTGTGCAGAAGAGTCGGAACAGGTTTAGATACGGCAGCAAGGATTTGGCCATCGCTGGTGTTTCGCCTTCAAGGAATTTTAGCTCTCCTTTTAAAGAATGAACCTCGTCAATGGCAAATCGCAGCACAAGCTCCATCAAGTCTCAGTCACGCGGCTCTGTTCACGGATGCATCATTGGAAGGATACGGTGCAGTCCTGATAATGCCAGACGCGTCTCTCAACGTAGTGGCAGGAAAATGGACGCTCggagagaaaaaaattcACATTGGAATCCTGGAAGCCCAAGCGGTGCCGATTGCCTTACGGAACCTGACGCAGTTGTCATTGCACAAGTTCGACCTATGGATTGACAACACGTCAGTACTGGGTAATTTAGTGTTGCGTAACCGTTACAAAGCACCCCCGCGATCATTCGAATTTGCGTCCCGAGTGAGAGAAATTAAGACAACCGAGGCATGGGGAAACTGCGGCTCGGTACGCTATGTTCCGTCTGACGTGAACCCAGCGGACGCACCTTCCCGTGGTTTCCATGTAACATGGGTTCCACCGGAGTCTTTCGCATCACTTTTTTCCAACACGAGCAAAATCCAGCGGATACGTTAGAGGCCGTGCAAAAAGCATGAACAAGGGCGTAACCCACAGCGTTGTAGAGACAgaattgttttttttgcctcGTGTACACACCACAGCCTTTCCGGTGGCTGACAAGGCTTTTCCAGTGGCCGGCAAGCTTTCAGCTTGTTTATTTTGTACACAACAGCCTTTCCAGTGGCTTAGTCTTTTGTACAAACCACAGCCTTTCCGGTGGCTGACAAGGCCTTTAAAGTGGCCGGCAAGCTTTCAGCTTGTTTATTCTTGTACAAAACAGCCTTTCCAGTAGCCGGCAAGCTTTCAGCTTGTTTATTTGTGTACACAACAGCCTTTCCAGTGGCTTAGTCTTTTGTACACACCACAGCCTTTCCAGTGTCAAGGCCTTTCCAGTGGCCGGCAAGCTTTCAGCCTGTTTATTCTTGTACAAAACAGCCTTTCCAGTGGCTTAGTCTTTTGTACACACCACAGCCTTTCCAGTGGccatttgttgctgccgcatctTCAAGATAGCAAGACCTCTCCACTGGCCGGCTCGCTGTCAGTTAGTCCGTTCGGACACAACCACGCAACGGCGGGGGGGGGGCCCGCCAGTACCTTGGAGTAGGTGGCTTCCCCATCTCGTGAGTACATTTTGTGTGTTGACATGAACTTCTCCTGAATGAATCTTTACATATATATGACCTTGTGAACTGTTGATCCGGTTCGTTGATTGTGCCTTTGTGCTTTAGGAGAtaggaaaagaaacaaagaagtaGTCCATGGCTGCCAGTCTCCCTGATTCCCAACTCTGTCTCGTGTGACATTCCTCAATCCTCACCAATAAGCAACGCACTACTCAATCTTACCGAACAAATCATCAAAAAACCATTTAACTACATCTCTGTAAGACTTTTGGGGTTTCTCCTTTTGATCTGTGCATTTCTTCACACTGAATTGCCACTAGCCCTTGCCAGCATGCACGCACAGTCGTTTTATGCATTGTCACTATCAGACGAATCATCACCTGGCAATAACGTATCTGACGAATCATCGCAGCACAAATCATCATCAGTCGCAGAGTCATCTGAAGAATCCTCTGAATTGCCATTGAGTACGTCGCTCGGGTTGTTCTTCAAGTAGTCCTTTAGGTACTTTATGTGGAAGTAGAGGTACGTTGCTCGATGTGTGTACCTCTGCCTGCTGTCTCTGTTTGCCTCATCATTAGAAAGGCCGTTGTATCGACTCTCACGAGACACGCAGCCACCAACG

>__KV452557.1_ position 1 to 8823
CGAGGCGGTATCACCGGAGAGGGCGCGGATTCGGGAATGTGTAAACCAGGTAGCGTCGGACATGTACGAGAAGTCGACATGGGAGCAAAGAAAATCGTTGTTAAGGCAGTTCTTGGCGTACTGCCAGGAGACAGACTTACCAGTAAATCTGGACGCCATTCCCGAGTTCTTGGAAGCCCACAACTTCAAGTACTCCACACGCCTACAGTACGGGACGACCTTAAAATCTCTTCTGACCAAGGAGATCTCGACGCTGGACGCGTATCTGGCAGGGTGCCGGAAGCGGTCTATGAAGGAAGACACGAACCAGGCCACACCCATCACACCAGAGGACATGAAGACTCTGGTCGAGACAGTCCCTTCATGGGCGGAGGGGACAGTTCTCCGGCTGGCGTATGCGACGGCCTCGCGCTGGGGGGAGATACATGGCTTGCGGGGAAAAAATCTCCTCCCACAGAAGGACGGGTCCGTGATTTTAGACTGGGCAGCGGTTCCCAAGACCGCCAAGCTGAATCCCAACAGGGCTCATCGGTACGTGAAGTTCGAAGGGGACATGGCTCGGGAGCTGTTGCGCCTGAAGACGATGGTCGGGGACGACGGGCTGATTACCCAGACAAACACGACGCAGATGGCCAAACGCCTGAAACCATTGGGCTACACGGCACATTCGCTGAAAAGGGGGGCCGTGCAGGAAGCAGCACGGATTGCACAAGCGGAGAACTTGGATCCAAGATTGGTGGTAGCACTGGCCAAGCACGCCGATCCTCTGGCGATCCCGCAATCCACGGTGAGGTACTTAGGACCTACCGTGACCAACTTGACGGCGACACACCTTCTCCCAGGCCGGTTGGACAATCTACTATTTCCATGGTAAGAGATAGAGATTGGTTTACGGAGGATCATTTACCTCCTTTTTCGGGGCACACCATCTTACGGCGTGCTCAGGTTAGTAGAGTGGCTTCTTCTGAGGAAGAGCATTCGATTCCGCTTCAAGCGGTCAACGTGTCGGCATTGGATTTTGGGTCATTGCGCGCACGTATGAATCGACAAACGCTCCAGCGTTTGGATTCCCTGATGGAGTTATTACATACTCCTGGGAGGGATGGGGGCGCCACCGTCCCAGGGAAAAGATTACATGCCGGGGATGCACAAAAGCTGTGCGAGGCTGGCATCTTAGTACCGGCTTCAGAATTACCCACTAAGGGGTGGATTCAGCCTTTTTCCGTTATTGAGGAAAAGGCGACAGGACTGAGACGACGATTCATTGCCTGGCCGAAGGATAAGAACTTATCTGATGGGTATGGGGCGGACGTTCCCTTAGAACACATATCGAAATACATGGATCCGGTTTTAGCACCTTGTGCATCGTTATTGGACCTGAAGGCCTCTTTTTACCAGGTTCCGGTGCCTGAGACGGCACGCCACCTTTTCCGTTGCATGATGGAAGATGGTACGGTTTATGAGTTCGCTCGGATTCCTATGGGTTATAGGGCAAGTCCGGAAATTATGCAACTTCTCACGTCGGTGATCGCAGGGGTACCGTCGGTGGTGCAGGAGCAGTTCCGCGCTCCGCCTTCCGTTAAGGTAGAAGTCTGGATTGACAATATCCGCATTACGGGTAGCCGTGAGGACGTCCAGACATGGACGGAATCAGTGATCAGCAACGCTGGGGAGGGAGGAGTTACTTTAGGTGAGGTTGAACGGCTAGTTACTCAGTATACTTTCATAGGGGTACACTTTAATCACGATAATCATACCGTAAAATTGGGAGAGAAGACCCAGCGCCGTCTTCGCGAAGCCGTTTCCTTCCAGGATATGACGGTTCGGGAGTTGGAAGCATTTGGTTCTCGTGCAGTTTACGCAGCATCAGTTCTTGGAATCACGTTATTTcgattttactttttctttaaatTCGTGAGACGTGTGCTCAGTATGTTGAACCATGGATATATTACGCTGCAAGACAGACTGGAGTGGAGCAAAGGGAAACTATTTTGGGCTACTCAGTTAAGGGATACATTGGTGGCGAACACTCCAAGAGTGATCGTCGCCTACTCTCCTGAACCACGGGTTACACTCGTATCCGACGCATCCTTCCAAGGTTGGGGCGCGATCTTATTCGTGGAGAACGGTCCCGTATACATTGCAGGGAGTCGGTGGGAATCGACTCCTAACGAGATTAATTCTATGGAAGCGCGGGCGTTGTTGTTGGGTATTTTATCCTTTCTGCACCATCTGCCCAAACATATACGAATACTTATAGACAATACGTCTGTACTTGGGGCTATACGAAAAGGGGTTTCCACATCCGGTGCTTTATCTTATGAGTTACAAGAAGTGGCCGACGTTTTAAACAAACGGTCAATCCAGGCAGAATACCGATACATTAAATCGGAGAACAATCCTGCTGATGCTCCTTCTCGTTTGATAGCTCCCTCTCCCATTACACTTGCGAAGGGGTATAACATGCGAAGGGGAGACTGCGACCCTTGGAAATTTGGGAAATTTAAGGGTTAAAGTTTTCTACGCACTTCGTATNNNNNNNNNNNNNNNNNNNNNNNNNNNNNNNNNNNNNNNNNNNNNNNNNNNNNNNNNNNNNNNNNNNNNNNNNNNNNNNNNNNNNNNNNNNNNNNNNNNNNNNNNNNNNNNNNNNNNNNNNNNNNNNNNNNNNNNNNNNNNNNNNNNNNNNNNNNNNNNNNNNNNNNNNNNNNNNNNNNNNNNNNNNNNNNNNNNNNNNNNNNNNNNNNNNNNNNNNNNNNNNNNNNNNNNNNNNNNNNNNNNNNNNNNNNNNNNNNNNNNNNNNNNNNNNNNNNNNNNNNNNNNNNNNNNNNNNNNNNNNNNNNNNNNNNNNNNNNNNNNNNNNNNNNNNNNNNNNNNNNNNNNNNNNNNNNNNNNNNNNNNNNNNNNNNNNNNNNNNNNNNNNNNNNNNNNNNNNNNNNNNNNNNNNNNNNNNNNNNNNNNNNNNNNNNNNNNNNNNNNNNNNNNNNNNNNNNNNNNNNNNNNNNNNNNNNNNNNNNNNNNNNNNNNNNNNNNNNNNNNNNNNNNNNNNNNNNNNNNNNNNNNNNNNNNNNNNNNNNNNNNNNNNNNNNNNNNNNNNNNNNNNNNNNNNNNNNNNNNNNNNNNNNNNNNNNNNNNNNNNNNNNNNNNNNNNNNNNNNNNNNNNNNNNNNNNNNNNNNNNNNNNNNNNNNNNNNNNNNNNNNNNNNNNNNNNNNNNNNNNNNNNNNNNNNNNNNNNNNNNNNNNNNNNNNNNNNNNNNNNNNNNNNNNNNNNNNNNNNNNNNNNNNNNNNNNNNNNNNNNNNNNNNNNNNNNNNNNNNNNNNNNNNNNNNNNNNNNNNNNNNNNNNNNNNNNNNNNNNNNNNNNNNNNNNNNNNNNNNNNNNNNNNNNNNNNNNNNNNNNNNNNNNNNNNNNNNNNNNNNNNNNNNNNNNNNNNNNNNNNNNNNNNNNNNNNNNNNNNNNNNNNNNNNNNNNNNNNNNNNNNNNNNNNNNNNNNNNNNNNNNNNNNNNNNNNNNNNNNNNNNNNNNNNNNNNNNNNNNNNNNNNNNNNNNNNNNNNNNNNNNNNNNNNNNNNNNNNNNNNNNNNNNNNNNNNNNNNNNNNNNNNNNNNNNNNNNNNNNNNNNNNNNNNNNNNNNNNNNNNNNNNNNNNNNNNNNNNNNNNNNNNNNNNNNNNNNNNNNNNNNNNNNNNNNNNNNNNNNNNNNNNNNNNNNNNaaaaaaaaaaaaaacattacGCTGACGATTGTATATACATCTCCATATATATATTCATCTGATTTACACGccaataaataaaaataatttttccaAAATGGATAAAACAAACGCTGTAGAACCCACccacgaggaagaggcacgCCCTAACGGTGTTAGGAATAGTGACGTGATGCATGCAGTACAAAGCGATCATTTGTTTCTAGCAGATGAGTTATCGAACCCCAGTGGCAGCCCTGACAGCCTCAATGAGGGGACCGACAAGACGCACAGCAAACTAGATCCCCTCGCGGATGACATTTTTGTAAAAGGCAcgaccgaggaggaagagggggaGGTGTACGAGAGCCATGAGAACGCTACCAATCACCGCACGCCGTCTGTTCTCTTTTCGCTCTTCCGTTCCGGCAGACAAGTCATACGACGAGCAAAGGCGATGCCCCCTCGGCATCTTTTGTTCGTCATCAGTTTAGTGGTTTCGGTGATGGTGGGTAACTTTCTTCAAATTTTAATGCTGAACTTTTGGTTGGTGAGTTTCCCCGGAGAGACGCCCGGTAACTACACCTCTTTTGCCATTCCTGCCATTTTGCTCAATCTCTTTTTCGTCATTCTGTTCAGTGTGTACGCGGTGATACGAAAGCCGGATTTGAAGTTTGCCAGACACGCAAAAGGCTGGtttcttattttcggtATTGGGTTCATGGATATGCTGAACAGCTGGATGGCCACCTACGCCGCCTCGTACACCTCGGAAGTGTTGCAGGCCTTGTTCACCAACCTCTGTCCATTGTACGCGGTCTTTTTCTCcaaatactttttgaaaGACACCCGCACCTACACCAACGTGTACATCATTGCGGTGTTTGTGCTGACCATTCTGGGTATCCTCGCCGCCTGTCTCTACGGTTTCATCACCAATGCGGAGCACATGGGCGACGGGAAGTGGTGGATTCTCATCTTCTTTGCCTCCATGCCGTTCCGTGTTTTAATGAATGTATGGCAGTCCCTGTACATGATCTTGTACACCTACGACGACAACTTTATTCATTGGCTCCGTGTCCGCTTTGACCGCGGTGACGTGGCCACTGCCGGCAGCAgcgcggtgggggagaGCGGAGAGGGTCCGGCCGTAACGGTGGAACCAACCACTGACCGTCGTAGTCTCCCTGCACGACGATCCCCGATGCACGCggcagaaaagaaggacagcGTGGTGGATGCGGTGGTGAACGAAACCACCCCAGAGCACCGCGGACGGCCGAAGCGCCGCACACGCGAGGTGAGCAGCGGTCACCGCAGCatcagcagcagcgacCTCGACGACTCCGACGAACGACTACAGCGAGAGGACAGCGATGAGTTAGGGCCCACCCTCGTCCTCCCCCCTCGCGGCCGCTCCACGCCACCCCCCGCCGGCACCGCCAACAACAGTCtgttcacctccttcgccgagGCACGGGATCCGCCGGTGTACACGTCGCACTTCTCCAGCATGCACCCCACCCCCATCCTCCACTTCAACTCTATCCTGAGCAGCCCCCGCGATCCCACGCCCATGTTGATAGGGGGTGaggtcgaggaggacacgccaggcgccgcggaggaagtggTTTCCATCCGCTACCACCAGGGCGACGACACAGCCGTAAAGCTGTTCATGCTCGCGACGGAGACGACGATACAGGTGATGTGCACGATTGCCATGCTGCCGGCGGACGCCCTCCCGTGGTGGGGGAACAGCGAGAGCGTTCACGACACGTGGGACAACTTCACCGACGGCGTCGTCTGCATGTTTACCATTCCCAAAAACTTTGCCTTTGGATTTCTCTACACCCTCGGATTTGTGCTCACCTACACCGGCTGCGCGTACCTCAACCACTACAGCGTTGCGCTGTGCTCTATCGTTACCCAACTGTCCTCTCCACTGACGGCGTTCATGCTCGTCATTGTCCCTTCGTGGAACGTGGCGGGGGACAGCGGGGGTGCCCCGTGGTACTGCAGCATTATTGCCATCGTGCTACTCAtcatcgccgccttcctctATGTGATATGGGAAGAGCTAACGGacgcggagaaggtggagtcgGAAAGAGTGCTCAAGATGGTGGAGCTCAAGGTGAAACCGCTTGGGAAAGAAAGGcattaaagaaaaaaaaaaaaaaagagtgaaagaaataaaagagaatgctttttttttttttatgatttgttttttacgTCGATGTGTTCTTTTCATTAAactgttttattattattatttcgtttTCACTTCTCTCAAATTGTTCATGAAAACGTGGCTGCTTACAATGTGTTTTCCTGTTCTCTCTCTTTGTCTAGTATTTACAGAAAAACTTTGCcaaaaagggaaatgaGAGGAAAGgcatacaaaaaaacggcCGAAAAGTCTTTTAAAAGATGGCAGAATACCCGCTTCAGTAGCCTTTTAGAAAACCTACCAGCCCCGATCACCGCCGCGCTGCACTTTCCAGTTCAAGGGGCAAGACCTGGCGAGGTGCCGTTCGGGAGTGTCACGGTGCACCTGAGCGCCAACGCTCAGCCCCTGATGGATCATCTCCACCTCACCTATCATTCCTTCTATCAGGCCGATTACCGCGCGCCCGCCACTGTCCCCCTAGCAGATAGTGAAGTACGGCTGCACGTGGGTCCTCCGCAGCACTTTGGGTACCCCACCGCGCTCGAGCTGGAGGGACGGCAGTGGTGCGAGGCGGTGTGGCGGAgtgaggccgccgcctacCAGGCCTCCCTCACCGGCGGCTCCTCGACAGCGGAGGGGTATCTCCCTCCTACCCGGTGGGTGCGGCAGGGACTGCTAGACGGCTTTGTGACGCAGCGGGTAACGGCACACACGGGGGTGACCACCGCCGATATGCTCCACACGCACGACATGGCCTTGCAGTACGGCCACGCCTTGCCGCCCTTCGACTGCTCCCCGTACTACGGCGGGCACCAATCCCTCCGCCAGTGGTGTCTCTTCGGGGAGGGCGACCAGCTAGACGCCTCGGGGGATCACGTGAACAAGGTGCTGGCACTTTCCTATCATAGTAGTGTGCTAGCCGCCACCCGCGGGGTGTGGCTGCGGGCAGCCGTCGTCACCTCCCGTGAGTCGGGGAAGATGGCATGGATTGTGGGGCCCCGTGGCAGCGGCAAGACCACCCTCGCCCTTCACTGTCTCGCCGCGCACCCGGAGCTAGAGCTCACGGCCAGCGAGGACTGCGTCGTCTCCAGCGGATCTGCACTGGCAGGGCGCTCCGGTGGTAATGTGTGGTTTGCGGGCGGTATGCCCTCGCCCATAAAAGTGGGATTAGGGGCCGTGCTGGGCAGCCTCTCCCCGAATGCGTTTGTTGGtgcccaccaccgtcgcgagatgctgcagctgctgacCGGTGCGCGAGGTGGCGACACAAGACAGGTCGACCCCGCCCGGCCGCTCACCCCCGCCGAGGAGCACGCCGTTCATCATTTGCTACAGAATCCGGAGTCTGTTTTGTGGAGCATGGCGAAGAATCATTTTGTGTCGCACTTGCAGGAGGTGTTCGCCACGCAGGCGGGGAGGCATCAGTCTTGGCGGCCGGCGCACATGGGTCCTCTCGCTGGTATTATCCTGCTCAACTGGCATTGTGACGACAATCGGCCCACTGGTGTGCTCCAGACGGGAAAGGGACTCGCCGCGGCGCAGAGTGTGTTCGCTGCATCGGAAGAGTTAGGTCTGTTCAAGGATCACTACCTTCTGCGATCCGAGTACGACGTCGAAACCGCGCCCGACGCGCTGCAGGAAATGCTGGAGGGTGAGCTCGACGGACAGGACGGCCCCGAGGTATACGAAGTCAGGGGCGACGTGGACTTTAGTCAGCCCACAGCGTTAATTCACAGTTTGTTAAAATAACAATTTTTTGCATGCTTTCCCTTCACACCGAATTTCGCTTTTGTCGTTTTCGCGCTGAAGAAATCGCTCCCCGAAAACCCACCCCGCGCCCCCCGCCTTCCCATTAAGTACGCTTACCCCGAAGCTCATGCCTCTCGGGCCGAGGGGCCACCGACGCGGTGGGCTGGGCCAGAGGTCAGGGGCCCTCTCCTGGCCCCCGCAGGGGGGATACCCCCTGGCCCATGGGCGGAGGCCTGGCCTCGCCCGGGGGAAACCCTCCACTAGAAAACGAAGCAGCATACTTCTCAGAAGAACAGGAGAGGGGGAAAGGGGAGTCgccaaaaacagaaaacacaGATCCGGCCGCCGGAAAGgacaaaagaaggaaaacaggaaaaaagtTCGAAATCTGTGTGTAGTTCAGTGGTGGTGTCTGAGCCGCGTGGAGAGCTTTCCAACCTCCACCCGAAGCGCTTCGTATTCGTGAGAGGGGGACACTTCCTTTCCGACCGTGTGCGACGGTGCCTTGGCGGCGTCCTCTGTGGCAGGACGGGCCCGCCGCACATCCCGTACGGCGGCTCGGAGAATCATCAAATCACGAGGGAGAAGTGTGAGGCGCGGGCTGTCCGTCAGCCCTGTAATTTCATCTAGAAGATGCGACACAACACGcgaccgccgcccctcACGGGAAAGCCTTCTCGCAAATGCACTAAGAGAGCGGATAGCCGTGGACAACTCGCGCCCGTTATCACGCCGAAACGGACTCACCAACACCGCCTGCTCCAGAAGATCCAAAACTTTCCCATCCTCGACGCCGAATCCGTCACAGAGAAGAGCCAGCGCATAACGACGCTCATGAAAGCCCgacacctccttctcgccgGCGGGGGGCTGACGAAACAATTTACTGCAAGCTGGGGATACAGAACTCCCGAGGAACGCCGCAACAACGCTGCGGACGGGACCTTTCACCGCCAGCGGGGCGGCCTCCAGCAGGTCGCACGCCCTTCCCCACAGCTTCGTGGACAGAATGAGGGTCAGCGAGGACTTCTCCATGATTTTCAGCACGTGTAGGAGAACAGTTTGGGTGCCCGTGTCGTGCACACAGGTTTCTCCAATCAGGACCACAGCAGCCAGATCGTTCGGGTCCGCCAAAAGCCCGCCCgtctgttgttgtttctgCTCCAAGAGTCGGCACGTCGTCAGCGAAAcaccggcggtggcctCC
>__KV452601.1_ position 1 to 10225
GCGTTTGGTATTTGTCGGAAGCCTCACCCGATAAAAAATTCTTGTCCGTTACGGACTGGAATGGCATGACGGTTAGTGGGATTAGTACCACAATCGTTACGCCcttagaggaggagaaggaaaaaatcTCAGGCATCGCGGGTACCGACGAGATGCAGAAGATGCGAGACGTGGAAGCAGCCGACCGTCTCGAACGCTCGATACAGCTGTTTTACGACTCCTTGATGGAGTCGTACGAGCAGACAAAAAGGATTCCAACCTGGGCTGAGGCAAACGAGGCGTGGAAAAAATTTAATACCCCCACCAGGACCGGCCCTCTCCCCACAGAAGTGGAGCAACAACACGCTCACTTCGAGATTCAAGCCCAGACGGCCATAAACAAgctcctggaggaggccgtctCACGCGAGGAANNNNNNNNNNTCCGAAAAGCCACTAGCGAGCAATTGAAATCCCTACAGGAACAAAACGAAACTCTTTACGCCCGGCTCAACGCAGCAAATCAGGCCCAATCGACTCTCGCCGAACAGGCATCAACGGCGGTCCAAAATCTTAATTCCCGCCTTTCAAATGACGAAGGAGGCATGAACAACCTTCTACAGCGGGAGAACGAGACGGAAACTCGTATGAAACGGATGGAGGACGCCATTGCTGCATTGACGGCCTCTCGTCAGGAACCGCCGCCGGCCCCCACGCccgcagctgctcctccgcagGTATATCGTCCTGAACCGCAGNNNNNNNNNNATCCTGACCCtttcgccgccgccatgaccgattattattccccCGAAGATCACGTCAACCCGAATCAAGATGAACCCATTTCTGTGGCGTCCGACCCGGCGTCATGGCTGCCTTTATTTAAACAATTCAACGAGAGAGCCGACTGCGTTTTATCGTATCTGCTCGAAACGATGGACGCACACCCGGCACGCCATCGCACTGGCTACGAACTGTTGGTTTACCGCAGCTTTATCGCCTACTTCAACCTTGCGACACGGTTTATCACTCCCTTCTCAGAAATCCTGCACCCTTCTAATAGGGTGGAGCGCGATTGGTTGATTGGGTCTTTTACGGCTCTCTACAACGCGGAACAACGGGCGGTAAACCAGCTCGAACCTACGTCACACATCGGTCTCTCCGGCCTTCTCAACCCAGCGGCCGCCCGTCTGCGGGCGAACATGTCGACCGATCTCAAGACTCNNNNNNNNNNCATTCGCCAGGGAAACGGAAGGGGGGGCGgcgcaggcggcggcgccgCTCCCGCAAGACACATCGCAACCCAGCACAAACACCCCCACGGCAACGTAGGAGGGGCAAAACCCAAGGAGACCGCGAAGTGACTGGAAAACGNNNNNNNNNNCCTACACATGCTCCAacgagcaccaccacaaaaaCCACACCGGCTCCCTGCGTTCGACCGGCAAAAGACAGAAGGAGACCTTCTCCAGTTCATGGAGTCGATGTGGTCTCCGGCTACTTGGATCCAGTACCGGAGTCTGTGGCGCAGGATCACGGAATTCGCCTCACGGGAGAACCTCCCGATAAACGACCACACGATGTCGCTATTCATCCACCACCTACCCGTCACGCTGTCCAGCAAGCACACCTACGCGAGGACGTGCATCAACATTCTCAACCGTCTCAACCAACCCCACGACGTGTTGACGATGTACGACAAGGCCCTGAAGACCTCAGGTGCCGAGATTCCAACCCATCAAGCCGAGCCGATGCTTTACGACGACCTAGTCCGCATCCTTCCCAGGGTGCGCCCGCTGATGGCTTACGGTCTCATGCTCGCGTGGAAAACCGCCAGTCGTTGGGACGAGATAGCCCGCCTACAGCACAAAAGTGTCCTCCAGaccaacgacgacgagatTGTCCTCTACTTCGGGTCGGAGACAAAAACGAGCAGGGCCACACCGTTCCGCCCCGAACTATTCTGTGTGATACGCGGCAGATGGACCCACGAACTGGCCCTTTTCCTGCGGGAGCGCATGAAGCTCGTCCCGGAGGGTTCCCCATTGATCATGATCCCTACTGCGGAGGTAACGTCCACGCTAGCGACGTACGGGTACTCCGCCCACAGCTTGAAGAGGGGCGCACTGTCCCATGTGTTGGCCCACCTGCCGGAGGGCAGTCCCCTTTTTACCAAGATGGGATTATTGGCGAAGCACGCCAACAGTGTGCCGGGGATTTCTTCTATCACCCTACGTTACATGGAACAGCAGGTACAGACGGCTCGTCAATTGGAGACGGGAGCGTTGACGTCACTGCTTTGATTGCGAACGAATGGGCAGCCACGATTCAAGATCACCGAAATTTGGGACATCAGCATTCGATCATTACGCGCAACGCTTCGGCACGCCTGCCTTctaccgcggaggagcgtgcGGCCCCTCTCCACGTCAAGAGAGTTCAAACAATGGATTATGACGCCGTTGTTCGGGCCATGCTTCCGGAACATCAAGAACGCCTCACACAAATGTGGAAGCTTCTCGCGTCCGCCCCATCAGTCGACCTGAATACTGATGGTCCTCATTCCGTCCTCCCGGACGATGACGCCGCAGGGCTCCTAGCAGCAGACATAGTTGAGCCAGTTTCCCGCGCACACGGAGTGGTGCTAGGTTCCGCCTttacggtggtggaggagaagaatgcGGGTCTGCGTCGCCGCTTTATTCTATGGCCGAAGTCCCTCAACCAATGGATCGAATCACAGGGATACCGCTCCAAAGTCGACCTTGATATGCACCCCTTCCCCTATGTCTTGTCGGATTACGGGGGCATAACGGACCTGACAACGTCGTTTTTTCAGGTCGCGCTTCCGCCCCACTTGCGTGCATTGTTTGCCTTCAAGACAAAAACCGGTCGTTTTTTGCAAATGAAGGTGCTCCCCATGGGGTTGAGCATTAGCCCAGAGATCATGCACAAGATCACTAGCACCATTGCTGGTCACCCACGATACTCGATCACGCCTTCCCGGAAGGTTCAGGTTAACGTATGGATAGACAATATTCAATTTTGTGGTACACAGAAGGCAGTCGACCACGCCATACGGCGGGTTCAGAGGTTTGCAGAGCAGTGTCATGTTACGTTGAACGAAGAAGAGACCATGGTATCCCAAGAATACACATTCGCAGGCATTACGTTTAACCATCGCGAGAAGACGGTGGCCATCGGTCCCAAGACGGCACGCAAGATACAAGCCGATGACACGAGCAAAATGACGATGGCTGACCTGGAGCGGATTATGGGGCGACTCTGGTTCGCGGCTCGGATTCTCGATTATCCGGTCCACACATGTTGGTGGTTCCTAAAGTCAGTACGACGGCTGTTCTCCAAGTGGTCACGAGGTTTAGTCACGAAGGACACTCCCGTCCGTTTAGGCGCGGCGGCCCAACGAGAATTGGAAGCGTGGGCAGCCGCAGCCAAATCCAACACTCCACGACGGATTAATCCGGCTCCCACCAATTCCCGGGAATTTGACGTCTATACGGACGCGACGCTGACCGGTTGGGGAGCGGTGTGTATAGACCGACTGACGAAACAAACAGCCGTCGTCGGTAGCAAATGGAGTATCCCTTCGCAGAACATCAACGCAGCGGAGACACGCGCAGTCGCATGCGCCTTAGCCGCCCTACGCCCCACGTTAAACAAAGACGCGACGATCCACCTACGGGTCGACAATACATCCGCCATCTCGGCACTCAAGAGAGGTTTCGCACGTAGCCACGCCATCAACGAGGAGCTCAGCCCAGTGTTTGCGCAGTACCCGTATCGGGTGGACGTCGAGTATATCAAATCTGCCGAAAATCCAGCAGATTACCCTAGTCGCTCACCGCACTACCAGACGACATGGGTAACTCGGCGACATGGGTAAGGGGAAGTTTCTTCGGAGGTCCAGGAAGGGCGGGACC
>__LXWQ01001302.1_ position 1 to 9129
aaaaaaaaaaaaaaaaaaaggaaatatgTCCGAGCCACGACTCGACGAGCACTTCGTGCGAATCGCTTTACAGTATTACTGCTTCCTCAACATCTCCCAGAGCGGCCCTACGCCGATGGCGATCCAGTGGACGGAAAACGAAGAGGAGCAGGAAGAAGGTTTTGTAACCTTTACCCCGGCGACGACCACTCTCATATTCCACCCGATGAACTCCACGGCACCCGTCCGCGGTCTGGCCTTGACCGACTGGGGTAGAGGGACAGTATTGCCCCAAAAGGTGGAGTACTTGAGCCTGACGGAGGATTTGATCGCCGACTACGCAGCCGAGTCGGGAACTCCCGAGTCAGCTTGGGCGGTCCATCTGGACAAGGATTTTAACAGCTACGTTGACAAGCTAATGGACGATTTTGTCGCTCACGCAGCACCACTATCCACGACGATGTCAGATCTCAACACTCAGCACCTACAGGGTCTTTTCGAACAAGCAAAAAGGGATACTTCGTTCGAGATCACGTGCGAGCACCGCGAGCTAATGCACACAAACGTGGAAAATCAGTTGTCTAATGCCATTCGGACCCTTTTTGACCACGAACGAAATACGGAACACGCAACCCAAAATCTCTTGAACACCTTGCAACGAGACACAGATGAGCTACATCACGCCGAACGCGAAATCGTCGACCTAACGCAAAATATACGAGAcgatgagaaaaaaattaccgACGAGTTCAATCGCGTGGAAGCCTCCGTGAACTCGAGGCCAACCTACTCGGACACTCAGACGTATGTTGACCAGTCGATCCAAACCCTTTCTGCTCAGCTCAGCAAGCTCACGTCCTACAATGAGCAGCGATTCCtcaaggtggagaagcaaATGGAAACACTGTCCTCGCTAACCGCCGAACTGCGGGAGTTTCTACAGCGAAACTCCGCTTCGGACGGCGACGCGGTTGCTACCGGACCTCTACCTCagccggaggagcaggtccttccccgccgcctcgcaCACGGGGCAGACAAGCTTTGCCCATTGGAGCCGGTAACTTGGCAGGATTACCTCCGCACACAGAGCCTCAACTCTCTAATGGAGTTGCTTACAAAGGCCGCGGGGGCCCATCCTCCGTTCCATGGCGCGTTGGCCAAGGCCATCGACGACTTACGCAACTACATCGACAGTGTACTCTATTGTGTGGATTTGTCACGGGAGGGGGCGGAAGCACCCAAGGAGACCTGTATTCGGATGATGAGACAATTGATGACAGCTTCCCTCGCAGCCAAAAACTTGACGCAAGGGACCGCCAGAGTCCGAGCGTTGGAAACATTGCACCCTGATCTGGTGCATGAAGCTTTGAAGATGGAGGACACTTATAACACGAAATTTCATGAAATTCCGACCCGTAAAGCAAAAAACGGGCACGGGGGCGCCGCGGCAACAAGCACGACTACATccgcaaacaaaaaatgaattgcCGGGACGTCCCCGCTTCTTATCCTTCTGGAGCAGGACCAGCCCGCCATTCGAAAGCCAGTCATCCCACGGGACCGCGAAGTCATGGAACAGGACTTAATCGCGACTCTCCAAAGCATGTGGAGCACGGCAACGTGGCGTCAGTACCGCAGTCTATGGACCCGGTTTCAAATGTTCGCGGAGGCAATGGACGCCCCGCTGGACATGACCACGGCGTCGCTGTTCATCCAGGAGATGGAGGTAAGCGTGCAGACGAAACACACTTACGCGAGGAACTTCATCACCATCTTCCGAAAACTCAACTTGCCGCACACGACGCTCACATTGCTGGACACAGCTTTCAGAGCGCGAGGGGCCATGCAGCCCCTACGGCAAGCTCTGCCAATGCATCGAAGCGACGTCGACCGAATCGTCGCCGCCGTAGGAGGGGTATTCGCAAACCTTTTACTGCTCGCGTGGAAAACTGCGAGCCGTTGGGACGAGATATCCCGCCTGTCCAAGGGAAGCATCCTCTTCTCCAGCCCGGAAGAGATTGTGCTGTATTTCGGCGCTCAGACCAAGACGACGCGCACAAAACCCTTTCGACCGGACATGTTTTGCGTGATTCGCGGGGGAGACACCCGCCGACTCAACAGGTTTTTGGACCAGAGTATAATCGGCAAGACGGACGAACAACCGTTATTCAACTTCCCCACGTCCAAAGCAGCGGACATCCTGCGCCTGTACCAATTCACGGCGCACAGCATCAAACGCGGCGCCATCATGACGGTCCTAAGAAAGCTACCGGAGGGCAGTCCGCTCCTCAACACCGTCCCGCTGTTGGGAAAGCACGCCAAGCATTGGATGGGTGTGCAGGACATCACGGTACGGTATGCATCGGAGATGCTGCCGATAGCTCGTCACTTGGGGACGGGTTCCCTGACGTGTCTACTTTGATGGGAAATCCATGGGTCATTTCCGCTCCCCCGGATCGCTTTCCGGCTGGTGAGCACTCCATCCTTCCGCGACGCTCTCTCGCTCGTCTTCCTCGATCAGAGATCGAGCGCGCGGCACCCTTGCACGTTCAACGCATTTCGCCATTGGACTTGGGGTCCATCCGTTCCCGTATGAACGAAGGCAAACGTAAGCGTTTCGATGCGTTGTGGCAACTACTCCACGAAGCCCTACGGGCGTTACAAGCGGGGGGCACAGCTCACCAGTTGACACCTGCTGACGCCCACACTCTACGCGATGCACACTT
>__KV452459.1_ position 730186 to 747637
AGTTTCTTTGGCGTGTCGTGTGCGATCAAGCAGGAGGACAGTTTCGCTGGCTCACATCTGCCGTCGTCGACGCTTGTCACCTGCATTGGTAGTAACTTGATTAACGTCTCCAAGAAGTCGAGCTAAAGGTGCTAGcgtgaataaaaataaaaaaaaaaatactttaAAAACTATGATGATATTCTTCgtttaaataaatataaatgcGTAATGTTTTGGTAGCACAggggagggaaaaaaaaaaaaatagttgGTTGttagaacaaaaaagggttAAAACGAAAAGTATCTTTGTCATTATTCTCTCTCTGTACATTCTCTATTCCAGCAAACACCTAtaaccaaaacaaaaaaaaaaaaaaagagagcatagaaaaaaaaaaaaatagattcAAATGGAACTCAATTTATCCAACCGAGGATTATTCTCCTTCGACGGTTCTGTCCTAACGGAGGAAACCAGTCTGTTAGCCAACGCCGATACCACCGCCAAAAGTACACAGGACATTGTCAAACACCGTAAGTCTagcaacaaacaaaaaaagggcaACGCGTTGATTCCCAAAATTGCGAAAATTAACCTCTCCCACAACAACTTGCACCTCTTCACCGGTGGGGAGCGGCTACGGACGGTGACCCACTTGTTTCTCTCCCACAATGAGTTGACCTCCCTCTACACGAGCACGCTGCCGCCACTGCTCGTGGTGCTGGACCTCAGCTACAACAAGCTAGAAGAAGTCTCCCGGTTAGGGGCGACCGcggcgcagctggaggtgctAGATCTCTCTCACAATGCGCTCACCACCGATGGGATCGGCCAGCTGCCACAGGCGCAACTGTTACAGCTGAATCTTAGTTATAACGCGATCGACTCGCTCGAGCCCATTGCTGGTGCGACCCGACTAACGGAGCTAAATGCTTCTTTTAATGTGATTGGAGAAGGTTTGTTCGACAAGGAGGATTCCTACATCACGTATACCagcgaggaagaaaatgaaacgtATGCATCTCACTacgataaaaagaaggagcagcgAGGGGAGAAGCTAATGGAGCATGAGTCTGTTGTGGGTAGTCTCGCCGCGCTGGCGCAGCTGCCAAATCTCAAAAAACTAGATCTACGAGGGAACCCCCTCTTTTCCGAACCCGACGACGACCGTCaccataatcataataacaGTAGCGTGAATGGGGATATCATCGATACCGCAAATCagtttattttgaataattGTAAACGCCTAACGATGCTCAACAAAGTGGCACTGTCGCAGTCGAATCAGAACCAAATGTACAAGGCACGCCGGGAGCACGAAAATAGTCAAACCAGTCGACTGCTACCCCACAACACGCTTCAAAAGAATAACAATCGCAGTCATATTCAAACCAATACCAGTATTAACAATTACAACTCGCAGCTGTCCAACAGCAAGGTGTACAGCTTCCGTCGCTCCCAGAGCTCCCCAGCCAGCAACATTGATAACAGCACtagtagtaataataatagtacgGCCCTCTATCGCAGGACCAACTCGACCGCGAGCAAACGGAGTCCGCCCAACCGAAATAGAAGTGCCAATCGCAGCACACTTTCCAACCAccacgaaaaagaaaatagcATGTCCCTCCCTCTTCAGCTCATCCACACccgtgtggtggagctgcgaCGGCTGTGGGGGGAGCAGcagaaaaaggaacaaACCCtccaacaaaaacaatctCTCCTGTTAGAGCAGATTCATCAGCTGTCGCAGCTCAGTAAGGAGCAGGAAGGGACATTGATGGAGCTGTTAAAGTCTGTGGAAGAGATGGAAGTGGAGCAGCAGACCCTCACCCGTGCTCAGGCCGAGGTCGACCGGGAGTATGAGTCCGTGcatgcggtggtggtcgcaCGCCGGGTAGCGGCGGGGAAAGACTtggaaaggaagaagataaAGAAATAATGGATTCCtaactataaaaaaaaaaaaaacatattaTATAAAATTTGTATCATTATGCACTACTCATATATATAGAGAGACGACatagacaaaaaaaaaaaaatgctttttCTTACTGTATTGTTtcaactattattatttatcgtTTTTTCGAATCTGTGTTCACTTACAAAAGTAGACAAatttctccctctttcctcacaaaaagtaaattaGAAATATCACGTAACAATGGCCATCGAGATCATTGAACGCTTCGGTGGTCACGGCAGGGTGGTGACGCTCCTCACCGCCATTCttcacttcctccacgCCCTCTTCTGCCTCATCAACTACCTCAGCTGGGTGCGGCACGTCGACATACTCTCCCATGTGATCCGTAGCGCTTACATTGGTTTGTGTGTGGTGGGGTGTGTCAGTTATCTATTCGGTGCCTCCGTGTTTTACATGTGGGCGTGGCGGTTTCcggagccggaggaggtggccaagCGTCGTCGGGTTTACGGCATTATGATTAACCTGCTGCTCTCTGATGTACCGCTGTTTGTCATTGAAACTCAGATTGTGTGGGAGGTGCAGTTCCGGCATGGGATACAGGGATTCACCTACGTCCTGACGTGTATTAGTATCTTTTACTCTATTCTGCGGGTGTGGACCTTCTTTATGGTGCGCGTCATTAAGTTTCGTCTGCCGCAGCGGGAGAACGCCAGGTATTCGCTATCCAGACCGTTCCGGAGGACGGATCATAGCCATCATgccaataacaacaacagcacgATTCGTACATTTTACAATCGTAACAAGGAGAATGAAGGTGGGAATGAATTAGAACCGATagacgatgaaaataactCGGAGAATTCttccaacaataataataatggagaGGCGAGACAGCGAACTGGTTTAGAAGCTTTTATGGATGATGTGGAAGACTTTTCACCGAGAGAAAAcgacaacaataataataataattattatggCGCAGCGGTCAATCGATATATAGACGACAGTGACACCGAGCCAATGGCAGAGGCAGACGATGATGAAGCGTTTTAcacaaataataacaataatgaaaacgtGGTAGGGATCggccgaggcggtggtggggtcaTCAGCGTGAATCACAACAATGACAGTAGAAATAACCCGAACGGGCCTTTTAGTTATTCTAGAAGAGAAGCGCCTGGTGGAGGGATATTGAAAAATTagatttattttcgttgttatactcttttttttagattaaaaaaaaaaaaagaaaaaaaatcatcattaaaaatagatatttttgctttggtctgttaaaaaaaaaaaaaaaaagaatgaaactctttcttttctgctgTCCCAAAAGTGCCTTGTGTAGCGCTGTTCACTCACACACATTTTCACCTCTTTCCCCttcctattattattcttaccTTTGTAGTGTTTCAATACAAGACGAAAAATGGTCAGTATTAAGTGTGGTTCCCGCCGAAAGGCCCGTCGCGCCCACTTCCAGGCCCCCAGCCACGTCCGCCGTGTGCTCATGAGCGCCCCCCTCTCCAAGGAGCTGCGCGAGAAGTACAACGTCCGTGCGATGCCCGTCATCACTGGTGATGAGGTGGTCGTCAAGCGCGGCGGCTTCAAGGGTCGTGACGGCAAGGTGACCGCCTGCTACCGTCTCAAGTGGGTCATCCACGTCGACAAGGTCAACCGCGAGAAGGCCAACGGCTCCACCGTTGAGGTTGGTATCCACCCCTCCAACGTGGAGATCACCAAGCTGAAGCTCACCAACAACCGCAAGGCCATCCTCGAGCGCAAGGACCGCAGCAAGAGCGGTGCTAGTCAGAAGGGCGGAAAGGCGACGGCCGCCGACCGCGCGATGCAGCAGATGGATtaagaaaggaaaaaaggagatgaacgtctctttttttttacccgCCAGTTTTTGTGAaacacatttttatttttgtttatcatttactaaaagaaaaaaagacgactGAGACCACAAAGAGTTGTAGTGTTGTttctttgttgttgttaaaCTGTCATCCACAGTAGTACACTTTTTCACGTCTCTCTTCGTTCTTTCAAGGGTACAACTCTACACACATCATACACAAATAAAACATAGATTCTACTTATACTAAATGAACTGCATTACACGCCTCGACACCAATAGTGCCCGTAAGATCAGCGCCGGTCAGGTCATCACCGATGTCAGTAGTGTGCTCAAGGAGCTCGTCGAGAATGCCATCGACGCCGACGCCACGCATGTGACGATACGCTTAGAGCGGTTCGGGCTAGACTGTATTGAGGTGGAGGATAACGGCAGTGGGGTACCGCTAGAGGCTGGGGTGACGGAACTACCGGAGGGCGCATCTCCCATGGAGAAGATACCACTCTTGAATAGTCGCGCCTCTACTAAGCGAACGTCTACCCGATCCAGCACCAGCGACCTCCCTCCTACCCCTACGAGTGGTAGCTCTGCTCCCCTCCCGGAGGAtcatgataataatagtaaagaTCAGCTAGGGTTCCGTGGGGAGGCGCTGCACTCCCTGGCGCAGCTGAGCACGGTAACCCTCGCCACCATGCATGCCAACACCATGCCGCACACCGTGGAGCTGACCCAAGGTCCCTCCCAGCCGTTCACCgtgcagctccaccagcagcggcagacCTGTGGGACCACGGTGCGGGTCGCACAGCTATTTCAACACCTCCCCGTACGGCGGAaagagctggagaagcacCACCGGCGACAACTCACACAGGCGGTACAACTCTTAAAACAGTATGCTCTCTCTCACCCTGGGCTACGACTGCTGCTCCTACATCAGGAGGATCCACCGCGTCAGTCGGCCTGGGTCACCCTGCTGAGTCTCTCCGGCTCCAACGACCTGGTGAAGGCGGTCAGCGAGGCCTACGGCGGTGCCACCGTGCTGCACCAGCATGCCGTACAGTGGTGGTGTCCGCCTTTCGGGGAGGTGACAGGGCTGCTCGCGGACTTACCTCAGGGCGGTCGGCTCAACAAGGACCGGCAGGTGCTGGCCTTGGATGGGCGGCTTGTGGACCTCCCTTCCGTCAGTAAGGCACTACAGGATGCGTTCACGCAGTCGCTGCCGAATGCGTCTCAAAAACTGCAGGTGAGCTACTTTTTGAATATTCACACACTCTCCAAAtcaaaagaggaagagaaggaaacggACGACATACCACTCTTGCTGTCTAACCGAAGTCaaggcagcagcagcgatAGCTTTAATCTCAGTAATACGGATAATGTGCAGTACGACGTCAACTTGGCACCCAATAAACGTAAAGTGTTGTTTGCCAACGTGGAGCAGTTCGCGCAAATGATTCACGGTCATGCCTTGCAAGACTTCCAACGAGCAGCGGAGCGGTCGGACACCAGCCCCAACAGTAATAATGCGAATAACGCCGCGGCCAGACAGGAACAGCAACGGATACAGTTAGCGCTATTGGAGAaggcagaaaaggaaagacgAAAACCCGTGTCTGCCACCGCTTTTACGCAATACGCGTTTAAAAGTTATTCTAGCCAGAATAAGAAACAGAACGACAAGGAAAAAGATGCGGTGGTGACACAGTGGGCGCTAGATCGTCAGCTCCTTACGCCTCAGGAGGCGCAGACCGCCGAGGAAAGTAAAGCAGTTGGGGTCATCAGTGCGCAGCTGatggaagaagacgacggtgaaaagaaaaagggaagaaaacgatcacgagaggaggatgaaTCGAGGGAAGACGAAACAGATATGGAAGAGATACTAAAACTAGAAGAAAATCTTACCCTTTCCTCGGAGGTTGGTTCcgacaaggacgacgacgaagaggggcaacaagaagaggaagaagaaaagggtgAAGAAAGTATAatgaaggaagaaaataatcatcataataataacagcgTGCATACCAACTGCGGTTTAACCCCCAataaggaggaagaggaagctGGTGATCACAACAATGATACGACTATCAATAGTGTAGAGGCGGTAGCGGACACCCCTCTCTCCTCGCGTCCCTCTGGTCTCTTCAAGGAAGGCGTTACGTTGCCCTGTATCGAGCACATACTTCCATccaataatactaataatgaaaagggaTGTTGTCCCTCGTGCAGTGGGCATTTACCGTCTATGTATGCCTTtcaggcggaggagagcacaatcgacaacaacagcaaaaagaaacataagaaaaaagacattCAAGAGCAAAACGACGAAACATTGggttctctttttgaaaagcaGTCCTTCAGAGATTTGCACATCATTGGTCAGTTCAACCACGGCTTCATACTGGCCACGCTCAACACCGATCATCACAACCACCAGAACAACTCTCTCTTGTTCATTATTGATCAGCACGCCTCGGACGAAATTTACAACTACGAGCGACACAAGAAAAGTTACAAGGCGCGACCGCAGATATTGGTGTCcccggtggtggtctccATGGATGTGGGAGAGGTGCAGCTGGCGCTGGAGCACGCCGCCACCCTAAGGGAGCACGGCTTCCTTGTCAAGGAGGCCACCAAAGAAAACACCCCACAGGACGGGGAGCTCCTTGCTAACAAGCTGCTGGTGTGCTCGGTGCCGGTGCTACCGTATGACACCGTACTCCCCACCGATGTACTCGAGCTCATTCAACAGCTCGTCACCTACCACAGCATCCAGTCCCCCCTAAAAGCGGTGTGGCACAGTCTGGCGACCAAGGCGTGTCGTCAGAGTATTATGATCGGCACGGCGCTGAATCACACGACGATGCGGAAAGTGGTGCATCGGCTGGCGGAACTGGAGAAGCCGTGGAACTGTCCTCACGGGCGGCCGACGCTGCGGTGCCTGGGGACGGTGGGTAGttacgcggaggagctacagagggcggcgagcgcggggtggcggcggtgtctGTCTAACAAGGGAGAAGAGACGGAAGAGCGCGTCTCGCCCTCCGGCTATTACTATGGATTGTGAGTGTGGTTATCATTTCTGCGCGTCAATGTgcgttttttcttttttttttttttgtcatgaaatgtgtttttccttctctatGGATTGCTGCCcattcttttgtttctctttttgaagaacaataataaataaaaaaaaaatgtcacTAGACGAGGAATCCGATGACTACGAGGACCCCTCTCAGATCGGCATGTTCCTCCAATGTTTGCAGGAGTTCGAAAAGAGCAAGCCAGCCGATAGCAGTGTTCGTGACGCCGCGAACCCGAAACGCCCCCGGCCACCTTCCCCCATCTTAGGTCGCAACGAAGGCAACAGCgccccttcttcttcttctcctgtaCTTCAgacagaaacaaaacagaataaTGTAGGTAGTGAAAAGGACAAGCCGCCTCAGCGGGCGGtcctctcctcttccactaCTCCACCACGGCAGAACGGTGTGTTGGCCGATCCGACCGACACCACAATGAATTCACAGacagaaatgaaaaaaataaggcATGAGGAGGCGCCCTCCCCTCACCCCAATCAGAACAACAATAGCGGCCCACCAGTCTTCATGGCAGGTTCATCAAATGTATTTCTGGCACCGAGGCAGCCGTACAGGATGCCCTCCGGTGGCATACCTTACATGACGATGCCAAGTAACACTCCCCATACGGTTCACACACCATTCCCTCCCACCTATCCTGGGAACATCCCCCCACCGCATTACGGGGGTCCACTGCCACGCTATGCTTGGAATCCTCCACCACAGACAGTTCATCAACCATTGCCGTATCAGGCGAACACGCCGTCACCACAGCAGACGAGAAACCTATCCCAGGTTAACAAGCCCCCCTCACAGACCAGTGTTCCACCCACGCCAGTGTCCACTCCGTATTCTCCACCACAGACGAACCACACTCCACCAGCAGGCACCGCTGACCCCCGTGCGGCACTGATGCGAGCGCTCGCCATGTCGCCGTGGTCCCCGGCGGAGGACGAAAAGTGTCCCGCCATGACGGCGCCACGTACCGCCCCGCCCGGGGTGCGGTTCCCAaccgcagaggaggagcagacggTACCCCTCCGGCACGTGGCGGTGCCACCGCTGCCACTGGAGCAATTGAGGTCACgatttaataaaaagacCCAGAACCGCTTCAATCGTCTGTGGGGGCAATGCATCCTGCCAGTGCGGTCCAACCCATCGCACGCACCGGCACAGACACTGCGCTGCGCGGATGCGGAGGTGTTAGTGGCGGCCGGCATGATTGCGGCGGTGCCCCCCTCCGCGTCCCCTACGCGTGGCTGGGTCGCCCCCTTCACCATCCTGATGGAGGCGACAGGGGAGCGTCGGTTCATGCCGTGGCCGTTGTGGGGTTTCCGCGAGGAAGAGGTAAAAGACGCCGAGGAGTTCAAAATACAGGTACCGCACATTAAGATTGGCCAGTCGGACGCCTCCGCGGCCATCGTGGTCGAGGACGCCTGCCAGCGGTTGGAGCTGCCACCGGGGTGTCGCGCTTTCTATCGACTCACCGATGAAAAAGGAACGCTGTTCGAGCTCACGCGGCTCCCACCGACCTGCCCACCCTCCGCTGAGATGCTGCATCTCCTGCTGTCTGCCCTGGTCAAGACGCCCACGGTGTCCCTGCCACACTTGGTATCGAAGGGTAGGTccaaggtggtggtgtgtGTGGACAGGGTGCTGTTTTACGGGGAAACGCAACGGGTGAAGCAGGGGAAGGACGAGTGTGTGCGGGAGGCACAGTCGGCGGGTATCACCTTCCACCACGCCCAGGAGGTGAAGCTGGAAAGTGACTTCCTCGGTATCCACCATGATCACATACAGCGGAGTGTGAGTCTGTCTGACAGTTTTATCCGCAAAATCGCCCACTCCCTCCCCTTCAATCAACTCACGCTGTCGGAGTTGGAAGTGTTTCTGTCTCGCGTGCTCTATGCGGACCCGGTGATGGATTTTCAACTGTATCAgtattactttttgtttaaaaGGATGCGACGTTGTTTTTCATCGGtgttcaaaaaagagacgaCGATGGGGGCGACGCTACAGTTATCACCATCACAGATGAAGTTACTCAAGTTGCTGTACTGTGCGGTCCTGCGCAATACCAAGCGAGAGGTACGGCAGTACAAGGAGGGCCTCATCGCGGGGCATCTCGTGGTCTACCCGTCGTTGAACGGCTTTGGCgccctcctcttccctaATCCACGACGAATGACTGGCATGGGCGGCAAATTCTTTCGTCGACCTCGCTCGGGGGTAGAGATGGAGGTACAAGCCGTCCGACTGGCGCTGGAATCTCTCAATTATGCCAATTCTTTCGGTACAATGACGATCCTCATCGACTCCACCTCTATCCCGGAGGGGTTCAAACGCAGCGACACCCAGGCCACCTTCTCGCGCGAGTACGTGTGGAGTGAGGTGCAGAAGATACACGCATTTACAGAAAAACACAAGTTGACGGTGACGTTTCGGTCGATCAaaaacgaggaggagcactcGCCTATCCGTACCCAGGAGGCGGGGGTGCCACTCGATGAATTTGAGTGGGCCATGGCGAGCCGGCCGCTGCTTCAAAGAAATTAATAACAGATAacagaacgaaaaaaaaaaaaaagatctaCGATTAGTctacttttccttcgctTTAGATCTGTTTAAGGTACTTCACATCTTAtgttatgattattttcctctttctttccccgTAGAAGATCTCCGCATATAGATTCATTTTAGTATTTTTGCACCTATAGACCCATTTCAAAAacatataaataaataaacaatAGAAAAATGTCTTTTCCTACCGCCAGTAATTGCTCCGACATTCGTGACATCAACGAGGCGAAGGTGGCCAACATTCTTTCCTATCTCGACAGCAGCAGTCACCAACCACCACACTACTACGGCATTAGCGGTGTAGAGGGCAGTCCCTCCCTCTCAcaggagttggaggagaccgGCCGACACGCCACCCCTCACGTCCTATCTTTCAATAATCAGCATAATAGCAATGCGAGCTTACCACTCAGCGCCGTGCACATGCCGCAGCCATCCTTGCTGGCGTCCGCCCCTAGCAGCAGCGGTGCCCTTCCTTCCCCCTTTattcacaataatagtagtgaCCCCTACGCGCTGATGGACTCACAACAAACGTACCGAGGGATAAAGGCAAAGATTGAAAAACTTCAGTTTGACAAGGAGGTACTGCAGcaggaaaataatgatttaCGAGGGCAGCTGAAGAATTGGGTCTctagggaggaggaacggaAAGCGGAATACCGTGACACCTTTCACGCCGAACTGGCGGAACTAAAATTAGAAGGtaaaaagtataaaaagGCGGAAAAAGAGCTGCAAGCGTTGCTGCGGCAGGAAAGAGAATCCATGCAGAAAACGATCGACACCCTCACGACGGAGTTGCGccaccaaaaacaaaagttcgaggaggaacaaGAAAAGATGGAGCGGGCCAGCGCGACGGCGATGACACGTCTCAAACAAAACTGGATGGCACGCGAAAAAGCGGCACgggaaaagtggaaaataGCAGAAGCCAAGAAAATTAAAGAAACCACGCTGCAGTCACTGGAGCCCGATATTGTCCTGCTCCTCAACCGTCACCgggcggagaaggcacggctcaaggaggagtacgagcTAGCCTTGAAGCAGCGGGATGAAATTATTCTACAAAAAGATAACTCGGTAGAGGCGCTCAAGGCCAGCCTGCAGCGAGAGGCCGCCACCGTGttggagcgggagaaggcACACTACGAAGAGCAGCTCAAGGAAGAAACCCAACGCGTGCGAAGTACATTAGAGGACGAACGACGCCACCACAAGACCAAGCTAGAGCAACTAGAGTACCACTTCACACAGGAGCGACGCACCCTGCAGCAGGAGCTGGACCGTGTCGGCGAGGAAACCTTACGACTACGGCAGTCCCTCACCACCGATCAGGCCGGCTATCAGGAAACTCTCTCCCGTGAGGTCGCCAAGGTTACCGCGGCGTCGCAAGaaaagctggaggaggtccgcGCCCAGCTCACCCGCGAGATGCAGCAgcgagaaaaggaaaacgagGCGACGCAGTCCAAGTGGCTGgccgaaaaagaattagAGTTACGTAAAAAATGTGAGGTCGAGCGAGACTTGGCAATTCAGAAGGTAATTCAAAAACTAGAAGAGGAACACCTCCGCTCGCTCACTTTGACTCAGAATAACGACGACGTCCTGCGCGAGCGTTACAGTCAGCTCACCCGTGATAAGGAAAGACtgcaggtggagctgcacctcgtgcgagagcagctccagcaggCGCAGGCACTAGAGAAGGAACGGAAGAAGGAGTATGAAACCCTCAAAGAGGCAGCGGTATACACGCAGGAGCGAGAGGCCGCTGTGGAGGCCCGCGTGCGAGCGGAGCGACAGCATGAGGAAACAATACAGCAACAAGCgtggcagcagcagctAGCCGCCCAGCAGTCCACGCACGTCAAGGAGGTCTATTCCCTTCAAGAGCAGCTACAAACCCTAAAAGAAGAACTCACCCAAGCCCAGCAGCAGAAGGAAGCACAGCTACGACAGCTGGACCAACAGCACTACGCGGTGCTCACCGAAATCAACGAAAAAATGCTGGTGACCCTCACCCAGCGTGATACTACGATTCATACCCTAAAAGACCGTATCACCggactggaggaggccataAGGGTACGGGATAGAGAACTGGAGCGGCATGGGAGCTTGCTGAAAATGATAGAATAGATACGGAtagattattttttataaacatgaaattaatttttttgtattttcttttttttttttagaaatagATGAAtgtattaaaaaaagtgaaaatatctttttttctctctctttcattattacagtttttttttgtagatACTCTactaaacaaaaattatTGCTTAAACAGAATCGATTTAAAAAACTTAGAAAAATCGAATTTTACATcgttcatcttttttttttacttttacatttacttttttttttttagaacctttattttactattatttttcttcctagattatatataaattcttaaaaaaaaaatgacagaAATCGATTTCGACAAAACGTACGAAattttccatctttttgcCGTTTccgacgaaaataataataataatgcaaagTATGTGCCACTGACGTTTATTCTTCAAGCCACGCGGGAACTAGCGTACTACCCTAGCTTGAAAATAGTAAACCGCTTCATCGAGCGTCGAGCTCAAAAatacaaacaaaataataataataattattataaaaataaggaggaagaggaattaattcaaaaaggtcgtttttatttttcccaGTTTGTTCGTTTTTGCGAAGAATTACAGTTGGAAAAAGATTTTCTGTCGCTTTTGcgtaaaaatgaaaataataataaaagtgtgTTTGTGAATATGGAAAAGTTAGCCGAATCGGCTCTTCAGTTCTCttctaacaaaaaaaatagtgtttttatttctcgCTCCGACCTAAAAAATTTATGgctaaataataataataataataattccatTTCACAAGGTGAAATAAACGCACTTTTACAATTATTAGACCCGAAAAGAAcggataaaataaaaattgaaaCCCTCTCGCGATTGGCGTTTCgccaaaaagaggaagaaaaggaaaaaagacgcgaggaaagacgaaaaagtgtagaaaataacaataataataatgaaaatgaaaataatgtagAGGAAGCACCCTCTATCGTCCCTCCTAGTATTGTGAAGTGCAGCATAGACGTGGAAACACTAGACCAGCTagataataatcatcatgaCAGTagcaaaacgaaaaaaagcagttcCGTCATGCGGGAATTAAATTTTAACGAGCAAAACAGCAAAGTaaaccataaaaataaaaatacattaccctacaaaaataataataataatatacaCGAAGTCAACTCTGTGATGGTGGAAACGCCCTCCGAGGCACCTCAccattataataataataataacagcaaTGTACAACGCGATATCTTCGAAGAAACGGACAAGACCGTGTACGTGGATGCCTTCACCTCACCTAGCTACTCCGCCTCCAAGCCAACCCGAGCTGGCAGcaaacataataataataataataataaaaatgaagataTTTTGTTTGATTTGCCAATGGAAATTTCcgcaaataataacaaaaataataatgatcataataatattaatttagaaaaagaggaaagtgtGTTAAGTACgcccaaaacaaaatccAAAAGGCAGTTGGATGATGAAAGTgagaaaaaattaaactCTAccatgaataataataataatgaggaagGCACCCACAAAAAGCGTCGAACCCATCACAATAAAAGTAGAAGAATCTCCACAGAAGAAGGCAAAaacaatactaataataataataataaaacacaacGTCGTCGGCACAGTCgtgaagaaaagaatataaATAACAATGATAACGGTGCTCCGCGCGGCCGCAGTCCTAGCATTCACATCCCtgataataacaataataatattaataatccTCAtcattctgtttttattgatAAACGACTAGTCCAGGAGACGGTCCAAGACACCGTGAACGCTAGCAAAAGCCGACACGACAGCAtcaatcatcataataataataatactagtTCCTTATTTGGGGATGAAATAAACATTGAAAATCgttttcataataataataataataataatgaggatCCACTGAATTCACCCGCATttagtgaaaataataataataataataattctcaaacttttcaaaatcCAAAAATTCGTCGATTTGACCGATTGGGGTATAAAGTAGAAAATTAtgcgaaggaaaagacaacGAATGAGTGTAAGTGTCAGTTGATGTGATAtcctgaaaaaaaaaaaaaacagaaaaaaaaaagttgttaTCATTGTTACATGTTCCtatgttgttgttttttgcattattattttacttttataaacaaaacaaaaaaaaaagattgcgTCATTGTAGatttcaaaatcaaaaatataaaaaaaaaaaaaatagaatacacacaaacaaaaaactatttattttcgtattaattgaaaaaaaaaaaatttgcATTTCATTTTATGAATCGACGAACGAAacatttcttcttcctcttttcttatttctttttttagtataataataaaaagcaataaaattattccgaattttttttaacgttcattttttttaatattttttatttttgtaacAATACACCATTACCGTTAGTGAAAatctataaaaaaaatatatatatacatttttgtttatttagttttttttttttttcaagattattattcgtaatcacaaaaaaaaaaaaaatgcacaAAAAATTTATGGGTGCTTTAAGAAAATATGTTTTTTCTAGTAACGATAATAACAATCCACAagaagacgaggaggatgcattattaaacaataataacaaaactCGCCTGACCAAACGACAATTGCAATTTTTGCGCACGTCGAAACagatagaaaaaaatcacaaaaataataggaatcatcataataataataagtcACATAAAGAtgcaaaatcaaaaagcgaaaaatCAAGTTCCAAtgccaaacaaaaagacgTCACCAGCGAGACGAGCACCAATGGGAATGAAAAGCTCATGCGGGAGTGGGCGCGACGACTGCAGGAAGAATTATATTTACAACTCacgttaaaaaataattcgaTGGAAAGTTTGTTAAACTTAAATGAAAAGATAATGTTGGAGCATGAGGAAGCGGAAGAGGCGCTGTCGACGACGCCTTCCGATGTAGTCGAGGAAACCGGAAAAccagacgacgacgatgaaactgaaaacaataattctCATCATAATgtaaaaaatagaaaaccACTGCCGCCATCGATACTCCTCACCGTGCTCGAGACGGGTCTGTCCGTCGTCGAGGGGGATAGTCCTAGCGACATGGAGTCCTtaaagttttatttttcaaaatacaAGTTAATATCCCTCTTGACGTATTCTATCTTGTTGTTCAATCACatggaagaaaagttaGAAGGAAATAAcgataatcataatcataatgaggAAACGGAGAATGAGCATCGCCACAATAAAATGTTTATTTCCTCTTTTGTGctcaaaaaaatggaacaGCTCATTATAGAATTTGTCATCTACGACGTTcaaaacagtaataataataatacgccTATTTTAGAAGAATTTCTGTCCTGTGTCGCCCCTCTGCTAACGCTCTCACTGGATGAGCAAGATCATCTACAAcctttcttatttttgcaaaacaatcaaaaaaataataacaataataataataaaacgacGAATGAGGCGGAAGACAAGTTCCCGTCCCACCCTGTGATAGAAGGGGATGGCagcaatcataataataatagtagtttCAGTGCTAGTGTGTATTACAACCCAAACTACGTGTATGTTTTATCAATCTTGGTGTCcctcctgcaccgcctTGACCAGGAACAACTGTTATcttctcaaaataataataataatagtgtgaAGAAAACACTACtacgctttttttctgccaGCGTGGTGCTCTCCGTGGTCCGTCATGCCTGCGCGCTGCCGTACACCAAGGATATGCTAAAACTATCGTCCAACTTGGAAAACAGCAATACCAGTCTAAAAATATCGATTCCGCCTTCCCCGACGGACgacaaggaagaaaataataataataataataaggggTATAAAATACTGATTCAATCCGTGTATATTGCGTTACTGTCTGGCATCCTGCGGCTGTATGACAGCCCCGTTCCGGAAGTTTCCCTCCATGAAGTCGACGAgaccaacaataataataataacaataacgaaaataatataaaacaaTATATTTTAAATCACTACAGCTACCCGCTCGCTGTTCTGTGGGTACTGACGGCGAGCCATCTCCCGTCGATCGATCCTACGTTACACTTTTACATGAATCATCacacgaataataataattggaAAGTGTTGAGTACACCAAAAACGACGacactttcctcctcgacgtcCTCTTCCCATGGGAATCCAGGTGGTGCCCATCAGAGTAGTGACTCTAGTGACATGGATGCGGaccgaaaaataaataataatcataataatgcgaaGAGTGTGAACAGCAACGACAGTGGCACCCCCTCGCAATCcagcaacagcaataaCAATCATCCACATCATAACAAAGTCAATCACATTGTTGTCTCGCTCGATCCCATCCACGTCTGGCAGTCAGAGTTGTTAGAATTTCTGTTAGAGTTATCCTTGGAAGGAGGTTTTACCCGGAAGCGTCTTTCCCTGCTTCATCCTcagacggcggcggaggaggggcgGCCGATCCCACTGCATCCACAACTGCCCCTCagtcaaaataataataataataatactatcaATGTATCCCATTATGAGCCAGTTCCTTCTTACTGGGATACCTTGTTATCCGGGGGCTCTCCGCTGGTCTGGCGGTTGGCCTCCTCGTTAGGCATGTGTGTGTTACAGCCGGAGTGCACCgcgctcctcgccgcctgcCTCACCCGGCTAGACACACGCGGTTCCGCCTCCGAGACGTTATACCGACAGCTGCTCACTTCCCTCTGGATTGTGACCCTCGCCAATCCGCAGAACGCACGAGAGCTCGCCGACAGTACGCTGCCAGAGTGTTTGTTAGCGGTGATGACGTATAAGCAGGAAAGTGTGTTTCAGTCGAGTGTGCCAGTTCCTTTACATCacggggaggcggtggagctgtcgCCGGTGCGGGTCCTCAACCTCAACACCACCCAGCTCACGCTTTCTTACTTGTGTGCCTTGGTCACCTTCTACTACCCGGCCTCGCTCCTGCGGGTGATGAAGAAAACgattgaaaaaatgaagtcCCAGCccttttccaccaccgATACCCGCATCGTGGAGTCTTTCCTACACGTGATGAGTCACAACACGTTACATGTGCGAGATGTACTCTTTTTAAACGGCAATCGCTGCCGGGCGACGTGGCGGGCCGATAGTTTTGTCAATCGCAGTGATGGCTACACGTTTGCCGCGTGGATCCACCCGCTCTGTGTGTGGGAGGAGGGCTGCACCCTGGTCTCGTACACGGACCCGCACACCAAGCTACAAGTGTCCCTCCGACTGTGTGCTCCACAAGGCAGAGGGTGTCAGCTCGCGTTTCACCGAGGGGGCAGCACCAAGCAGCTGCTGGTGTACGGTGCTACCGTGCCTATCGGCGGCTGGACCCATGTCGTCTACACGCACAGCTACCTCGGACTGCAGGTATACATCAATGGAGAGGCCACCCCCGATATCTTTGACGCCCCGTATCCTCGCAGCGGACAGAAAAAGGACGGATTTGAGTTCACTTTCGCCGGTCCGAAGAATGCGCCCACCTTTTACGGTTATCT

>__Baya_011_ position 1 to 8256
TCCATCATCTTTTATCAGATGCATGCCAATAAGTGTGTAGTCCAACGTACGAGGGAAACTAGTTTTGTCCGATGGCAGGGGTACGAGCTTTCGTCCGATCATTTCCTTGAAATGGAAAGGTCTCACCCCCGCTTTATCATCTGGCTCACGAGCGGCCACTTCTCCTGTCGCACCCCAGTACGCGCTGGAGGCAAACCCCTCCCCTTTTCGGGACTCCAGCAGCTCCTGTAGCTCCCCTTCCCTTGGCACAGATGTAGAGCGGCCGAGATAGCTCAGAGCGCCATTCTGTCTCTTCCGAGTGGAGTCCATGCTTAGACAGGGGCAGGTCGTTTCCTCTGGCTGTTGCTTTGATGGATGAATCCCCGATTGATGGGAAAAGCACACAATATACCTTCGTACAACACACTAGAGGGCGGGACAAACACCTGAAGCAGCCAGTCCGCCGCCGAAGCACTTGCCGCATGGGAAGAGATGTGAGATGTGGCAAGCGTAGAAGAAGAGTGGTGAAGATGGATGGTACAGTGAAAAAGCGGGGGCCTAGCGAGTGTGTACACTACACGGTACGTTGAAGACGTATTGCCCTCTGGCAAAGGCAAATACGAAGTGGAGACCAAAAAAAACCATATCACTATTCTGTTCATAAACTACAACGAGATCGCCCTTGAGGCCCATTGTCAATCTACTCTCCGCACAGTATAAGATGTATAGTCACATCACCCACATGATCGCAGGTAGGGAAAAGAAAATAAAATATAGGGCACTCAGCTGCGAGCCGTGGCACCGCATACACTGAGAAAAAAAAAACACAAAATGCAGATATAACTTAAGAATTCTTCTTTTGCCGTTCGGACGAACGTCGCTCACATCACGGCTCGATGCCGCACCCGCTACACTGTAGCTGGCACAACGTGACTATCCTTGCATCTCTTTCGGGCATTGTAGCAACGACATCATCCTGCGAAGCACAATATGCCCCACTCCCCATTCGTACCAGCCCCTGTTGAAATCTACGTGTTTGTCATGGAAGTGCCACATGGCCCTCAAAAAATGCTTCCATCTTCATTGCTACGCCCCCCCCCTTCCTCCAACACGTCCACACCGGGATGACTACCCCGAGCAAGGTGTGGAACAAAGCTCTTAATGAAATGTACCCATCTCCAAGTCTGCTTCCACTTTCAAGCACGGCACATATACACCAACCCGCACGGTACGCAATCAAGAGGTAACGAAGTGAAACAAGCACAGGTACCGCTGAATTCGTTAGCACAAGCCCTCCTGTGTACGCGGGATTGCCATGGCACACCATGCATACCGCAGAGAAGAAACATGAGGCTCCCCACTTCTGTCAGTTCTCGCTCTCACCCTCCAAATGTCGGTGTTCCTGCAACAGTTTTGCCTGCCGCTCGCATACACTCCGCAATTTCGCCACAGTTTCCTCCATCGCTTCTAATTCCCGCTGCACACACTTCCGTTCCTCGCGACACCGCCGTAGCTCTTGCTCCAGCACTCGATTACTCTCGCGTTGTGCGCCGTGCACGTCGGACTCCTGATGAATACGACAGGCGATCAAAGATAAGAGCTTCTCGACTGGACAGGGCGGAAGTGCCGCGCTTCTCTCCGTATTGTACTGCGGAGGATTAAACTGTGAGGAGAGCAGAATATCTAAACCTGACTGATTGATGGGGTAGAAAGGGGCAGCTGTAGCTTGAAGCTCGCTGTACTCGTCGTTGTTTCCCCTTGATGCAATTTTTTTCTGAGGTTGCGTTGCTCCACTGAGGCGCACACAATCCTCATTATGCGTACACGCTGTATAATTTGGGGAAGAGCACTGCCCGTTGGGTCCCTTACAAGCGTCCCCCGCCATTTTGGTACCGTTGGTCTGCGGCGATGTTGAGCCTGTATCCCCTCCCCTCTTATTATTCAGGATACCCCTCACGGCAGCCGGGGTGGAGGGCTGGATAGAGGTAGATGGTGGCGAAAACACCCCAGTAGCAGTCTGCTGACTCCACGGGACAGCTGCAGAAAAGCAAGGCGATACAGCCGCAGAACAGCCGCGCGACATGCCCATGAAGAAGACAGACAACGACACCGAGGTTGAGAAAAAAAAAAAAAAAGTCTCACGGAAGTAAAGTATCTGAGCGTTCGGCTGCACAGACCGCAAACAAAAAAGGCACTCCAGTATGGTGGCTATAGCTGTCTTGTTCTGCTTCCCAAGGTTCCCTATGAGCACGTATCTAGCACGATCTTCTTCCTAGTTCCACCTGCAAGAATAGTCGCTAGTTCCGAGTAGAGAATACAGAAGCAGGAGGTATTCGAGTCACCACTCACATAAACTACATATTTGCATGAACGTCCACCCGCAGTTAAAGAACAACAGCAACAGGAATCTCGATTTTGCCTGGAACAGTTCAACCATGGTGCCCGTTGGGCACCACTACCCATCAAGCGGTGCAACAGATGAACTGTGCGAGAAACATGGTATCTTGTGCACAACCTACAGAAAGAGGTGTATACCATACTGACTGGAGAGCGGGCGCGGGAAGCCACGCGACTATTCTGGTGCAGACGCAAAGCTAAAAACGATCCCACGAAAAGAGTTACGCTCAAATCATCGTGGTGGCACCACTTACTTTCCTGGCTGCAGATGAAGGGTGACTCCCAATTTTCGCACTAGACACACAAGGCGCATCTTGTATTCCTTGCCCTGGACCGCAATCAACACCCTCAGCTGTTTCACCGCCAGCCTCCTCAGTGCCCTCGCTATTCTTACTCCCAACGTACTTCAATCGTGCCACAAGTTCCTGAAGTTTTGAGGTTGCCGCCTTTGCCCCTGAATCCCCGCTAGTTGCTGCACGCAGTACTGCATCCCCGAACTCTTTCTTCTTTTGGCAGATATCGTAGCAATACTGCTCGATACTATCAGAAATGATAAATCTGGTAACATACACCGGCTTCTTTTGACCAATACGGTAGCAGCGGTGCACCGCCTGGTCCTCTATAGCTGGATTCCACCAGGGATCCACAACAAGGACGTGGTTCGCAGCAGTCAGATTCAGGCCCACGCCAGTTGCTGTCTTACTGGCTAAAATCACCTTTACTCTGTCGTTCGTCTGAAAGTAGCGAATTGTAGCGTTCCGATTCGTGAGGGTCATCGTACCGTCAATGCGCAGAGAGTCAATAGAGAAACGCTCCAATGCCACTGTGATGACATCCATGAAGGATGTAAATTGAGAAAAAATGATCATTTTATCGTCAGGAAAGCGCGACTCCATATCGCGAATAGCTTCCAAGACCATATTCAGTTTGGTACTCAACTCAAACTCATTTTTCTTGTACTGTGCAATGCGCTCAGCTGACGTCAACGTGTGGGTCTTAAAGACAGAGTTCAGACTCAAAGCCGCGGCACACGAGGGACACGGCAGCCGCACTGCTAACTCATCTCCGTCCCCTGCCTCTCGAAAACGGAGAATAAGACACTCATAACAGAACGAGTGCCCGCACTTGGTTACAATAGTGTTTGATGATTCACTATTGCATACCCCGCAAATGGAGATCTTGACAGCACGACCCTGACTAATCCATGGATGGCAGCAGGCTTGACGCAGGCGAGTCATCATGGCAAATATGTGAAAGGCACCGTCCTTATGCTCCGAGGTAGCAAGAGCGCTTCGCGAACGAGTCAAAATGCTGTTGTATGCATGAGATTCCTGCACTGTGAACGATTGGGAAGAGACCAGCTCTTTCTTCTCAGGAAGTTGCACTAGTACCTCTCGTCTCCCATTACGGATCATCACTGGCCCCCTCCGAAGAAATGCTGGCTGAAGAGAGCGTGCTATGCTCTTTTGGAGAAGGGGATCACTCAGAAGATCCTCGGCACTATTACCCGAGATCACAGGGAGTCGTGGCAAACCCGCAAAGTGTAGCAGGTTCTGGATATCCTCGATAGAGTTATGCAGCGGCGTTGCTGTAACAGCCCATCGGTGCAAGCCCTGCAGCTCCTGCACCGCCCGCCACCGTTGGGTTCGGGAATGACGAATCATGTGGGCCTCATCAAGAATAATACGCTTCCAAAGCACATGAAAAAGTGGGCCAGCGCGTTTCCGATGGAAGACGAACGAGCGCGAGTCCTCGTCGGAAATGAAAGCATCAGATGCAGAATTCGTCAATGTATCATATGTAGTGATAACAAAATCGTACATCTCCAGCTCCGTACTGCTAATCCACTTGTGCCCGCCATGGTAAAGATAAATGCGAAGCCCACAAGACTTATCTACCTTTGATTCAATTTCTGTCTTCCACTGAAGTAATAGCGCAGCCGGAACAACAACAAGAGTGCGGAGCTCCTTCGTTTCGATCGTGTCGTACTCCCGCCGTTCTTCATCCTTCAAAAACGCCATCGCCCTCTTTTCGTAAGAAGGGTAGAACTTGGAAGCGAATTTCAGCCATTTCACAATTTCCTGTTGAATCTTACTGTAATCGCTTTTGGGGGAATTCATTGCGTCATTGATGTCTACAAGGAGATCCCGGAGGTCTTTGCCAGGCTGGCTGATACGCGTGCAGTTCGACAGAATACTGATGCGTTGCATTTGGCGTACAACAGTAAGAAGGCGATGTCCCTCGACAATCATCATGCGGCGTTCATTCTGTTTGGTAATGAATAAATGATTTACGGAGTCAGACACCAAACAAAGCGCAATCATCTGAACAGTTTTTCCCATACCCAGGTGGTCCGCCATAATACCGCCCACATGTTGCCTTTCGCGCTGAGCCATCCACCCCACCCCTTCTTTCTGAAACGGAAGTAGAGACACACTCATGTGCGGAACCTCAAGCGACTTAAAATCATCCTCGTATGTGAATGAAGAATAAAACTTCTGAACTGGTGCTGAATCATTAGACGCACAAGGGCCTTGAGCTACAATGCTCTGGAAAATCTTCGTGTATCGAAACAAGAAAGTACAGCATCGCCTCATGCTTCCAAAAGCGAAACTCACTCACGAACAGAACAGCCGAGTAACAGACGAAAACAGGGGGAAAAGTGCAACGTTTTCTCACATCTAAAGGCAAGCAGAAGCTGTATAAGATGAGCATACACGCAGTCGCAGCGACCACGTTTCGGGCAACAAGCAATACGTCCACAATTCAGTGGGATACCATCGCTATCACATTCGAGCCACATTATCGCTGAGAGTCACTTATGGTTCCCATACAAGTCACGCCGTCTTTAATCTGCAAACATTCGCGAAAACGCTTTAGAAAACGGGAACTGTGCAAAGATGAGGAACTGCAAGACGAAAAGGGGATGCTCATATGTCCTTCATCCATCACCGTTATTGGGGAAGACATAGTAACCATAGCATCATCAGAAGAAAACGTACGTATTAAAGTAACAGGAGTAGTTTCCATGTACGAATTGCTTGAGCCGCTACTCGATGAACTAATAAAACTAAAATTATCCTCATAAATCCCCTTATCACGCAAGAAAAATAAGCAACTATCAAAAACAGCGGTAATGCGTTGTATGTTACACTTACGGTGATTAAAGTACATCAGAACATCCTGATGAAAGAGCGACATAATGTACGAAGAGAAATCCACGGATTTTCTCGTCACAACCTCACTGGAAAAAAACTCCTTCGTCATCTGCATCAGAGAAATAAACAAGGCTGTTCCAGCAAGGTCTACGGCAGAAGCAGAGTACAAAGCCTCAACATGAACAAGGGACTCGCCAACGGCTGGAGAGCATTCAGCACTCTCTACAATAAGATTAAGAATATCTTTGGCGTTAGCTACGCTCTTCCCAAAAATATCATCTCTGACAGCCTCATCTGCTACTTTCGAAGGAAAGGCATTTAATGCTAGCACAGTGAACGCCACCTTCCATGATCGTCGGAGAAAGCTATTCTCTATGGTAGAAGCCTTCTCCAGCGCGCATATACATCTTCTAAGAAAGTCATCCTCAACTGAAAAAAGAGAACCTTCAAGCCCCTTCATCTTTAGAGCACGCACCAGTACATACTGGGCATCAACCCACATATTGGATAACGGCCAACCAACCTCATCCATTGTTTTCCCAATTCCCTCAAGGAACCACTCATCGAACCTCCTACAGCAGACCCAAATACCGCAGTGAATCCAAATAAGCCTTTGAACAATGGCCCCCAAAATTGCTGCAATAGCAGCAGGTCGACGAAGAACTACTGGAGCGCGGTTACCAACATATCGCTCTGGAATCAATTGTAGAATACCAGAAATTCGTCCGACATCCTCGGCTATAGTAGGATGGAGATCAGCCAGCGAGTCAAGGGAAATTGACTCATCCAGTGTGCTCACTTCCCTCGTCTCAGATGAAGACAAAATATAGTACCTATATACCAGCTGCTCCACAAAGGTAGCATAACCCCACCTCCGCTTGGCCGTATAAGTAAGCTCGTCCTGTGTGTTTGAGGCTTCCATTAAGTAACAGTGTGACGAAAGCACCACAAAGACAACACTATGATACAGTAATTATCATCACAAGCATAATCCTTGTGCAACAAAAGGGGTAAATAGGCAACACAAATTGGCGTTGGGAAGACATAAGCACACATTTGAGATCACCGTCAAGTCAAAATGAGCAAACATTAATAAATGTGACTTGCACAGTGTCACTCATCTACATGGTATGGTGCACGTCCTGGAGGCTCCACCTCATTTATATAAAGTGATGAATCCTTTCTCTTGCAACCACTACTGTACCTAATGACAAACGTATGTAGTTGCGCCGATTCCATATGAAAGTGCACACCCAACAATGAGACTATGTAATTGAATAATAATATAAAGGAAACGGGCAACACCGCTCACCCCATCACCATAACAAAACAAGAGTAATAGGCAGCGGAATACACCCACCAGTGCGACAAAACACAGTGGGAGCTGCTTTTCTTGTCATAGTAAATATGTACAAGGCCACATTGCTTACGTCGTACATAACGAAGCGTAACACCTGTTCTGAAGACATTGATACTACTATACACAGCTTACCCCGCTTAAATATTGCAAACTAGGACACACGTTAGCTTCCTAGCTCATGCTGACTGTCATCATTAAGGGATCCCAATAATACTTTACCGTACATATGTCATGCACACAATTGCATATCCACTTCAAGGAACCACACCGTAATTTTCACTCAGAATTTCACAGGTTTCAAGTTTCAGCAGCGGACCTCCTCATCAAATCGTCAAAAAGTCGAGAAAGAGGATGTCATATGTATGAAAAGGGAGAAAAGTAGCCTTACACGTCTAAAAGGTCGTCCACTAGAAGGCACTCATCCTCGGTAATATGCGGTTGCTCCGTAGTGCCCACTTTACGCAAAGCTCCATCATTGACAACAGTTAGGAACATCACTACAGAAACAGTCGCCATTTACTTCACAACATAAAGTCAAACAACAACACAACGGGGAACCACAACAAATATAAGTACAACTGTTATCACGAGAACAAAACTCCACATTGAAAAAAAAGCCTCAAGGTAACAACTGAAAAACACCTATACGTCATACAACACAAGTTCGCTGCTGCAAGTCCCCCTCACTTCGTGGCTAATCAGATTTGCGAAACATTAACTTGCTTAGTTGCCGTTTTCATCCCTCCGAGAATTCGCGGGGGATCGCGCCAACTGAGGGTATGTGGGAGGGGGGGTTCGAAACAAAATGATAACCCCAATCGAGCCGTACAGTCCGGGCTTCCCAAGGGAAGTTGGTAATGCCGATGAAAATCGGTCATACAAATAGAAGATGGAAAAAAAACACCATTGCTAACTCAGTTTTTCTGNNNNNNNNNNNNNNNNNNNNNNNNNNNNNNNNNNNNNNNNNNNNNNNNNNNNNNNNNNNNNNNNNNNNNNNNNNNNNNNNNNNNNNNNNNNNNNNNNNNNNNNNNNNNGAAATATCCGACACACAGGCAGATCCAGGTTCAGAACGTAAACCCTCACGATGGCCAGAACCCATAAGCACGACATCCGCAAGCTTGAAGGCGCAGGCATCATCGAGGCGAGCGGCCGGCAGGATGACGGGACAGATTCGATCATCCCATTCACGGTGGTCGAGGAGAAACAAAGCGGCACGAGGAGGAGGTTCATCGCGTGGCCGCGCCTTCTCAATGAGGCGGCCCGCCGCACCGGTTACGAGCCAGACATCCCGCTACAACATGTGTCGCGGCACATTCCCGCCGTGGAAAGCGAGTGGGCAAGCACAGGCGACCCCACCACGA

>__CfaC1_21_ position 70088 to 87005
GCGTGTGCGTCTTCGACATGCGGGTGAGCTCGAACGAGAGCGAAGGCGCCAGCCACGGCCGCCCTTTGTACCGCGCCAACGTGCGCACCGGCAAGCACATGGACCCTGTCTGGCAGATTCTCTGGGTCGAGAACACGGCGGAGCTTTCCTTCTACTCCATCAGCACGGACGGCCGCATCACGAACTGGACGCTGACCAAGAAGGAGCTGACGTCGCGCGACGTGCTGAAGCTGAACACTGGCGTCTGCACCGCCGATCCGGAGCAGACGCTGCTGGCGGAGCTGGGCGGCATGTCTTTTGATTACTCCCCCGTGCACGACAGGGCGGTGGTGGGGACGCAGGAGGGCAACCTGCTGCTCTGCACCATGACCCACACCGGCCAGTGCGTGGAGCGCTACGAGGGACACAGCATGGCCGTCTACACGACGCGCTGGAGCCCCTTCCACCCCGACGTCTTCCTCACCTGCTCCGCGGACTGGACGGTGAAGCTGTGGATGAAGGGCTCGCCCTCGCCGCTCGTCGTCTTCGACCTTGGCGATGCAGTGGGCGACGTCGCGTGGGCACCGTACAGCTCCACTGTCTTCGCGGCCGTCACTGCTGGTGGTAAGGTGTGCGTCTTTGACGTGGCGCAGAACAAGACGGAGCCGCTCTGCGCGCAGACGGTGGTGAAGAATGCGAAGTTGACCCACATCGTTTTCAGCGAGGCCGACCCGATGCTCTTCGTCGGTGACACGCGCGGCACGGTGCTGACGCTGAAGCTGTCGCCGAACCTCCGCAAGGTGTCGAAGCCAGCGAAGGGCGAGCTGACAGATGCGGAGCACACGACGATGGAGGTAGAGAAGCTGAACCACCTCATCGGGGTGACGCTGAAGGACCGCGCGTTGCTCGCAGCACAGTAGTAGTAGTAGCAACAGCCTTGTACCTGTGTATCTTTTTTGCATCTCGTGATACCGCACGGTGCGGATGAGTCGGACTGCGCGCACTTTTTTGAACTTTCATTTCCCTTTCCGGCTGCTCCCGTGCGTCTTGTTGTTCCGTGTTTGTGAAGTGGTCTCCGCCTGCAGCTCCGCACATCCTCTTTTATATTATTCCTTTTTTCTTTCTGTTTGTGCCGCTATCCGAGACAAGTTTTAGAGCTTTTTATAGACGAGTCTTCTCCCACTGGCTTCTTTTACTCTGTGCTTGAGTGTGTCTCCTCTCTGATTTTTTCTGTTTTTGTTCTGTCGTTGCTTCCATGTGTGTGTTTGTATGTTTGCGTGAGCGTGTGCGCATGTCCGTGTCGTGTCCTCTGCGATGTAAACACTTTCTCTTCCGTTATGTATATTGCATTTTATCCGCCAGCACGGCTGCAACGGCCCCAACGGCGTGTGTCAGCAAAAACAAAAAAAAAGTATTATACTCATCTAAACGGAAGGTGAGAGGGCCAACGCCTGCCGCTCTTCTTGAAGCAAAAATGCTGAACGTGGTTTTTAGGCCGAGAGATGTGCACACTGGCACGAACACTGCGCCTTCCTTGCCTCTCTATTACTCTCATTGTTCCGTCACGCGAAGTGTGCATTGCATTTCTTCGCGCCAAGAGAGAAGAAGAACGCATGCGAGACAGGAATGCCTGCTCTGCATGCTGTTCCAGTCTACACTGACGAAGCCGTCTCTCGCAGTGCTGAAGACTTGAGGAACGAGTGCTCCATCGCAATGGAAGCCCAACAGCAGATGCGCAGTCAGAAGACGAGTTGCTTCGGTAGTCGACACTCTACTGAACACGCCCCTGCTGAAGAGGGCCATCTCACACTGCAATCTTTCCCTCACTCTTTATTTCACCTCTCTCTCTCTCCCATGTACTTTGCTGTGCTTTATGTACATCGCATCTCTGAACGAAACAATCGTAGCGTCAAGTCGCCGAGAAAAGCCCCACAGAGAAAGAGCAAGAGGCGGTAAAGAGAAGCACACGATCGATAAACGGCTCTTTCGATTTGCTTTTCCTTTTTTCTTTTTCGACTTCTTTCACGCACCCGCACACATACACTCATAGATTCACGGACCACACTCCCTCCCTCCCTCCCTCACACACACAGAATTTCATCATCTGTTTTTTTTTTCTCTATTCGCAGGCGACGCGACGGGGCAGAAATCAACACAGAAAGAGCACGCCCCTTTTTCCTTTTTTTCCCCTGTGAAGACGCAGCGAAGAGAGGACAGCTGGCTACACGGATCGCTACACACTTTTCATAGACTCACCCTCAAGACGCGCGTTCTGATCACGCTACCTTCTCCAGAAAAACGGAAAGGACGTAGTGGGCAATCGCGCCAATTACCTTTTTCTGTGTCGTGCTGCTCTCTTAAAAAACCTCGTTTGTCAAACGCCACACCGGCATGAAAACTCGACCGCAGAGGTGACGACGACAGCAACGCATTTCCATTACCATTTCCTTCCCTTCTCTGTGACAGTGGAGAGAAGGGAACGACGCACAGGCACTTCGGCACACATCACCGCACACCCATAAAGTTTTTTTTTTCTATTTAGGCTACTCGTGGCTTCTTTTTCTTTCCTCGTAATCCTTTTTTTCTGCGAGAGGGACTTCTCCTTCTCGCCGCTGTCGGAGAGACACAAGCGCGACACTGCAGAAAAACAGACCGGTTTTTTTTTTCCTCTTCCTTTGAAGTGTCCGGCTGTCATCAGCATTGTCTCCGTTGCTGCCGCTCTTCTCACTCGTTCAAAAACATAGACAGAGAAAGAGTTAGACGCACGCACTTTTTTTTTCTGAGGTTGTTGTTTTTCTCCGCTCTGCTTCAGTGTCGATGAGCGCGTCTCTGCAGGCCCGCGCGTCCGCTACTCCCGCCCCTTTGTCCACCATCGCCCGCGTGTGGAACGATCGCCTGCGTGGCGCCGCTGCCTCGCGTGAAGTGCCGGAGATGTGCGACGTGGTGGACGTCACGCCGAAGCAGGAGGGGCGGATGCGGCGCTCCTCGCAACTCGGCTCCTCGTCCTCCTCTGCTCGCCTTGACGCCACCGGTGCTGCGGCGGGTGGCTCGTCCAGCGCTGAAGAAGGTCTCACCGATACCCCAGCAGCAGGAGCGCGGCTGCGCACCTCTTCTGTCCGCGTGAGTGTGACGAAGCTGTCGGACGAGAGCAGCAGCCGTGGCAGTGCCCGCAGCGGCAGTCGCAGTGGGCGGCTCAGCTTCGAGGTGCGCGGGTCACAGCTGGAGGTGCAGCCGCGGACGTCAGCCAAGACGCCCCGCCGGTCCATCGACCCGACAGACGAGGAGGCGGTGGTGCCCATCGCCAAGCCGCTCTTCCCCAACACGCTGCTGACCGAGGCGCGGGACGAGAGCCGCCTGCTGACGCTCGTGCTGGACCTCGATGAGACTCTCGTCAGCAACCGGGACACCCGCCAGTCGGCCGCGGTGCTGCGTCCCTACTGCCTTCACGTGTTGAACGCCCTCCGGCACATGAAGGACCTGGAGATTGTGCTGTGGACGGCGTCGACGAAGGAGACGGCATCGCCTGTGGTGGAGCAGCTGCACCAGACCGGTATCATCTTCGACGACATCGTCTACCGCAACAACATCTGGTTCACGCAGCCCATCCACACGAAGGATCTGAAGCTGCTGGGGCGTGACATGGACCGCGTCCTCATCGTGGACAACTCCGTCGGCTGCTGCAAGATGCAACCCCGCAACGCGCTGCTCGTTGAGGACTTCCACGGAGTGCGCCGGCGCACCGATGCCGCGTTGGTGAATGTGTACTACGTGGTGGATGCTCTGCTGCGCATGCTGCGAGAGCGCGAGATGCCGGTGTCCGAGGGACTGCGATGCTTGATGGCGGAGGGGCAACTGTGCCACACGGTGAGTTACGAGCTGCCGGAGTTCTTCCGGAACATCCCGCTGATGGAGGTGCCGGAGCTGAAGCGGCCGCCAATTGGGCGTTTCGTGCGGGCCAACACCGCCCCACCGAACACTGCGATTATGCAGCATTGGGTGTACTAGAGAGAAAAAGCAGGGAAAGAAGCGCGTTTGCGTTGCCTGTATTCCTCTCCATCTTTCGCTATTACTCCACTGTGTTTTCATTTTTCCTTTTTCAGCCAGTCGGCGCTAAGCTGGTGAGATCGCTTCCTTGCAGGCCAGAAAGTAAAAAAAAAACCTCAAATTTTCTCCCTTTATAGACGCACAAACACACTTGCGTGGCTCCCCTCCTCCGCTGGCGTTGCGGGTGGATGTAAGCACATGCGGTCTCCCTGATTTATTTTCCCTACGGTGTTCCACCGTATTCTCCTCTCTCTCTCTCTCTCACGCTCTCTTATTTTTTTCTTTATTGCTGCCTCACTGCCGATCCTCTTGTCTTTGGGTGGCCAGAGAGAAGAGGAACGCTTCTGCTACGTCGCTGTTCTCTTTTTATTTCTTCCTCCTTTCCAACATACAGCCTCTCCTTCTTTGTTTCTATTTTTGTCGATGACGCTTCTGCGGATGTGAAGTACGGCACACTTTCCCCTGTCGCCAAAGTCTTCGCCCTTTGACCACTTGCCTGTGTGTGTGAGATGTAGAGCTCGTGCTTTTGCTTTTTACAGATTTTGTTTGTGTGCGTGTGCGTGTCAGATGAGGATGAAGTCCACCGATTTGTGGAAGCCGGAAAAGAAGGATGCGAGGAGCATTTCGCGCTTTTGCTCTTGTGCGTGTCGTCTTGTCAAAATGTACTTCATGACTGCTCCTCCCCACCTCGCCGGCACCGTTTCCACTTTTCTGTTGTTGCCTAGTGCGTGCGTGTGGCCACTAAGACTTCTTCTTTCTCGGCGTGGCGTGACCTGAGGTGGATCCTTCTCGCGTGGTGAAGGGCCTCCTAACGGCTGAAGCCACGTCTCCGCCCTTCTGCCTTCCACGGCGTCTGTGGCGGTGACGGTGGCCGTGGCAGTCCTCTACCCCCCGCCACTGACGCCTCACGCTGTGGCCCGTTGTTTCCTTCGCCTTCACCTTCTTTAGAGTCTATTTTCATGATTTCTGTTGTGCTTGTTTTTCTACAGCGGCACACCGGTAAAAAAAAAATATGAGAAAACAAAACAAAAAGAACGGCAGAAGTGTAGCGACGAGGAACTCGCTGAAGTCTTGTGAAATTTGTGTGGGATGCCGCAGGGAGGGCGGGCGGTGTGGCGAGCGGCATTCTCAGCGTAACGCAACGTGTGTATTGCAGGCTAGTCTTTGTTTGTTGTGGTTCCGTGCTTCAATCGGTGGTACTGCGAACGAGGCAGCCAGCAAAGCGCTTGCACATGTACATTACTGTTTGGTTTACTGTCGCGGCAGACGCGGCGCGCAACGCATCGCTCTGCGTTGTAGTTTTTAGCAGAGGCATGCTGGATGGGCTGCTGTTACGCTGACAAACACCTGATGGAGCACTGCACACTTACAGACGCTGTCTTTCCTAAATCTCTTTCCCGCCTTCCTCTGCCTTTTTTTCTTCTCTGCAATTTCTGGTTCGCCTCTTCACACTTATCCCTCGAAAAATAAATCGTGTTTGCTCTTAACTACTCTCGCCTTCGCTTGCCTTTTACACTCTGCTCTATAGTCTTCGTTTGCTCGGTGGTCAGGGTTGCCTATCGCTTCCACACACACACCGAAAAAAAAAAACTGTCGTAGTATACACCGCTACCACTCACCTCATCATTTTTCTTTTTTGTTTACCTCGTCGACGTCGTCTTCTCTTAAGTGTTCTGTACGCACGTTTTTCTGCGTCGTGTAGTGTCATTTGTTCTTCTCCTCGTCTTTCTCACACCCTCGCTCTTGCTCCTCTCTCGCTGAGGCTCGCTTTTCCCTTTCTTCGGTACTTTCCATAAGTGCCGGGTAGTGAGCCACCCTCAGCGAACCCCGCCTCTTTTTTTTGAGAACCTGTGATAGGAAAAATGGAAAAGAGATGAGCGTATGTTGTATTTAAACCCTTTCTAATCTCTCTCTCTCCTTTTCTCCCCCTCAGTCGGTCTCCGCTATCGGGTCCGTTTCTTCTCGTTTCCCTCACACATACAACTCTTTCCGCCACACCTTCACAACCCTTCACACATGCACTCGAACACACGTGCCTCTACGGAACTGTCCTCGTTAAATGACGCCTTCATTGAAGACGGCGACTGGGACAAGATTGGGAATGCTGTGCGGCACACCGTGATGCCGAATGTTGCCTTCCCTTTACGGCTGATTCTCGACGACAACGGGAAGACGGTTGAGAGTGACTTCAGAGTTAGCGTCAACAACCTCAACCAGTTGACGTTGATGAACGATGACGGCGCGGTAAAATGGGAAAACGCGATGAAACGCTTGCCACCGGTTCTGGGGATCGATTTTCAGTCGGTCCATAGGGGTGTGCAGGAGACCTTTCTTCGCCAAGCGGCGCAGGAGAAGAACCGCACGAGCGAAGCGCGGGCTGCTATGGATTTTTGGAAGGACCAGTTTTTCAGTTTCTCGCGCGTCCAGATGCAGACTTACGACGACATCCTGATGAGACGCGTAAGTCTCGCTGAGGCGCGTGGACGGCAGGAGATGCGGGCGCAGAAGGACGCTTATGAGAACACTCTGAATTCTCAGCAGCAGCTCCACAAGCTACGCGAGGCGGATCTGCGCATGGCGCACCAACACGAGACCACGCGCCTGCAGCTCGATCACGCGCAGGAGCAGTTGGCCCAGGAGCGGGACCGCGTCGAGGCGCTCAAGAAGGAGCTGGACGCCAAGGATGTGCGGCTCAAGCGCCAGGAGCAGCAACTCCAGGGTACCCAGGAGAAGGTGGCGGCCGAACGCGAGGCGCTGGAGGAGAAGATTGCCCTCCACCAGAAGCAGATGGAGGAGCTTCAGGTAGAGCAGCAGCGCGCAGCGGCTCAGAAGGCCGGCAACACCTCCCCTCGCGCACGAGTGGACGCCGAGCGGAAGGCTCTGGACGCGGAGAAGAAGTCCGTCGCTGAGGAGCGCCGTTTGACGAGGGAGATGGCGGAGCTCACCTTCCGGGAGCGCACGGAGATCGTGGAGGCGAGAGCCGCGATCAACGCGGAGCGGGCCGAGATGGCCAAGGAGCGCGAGGTCCTCACAAAGGACATGCAGGCCCTTTCAGATCAGGAGGGCAAAAAGTTCTTTACCCCCCCGCGAATTTCCCTCTCGCCCCACGTACCCGGTGGTCGTGACGCCTCTCCGGATGCCGACGGCGCAGGACGCGCCGAAGAAGGTGCATTTCGTCGCGTCGGGATCGGACGATGACTCCGAGTCTCACAGCTCGGTGGAGTCGGAGGACCCCTTGAAGGAGCTCCTGGCTGCTCAGAAACGGCGGGTTCCCTCCTACGGGACGACGGCGCAGACGCGCGCAGAGGCTGCGGCCGAGGAGGAATCCGACGCGGAGTCGGAGGAGTGGGTACCGGACACCGTGAAGTGGCACACGGTGGCTTCGTGGGTACCGCATCTCACACGGAGAAACGCGCCGCTGTTCTTGCTCCAGCTCAAGGGCAAGTTCGTGACAGGCGCCGCCGGGGCAGACGACCTCACCGACCGTTTGTGGCAGCAGGTGGAACGGTGGGTGTACGCAGTGGCGACGGACAAGTGTCGCAACGTGCACATGTTGGAGCTCGGGCAGGAGTGCCTGAACCAGCTGCGCCTCCGGGTGCAGAAGGTGAAGGAGCCGAGCACCGACCTGCGCGCAGTGCAGCGCTATGTGGACGTCGAGGCGGACCCCTCGGATAAGCTGCTGGCCGCCTTCCAGAAGGTGAGGCCGCTCACGAAAGGCAGCGGCCGTTTCGCCAGCAGGAGCAAGGGCGAAGCGCGCACTCGGTCTCCTCGCCGGCGGTCCCCTGCCAGCCGCTCCCGCTCTGCATCCCCGGGTGACGCCGGCAAGCACGCTGCCCTTTTTTTGCACCCACTGCCGGCGCTACGGGCACCCCACCAAAGACTGCTTCCAAAAAAAAGGGAAGCGGGCCGGCTCGAAGTGAATCGAGGCCGAGCCCAGCCAGTCGCGGTGGCACGCCCCCACCGATGCAGCGCTTGTGATCGGAGCGCGGAACCGGCAGTCGGGTGTCCTCCGCCAGGGAGATCCGCGTCTGTTCTTCATCGACGACGGCGTCGTGGAGCCCGAGGTGGCCGTCATGCTCGCCGCCGCAAACGAGGCCGCCAGCATGATGTGGGCGGAGAGCACGTGGCGCTCGCGCCTGAGCGTGGGCGGGCGTTTCGAGGCTTTCTGCCAGCGCTACCGCTTCACGGACCCACGCGCAGCGATCGCAGCCTTTCTCTTTGCCAAGCCCTTGAAGGTGACAACGCGGGTGCAGTACGGAAAGTGGCTTCGGAACATGGTGCTTCGCCCAAAAGACCCGTTGGACGCGTTGATCGCGGGTCTGCAGCGTGTGGCGGCAAAAACAGAGACGAAGCAGGCGCGGCCGCTGAAGCAGCAAGAGTTGTTCGCTCTCCTCGAGCGTCTCCCGTCCCTCGACCAGCGAGTGGCAGTACGCCTCGCTTGGATCACGGCCAGTCGTTGGGGCGAAGTGGGGCTGCTGCGACGCCGCAACTTCTTTCTTCAGGCGGACGGCAGCGTTGTGCTGGATTGGGCAGCCATCCCCAAGACCGCTCAGATGGACCCCAATCGCGCCTCCCGGTACGTCAAAATATCGGGGTACGACGCGCTTCAGCTGCATCGGGTGTTGCGACCTCTCCGCCCCGACGCTCCCTTGACAACCCTCAGCGATCGGGAGTTGCTGAAGCAGCTTCGCGAGTACGGGTGCTCAAAGCACTCCATCAAGAGGGGAGCACTCCAGCATGTGGCGGCCCTCATGGCCGAGGAAGGCGGAGAGGAGGACGTTCGAGTGCTGTCGCAGTTGGCGAAGCACAAGACGGACTTGGACCTGCCAGGGACGACGGTGGGCTACGCCGGACCGACGCTCGGAAACCTGGCGAAGATCAACAAATGGGTCGCGAAGTTGTGACGGACTTGTTTGTGGACATTCTTGCCGCGGCCCCGTGGCATGGTCCGGAAGTGCCCCTGTCTTCAAAGCGCGCCACCATTACTCGTCGTGCTCACCAGACGCGCGTGGCGACCCTGCGAGAGGAGTTGGAGCTACCTCTGCAGCAGACAGCTGTGTCTCCGCTGAACGTGGAACGACTCCGCGAGCGGATGCTTCCCCAGGTGAAGGATCGTTTGGATCACATCTGGGAGACCCTTGGCCACGCCCTCCCGATCGAGGTGCAGCACCGGCCTAGTAGGTGCCTTCATGCAGCCGACGCAGACCTCCTGATGAGCACAGGGGTAGTGTCGAGGGCGACCCCATCCGTTGAGACACGAGGGTGGGTTACTCCGTTTACCGTAGTTGAGGAGAAGGAGACGGGGTTCCGGCGCCGCATGATTGCTTGGCCGAAGGCGAAGAACGCACAGGATGTGTACGAAGCACAGCTGCCTCTACAACACGTATCGTACTACCTTGATGCTGTTCGCGACGAAATAGCCACGGTCGTGGACCTCAAAGCGTCCTTTTTCCAGGTCGAGCTGCCTCTCGCGTGGCGCTCCCTGTTCCGATTCTACGACGCACGTGGAATGTTATTGGAGTTGACGCGTCTGCCCATGGGATACGTCGCCAGCCCAGAGATCATGCAGCTCCTCGTGATGGCAGTTGCTGGCCACCCTGATGTTGTACAACCGCAGTACGCACTGCCGGACGCAGTGCGAATTGACGTTTGGATCGACAACATTAGATTGTCTGGTAATCGTCAAGATGTGGAGCGGGCTCAGGAATCCCTTCGGCAGACGTTGCAGTACGCAGACGTCACCCTTGGTGAGGCGCAGTGGTTAGTGACTCGGTACACGTTTCTCGGCGTGGTGTACGATCACAACAACTGCTCAGTCGCGCTGGCACCTAAGTTTGTGCGAAAGTGTGCGGCTGCGCCGCTACCCTCGCACTCTTCGGTAGCAGATCTAGAGGTGTTCATTTCGCGCGCCTTTTTTGCGGCAGCGGTCTTGGACATCCCTATGATCCATTACTACTTTTTGTTGAAGCTTACTCGCAGACGCCTTTCGGCGCTTAACAGGGGACTAGTGCGGCTGGAGGAGAGTGCCGCATTGTCTCCGGCGGCGACACGACTGGCCTGTGAGTTGCGGCAGCGAATATTAGTGAACTGTGCGCGAAAAGTCCACCTTGTGCAAGACACACCGGCGACGGTCCTAGCTACAGACGCTTCCATGAGTGGCTGGGGTGCGGTGCTGCTGCCCCCGAGTGGACCTCCGTTGGTGGTCGCTGGCGCGTGGCGTCAACCTCCACGCTTGATTATGCAAGCTGAAGCGAGGGCTGTTCACCTAGCCTACCTTGCCTTGGAACCGCATATCGCGAACCGTACGGTTCACGTTTACGTGGATAACACCTCGGTAGGGTACTCGCTTCGGAAGCGTCTCACAAAATCGACAGCGTTGGCAGTGGAGTTGCAAGCTATTGATCGCGTTGAGCGCAAAATGCGCATTCAAGCCACCTACACATACGTGCCGTCTGCCAAAAACCCCGCAGATGCGCCGTCACGTGGCCGCCCACTGTCCGATTTTGACTGGGCGAAGGGGTATAACTTGCGAAGGGGAGAGGTGGAAAAGCCCAAGATGATGAGTCTGAGGCAAACCTCCCATTCGTGAGTATGTAGATTGTGAGTTTTTTCTTGATAAATTGATATGGCATACAGCTGAGAAAAGAAAAAACTAACAATGAATAAAAGAAAATAATGAATTGTCTCTGGGCAATCGCTGAAACAGATTGGCCCTCTTCTGATGATCCGCTAATTAAGGACATCATTTGTTTACTCACTTTCTCTTCTTCTTCTTCCCCTCCTTCTCATCTTGCGTTACATAGCGGAGTCGACTGAGATTTTTCTGAGAACCTGTGATAGGAAAAATGGAAAAGAGATGAGCGTATGTTGTATTTAAACCCTTTCTAATCTCTCTCTCTCCTTTTCTCCCCCTCAGTCGGTCTCCGCTATCGGGTCCGTTTCTTCTCGTTTTCCCACCATCCCACCCCTTTTCCAACCCCTCGAGGTGGAAAAGCCCAAGATGATGAGTCTGAGGCAAACCTCCCATTCGTGAGTATGTAGATTGTGAGTTTTTTCTTGATAAATTGATATGGCATACAGCTGAGAAAAGAAAAAACTAACAATGAATAAAAGAAAATAATGAATTGTCTCTGGGCAATCGCTGAAACAGATTGGCCCTCTTCTGATGATCCGCTAATTAAGGACATCATTTGTTTACTCACTTTCTCTTCTTCTTCTTCCCCTCCTTCTCATCTTGCGTTACATAGCGGAGTCGACTGAGATTTTTCTGCCTTTCTGTTAATTGTTTATTCCTTTTTTTTTTTCTCCGCGCCTGCGCCATCTGCAAGCGCCACCACACGTGCCGAGAGGATTACTCTGAGCCACGTGCCAATAATTGGGAGAGAGAGAAAGAGAGAAAAAGAAAGATTGGATAACGCACAGCCGCGACACGTCACGCTGGACTGACATTACCACTGCCAGGGTACTGAAGGCTCTTACCCTTCCTTCAATCTGTTTTTAAACAAAACACATACCCGCTATTCTTGCACTGGGATGCCGCGTGGTTTTAAGAGCTCGCAGAGCAGCGCGGCCCGCGCCATGGTCGACTCCATGGGTGCGCCAGCCGGTCTCTCCTCCTTCCTTGGCGGCTTCAGCACCACCGCCGACACCACAACCGACGCCGAAAACGAGAGCGACTACGCGGTTAATCTGAAGCTGCTCAGCAAGACGAGCGAGATCACGAAGCAGAAGGCGTTCGAGAAGCTTCTGCTGCTCATGCAGACGACTGCGATGGAAGTACTGCTGCAGTACGCCGAGGCAACCGCAGAGGCAGTGATCCAGCACGCCCAGCACCCAAAGCCTGCCATCCGCGCCTTCAGCTTCAACCTTCTGCAGGCTCTCATGAGCCGTGGGACGGAGCTGAAGAAGAGCGTCGCCCCACAGCTGAAGGTGCTGGCGGGGATTTGGGTGATGGGAATGCATGACATGGAGCTCGCCGTCTCACGCGCCGCCACCGCCGCCTTTGATGCCGCCTTTGCTGCCGACAAGAAGGCGCGAATGCTGCAGCAGTTTATGGAGGTGATCGTCGAGACACTGCGCACCGCCACGAGCGAGGTGATGGCGACGCGGAAGCCCCTGCACGATGACGCGCTCGACCCAAACGCGAACCGCCTCTACGCGGCTCTGAAATCGATGGGCTACATGATCAAGCAGGTGAGCGCCTCGCAGCCGGCGGTGCTGAAGTTCGTGCAGGACGCCGACGCCTTCGGCACACTCATCCCCTCGCGCCACCCAGCCAAGTCTTACTTGCTCGGTAAGACTCCGCTGTCCCGCTCTGCCGTGCTTGCCCTGCTGCGTGACGTGGTGACCATCTGCCCCGCCACCGCGAAGATTCACAAGCTGGTGTCCCAGGCCCTCGAAGGCGCCATTCTCGACGTGAATGTCGCTGTGGCGTCTCGCACGTGGGAGCTGATGCTGTACTGGTGCCGCACGAACGTGTCGGACGTGGTGAGCAACATGAAGCCTGGCTTCTTGGATGACGTGGTGAACAGCTTTATGGAGTGCGACAAGGCGGAGCTGGCCGATGTCATCTACCCCTGCCTCTTTCCGCTGCTCACCTCCCTCTCAAAGGACAGTCGATGCGAGGGCATGCTGGACGAGTTCTGCGCTGCGCTGGTGGAGAAGCTGCGCCAGGTGACCGAGACACCCAACGTGAGTGCCCGCGACCTTGGCGTCTTCTTGTCTGCCCTTCTGGAGTGCTGGGAGCTGCACTGCGTCCGCAAGAAGTCGAGTGGTGCCCCTGCCGACAGCGTGGAGCTCTTCACGGTGATCTGCTACGACTTGGTGCTTCTCATGCAGAGCGATGCAAAGGCCACCCGCTATCAGAAGACAGCGATCCAGACGGTGGCGAAGAGCCTTCTCAAGACAGCGGGGCGAACGGAGGACATCTTCCGGCAGTGCATCGACGTCGTTGCCGCACGATCCAGCGCCGCGTTTCGCGTCTTGCCCGACACCCCTTCAGCGGTGGAGCAGCGCAGCTTTGATCGCTTCCAGGGGCACCTCCTCGGTCGGCTGTGCGCGACCCTATCTGAAGCATCCCCGTCCCCCTCTCCTTCCACCTCCACCACCACCGCCACCACCGCCGCTGGTGCTGCTGCGGTAGGTAAGCCCGATGCAGCAGGCAGCACGTCGCGCAGCAAGGCCGTTGTGTTTGAGGTGTCCAACAGCTGGTTGGCACAGCAGGTAGGCAGCGGTAGCGGTGCGGGGGACGGAACCGGAGCCATAGCGGAGGGGCTGCGCTGCGAGTCGCTGGCCGCCTTCTTCGAGGAGACGCAGGCGACTTCGTTCACGCCTGTTGACACCGTCGCCGACGCAATCTCGACGGCGTTGGCGGCGCACCTGCGCGGTGCCTCGACAGGCAGTGAGAAGGACGGCGGCAGCGGAGGCGCTGCTTCTTCATCGCGCACGGCGGCCCTCGCGACGCTCGTGACGGTGGCGCTGGGGTGGCGTCACCGGCCGGTCACACAGGCCCTCGAGGAGGCCACCTCGTCCACGGAGGAGCAGGCGCTGAAGGAAGCCGCGCTGCGGCACATGATGCAGGACCCGCTGAAGCTCTTCGACGTCTTGGCTGCCGCCGTGGCGCGACTCGATGCTGAACAGGCGGAGCGCTGTCTGTGGCAGTACGTGGAGCGTGGGGTGAGCCTGAGCGCCGCACAGCGCGAGGAGGTGAAGAAGGCGCTGCAGGCGGGGCTGACGGACACAGTCGCGCTGCTCACAGAGGAGGAGAGCGACTCGGAGAGTGGAGACGAGGAGACAGGCAGCGAGGCGGACACGGCGTCGTCGACGTCGACAGACACTTCGTCTGACGCGTCCGCTGCCTCCGAGTCTGCAGAAACGTCGTCTGCGGAGAACGAGGATGAAGACGGCGACGACGCTGACGCGCAGGCGCGCCTGATGAACCGCGGTCCGGTGGTGCAGCGTACCCTCCTGCAGTGGGCGGCGCTGCTGCGGCCCACTGGCGACCTAGCGCAGCTGATTGGCCTCACGACGGACGACGTAACGGCCATGCTGCTGACGCCGCTGACGCACCTGACAGCTGCACTTGGGCCCCAGATACAGTATGAGCAGTTTCTCTCCGTAAAGGTGATGCGGCTGGTGAACAGGGCTCAGCAGCAGCAGCAGCGGCGCGCCACGGCTGGCAGCTCTGAAAGCGACGACGGCGAGGAGGAGGACTTTGTGAAGCGTGCGTGGGACGCGAAGCGGCACTGGCTGGGCACCGACGCCGTGGAGGCATTCGCGGTGGAGATGACGAAGCTGCTTGACAGCTACACGGTTCCGCAAGACGCGCGAGATGCCGTAGCGCTGCCGCTGCTGCACGCCACCCTGGACGAGAGCGACACCCTCCCTCTCTGCCTCTCCGCAGATCACCGACTTGCCCACGCGGCGCCATTTGCCTCGACGGTCGCCCTGCAGTCGTTCGTGACGACTGAGAAGGTGTGGCAGCAGACGGCGGTGGCGGTGGACACGGCGGCCCTCGTGGCGAACGAGACGGCGCTGACCTTGTACGACGGCTACCTCTCTCTCGACCTTCTCCATCCGCGTCTCACCACCGTCGTGCGCACCGCACAGCTTCTCCGTCTGATGGACAACGTCGGCGGAGCAGAGGCGGCGGTGGCGAAGGCTGCAGAGGACCCGAAGGCTGTTGCCCGCCTCTTCTGCGAATTGGTGCGTGTCGCGGCTGGACGAGAGGCGCTGGCGAGTGCGGCGTGCCGCACACTGTTTGAGAAGGTGCTGCCGGCGATGCTCGCGTGCTGTGACGTCGCCACCGCGGCGGTCGACATCGCGACGCTGCTCGCCACCCCTTCTGACGAGTCGGGCTTCCCCTACCTGCTGCCGACGTTGGCGGCCGTGCTGCGTGATATTGCTGTTGTTGAGGACACTGCCTTCCTGCGGCGTGCGATGCGGCTGGTCAGCGCGGTGTCGAACACGGCGGTTGCGGCGCTCTTTTCGCCGGACGGCGCGCGCGGCATTGCTGCACCGCTGGCGCTGGCGTACACGACCTTTTTCTCTATCATGGACGAGGCAGCGGATCGACTGCGCTTCAACATTGCCGCGCAGATATCACCGGAGCGGGAGCGGCTGCTGCTGGAGGCGAGCTGCCAGCTGCCGTCGTGGGACTTGACAACGGCAAAGCTGACGCTGGTGATTGTGCGCCACCTTGCCTCTCTGCCGGCGGTGGCAGACAGCACCGTTCGCAGTCTCATCCAGTACGCAGCACGGCAGACGCCGCTGGCGGGGCTGGAGCTGCTGGCCGAGCTGTCCTGCACCCGCATCCCCACCCCCGATGTGTACAGCGAGCTTATCCGCGTCATCGTCGATGCTCTCTGTCGCTGCCACCGCCTGCGCCACCCTCCCGCCAAACGGACGTCTACAGAAAGAGAGCGGTGCGATGGTGGGCGGCGGCACGCCAGTCTCACTTACCACGCTGCGCCGTGTTGTGATGGCAGCGGTGTTGGCGCGGCGTGGCGTGATCTTGCACAGCCGCATGGATGGCGTGTTGCGTGGCACGGTGAACCTTGTCGTCTTTGATGCCGTCTGCGAAGCCGTCTCGCAGCTGCGCACGACGAAGGAGAGTGGGGTGGCGCCGCTGGCGAAACTCATCGCCTTCACCTCGCGCTTCATGGGCGACTTGCTGACGGGCGACGTGATGGCGCTGCGGGCGTCGGAGGTGAGCGTGGAGAAGATTGCGGCGGTGCTGAACTTCGCCTATGCGTGGCTCTACGCCACGGGTATTGCAAAGCTGGAAATGCTGGGGATGGCGACGGTGGCGGGTGTGATGCAGAGTGTGTGTCTGCTGGCGAACCTCACCCTCATGCGCTCCACCGTGTCCTTGCACGCCGCGATGCAGACCATCATGCAACGCCCTTCGCTGAAGCCGCTGCGGGAGGAGTACTCCACCGCGGTGCCAGCCAAGGTGGCGCAGTTCCGCCAGCACAACGCCGCCCTCTTGAAGACGCAGAAGCACAAGACGCTGCTCTTTCCGTACCTGCTGGCGTGGTGCATTCACGCAACGACGCCGGCGGCGGCTGACGAGGCGCAGAACAGCGTGACGAGGGACAAGGAGTGGCAGCGGCAGGTGTACGCGGTGCTGGACCTTCTCTTCACCCTCATGCTCACTCCACTGGAGAAGAACGCGCGTCGGCTGGATGAGACGTTCATCGGCGCCTCCGTGCACCCCGCCTCCTCGGCAGAGGCGAGCGCGACGGGCCAGCTGGGCTTCGAGGTGGTGGCGCTGACGCGCGCCGATGCCCCGACCCGATGGCGCAGCTCGCGCGTGGTGCCTTCGCCGTCTTCACGCAGCTCCTGCACGGCTCGACGCTGTCCCTCACGAAGAGCTGGCTCGAAACGATCGAGCGGAAAGGGCGGGCGCTCTTCTACGACTCGGTGGGGCAGCACATCACGGGTATTTTGATCCAGGAGAGCTTCATGTCGGTGCTGAGCCACAGTCCCGATGGCAGCAGCACCTTCACGATCGGAGAGGGCTGCAGTGTGGACGTCAACGTGGCTCAGCAGCTCATCGACCTGACCTACGAGATGGAGGACGCCAAGGTTGCCGTGCGCATCACCTTCCCCTCCGACTTCCCCCTGCACCCACCCACCGTCGAGCACGAGAGCGGGCGGGAGTGTGCGTGTCGGTGCGGAAGTGGCGTGCGTGGATGCTGAAGATGTCCGTCATCCTCTTTGGCGGGTCGGCCAACGTGTGGGAGTGCATCGACCTCTTCCACCAGAACCTCGGAGGCGCACTTCCGCGGCACCGAGCCGTGCCCGATCTGCTTCGCCGTGGTAAGTGCGGTGAACCACAAGCTGCCAGATGTGCGGTGCTCGGTGTGCCACAACTCCGCCTTCCACTCCAAC
>__CfaC1_21_ position 119189 to 135554
GCTTGATGTTGTTGCCCGGCGCCAGCAGCATCGACACGTTCTCCGCGCGGCACCTCCTTGCCGATCGCAGCCGCCACCTTCTCCACCCACCGCGCGGTTCCACGTCGACGCAAGCACCACCGCAGTGGGGAAGCACGTCGCGGGCACGCTGCCAGAGTCCACCTGGTTCACGTCCAGGCTCTTGCGCAGCCCGGTGGGGCCGGTCGCACATCATCGTCGACGGCACGCCCAGGCGCGGGATGTCGCGCGTGCACCCAGTAGTCCTTGCCGCCACCGAGGCTGATCTTCTCCTCCAGGGTCAGCTCCGACATGACCCTGTCGATGTCGGATGTGTGTGTGCGACCATGGCTGCGACGCGCGGGTCTCTTTTGCTGTATGCGTTTTGTGGGGTTGCGCCGGGGGAAGGGGAGGCGAGGGGTGTGTGGGGCACGGAGTGAGATAGTTAAGGCTTAGTGATGACTTGCAGCGTGCGTGAGAGCGAGAGCGAAGAGAGCAGGGAAGGATGTGCAGGGGTGGTGCAGGGAGGTACGAGGGGTGGGTGGCAGCCGGGGCGGGAGGGCACAACGGCGGTGCTGGTGGCCGGCGCCGGCCCCGTGCGCCGCGTCATCGCAGCAGCACCACCCACAAGGGTGGGGAGGGGCTCAGCAACACACAGACACGCCAACTAGCGCTGACGTCTGCGGCGGTGTTCTCTCGACTTACATATAAAGAGGGTGGATATGCCTGGTCAACACGGAAAGAGAGAGAGAAGCTACGAACGGGCAACCTGGTCGGAGCTACAACCAACGGGCAAGAAAAAAAAAAAGGCGAAGCGACGAAAAAGAAGAAAAAAAAAAAAGAAAAGAAGAAAAAAAGAAGAGTAATGAAAAGAAGCACCCTGACTACGGGCAGTAGTAGGGTGGCGGCGGTCGAAACTAGGGCGGCCAGCGAAGTGGGGAGCAGGCGTGCACATCGCCACACCAGCTGCCCCAGCTCAGCCCAACAAGTCTCCCCGCGACCCTGGAGGTGCCGCTGCTCGCCACCGGCAGCCGTCGCACTCGGAGGTGAGGAAGGGAGACGCGGGCAGTTCGCTAGGCGTGCGCGAGAAGGGCAAATGAGAGAAAAGAAGAGAAAAAAAACACGTACCACACATTAGTGTGCGGGAAAAGAGAGAGAGGCACCGCCGCCGGCAAGGTGACACGAACGGCCCTCACAGAGAGCCGCAAATCCCGTTGCAGGCGGTGGGCCTATCAGTTACGAGAGAAGAAGAGAGAAAGCACACAAAACGTCAAATATATATACCAATATCTGCGCAAGACACCACAGCCGGATATTCTGCTTTTCAATGAAGTGTGGGAGCTAGACAAAAGTACGATTGTTTTCTTCTTCCGTAAGGGCTACTCGCTCGCTGCATCCTGGCTCAGGGGCCCCACAAAGACAGGCGGGGGTGTGTGTATATTTGTGAAACGCCACACCCTCCAGTTTGCCCCCATCTCCGGGTGACACTTCCTACCAAATTCTCTTATGGAGGCATGTGCCTGCTGGGTGGGTCCGCGGGATGCGCCCCCCACAGAGTTCGTTTTTGGTAGCGAGTGTGTACGTTCCTCCGCCGGTCGAGCATGTTGACGAACCGGACTCGTGGCTCGAAGAAACCTTAGTGTACTTGGAGTCACGGGGCATAGAGGTCATTGCTGGGGACTTCAATGCCCGCCACCAAGCGTGGTGCCCCACGCTCGTTAGGGGCATGGATAATTTTCGTTCGGGCAGATGCAACTCGCAACCGCGGGGCACGTCTGCAGTCTTTCACCCTCACATCGTCGTGGGCCATAGCTAACACAGGCGAAATCACACGCCGCCCGACCCACAACAATGGTAGAGGCACTGCACCGGACGTGGTTCTGTACCAGAGTCGGTTGTCCTGCCGTTTTTCTGTTTTTTGTCCCCCCGAGTCACATCCACTAAGACTCGATCTCTTCGCCGGTAGCGATTACCTGCCCATTCGACTGACGATCGAAGACCGCTTCTGCCAGACGTACAAGCTCCGCGCGCGCTGTCCCCAGATCGCCTGGCGCGCTCTCCCACCCTGGAGTGAGATACAGCGCAGGGAGGACGAGTTTCTTCGCGGCCTTCGAAGAGTCGAGTGGCGGGAGTCCGGGTTCCGGCACCACCAGCAACTGGCGAGCATGGCGTCTCACGTGTTGCGCGCCTTGCCCCGTGCCAGTCGTCAGGCGCGCAGCACCCCAGCCCGATTGCCAGCGGAGCTGATGCAGCTGCGGGCGCGAACCAACGCCGAGTATCGGGTAGCCACCCGCGAAGACCAGGTGGAGATCCTTCTGCACTATCGCCAGATGATCACGAAGTGCTGGGAGGAAAAGGAGCTGAAGGAGTGGAACGCGATCGTTTTCTGCACCGGCGCGCGATGCGGCGGTGGACACGAGCGGTGTGGCAGAAGTACAACAACAAAGCCCGCCCACCTCCGCCAGCCCTCACGGGAGCAAGCGGACGCCCCCCTGCACTCGAGAGTCCAAGTGAAGTTGTTCCGGGACACGTTCATGGAGAAGTACGTGGTCTCAACGGATCCCGCTGCCGTAGCGTATGAAGCAGCGCTCACAGCTGAGCTACAGATTCTACGAAATCGTGCCCCGTCGCCCACCTCGCCGGTGAACGACTGCATCATCACAGTGGCAGAGGTCCAGTCGGCCATCGCGATGATGAACGCAAACCAGGCTGCGGACACGTGTGGGATGAAGCCTCAGTTCCTGCAACACCTGTCGCTGAACGCCATGGAGCTGGTCGCGTCTACGTTCTCCACTCTCCTCCGGGATGGGCAGATGCCTAGTGAGTGGCGTCGAGCGGACACGATTCCCCTGTACAAAGGGGCCCCGAAAGACCCTGGCGCGACGACGTCGTATCGCCCAGTATCAATTACGAGCTTGTTGTGCCGCGTAAATGAGGCGGTGATGGGCAAATCGCATCCTCCTGCACATGCGCGGACTGCCGAACGCAGGCTTACACCCCCGCCCAGTTCGGCTTCCGCCGTGGTGTGTTCGGCGGAGATGGCGATGGGCTGCATGCTGAACGACCTCCTCACAGGGGGGTCCTACTGGGTGCGATGGGGGCACCCAGACCGAAGCCTGCGGTCCTACTCTCGCGTAGTGGTGGCGGTGGACTTCTCGGACGCGTTCTGTCGCGTTACGCCGAATAAGGTGGAATGGGCGCTACGGCGGCGAGGATGCCCGGAGCCTCTGTGTGCGTGGTTTCGCGCGGTACATGACGGGGCGGTCGCAGAGGGTGTTTGTCAACGGTACGTTTTCGTCGCCTTTTCCGTGCCCTATAGGCTGCCCGCAGGGCTCAGTCATAGGCCCTCTCCTGTGGAACCTTGCGATGAATGACCTATTGGAGTCGCTGGAGGCGTTCTGTGCTGAGGCGGCGCTGGTGGTGTTCCGCAAACCGAGAGGCCCGGGTGAACATGCTCCGCATCAGCGACGGAGCCCCACCGTACCTGAGAGTCCGGAGGTGTTGCAGCGTAGGTGTGCCCTCCGTGACGAACTCATGGAAGCAGCTCGATCCGTGTCTGTGGACCCAGCGATCAGCGACCCGCAGGCAGCGTGGCCTCAGGAGGATCTGCCAAGGGTAGAGGTGAGTGGCCCCATGTGCGGCTTTACCGCTTACGCCGATGATCTCACGATCTGGGTCACCGCTCACTCTCCCCGATACGCCGCCCGGGACCATCCAGTGCATGCTGAATCGCATCTCCGCTGTGGGCACGCCCGAAATGGTATTGCCGTCAGCACCAAGACGGAGGGCAGGTGGATCTCTGATGCGCGAAACAAGGGAGGCCTCCCAGCCGACCTGTCCAGTGGCGCTATCGATTGGCACGGATACGCCCATCCTGATTCCCCCGATGGGCAGAGACGCCGACATACCGCCCATACGCATCCTTGGTCTCTGGGTGGACCCTCGCCTGACCTTCCTGCAGCATGCCGAGATTGCGCGGGAGGAAGGTCGATGCGCTGCTGCTAGACATGTCTCAGCGCACACCCATGATGCCCCCCAGCTTGAGGTACATTGTGCTGCGGGCAGTGGCGGCGCCACATGTCCTGGTGCTGTCCCCGGTGTTCTGGGCTGCGGCGTCGGTGGAGGCCAAGGACCTTCTCACGAAGACATGGAACAAGATCGCCGTTGCCATTACCTGTTCCTTCCGCACCGCCAGGACTGCAGCCGTCCTTCAGGAGGCTGGTCTACGCCCGCTAGCATTCCACGTGGAAAAAGCGCGGTACGCACTGCAGGGGAGAGTGTGGATGCTCCGCGACGAATACGCGTTTCTGTGGGCTGCGCCGGCAGGACTGGACGTCCCCGTCATTCGCGGCATGACCACGCAAGGCCACCGCCTGATTAAGGAGAAGGGTCGATGGACACAGGCGTGGCGCCACTTCCTCCCGGCTCCTCCGCTCGACCGGCAACATCGAGAGTTCCCGGCTCTGGGACAGACGCCCATTGGCGCCTTATCATATGCAGTGCGCCGCACAACCTTCTTGACTACTCTGTCTCTCGACGGTGCACGTCTTCCCCCGAAGTCACCGGAGCATGTGGAGTTGTTTCGGCGCTTCAACACGGCACAGCTGGCGGCTTCGGCGAGTGCGACCATCGAGCTGTGGACAGATGGCTCCGTCACGCCGTTCGAGGAGTCGGGCGGGGGCCTTTGTCATCGTGAAGGACGGGCGTTGAAGTCGACAGCGGTACGACGTCATTGGGAGACGCGGCGTGCAGCTACTCCATGGAGCGGGCGGCTCTTGTCTGTGGGGCTGCGAGCCCTCGTCGCACTTGTGGTGGAACACGACTGGGGCGACCAACCCATTCGGATCGTCACGGACTCTCTGTCGTGTCTGAGTGAGCTACAGCGAGGTCCCTTCCGGCAGGAGGAAGAGCAGATGGAGGAGATCTGGCAGCTGTGCTCTCGTCTGCCGACCTCACGGGTCTTTATGGTCTTTGTCTTCTCACACACGGAAGATCCCGACGAGGAGGATACGACCTCTCCGATGCGGTGGAACGCGCTGGTTGACAAGAGGGCTGAGGAGGCGCAGTCGGACACACCGGATGGCCCGCAATGGCCACGCGACCTTATTCGCCCTCGTATCACGGATCTCGTGGAAGCGACGGATGCGACTGAGGCGGCATGTGCAACGCTGCGTTACACCGCGTTGGGGAGTGCGGCACCAAGCAGGGACATTCAAAGCCTGCGCTTTCCACGTCACCAGCAAAAGTGGTTGATGCAGCTGCGAACTGGGGCTGTGTATCGGCTTCCTGGCTGGCGGCAAGGACAGCCCGAGAAGTGTCTCCACTGTGCTGCTCAGGTGGGACGTGCGTCGACAGACGGTTGTGTCAGCGCCGGTCGAGCACCTTTTCGACTGTCCAGGTATCCGGACGCCGCTCAAGCTCAAATCCTTGTGGACCAACCCAAAGGCTGCGTTGGACCATTTCATTGCGTTCACTGACGTACCGGGAGATGGCACCAACGGGCCGGATGCCCTGCTGCTTGCGTAGGCGAGGAAGGGCCCAGGGGCTTTTGCCCACTCTCTCTTTCGTTTTTCTGTCTTTCTTCTCCCTTTACTCCCTTTTTCTTTCTTTGTAGCCTTCTACAGCGTAGTGTGCTGCTGGCTCCTTGTTTTGCTTCTAACCCTTCAAAAAAAAAAAAAATAATTTTTTTTCCTTTCTTTTTTCCCTGGAACATGTCCCGTTTACCTTTACAATGGACATCATTTTTTTTTTTTTTCTTTCTTTTATACTCTTCTAAGTTATTCATATATCTAATTTTGCACCATCTACTTTTGAAAGAAAAAAAAAAAAAACATTTTTCTTTTCAGTATTATTGTTGTTTTCTGAGAACCTGTGATAGGAAAAATGGAAAAGAGATGAGCGTATGTTGTATTTAAACCCTTTCTAATCTCTCTCTCTCCTTTTCTCCCCCTCAGTCGGTCTCCGCTATCGGGTCCGTTTCTTCTCGTTTCCCTCACACATACAACTCTTTCCGCCACACCTTCACAACCCTTCACACATGCACTCGAACACACGTGCCTCTACGGAACTGTCCTCGTTAAATGACGCCTTCATTGAAGACGGCGACTGGGACAAGATTGGGAATGCTGTGCGGCACACCGTGATGCCGAATGTTGCCTTCCCTTTACGGCTGATTCTCGACGACAACGGGAAGACGGTTGAGAGTGACTTCAGAGTTAGCGTCAACAACCTCAACCAGTTGACGTTGATGAACGATGACGGCGCGGTAAAATGGGAAAACGCGATGAAACGCTTGCCACCGGTTCTGGGGATCGATTTTCAGTCGGTCCATAGGGGTGTGCAGGAGACCTTTCTTCGCCAAGCGGCGCAGGAGAAGAACCGCACGAGCGAAGCGCGGGCTGCTATGGATTTTTGGAAGGACCAGTTTTTCAGTTTCTCGCGCGTCCAGATGCAGACTTACGACGACATCCTGATGAGACGCGTAAGTCTCGCTGAGGCGCGTGGACGGCAGGAGATGCGGGGCGCAGAAGGACGCTTATGAGAACACTCTGAATTCTCAGCAGCAGCTCCACAAGCTACGCGAGGCGGATCTGCGCATGGCGCACCAACACGAGACCACGCGCCTGCAGCTCGATCACGCGCAGGAGCAGTTGGCCCAGGAGCGGGACCGCGTCGAGGCGCTCAAGAAGGAGCTGGACGCCAAGGATGTGCGGCTCAAGCGCCAGGAGCAGCAACTCCAGGGTACCCAGGAGAAGGTGGCGGGCCGAACGCGAGGCGCTGGAGGAGAAGATTGCCCTCCACCAGAAGCAGATGGAGGAGCTTCAGGTAGAGCAGCAGCGCGCAGCGGCTCAGAAGGCCGGCAACACCTCCCCTCGCGCACGAGTGGACGCCGAGCGGAAGGCTCTGGACGCGGAGAAGAAGTCCGTCGCTGAGGAGCGCCGTTTGACGAGGGAGATGGCGGAGCTCACCTTCCGGGAGCGCACGGAGATCGTGGAGGCGAGAGCCGCGATCAACGCGGAGCGGGCCGAGATGGCCAAGGAGCGCGGAGGTCCTCACAAAGGACATGCAGGCCCTTTCAGATCAGGAGGGCAAAAAGTTCTTTACCCCCCGCGAATTTCCCCTCTCGCCCCACGTACCCGGTGGTCGTGACGCCTCTCCGGATGCCGACGGCGCAGGACGCGCCGAAGAAGGTGCATTTCGTCGCGTCGGGATCGGACGATGACTCCGAGTCTCACAGCTCGGTGGAGTCGGAGGACCCCTTGAAGGAGCTCCTGGCTGCTCAGAAACGGCGGGTTCCCTCCTACGGGACGACGGCGCAGACGCGCGCAGAGGCTGCGGCCGAGGAGGAATCCGACGCGGAGTCGGAGGAGTGGGTACCGGACACCGTGAAGTGGCACACGGTGGCTTCGTGGGTACCGCATCTCACACGGAGAAACGCGCCGCTGTTCTTGCTCCAGCTCAAGGGCAAGTTCGTGACAGGCGCCGCCGGGGCAGACGACCTCACCGACCGTTTGTGGCAGCAGGTGGAACGGTGGGTGTACGCAGTGGCGACGGACAAGTGTCGCAACGTGCACATGTTGGAGCTCGGGCAGGAGTGCCTGAACCAGCTGCGCCTCCGGGTGCAGAAGGTGAAGGAGCCGAGCACCGACCTGCGCGCAGTGCAGCGCTATGTGGACGTCGAGGCGGACCCCTCGGATAAGCTGCTGGCCGCCTTCCAGAAGGTGAGGCCGCTCACGAAAGGCAGCGGCCGTTTCGCCAGCAGGAGCAAGGGCGAAGCGCGCACTCGGTCTCCTCGCCGGCGGTCCCCTGCCAGCCGCTCCCGCTCTGCATCCCCGGGTGACGCCGGCAAGCACGCTGCCCTTTTTTTGCACCCCACTGCCGGCGCTACGGGCACCCCCACCAAAGACTGCTTCCAAAAAAAAGGGAAGCGGGCCGGCTCGAAGTGAATCGAGGCCGAGCCCAGCCAGTCGCGGTGGCACGCCCCCACCGATGCAGCGCTTGTGATCGGAGCGCGGAACCGGCAGTCGGGTGTCCTCCGCCAGGGAGATCCGCGTCTGTTCTTCATCGACGACGGCGTCGTGGAGCCCGAGGTGGCCGTCATGCTCGCCGCCGCAAACGAGGCCGCCAGCATGATGTGGGCGGAGAGCACGTGGCGCTCGCGCCTGAGCGTGGGCGGGCGTTTCGAGGCTTTCTGCCAGCGCTACCGCTTCACGGACCCACGCGCAGCGATCGCAGCCTTTCTCTTTGCCAAGCCCTTGAAGGTGACAACGCGGGTGCAGTACGGAAAGTGGCTTCGGAACATGGTGCTTCGCCCAAAAGACCCGTTGGACGCGTTGATCGCGGGTCTGCAGCGTGTGGCGGCAAAAAACAGAGACGAAGCAGGCGCGGCCGCTGAAGCAGCAAGAGTTGTTCGCTCTCCTCGAGCGTCTCCCGTCCCTCGACCAGCGAGTGGCAGTACGCCTCGCTTGGATCACGGCCAGTCGTTGGGGCGAAGTGGGGCTGCTGCGACGCCGCAACTTCTTTCTTCAGGCGGACGGCAGCGTTGTGCTGGATTGGGCAGCCATCCCCAAGACCGCTCAGATGGACCCCAATCGCGCCTCCCGGTACGTCAAAATATCGGGGTACGACGCGCTTCAGCTGCATCGGGTGTTTGCGACCTCTCCGCCCCGACGCTCCCTTGACAACCCTCAGCGATCGGGAGTTGCTGAAGCAGCTTCGCGAGTACGGGTGCTCAAAGCACTCCATCAAGAGGGGAGCACTCCAGCATGTGGCGGCCCTCATGGCCGAGGAAGGCGGAGAGGAGGACGTTCGAGTGCTGTCGCAGTTGGCGAAGCACAAGACGGACTTGGACCTGCCAGGGACGACGGTGGGCTACGCCGGACCGACGCTCGGAAACCTGGCGAAGATCAACAAATGGGTCGCGAAGTTGTGACGGACTTGTTTGTGGACATTCTTGCCGCGGCCCCGTGGCATGGTCCGGAAGTGCCCCTGTCTTCAAAGCGCGCCACCATTACTCGTCGTGCTCACCAGACGCGCGTGGCGACCCTGCGAGAGGAGTTGGAGCTACCTCTGCAGCAGACAGCTGTGTCTCCGCTGAACGTGGAACGACTCCGCGAGCGGATGCTTCCCCAGGTGAAGGATCGTTTGGATCACATCTGGGAGACCCTTGGCCACGCCCTCCCGATCGAGGTGCAGCACCCGGCCTAGTAGGTGCCTTCATGCAGCCGACGCAGACCTCCTGATGAGCACAGGGGTAGTGTCGAGGGCGACCCCATCCGTTGAGACACGAGGGTGGGTTACTCCGTTTACCGTAGTTGAGGAGAAGGAGACGGGGTTCCGGCGCCGCATGATTGCTTGGCCGAAGGCGAAGAACGCACAGGATGTGTACGAAGCACAGCTGCCTCTACAACACGTATCGTACTACCTTGATGCTGTTCGCGACGAAATAGCCACGGTCGTGGACCTCAAAGCGTCCTTTTTCCAGGTCGAGCTGCCTCTCGCGTGGCGCTCCCTGTTCCGATTCTACGACGCACGTGGAATGTTATTGGAGTTGACGCGTCTGCCCATGGGATACGTCGCCAGCCCAGAGATCATGCAGCTCCTCGTGATGGCAGTTGCTGGCCACCCTGATGTTGTACAACCGCAGTACGCACTGCCGGACGCAGTGCGAATTGACGTTTGGATCGACAACATTAGATTGTCTGGTAATCGTCAAGATGTGGAGCGGGCTCAGGAATCCCTTCGGCAGACGTTGCAGTACGCAGACGTCACCCTTGGTGAGGCGCAGTGGTTAGTGACTCGGTACACGTTTCTCGGCGTGGTGTACGATCACAACAACTGCTCAGTCGCGCTGGCACCTAAGTTTGTGCGAAAGTGTGCGGCTGCGCCGCTACCCTCGCACTCTTCGGTAGCAGATCTAGAGGTGTTCATTTCGCGCGCCTTTTTTGCGGCAGCGGTCTTGGACATCCCTATGATCCATTACTACTTTTTGTTGAAGCTTACTCGCAGACGCCTTTCGGCGCTTAACAGGGGACTAGTGCGGCTGGAGGAGAGTGCCGCATTGTCTCCGGCGGCGACACGACTGGCCTGTGAGTTGCGGCAGCGAATATTAGTGAACTGTGCGCGAAAAGTCCACCTTGTGCAAGACACACCGGCGACGGTCCTAGCTACAGACGCTTCCATGAGTGGCTGGGGTGCGGTGCTGCTGCCCCCGAGTGGACCTCCGTTGGTGGTCGCTGGCGCGTGGCGTCAACCTCCACGCTTGATTATGCAAGCTGAAGCGAGGGCTGTTCACCTAGCCTACCTTGCCTTGGAACCGCATATCGCGAACCGTACGGTTCACGTTTACGTGGATAACACCTCGGTAGGGTACTCGCTTCGAAGGCGTCTCACAAAATCGACAGCGTTGGCAGTGGAGTTGCAAGCTATTGATCGCGTTGAGCGCAAAATGCGCATTCAAGCCACCTACACATACGTGCCGTCTGCCAAAAACCCCGCAGATGCGCCGTCACGTGGCCGCCCACTGTCCGATTTTGACTGGGCGAAGGGGTATAACTTGCGAAGGGGAGAGGTGGAAAAGCCCAAGATGATGAGTCTGAGGCAAACCTCCCATTCGTGAGTATGTAGATTGTGAGTTATTTCTTGATAGATTGATATGGCATACAGCTGAGAAAAGAAAAACTAACAATGAATAAAAGAAAATAATGAATTGTCTCTGGGCAATCGCTGAAACAGATTGGCCCTCTTCTGATGATCCGCTAATTAAGGACATCATTTGTTTACTCACTTTCTCTTCTTCTTCTTCCCCTCCTTCTCATCTTGCGTTACATAGCGGAGTCGACTGAGATTTTTCTGAGAACCTGTGATAGGAAAAATGGAAAAGAGATGAGCGTATGTTGTATTTAAACCCTTTCTAATCTCTCTCTCTCCTTTTCTCCCCCTCAGTCGGTCTCCGCTATCGGGTCCGTTTCTTCTCGTTTTCCCACCATCCCACCCCTTTTCCAACCCCTCGAGGTGGAAAAGCCCAAGATGATGAGTCTGAGGCAAACCTCCCATTCGTGAGTATGTAGATTGTGAGTTTTTTCTTGATAAATTGATATGGCATACAGCTGAGAAAAGAAAAAACTAACAATGAATAAAAGAAAATAATGAATTGTCTCTGGGCAATCGCTGAAACAGATTGGCCCTCTTCTGATGATCCGCTAATTAAGGACATCATTTGTTTACTCACTTTCTCTTCTTCTTCTTCCCCTCCTTCTCATCTTGCGTTACATAGCGGAGTCGACTGAGATTTTTCTGCCTTTCTGTTAATTGTTTATTCCTTTTTTTTTTCTCCGCGCCTGCGCCATCTGCAAGCGCCACCACACGTGCCGAGAGGATTACTCTGAGCCACGTGCCAATAATTGGGAGAGAGAGAAAGAGAGAAAAAGAAAGATTGGGATAACGCACAGCCGCGACACGTCACGCTGGACTGACATTACCACTGCCAGGGGTACTGAAGGCTCTTACCCTTCCTTCAATCTGTTTTTAAAACAAAACACATACCCGCTATTCTTGCACTGGGATGCCGCGTGGTTTTAAGAGCTCGCAGAGCAGCGCGGCCCGGCGCCATGGTCGACTCCATGGGTGCGCCAGCCGGTCTCTCCTCCTTCCTTGGCGGCTTCAGCACCACCGCCGACACCACAACCGACGCCGAAAACGAGAGCGACTACGCGGTTAATCTGAAGCTGCTCAGCAAGACGAGCGAGATCACGAAGCAGAAGGCGTTCGAGAAGCTTCTGCTGCTCATGCAGACGACTGCGATGGAAGTACTGCTGGCAGTACGCCGAGGCAACCGCAGAGGCAGTGATCCAGCACGCCCAGCACCCAAAGCCTGCCATCCGCGCCTTCAGCTTCAACCTTCTGCAGGCTCTCATGAGCCGTGGGACGGAGCTGAAGAAGAGCGTCGCCCCACAGCTGAAGGTGCTGGCGGGGATTTGGGTGATGGGAATGCATGACATGGAGCTCGCCGTCTCACGCGCCGCCACCCGCCGCCTTTGATGCCGCCTTTGCTGCCGACAAGAAGGCGCGAATGCTGCAGCAGTTTATGGAGGTGATCGTCGAGACACTGCGCACCGCCACGAGCGAGGTGATGGCGACGCGGAAGCCCCTGCACGATGACGCGCTCGACCCAAAACGCGAACCGCCTCTACGCGGCTCTGAAATCGATGGGCTACATGATCAAGCAGGTGAGCGCCTCGCAGCCGGCGGTGCTGAAGTTCGTGCAGGACGCCGACGCCTTCGGCACACTCATCCCCTCGCGCCACCCAGCCAAGTCTTACTTGCTCGGTAAGACTCCGCTGTCCCGCTCTGCCGTGCTTGCCCTGCTGCGTGACGTGGTGACCATCTGCCCCGCCACCCGCGAAGATTCACAAGCTGGTGTCCCAGGCCCTCGAAGGCGCCATTCTCCGACGTGAATGTCGCTGTGGCGTCTCGCACGTGGGAGCTGATGCTGTACTGGTGCCGCACGAACGTGTCGGACGTGGTGAGCAACATGAAGCCTGGCTTCTTGGATGACGTGGTGAACAGCTTTATGGAGTGCGACAAGGCGGAGCTGGCCGATGTCATCTACCCCTGCCTCTTTCCGCTGCTCACCCTCCCTCTCAAAGGACAGTCGATGCGAGGGCATGCTGGACGAGTTCTGCGCTGCGCTGGTGGAGAAGCTGCGCCAGGTGACCGAGACACCCAACGTGAGTGCCCGCGACCTTTGGCGTCTTCTTGTCTGCCCTTCTGGAGTGCTGGGAGCTGCACTGCGTCCGCAAGAAGTCGAGTGGTGCCCCTGCCGACAGCGTGGAGCTCTTCACGGTGATCTGCTACGACTTGGTGCTTCTCATGCAGAGCGATGCAAAGGCCACCCGCTATCAGAAGACAGCGATCCAGACGGTGGCGAAGAGCCTTCTCAAGACAGCGGGGCGAACGGAGGACATCTTCCGGCAGTGCATCGACGTCGTTGCCGCACGATCCCAGCGCCGCGTTTCGCGTCTTGCCCGACACCCCTTCAGCGGTGGAGCAGCGCAGCTTTGATCGCTTCCAGGGGCACCTCCTCGGTCGGCTGTGCGCGACCCTATCTGAAGCATCCCCGTCCCCCTCTCCTTCCACCTCCACCACCACCGCCACCACCGCCGCTGGTGCTGCTGCGGTAGGTAAGCCCGATGCAGCAGGCAGCACGTCGCGCAGCAAGGCCGTTGTGTTTGAGGTGTCCAACAGCTGGTTGGCACAGCAGGTAGGCAGCGGTAGCGGTGCGGGGGACGGAACCGGAGCCATAGCGGAGGGGCTGCGCTGCGAGTCGCTGGCCGCCTTCTTCGAGGAGACGCAGGCGACTTCGTTCACGCCTGTTGACACCGGTCGCCGACGCAATCTCGACGGGCGTTGGCGGCGCACCTGCGCGGTGCCTCGACAGGCAGTGAGAAGGACGGCGGCAGCGGAGGCGCTGCTTCTTCATCGCGCACGGCGGCCCTCGCGACGCTCGTGACGGTGGCGCTGGGGTGGCGTCACCGGCCGGTCACACAGGCCCTCGAGGAGGCCACCTCGTCCACGGAGGAGCAGGCGCTGAAGGAAGCCGCGCTGCGGCACATGATGCAGGACCCGCTGAAGCTCTTCGACGTCTTGGCTGCCGCCGTGGCGCGACTCGATGCTGAACAGGCGGAGCGCTGTCTGTGGCAGTACGTGGAGCGTGGGGTGAGCCTGAGCGCCGCACAGCGCGAGGAGGTGAAGAAGGCGCTGCAGGCGGGGCTGACGGACACAGTCGCGCTGCTCACAGAGGAGGAGAGCGACTCGGAGAGTGGAGACGAGGAGACAGGCAGCGAGGCGGACACGGCGTCGTCGACGTCGACAGACACTTCGTCTGACGCGTCCGCTGCCTCCGAGTCTGCAGAAACGTCGTCTGCGGAGAACGAGGATGAAGACGGCGACGACGCTGACGCGCAGGCGCGCCTGATGAACCGCGGTCCGGTGGTGCAGCGTACCCTCCTGCAGTGGGCGGCGCTGCTGCGGCCCACTGGCGACCTAGCGCAGCTGATTGGCCTCACGACGGACGACGTAACGGCCATGCTGCTGACGCCGCTGACGCACCTGACAGCTGCACTTGGGCCCCAGATACAGTATGAGCAGTTTCTCTCCGTAAAGGTGATGCGGCTGGTGAACAGGGCTCAGCAGCAGCAGCAGCGGCGCGCCACGGCTGGCAGCTCTGAAAGCGACGACGGCGAGGAGGAGGACTTTGTGAAGCGTGCGTGGGACGCGAAGCGGCACTGGCTGGGCACCGACGCCGTGGAGGCATTCGCCGGTGGAGATGACGAAGCTGCTTGACAGCTACACGGTTCCGCAAGACGCGCGAGATGCCGTAGCGCTGCCGCTGCTGCACGCCACCCTGGACGAGAGCGACACCCTCCCTCTCTGCCTCTCCGCAGATCACCGACTTGCCCACGCGGCGCCATTTGCCTCGACGGTCGCCCTGCAGTCGTTCGTGACGACTGAGAAGGTGTGGCAGCAGACGGCGGTGGCGGTGGACACGGCGGCCCTCGTGGCGAACGAGACGGCGCTGACCTTGTACGACGGCTACCTCTCTCTCGACCTTCTCCATCCGCGTCTCACCACCGTCGTGCGCACCGCACAGCTTCTCCGTCTGATGGACAACGTCGGCGGAGCAGAGGCGGCGGTGGCGAAGGCTGCAGAGGACCCGAAGGCTGTTGCCCGCCTCTTCTGCGAATTGGTGCGTGTCGCGGCTGGACGAGAGGCGCTGGCGAGTGCGGCGTGCCGCACACTGTTTGAGAAGGTGCTGCCGGCGATGCTCGCGTGCTGTGACGTCGCCACCGCGGCGGTCGACATCGCGACGCTGCTCGCCACCCCTTCTGACGAGTCGGGCTTCCCCTACCTGCTGCCGACGTTGGCGGCCGTGCTGCGTGATATTGCTGTTGTTGAGGACACTGCCTTCCTGCGGCGTGCGATGCGGCTGGTCAGCGCGGTGTCGAACACGGCGGTTGCGGCGCTCTTTTCGCCGGACGGCGCGCGCGGCATTGCTGCACCGCTGGCGCTGGCGTACACGACCTTTTTCTCTATCATGGACGAGGCAGCGGATCGACTGCGCTTCAACATTGCCGCGCAGATATCACCGGAGCGGGAGCGGCTGCTGCTGGAGGCGAGCTGCCAGCTGCCGTCGTGGGACTTGACAACGGCAAAGCTGACGCTGGTGATTGTGCGCCACCTTGCCTCTCTGCCGGCGGTGGCAGACAGCACCGTTCGCAGTCTCATCCAGTACGCAGCACGGCAGACGCCGCTGGCGGGGCTGGAGCTGCTGGCCGAGCTGTCCTGCACCCGCATCCCCACCCCCGATGTGTACAGCGAGCTTATCCGCGTCATCGTCGATGCTCTCTGTCGCTGCCACCGCCTGCGCCACCTCCCGCCAAACGGACGTCTACAGAAAGAGAGCGGTGCGATGGTGGGCGGCGGCACGCCAGTCTCACTTACCACGCTGCGCCGTGTTGTGATGGCAGCGGTGTTGGCGCGGCGTGGCGTGATCTTGCACAGCCGCATGGATGGCGTGTTGCGTGGCACGGTGAACCTTGTCGTCTTTGATGCCGTCTGCGAAGCCGTCTCGCAGCTGCGCACGACGAAGGAGAGTGGGGTGGCGCCGCTGGCGAAACTCATCGCCTTCACCTCGCGCTTCATGGGCGACTTGCTGACGGGCGACGTGATGGCGCTGCGGGCGTCGGAGGTGAGCGTGGAGAAGATTGCGGCGGTGCTGAACTTCGCCTATGCGTGGCTCTACGCCACGGGTATTGCAAAGCTGGAAATGCTGGGGATGGCGACGGTGGCGGGTGTGATGCAGAGTGTGTGTCTGCTGGCGAACCTCACCCTCATGCGCTCCACCGTGTCCTTGCACGCCGCGATGCAGACCATCATGCAACGCCCTTCGCTGAAGCCGCTGCGGGAGGAGTACTCCACCGCGGTGCCAGCCAAGGTGGCGCAGTTCCGCCAGCACAACGCCGCCCTCTTGAAGACGCAGAAGCACAAGACGCTGCTCTTTCCGTACCTGCTGGCGTGGTGCATTCACGCAACGACGCCGGCGGCGGCTGACGAGGCGCAGAACAGCGTGACGAGGGACAAGGAGTGGCAGCGGCAGGTGTACGCGGTGCTGGACCTTCTCTTCACCCTCATGCTCACTCCACTGGAGAAGAACGCGCGTCGGCTGGATGAGACGTTCATCGGCGCCTCCGTGCACCCCCGCCTCCTCGGCAGAGGCGAGCGCGACGGGCCAGCTGGGCTTCGAGGTGGTGGCGCTGACGCGCGCCGATGCCCCCGACCCGATGGCGCAGCTCGCGCGTGGTGCCTTCG
>__CfaC1_07_ position 462109 to 479026
TTTCTTGAGGAACAAGGAACGTAACTGCCAAATTAGGAGGCGCCTAACTCCTAAAAAAACAATCAGAGGGATTTAAAAAAAAATCCAAAAAAAAGAAGAATTGAGCATTTCGCTATCGATGAGAAGTGGATGAACAAGGGAGAGCTGTGAGCACAGAACCAAAAAGAAGAAAAGAGAGGTATCAGGATGCACACCCTTCTTCTTCCTCTCTGCCTTGAGGCATCCTTCGTCAGCTGGGTCTCACAAAAATCTTAGGGAGTTCTAGAGAGAAGGCGCCACTTGTGTGAGCGGGCACACGCCACTGAGCAACACAGTGCCTGTCTTTGTGCTCTCTTCTTCTGGTGCCGCTAAAGCGCGTATCGGGGAGCAGAGGAATGCGATGCGGGGGCTTCAAAACGCTTTTAAATTTTATCCACTCCTGAGGTTGCTTAGTCCAGTACCATTGCTAATAGAAGTGCTGTGCGAATTTTCTTGTTTCTCTCGCTCTTTTGTTTTTTGCCTCACCTCTTCTCTCTAATTCTCCTACCATCTCCTTCTCGTCTCTCTCTTTCTCTCCTGCCTTCATTTGCTACCAACGCGTGCCTCCTCCACATCACCTCCGCAACTGGCCTTCGCACATTTCTGCACGCCGCAGACAGATCATTTCCCCCCTTAATATCTTTCTTTCTTATTATCTCTTGTGCCTATTATCTAGAAGAATCGACGAAGACGCTAAGCGACGAGCAATACGCATTTTTTCACCGCGCACGTTCTTGCAGAACAGACTTACGCCCCACGCAGACGTACTCGCAGGACGACTCGCCCGGACACGATACGTGCTCATTGTGATCGTCTTTTTGTTCTAGTTTAGTTTTTTGCTTTTCCTCTTTTTTTACCTTGTTACGTTTCTGAGTGTGCGTGTGTGTGTACTTGTGTACTTTGTAGGGCGAAAAGAAACAAAAGAACACCGAGTTGGTGCCGCTCCCTCTCTCTGTCTTCCTCTAAATCTTTTTCTAATTTTTTTTTTGCTTTCATCGTCGTTTCGTTGTGCACTCCGCGTTTCGTAGGCGTTCCCCTCGCCAACTCTTTTATCTCTTTCTGTTTTCTTTCTCCATTTTTCCCTTTCCTTTAATTTTTGCTGTACCAAAGTCCTTCGCAGAACTCACAAGCTCGTACCCCCGCAAACACACGCGAAACAGACCAACGAGTCGAAGAAGAAGAATAGGGGAAACGAAGGACCCGTACAGCATTGGCCAACACACAGCGAAGGTGCGCAACATCAACTACTTCGCTCTTTTTTCTTTGCTTCTTTGTTTCTCTTTCTTTTTCTCCTCCCCCTCCCCCTCTCTCCTCATCCCCCCTCCTTGGTTTCTATTGCGCCTTCGTTTTGAGATCGCAAAAAGCGGAAAACCGACAACTGTGTATTGCTATTGCTTTTTGTTTTCTTTTTTCTTTCCTTGATCCCCTTCCCCCGCTTCCTCACCTCATACTTGGCTGCTGCGCGCAGAGGTGTGTGTGTTTGCAGGTGTGTTTGACTTCAGTAGGGGTCATACATCACTAGTTAAGGGGAATAAGCGCTTTTGAGAACAAAAAAAAAAAGAAACTAACAATAACGAACACAGATAAGAGAAATACAAAGTAAAAGAAGCCGCAAGCACTTCGTCTTTCTCGTGCACTCGACAAGGGGTAACCTAGGAGAGCAGCAAGGTTTAAAAAAAAAAAAAAGAGAGATAGAAAGACATCGCGAGGACGCTCTAAGAAAGAAAAAAGAAAAAGAAGAAGACACATCTCCACTTACGCACAGCTATTCGCACTCACAGACTCGGGGACTGGGAAGGATTTGGGCTTACCTACAATTAGCCGCAATATTTCTCCACTACTCATAAAACGAACACACAAGCAAAGAAAAAAAAAAGAATAAGGCACGTACACGCAATTCGCACACAGGCTGACACACGCTAGCTTTCTTGGTGCCCCGCCACTAGATTGAAGCTGTGCGACTGTTTACTATTTTTTTTTTTTGAAGCCGCTTTCCAACAAGGTTGGCAGCATCAACGGTACACGAAAAAGAGAAAAAAAAAACGAATCGCAGCGCAAGCGCACTAACTGCGGTCTAAAAAAGGAAATAAAACCCATATAACAATTGGTAAAGCTCTTTGTTGAACCGAGAAAGAAAAAGAAAAGCAAACAACAAAGGAGGACTTTGTTTTGTTTCACGGTCTTTACTTCAAGCCTCTTTTACTTTGTGTGTGTGTTACGTGTGTGTGTTTGTGCGCTTTACGCCGCATTTGCTAGCATTATATTTCTTCATCTCCTTTACTAATCGAGATTGTCCGAGGCTTTTTTTTCTGCTTTCACAGTTTTTTGCTGTCTTGGTGTTCCCCCACCTACCTCTGACGCGAATCACTTTCTCTTTTCCTTTTAAGTGAAGAAAAGTAGATCTTTTCGAGCTTGAGTGTCAATATTTTTTCTTCTCTCCTAGTGCCCTACTGCTGCCTGTTCTGCCCTCCTGAATCGCGATCCTTATTGCTCGCAGCACGTTATTTTTAGGTTTGTTATTATTATTTGCCTGTCTTTTTTTCTTATTTTTATCATTTTTGCTAATTCTTTTCCTTTTTACATCTACTAACTCTTTCCTTTTCTACGCGAAAAAAAAAATACATTCACTGAACATTTTTTCCCTATCCTCGTCGTTCTTTCTGCTCTTCGTTTGCGCGTCGTCGTCGTATCACTGGTACGTAACAAAAAAAAAAGAAAAAGAGTGAGAGATAAAGCACAAAAAAAAAAGATCATCGCCTAGAAGTCAAGAAGGAAACTCCTTTTTTTTTTCGTAAAGTTTTCCTTTTATTTATTTCGTTGTTATCTTTTCTATTCTCACCTCTTTTTCCCCTCCTTTCCCTAGTGCTGCTCACTAAATTTAAATCGCAGTTCTTTTCCCCTTCTCCTCTCTTTTTTTTTGTTTTCTGCTTTTTTTTTTTTTGCACATTGTTTTTGTGTGTGTATATCTCTTGTGATTTTTGTTTTTCAATTGCTTTTCCCCCTTCTCTCTCTCTCTCCTCAAAATCAGCAGGCAAAGCGGACCGGCTTGCGAAAAAAACAACAACACAACTATAATAACAAAAAAGATTGGCAAATAACAAAACAGCGAATTCTGTTTTCTGCCTCTTTCTTCTTTTTAAAATCTCTCTACCGGCAAAAAAAAAAAAGCGTACGTAGTGGAGCTTTACGATAAATAGTATTGGTAGTATTGAAAGAAGGAGGCCGTGTTTTTTGGGCACCCCTGAGAACCTTAACTCCCCCAACTAAATCGCAAGAAAAAATCTTGATTAAAAAAAAAAAAACACATTTGCTTATCTCACGCACGAAACACACACACACACAGAGAAAGAAAGAGATACGGCGAAGTAAATACTTTCTCCCCTGCTCTCTACTATTCTTCTCCTTTTATTTTTAAATTTGCTTTTTTTCTTCCTGTACGTTTTTAATTTACATTTTTCCACGTCGTAGTGCCGTGACGAGTAGACGGCTCAGCAATCACATTCACGTCAGCGCGTGCGCACAAACATACAGACACACAGACGCACCTAGCCTGGCTTAATTCTGTTTGACTTTTATCTTTTTTTTGCCTTCGTCTCGTACTGTACCTGTTTTTTCTCCGTAAAGAAAAAAGAGACCTCTTCTACTGTCGCTTTCTTTGTTGTTGACGTTGTGCTTTCCCTTGTTTTGGCTTTCTTCCTTTTTTTTCTGCTTTTCCTCGCGTGACGATCAACTCTAGCTTATCAAAAAGAAAATTGAAACTAGCACGGAGGCGACGGACTTTATTCTTCGTATAATTGCTGCCAAAATATCATTTCTCTGAGCTTCAGAGCTCTCTTGCCATTCTCCCCTTTTATTCTTCTCCGGTGAGAGTAATAACAAAGAAGAACGACACGGCACAGACGTAGGCGGCTTGCTCAGCTTTTTTTTTTCTTTCTAAATTCATTTTCGCTCTTTTCCAAGGCAGACCCATTTTTTCTCATCCGGGCAAACCATCGCCGAGCTTCTCGCTGTGTCACCGTCGCTTGTTGTCGTCTCCTGGAAGAGGTGTAAATCAGCGGCTCGGCTGCGAGGACCGAAGACTTCAAGGCGGTGCCGAAACGTGCGGCGAAGCAGAAAAAAGAAGCAGAGGAAAAAAAAACAAAAAAGAAAGTATCAGCCACTCTATTAGAAAAAAAAAGAAAGAAGAAGTGCATTTAACGTTTTTGGTGGATATCCGTTGTAGTTTAGTTTTTTTTTTCTTGCGTACCACTATTGACAATAGGTATCTATTCCCCTTTATACTTCTTTTTTAAATACATTCTTTTCCTGTTTGTTTTCGCTTTGCGTCTGTTCCGCCCTCTGTCTGCGATTTATTACTTATAATTTCTTTTTTCCCCTTTATTCGCTTTTTTTTTTCACACTTCGCTCACAACATTCTTTCCTTTTCTTGCTTTTTTTGGCTTTTTTTTCCATCTAAAAGTGCATAGGGTTGAGTGTACCCACCTCCGCGGTGTTGACATACCGCATTCTGTTGACAGGGCCGTGGCCGTTCTTCTAGCTTAAAAAACCAAAAAAAAAAAAAGACGCACGCGGAGAACATAGTGAACAGCCCCCTCTCTTCTTTTTTCTTCTTTTTTTTTTCTGTGCGAATCGGATCGGCGTACGCCAATCCCCCTTTTTTCTCTCTTTTTTTTTGTGCAGGGCTGGAAAAAGAACAACGTCATCGTCGAAAGGAAAAAGTAGGAAGAGGGAGAGAAACACTTGAACACAAAATTGTCATCCCTGCCAACGGTGCGCACCAAATAAAAAAAAAGACACACACACACACAAGAACAGCAACAACAGAGACGAGGGTTTACGTCGGTCCTTCTTCTACCTTCAGCGCCCACAGCTGCTTTACGGGAATCCTTTTGCGCTGCCATCAAAATAAAAGAAGAAAGGGGAAAAAAAAAATAGCGAGCACTGATTACAAACTCATCCTTTTTTTTATATAGTGCCCTCTATTCTATTATTTCCATTGCTCTTGTATTGTTTTGTATCTGCAAGCGCCAGTATTCGTGTCTTTGTTCGCTCTCTTTCTCTTCACGCATTCGCAACGACGACCCTTCCCAGTGTCCAGCGCTTTTCAAAAAGAAAGAATATCCTTTTTTTCCCAATTTTGTTTTAATTTGGAGATTATAGTTTGAGTCTTTTCTTTTCTTTTTTTTTCTGTTTTCGCGCGCTGTCGTCGCACGTCGTCGCTCACACATATCCGCCTCTCCTCCCTCCGCGCCGTTTGCTTTTTCCTTTGTTTTCTGTTTTCCCCCTTCCCTCTCCCTTCCTTCCCCTCTTTGCTTCTCTGTCGTGCGCTTTGCGCTCCTCTCTTTCTTATTTTCACTTCCTTCTTTCTCGTTTCAGTGTTTTCCTTCACATTTCTTCTTATTATTCTTGTTATTCTCCTCTTTTCCTCTTGCTCCCTTTTCTTCTTCATCCTCACAGGTTATCGTTGAAGCAAAGATCTCTTGGCGCGCTTTCGCCCTCCCCAGCGTTGTTCTTGGGTCGGTGCCGCCTCCACTGCTTTTTTTTTCTTTCCTCCCCTCTACTGTTTACAGAAACAAAAAAGAAGAATATTCTCAGTGTGTCTTTTCCCTTTCCCTGCCTGTCACAGTCTTGAGAATTCAAGAAAAAGAATTGCAACAATAAACCAAAAAAAAGCGTAGTTTCAGTAGTAGCAGAGGTTTTAAGAGTGCTGTTGAAGTTGTACGCAAAAACTTTTTTTTTCCTGGTATTCTGCCTTTTCTTTCTTCGTTTTTTCCCCCTTTTTCTCTCTCCAGTTTCTATTCCCTAGTCGCTGTGCTCGAGAAAAGGCTTCTTGCATTTTGAATTTTTCTGAGAACCTGTGATAGGAAAAATGGAAAAGAGATGAGCGTATGTTGTATTTAAACCCTTTCTAATCTCTCTCTCTCCTTTTCTCCCCCTCAGTCGGTCTCCGCTATCGGGTCCGTTTCTTCTCGTTTCCCTCACACATACAACTCTTTCCGCCACACCTTCACAACCCTTCACACATGCACTCGAACACACGTGCCTCTACGGAACTGTCCTCGTTAAATGACGCCTTCATTGAAGACGGCGACTGGGACAAGATTGGGAATGCTGTGCGGCACACCGTGATGCCGAATGTTGCCTTCCCTTTACGGCTGATTCTCGACGACAACGGGAAGACGGTTGAGAGTGACTTCAGAGTTAGCGTCAACAACCTCAACCAGTTGACGTTGATGAACGATGACGGCGCGGTAAAATGGGAAAACGCGATGAAACGCTTGCCACCGGTTCTGGGGATCGATTTTCAGTCGGTCCATAGGGGTGTGCAGGAGACCTTTCTTCGCCAAGCGGCGCAGGAGAAGAACCGCACGAGCGAAGCGCGGGCTGCTATGGATTTTTGGAAGGACCAGTTTTTCAGTTTCTCGCGCGTCCAGATGCAGACTTACGACGACATCCTGATGAGACGCGTAAGTCTCGCTGAGGCGCGTGGACGGCAGGAGATGCGGGCGCAGAAGGACGCTTATGAGAACACTCTGAATTCTCAGCAGCAGCTCCACAAGCTACGCGAGGCGGATCTGCGCATGGCGCACCAACACGAGACCACGCGCCTGCAGCTCGATCACGCGCAGGAGCAGTTGGCCCAGGAGCGGGACCGCGTCGAGGCGCTCAAGAAGGAGCTGGACGCCAAGGATGTGCGGCTCAAGCGCCAGGAGCAGCAACTCCAGGGTACCCAGGAGAAGGTGGCGGCCGAACGCGAGGCGCTGGAGGAGAAGATTGCCCTCCACCAGAAGCAGATGGAGGAGCTTCAGGTAGAGCAGCAGCGCGCAGCGGCTCAGAAGGCCGGCAACACCTCCCCTCGCGCACGAGTGGACGCCGAGCGGAAGGCTCTGGACGCGGAGAAGAAGTCCGTCGCTGAGGAGCGCCGTTTGACGAGGGAGATGGCGGAGCTCACCTTCCGGGAGCGCACGGAGATCGTGGAGGCGAGAGCCGCGATCAACGCGGAGCGGGCCGAGATGGCCAAGGAGCGCGAGGTCCTCACAAAGGACATGCAGGCCCTTTCAGATCAGGAGGGCAAAAAGTTCTTTACCCCCCGCGAATTTCCCTCTCGCCCCACGTACCCGGTGGTCGTGACGCCTCTCCGGATGCCGACGGCGCAGGACGCGCCGAAGAAGGTGCATTTCGTCGCGTCGGGATCGGACGATGACTCCGAGTCTCACAGCTCGGTGGAGTCGGAGGACCCCTTGAAGGAGCTCCTGGCTGCTCAGAAACGGCGGGTTCCCTCCTACGGGACGACGGCGCAGACGCGCGCAGAGGCTGCGGCCGAGGAGGAATCCGACGCGGAGTCGGAGGAGTGGGTACCGGACACCGTGAAGTGGCACACGGTGGCTTCGTGGGTACCGCATCTCACACGGAGAAACGCGCCGCTGTTCTTGCTCCAGCTCAAGGGCAAGTTCGTGACAGGCGCCGCCGGGGCAGACGACCTCACCGACCGTTTGTGGCAGCAGGTGGAACGGTGGGTGTACGCAGTGGCGACGGACAAGTGTCGCAACGTGCACATGTTGGAGCTCGGGCAGGAGTGCCTGAACCAGCTGCGCCTCCGGGTGCAGAAGGTGAAGGAGCCGAGCACCGACCTGCGCGCAGTGCAGCGCTATGTGGACGTCGAGGCGGACCCCTCGGATAAGCTGCTGGCCGCCTTCCAGAAGGTGAGGCCGCTCACGAAAGGCAGCGGCCGTTTCGCCAGCAGGAGCAAGGGCGAAGCGCGCACTCGGTCTCCTCGCCGGCGGTCCCCTGCCAGCCGCTCCCGCTCTGCATCCCCGGGTGACGCCGGCAAGCACGCTGCCCTTTTTTGCACCCACTGCCGGCGCTACGGGCACCCCACCAAAGACTGCTTCCAAAAAAAAGGGAAGCGGGCCGGCTCGAAGTGAATCGAGGCCGAGCCCAGCCAGTCGCGGTGGCACGCCCCCACCGATGCAGCGCTTGTGATCGGAGCGCGGAACCGGCAGTCGGGTGTCCTCCGCCAGGGAGATCCGCGTCTGTTCTTCATCGACGACGGCGTCGTGGAGCCCGAGGTGGCCGTCATGCTCGCCGCCGCAAACGAGGCCGCCAGCATGATGTGGGCGGAGAGCACGTGGCGCTCGCGCCTGAGCGTGGGCGGGCGTTTCGAGGCTTTCTGCCAGCGCTACCGCTTCACGGACCCACGCGCAGCGATCGCAGCCTTTCTCTTTGCCAAGCCCTTGAAGGTGACAACGCGGGTGCAGTACGGAAAGTGGCTTCGGAACATGGTGCTTCGCCCAAAAGACCCGTTGGACGCGTTGATCGCGGGTCTGCAGCGTGTGGCGGCAAAAACAGAGACGAAGCAGGCGCGGCCGCTGAAGCAGCAAGAGTTGTTCGCTCTCCTCGAGCGTCTCCCGTCCCTCGACCAGCGAGTGGCAGTACGCCTCGCTTGGATCACGGCCAGTCGTTGGGGCGAAGTGGGGCTGCTGCGACGCCGCAACTTCTTTCTTCAGGCGGACGGCAGCGTTGTGCTGGATTGGGCAGCCATCCCCAAGACCGCTCAGATGGACCCCAATCGCGCCTCCCGGTACGTCAAAATATCGGGGTACGACGCGCTTCAGCTGCATCGGGTGTTGCGACCTCTCCGCCCCGACGCTCCCTTGACAACCCTCAGCGATCGGGAGTTGCTGAAGCAGCTTCGCGAGTACGGGTGCTCAAAGCACTCCATCAAGAGGGGAGCACTCCAGCATGTGGCGGCCCTCATGGCCGAGGAAGGCGGAGAGGAGGACGTTCGAGTGCTGTCGCAGTTGGCGAAGCACAAGACGGACTTGGACCTGCCAGGGACGACGGTGGGCTACGCCGGACCGACGCTCGGAAACCTGGCGAAGATCAACAAATGGGTCGCGAAGTTGTGACGGACTTGTTTGTGGACATTCTTGCCGCGGCCCCGTGGCATGGTCCGGAAGTGCCCCTGTCTTCAAAGCGCGCCACCATTACTCGTCGTGCTCACCAGACGCGCGTGGCGACCCTGCGAGAGGAGTTGGAGCTACCTCTGCAGCAGACAGCTGTGTCTCCGCTGAACGTGGAACGACTCCGCGAGCGGATGCTTCCCCAGGTGAAGGATCGTTTGGATCACATCTGGGAGACCCTTGGCCACGCCCTCCCGATCGAGGTGCAGCACCGGCCTAGTAGGTGCCTTCATGCAGCCGACGCAGACCTCCTGATGAGCACAGGGGTAGTGTCGAGGGCGACCCCATCCGTTGAGACACGAGGGTGGGTTACTCCGTTTACCGTAGTTGAGGAGAAGGAGACGGGGTTCCGGCGCCGCATGATTGCTTGGCCGAAGGCGAAGAACGCACAGGATGTGTACGAAGCACAGCTGCCTCTACAACACGTATCGTACTACCTTGATGCTGTTCGCGACGAAATAGCCACGGTCGTGGACCTCAAAGCGTCCTTTTTCCAGGTCGAGCTGCCTCTCGCGTGGCGCTCCCTGTTCCGATTCTACGACGCACGTGGAATGTTATTGGAGTTGACGCGTCTGCCCATGGGATACGTCGCCAGCCCAGAGATCATGCAGCTCCTCGTGATGGCAGTTGCTGGCCACCCTGATGTTGTACAACCGCAGTACGCACTGCCGGACGCCAGTGCGAATTGACGTTTGGATCGACAACATTAGATTGTCTGGTAATCGTCAAGATGTGGAGCGGGCTCAGGAATCCCTTCGGCAGACGTTGCAGTACGCAGACGTCACCCTTGGTGAGGCGCAGTGGTTAGTGACTCGGTACACGTTTCTCGGCGTGGTGTACGATCACAACAACTGCTCAGTCGCGCTGGCACCTAAGTTTGTGCGAAAGTGTGCGGCTGCGCCGCTACCCTCGCACTCTTCGGTAGCAGATCTAGAGGTGTTCATTTCGCGCGCCTTTTTTGCGGCAGCGGTCTTGGACATCCCTATGATCCATTACTACTTTTTGTTGAAGCTTACTCGCAGACGCCTTTCGGCGCTTAACAGGGGACTAGTGCGGCTGGAGGAGAGTGCCGCATTGTCTCCGGCGGCGACACGACTGGCCTGTGAGTTGCGGCAGCGAATATTAGTGAACTGTGCGCGAAAAGTCCACCTTGTGCAAGACACACCGGCGACGGTCCTAGCTACAGACGCTTCCATGAGTGGCTGGGGTGCGGTGCTGCTGCCCCCGAGTGGACCTCCGTTGGTGGTCGCTGGGCGCGTGGCGTCAACCTCCACGCTTGATTATGCAAGCTGAAGCGAGGGCTGTTCACCTAGCCTACCTTGCCTTGGAACCGCATATCGCGAACCGTACGGTTCACGTTTACGTGGATAACACCTCGGTAGGGTACTCGCTTCGAAGGCGTCTCACAAAATCGACAGCGTTGGCAGTGGAGTTGCAAGCTATTGATCGCGTTGAGCGCAAAATGCGCATTCAAGCCACCTACACATACGTGCCGTCTGCCAAAAACCCCGCAGATGCGCCGTCACGTGGCCGCCCACTGTCCGATTTTGACTGGGCGAAGGGGTATAACTTGCGAAGGGGAGAGGTGGAAAAGCCCAAGATGATGAGTCTGAGGCAAACCTCCCCATTCGTGAGTATGTAGATTGTGAGTTTTTTCTTGATAAATTGATATGGCATACAGCTGAGAAAAGAAAAAACTAACAATGAATAAAAGAAAATAATGAATTGTCTCTGGGCAATCGCTGAAACAGATTGGCCCTCTTCTGATGATCCGCTAATTAAGGACATCATTTGTTTACTCACTTTCTCTTCTTCTTCTTCCCCTCCTTCTCATCTTGCGTTACATAGCGGAGTCGACTGAGATTTTTCTGAGAACCTGTGATAGGAAAAATGGAAAAGAGATGAGCGTATGTTGTATTTAAACCCTTTCTAATCTCTCTCTCTCCTTTTCTCCCCCTCAGTCGGTCTCCGCTATCGGGTCCGTTTCTTCTCTTTTTCCCACCATCCCACCCCTTTTCCAACCCCTCGAGGTCGAAAAGCCCAAGATGATGAGTCTGAGGCAAACCTCCCATTCGTGAGTATGTAGATTGTGAGTTTTTTCTTGATAAATTGATATGGCATACAGCTGAGAAAAGAAAAAACTAACAATGAATAAAAGAAAATAATGAATTGTCTCTGGGCAATCGCTGAAACAGATTGGCCCTCTTCTGATGATCCGCTAATTAAGGACATCATTTGTTTACTCACTTTCTCTTCTTCTTCTTCCCCTCCTTCTCATCTTGCGTTACATAGCGGAGTCGACTGAGATTTTTCTGAATTTTATTTCTCGGCAAAAAGTAGACTTTTTTTTATTTTCAGATACGCCGCCCATACACACAGGGAAGAGCTTCTGAGAAGTCAAACATTTTTTTTTTTACTGTATTCACTTTGTGTCTTTTGTTTTCCTCTTGCTTCAGAGTGGTATCTCTTCATCTGTTTCTCTCTTTTTCTTTACTCTTCGTTGTGGGCACGCGACTCGGTGCATCGAACACTACTTTCCGAATCCGCAAAAAAAAGGAAAAAAAAAACTGCGTCAAATCATTGAACAACATACATACTTAAACACTCGAGAAAAGGCGTGTTCTAACGCCTGTGTGTGTGTGTGTGTGTTTTTTCAATATCTCGTAGTACCATTTAATGAAGGAGACGTCGGGTGTTCGTAGCGGCGGCATCATGAGCAGCTTTCAACACAACCCCTACCAGCAGTTCTCGCCGCCGCAGCCGGCGCAGTCGTCGCCATCCTCCGTGACGAGTCGCAAAACCGTGCTGCAGTATCGCCACCATCAACCGCAGCTGTCGAGCCAACTCATCCCGCTGTCCCCGAAAGACGCACGCACCGCGTCGGTGACCCGTCATCCCGCCCGCTCCGTGCGCGTGTCGCTGCCCTCGCCGGGCTCCCGCAGCGACTCCACGTCGTCGCCGTCGCACAACACAAGCTTCCGCTTTTCGTACGACGCGACCGGGACCGCGATCAGCACCCGCGGCGAATCAGATCTGCTTATGTCAAACGGGGGAGACGCACGCACCGCGCAGACGCCCGACCACGTTCGCCACCCCTCCTTTTCTAACCCGCGAACACCACAGAGCATCGTGCTGCCGTCCGCGACGACGTCCACGTGCTACACCTCCTTGCACAGTCAGGTGGAGCTGCCATGGCAGCAGAGCGAGTGCGCCAGCGCACGCAACTCAGGGAACACATCAACAGCAGCCATGGCTCCGGCCTACCCCTTTAACACGAACGCGACGGAGGTCGGCTATGAGGATCACATCAGCATCATTCCCGGGCAGCTGCACGTGGCGGCTGCCGCGCAGCAGTTTCTGCAGCCATCCGCTGATGCGCAGACAACGACGAGCGCGAATGGGACGGCGACGCTGTTCATTGACGGGCTGCCACCAACAATTGAGAATCAGTATCAGCTCTGCCCCTACGTGCCTCCGCAGGGCCGTGTGCGGGTGCGTGTAAAGCGCTCGCGTGGCCGCGACGTGGGCTTCGCCGAGTACGAGAGCGTGGACGCCGCCGCCGCCGCCTTGGAGTGGTTCCAGACGATTCGAATGCTGTGCGAGTCGGTGCAGAGCTCCGCGCCGTCCTCGCCGTGGATGGATACAAGCAGCGAGAGCGGGTTAATGCGTGGAGGTGCTGGCGATGCCATGGCCTCCTTCACCCCGCTGCCCGTTGCTTTCGAGGACTTTCTCGCGCTGCGGCACTCGCCGGCCGAGTACGGGGCTCTGCTGCGCCACAGCGTGTGGCTGAGTGTGGAGTGGGCCCGTACGCCCGAGGCGCCGCACCCACGCTACCCGTCCGCCGTCCTCGCGCTATCGCAGTCTGTGACCACGCCGACCCAACAGAAGCAGCAGCAGCAGCAGCCGCAGCACTGGCGGTATGAGCCACTGATGTTGCCTCCTGCCATGATCGGCGCCGATGCGGGGCCGTACAACGAGCACATGGCGCCACCACCGCTACCACAGGCGTTTCTGTCGAATTTCTTCTACGCGCAACAGCAGCAGCAACAGCAGCAGCAGATGCCGATGCATTCGGTTCCGCAGGCAGCATTTGACAACGCAGGCGCCACGACGAGCACCACCACCGCTGCTGCTGCCGCACGGCCACCTTCGTCTCCTCCTTTTTCCCTTCCCAAGTGGGCCGGTCAGGCGCCGCCAGACACACAGCACACGTATGCCGAAGATCCCGCTACGGCTGGCCACGCTACTGCTGCTGATGCTGCTCCTGCTGCTCCCTTTCCCAGCCCCGCATCGTTGCAGGAAAGCAGTGCGCCGACGGCGGAGGAGGCAGATGTTGAGAAGCGGAGCGGGTCGGACCGCGAAAGCCTCTCTCCGAGCTCGAATTCAGCTGAGGGACGAAGCGGGAAAGGCGAGGGACAAAAAGGGTATTCCTTTCGCGGCGTTCGATGGTACCCACCTGCGAGTCTCATCGACGCATCGCTCTCTAACTCCTGCGCGGCTGCCGACACGCCCTTTACGGCTGTCACCTCGTTCAACTCGCCACCGCATCATCACCAGCAGGCGGCCTTCGCGTCCTACCCATGCTCACCCGTGCGCGGGCGTCAGGAGCGCCGCCTTCCCTCCCGCACACTCTTCGTGAAGCTCACCCACAACTTTCCCCTGCCAGCGTCACTGACGTCGTGCACGAGTGGCGAGCAGTGGCAGGACCCCAGCGTAGGCAGCGCAACGCTGCGTGGGTCCTCCGACGAGCCCTTCATCACCTCCTCCTCCGGCAATTACATCTCTGGTGGTGCGGGTGATGACTCGGAGTCGGCAGCGATGGCGGTGGACGAGTCGGAGCTCTTTGCGCTGGCCCAGCAGGTCTGCCGTGAGGACTTCTTCACCGAGCAGTTCGCTGGTGTGCTGCGCTACCGACCCTTTTTGCATCCGCCCTACTATGGTGGTTGCTTTGTACTCTTTCAGCGCGACACCGACATGCAGCGGTGCCTGCAGTGGATGCGCTCAGATGAGCGGCTCATGTCGCTCTTTGCCGTGCAGCCCGCTCGCACGGACACCCTGGAGCGGTGAGGGAATTGGAAAAAAAAAACTGTTGTTATGGAGTGAAGAGTGGGAGAAAGAGAGTGTTTTATGGAGTTGATGCCATGAGCCCCTCTTGCAGCTTTTTATTTTTGTCGAGACGTGCACAAGCTCTTCTCATTTTTTCTTTTTCTTTTCCTTTTCCCGTTTGGTATTCTTGCGCTTCTCAACACCACTTGTTGTTGAAGGAAAGTGTCTCCTTTCTTCTCCTCGCTATGTGATTGTTGTTTGCCGTTTGCTTCCAAATCGGGGCCACCCACATTCGTGTCGTTTCTATTATCATCAGTTTTTTTTTCCTTTTATTGATGCCTGTTTCACATACCTTTGATTGTGGTGCTCCCCACAATCTCCAACCCCTTTCTTTCTTTCTTTCCTTCTTGCTTGTTTGGCGGTGCACAGCATTTTACATTTGCGTAGTCGCTCGCTCGTGGCTATTGCATCTTTTATTTTCTTTCTTTCTTTTATCTGTGCTGCCGAACAGGTATGCCGTCTTACCACTGAAAAACCACACGTGTGCGTCTCCTTCTCTCCATTATGCACTGTGGCTCTTCTATGTTTTTTTTTTTGTTCGTTATCTCTTCATTTTATTATTATTATTATTATTGCTGTCTCTGTGTCGCTGTCCTCTCTCCTGTACTGTCGATGTGCCTCTACTCGCGACTTACGTCATCTGGTACCCACTTTCGAAAGGCGCGCTTAACACACACGTCCGCACACCTCCTCTTAAGCACACACACAGCAAAGGAGAAAGAGGGTGAGAAAGGGAGAGAGAGGCACATGTCATCGTGAAGGTGTCGTCTGTGAATCTTCCTCATCACCCGACACCTTGATCATCATTATTACTTTTGAAGAGTTTGTTCCTCTGTCATTTTGTTCTCCTCCCTCAATTATTATTATTTTTACTCCTCCTCTCCTTCTGCTTAATTTTTTTCTTTTTATCAAGTTACCCCGCTCCCGCTTTTGCTATTCGTCACCTATCCGTCGCTTTTTTCCTTTTTTTTTTTAACTTTTTTCTTACCTGTGCGCCTTCACCTTCGCTTTTTTTTTTCTTTATTTTTGGGTTTCTTTTCCTTCTTTTCAGTTTACCCTCTTGTGCTTACTTTCTTTTTAACTTCCCTCCGTCGATTCTACTCTTTTTTTACTATTATTCTCGTCACTACATGAATGAAAATCTTTTTCCTTTTCTTTGAGTTTTATGTCTGCCTGAATAGGAGACCCAGGAAGACGTTCACGGCAAGTTGGCCCTGCAAAAAAAAAAATTAAAAAAAAAAGAACCTCTGTGGTGCAGATGATTGTGTTGGGCCTGTCAACGCATCCGGTGCTCACACCTTAAGAAGAGAAAGAGAGAGTGTGTGTAAGCAACGGCTTTGAGCGCGACGGTGCATTTTTGTGCGATGACGCTTGAGGACCGTTGCGTGTCGTGGAGGCTGCATAGCTTTCCGCAGTCGCGAATTGCTGTTATGTGTGTGTGTGTGTGTAGAGAGAGAGAGCCGAGAGAGCCACTTCAAGATGTATTATTGACGAGAGACAAGGCGTACAACATTCGCTCTCTTTTCTAATGCAACGGGCAACAATAGCAACGGCAAAGCCCTAGTCGTTGGTTGCAAGCACTGCATTTAAATGCACAACGCACTCCTCCTCTATTACTTCTCCCCCTAACCCCTTATCCTCTCCTGCTTCTCAACTACTGCGCCACCTCAACGCCCATAACTCGCCGAATGCTCTCGTGATTTTATCGAATAAACGTGCTTCTGCACACACACTCACACACACACACGCTGCCAAACGCGTACACATACACCCGCGTGCATTTGTTCTGCCCCTTTCTTCTCGAAACCACACAACACAAATAACTCAGTAACCACCGAGCACCGTTAAAGCCCCACATCCGTTTGGCTTAGGACCCGCCGCTACATCCTCTCCTGATAGCGCGAGGAAACACTTTACTCCCCCTTTTTTCTTTTGTTCGCTTTTCTCCTCCATTTCATCTTCCCCCTTTCGCGCTCACATCGACGCACCGCCACCATGTCCAAGCAAGGCAATTGGCTGATGTCGTTGAAGCCCATGCTGGGGCTGCTTCCCGAGATCGAGAAGCCGCGCCGCATGCCGGGCATCAAGGAGCGCATCATGTGGACCGCCGTCGCGCTCTTCGTCTTTTTGATCTGCTGCCAGGTGCCGGTCTACGGCGCTCGCCCGGGCAACGCCAGCGACCCTTTCTACTGGATGCGTATCGTGCTGGCGAGCAACAAGGGCACGCTGATGGAGCTCGGCATCTCGCCCATTGTGACGGCCTCCCTCATTCTCGAGCTCTTAGCTGGTGTGCGCCTCCTCACCTATGACGCGAACAACCGCGAGGAGCGGGCGGTCTTTGAGGGCTTCCAGAAGGTCGTCGCGCTCGCCATCACGGTGGTGGAGGCCGTCGCCTACGTCTCCTCTGGCATGTACGGCGACCCGTCCCGCATCGGTGTCGTGATGTGCGCCGTGATCGTCTTCCAGCTGATGGCGGCCACGATGATCTGCATCCTGCTTGACGAGCTCCTGCAGAAGGGCTGGGGCATCGGCAACGGCACCTCGCTTTTCATCGCCACGAATGTGTGCGACACGATTGTCTGGAAGTGCTTCTCGCCGTCGACGATCAACACCGGCCGTGGTGCGGAGTTCGAGGGGGCGATCATCGCCTTCTTCCACCTGCTGGTCTCGCGTACGGACAAGGTGCGTGCGCTGCGCGAGGCGTTCTACCGCCCGCAGCTGCCGAACCTGACGAACATCTTCGCCACCGCCGTCGTGTTTGTCATCGTCGTCTTCTTCCAGGGCTTCCGCGTGCCGCTGATGACGAAGAGCAAGTTCAACGGCAACGACC
>__CfaC1_27_ position 129386 to 146207
TCTCTCTTAGTTTTCTAGTTTCTTGAGTTTTCGCCTTTTGTTTTTCTGCGTTGGTTGGTTGTTTCGTGGGTAAAGCGTGCCGTACGTGTTGTATTCTCCCCTGCGGATATTCGAACTGCACTACCCACACCACTTTAATGAAGCATGACTTTCTTCTTTCTTTTTCGCCTTTCTAGTTTCCCTATTTCCACTCTCCCCGGTATGAGGTCCCCTTGATGGGAGCAACCTTGGCAACGGACCCGCTTTCCCCGCTCCTCTCACCAGAGGGCTTGCCGCCTGGCAGAGACGGAGGCTCAGCGATGTCCGTAGCTTTGGCTCTCTCTAACCCCAAAATGAAAATCCTCGACTCACTCTATTCAGTTTTCTTTTTCTTTCTCTTTCCTGCTAAGTACTAAACAATGATTTCCCTTTGTTTTCTAAAGTTGTCTTTTTTTCTTTTTGTTTTTCTTTCACGCTCTGGTGCAGCGCGTGGGGGTGTGTGTTGAGTGGGACAGAATCGGAGTGAGAAGCCGCCGTTCAGCTGGACCTGTTGTGCACCTTGCGTAGCAATCGGTCCGACAGCTTTACTGGTGACAACTTTTCACTCGCTCTTCCGTGATTGTTGTGGTGTGTGTTCGTCTCTGTGTACCCTGTACTCGATGCTGGTGATATTTTTTTCCTATTCTTTTTTTTTGGTCTCCTTGCACGCGTCTTACCGTGTGCGGGGTGCGGCGGTGTTTTTCACACACCTGCGGGTTTTGCCAACGCTAAGGACACCTGCGAGGCGCTCCTCCTTGCTGTGGCACCGGCTGCACCTATGGAGACCACCAGCCGAGAGAACAGGCACTCACACAGAGTGGTAGGCACGCTGTTGCGACACACACACACATCCACACACACGGACACACAGAGAAACACTTCTCATCAAGAATTGGGATTTGTGTCTGTGCGCGGGATTCTCGGAAGCGCGTTGTTCTTTTGTTTTTCATCAGAGGAGGAGGTCAGAGAGGTACAGAAGGCAGTCCCGCCAGCGGTCACTGTCGTCGCACCCGCACAAGAGGCGCTACGGCGCTGCTGAGACGAGTATCCACACACCATCAACGTGAGTCGCTCAGACGGGTGCAAGCGGCGGACCCTTTCCCTGGCTGTCAAGGGGGTGCTGTGAATCAGTCCTCTTGCCGCTGTTTTTCTGGCCTTTTAAAGTCTCCTTCTCTCAGGTCACACGCTTCCGGCTTATCTTATTTCTTTCACCTTTCCACACACCGCACCAGGAGCGGCAGGCTGCGCGGTCGAGCGAGACGCAACCGCCACGCTGCCTGTAAACCACGAACCTGTTTTTTTTTTTTTGTTTTGACCGCGTAGTACCCTACCATGAAAAAAAAAAACAATCGGCAATATCATGTACACGGCCTCTTGACTCCTGCCATTCTCTTCTGCTTTCATTTGTGTTTGGAAAGGAATAGCAGGCAAGTGAGCAGAGATCCCTTCTCTGTTGTCCCCGTGCATCTCGTCCGTTGCAAAAGATCATCTACGTTTTTTTTTATTGGTTTTCCTTTAAGCTTTTTTCTTTTTTTTTCTTCCCCCACCCCATACCCTCTTTTTACAGCTAAGGCAATGATTTTTTTTTGCGTTTTTTTTTTCTGTGTGGTTTCATGGCGCATACTCAGGGTCGCTTACGTGTGTGCTGTGTGTGAGGCACCTCCGAGTATTCTCTTTTTTTTTGCGTGCCAGTCCACGCGATGAGTCTGTCAGCGGTGTTGTTGGCGCTGCCCGTGACGGCGTCCGCGGGTGTGTCAAGGGACACCACCGACAACGGCACGAGGAGACGCAACGCCTTCAGGCTCTCCCGCGTGGGATTGTTTTTCTCTCTTTTCTTTTCTTCCTTTTTTCTTCTCAGTTGTCTCTCTTTATCTCTTGTTGAGCTATCCGTGCCTCGGTGCTAGTGTATCTCTAAAGTCACCAGAGCTGCTACACCAGCGCGTGAACCAGTCAAGAAAAAGAATGCGTCCAGCAACGGTTATGAGCAATTCTTATTTCCCATTGCCTTCTTTCTTTTAACCCCTTCGAGCTCCTCTCTCTCTGCGTGAGAAAAGGGAATAGAGAATTTTTTTTTTGTGGTCGGCGATGTCTCTTTCTCTCTCCTTCTCTGTCTGTGAAACTCCCTGGCTGCCCTATCAACCTTCTCAGTGCAGGCAAATGAGCTGCTTTTTCTTGTTTGTACTTTGATGTGTCGTTCTCCTGTAGTGGTAGGAGGGTAGCCAGTGAGCCTCACAGCGGCGTCTTTTTTTGCAGTTTTTGCCCTTTTCCGTACTTCTTCCTCTTTCGTGGAGGGAGACGATGCTGGACAGTGAAAGGGAGAAAGACAACGCCGTTTCCCTTGTTTATTCCCTGATACGCTTTTCTTATTGTCTTTCTCGCTTTTTTTTTTTTGCGCTCCAGATATAGGTATTCACCGAACTTTCTTTTACTCGTATCTTTTTTTGTTTTGGTTTGTTTCTCTCTTTCTCTCTCTCACGTCTTGTGGGAGTCAAAGACGGATGCGATGCTTCTACTTCCTTCGTTTTTGTTTTTTGCCTCGACCGTCTTTGGATCACCGTTGTGAATAGACGGTCGTCGTGCGCCGCTTTACGAATAGATGAACTGAGGAGGGAGTCGCTCCATTGTTTATTATCAAAACTTCGTAGAGGTGGGCAGAAGCCGCTGAAAGTCTGCCCTCGGTAGAGCGGAAGACACGATGACAACAGCTGAGGACATGCAAAGACAAACTTAACTACAATAATAATAATAAAAAAGAACATCAGTCACTACTTATCTGCTACTCGACAGCTGCTTTTGTCGTTGTGGGGATGGACGACAGCGACAATTGAGGGGGTTGCGCCGTCGCCTTTGCAGTCTTTCGTTTCCCTTTATCTAGACAATCATTGAGCTTGAGAGGGCTCACGGCATTTGCCTGCACTGCAGCACAGCTTTCGCGTATGGACTTCATCCTCACCACTTTTCAAATCTCTCTCTCTCTCTGTTTCTTTTCTCTCCATTCTTCTCGTTTTTTCATCAACGTCTCTCTCGCTTAAAAAAGCTTGTCGAGTTAAACAAAAAGGACGGAGGGTATGTGAAGATTGAGGGTAGGCAGCGGAAGAGATGTTCGATCTCTGTCATTAATTTGCGCCATTCCAGCGATTCTTCTCCTCTCTTATCCTCTCGTCTTGGTAAAAAAGAAAAAATCTTTGTCGACTCCGCTATGTAACGTAAGGTGAGAGGGAGTGTAAAAGGAAGAAAAGAACGTGAGTGAACTAAAAAAAAGATGTCCTTAATTAGCGGATCATCAGGAGAGGGCCAAACTGTTTCAGCGATTGCCCAGAGACATTTCATTTTTTTCTTTTGTTTGTAGGTTTCACGGAAGCATGCATATTAGATTTATTAGGAATAAACTCACAATCCACATATTCACGAATGGGAGGTTTGTCTCAGACTCATCACATTGGGCTTTTCCACCTCGAGGAGTCGGAAAAGGGGTGGGAAAAAGGAGGAACGGCCCCGATAGCGGAGACCGACTGAAGGGGAGAAAAGGAGAGATATTTGAAAGGGTTCGGATGCAACATAAGCTCAACTCTCTTTCATTTTTCCTGTCACAGATTAAAAAGAAGAATAGGCGCGGATCTCTCAGGTGGAGGACACCCGACAGTCGGCTCCGCGCTCCGATCACAAGCGCAGCATCGGTGGGAGTGTGCCACCGCGACTGGCCGGGCTTGGAATCGGTTCACTTCGAGCCGCCCTGCTTCCCTTTTTTTTTTTTGGGAAGCAGTTTTTGGTGGGGTGCCCGTACCGATGGCAGTTTGCGCAGAAAAGGGCAGCGTTTTTGCCGGCGTCACCCGGGGATGCAGAGCGGGAGCGGCTGGCAGGGGACCGCCGGCGAGGAGACCGAGTGCGCGGTTTGCTCTTGCTCTTGCTGGCGAAACGGCCGCTGCCTTTCGTGAGCGGCTTCAGCTTCTGGAAGGCGGCCAGCAGCTTGTCCGAAGGGTCCGCTTCCACGTCGATATAGCGCTGAACGGCGCGCAGGTCGGTGCTCGGCTCCTGTGCTTTCTGCGCTCGGAGGCGCAGCTGATTCAGGCACTCTTGCCCGAGATCGAGCATGTGCATGGAGGAGCATTTTTGCTTGGCCACCGCATTCACCCACCGTTCCACCTGCATCCACAAACGGTCGGTGAGGTCGTTCGATGCAGCGGCACCCGTTACGTATTTGACCTTCAGCTGAAGCAGGAATAAAGGCGCATTTTTCCGGGTGATGTGAGGCACCCACGCAGCCACCGTGTGCCACTTCACGGTGTCTGGCACCCACTCTTTCGACTCCGCGTCGGACTCCTCCTCGGCAGCGGCCTCTGCGCGCGTCTGCGCCGTGGTCTCGTAGGAGGGAACCCGCTGCCTCTGAGTGGCCAGCCAATCTTTCATCGGATTCTCCGACTCCACCGAGCTGTGAGACTCGGAGTCATCGTCATTGGAGTCGGACGCGACGAAGTGCACCTTCTTCTTGGTTCCTTGGGGCGAGCAAGTCGCAGAGGCGTGTCTTCCACGGGGTAAATGGGATGAGACGGCTGTTTGCGGGGAGTGAAGAATTCTTTTCCCTCCTGGTCGGAGAGCGCCATCATCTCCTTCTCCAAAGCGTTTCGCTGCTTCGTCATCTCCGCCCGCTCCGCGTCGATGGTGGCTCTCGCCTCCATGACCTCAGTGCGCACCTTGAGATTGAGAGCGGCCAAGTCTTCGGCGACCTTCAAACGCCGTTCCAGGGTCTGCTCCTTTAACTCCATCGCCTTTCGTTCTGCGTCGAGCTTCGCGCGGGGTGTCGACGATCCAGATTTCTGCGCGGCAACCCGTTGATCCTCCGCCAGTCGCTCCTCGAACTGCTTCTGGCTGCACCGGATCTTTTCCTCGAGCGCCTTGCGTTCGGCCGCCACCTTCTCTTGGGTACCCTGCAATTTCTGCTCCTGGCGCTTGAGCCGCACATCCTTGGCGTCCAGCTCCTTCTTGAGCGCCTGGACGCGGTCCCGCTCCTGGGCCAACTGCTCCTGCGCGTGATCGAGCTACAGGCGCGTGGTCTCGTGTTGGTGCGCCATGCGCAGATCCGCCTCGCGTAACTTGTGGAGCTGCTGCTGAGAATGCAGGGTGCTTTCATAAGCGTCTTGCTGCGCCTGCAACTCCTGCCGTCCACGCGCCTCAGCGAGACTTACGCGTCTCATCAGGATGTCGTCGTAAGTCTTCATCTGGACGCGCGAGAAACTGAAAAACTGGTCCTTCCAAAAAACCATAGCAGCCCGCGCTTCGCTCGTGCGGTTCTTCTCCTGCGCCGCTCGGCGAAAAAAAGGTCTTCTGCACACCTCTATGGACCGACTGGAAATCGATCCCCAGAACCGGTGGCAAGCGTCTCATCGCGTGTTCCCATTTTACCGCGCCGTCATTATTCATCAACGTCAACTGGTTGAGGTTGTTGACACTTACACTGAACTCACTTTCAACAGTCTTTCCATTGTTGTCGAGGATCAGCCTTAAAGGGAAGGCGGTATTCGGCATCATGGTCTCCCGCATGGCATTTCCAATCTTGTCCCAGTCGCCGTCTTCAATGAAGGCGTCATTTAACGAGGTCATTTCCGTAGAATTGCTTGTGGAAGTAGAATGTTGGTCGTGTGATAACAGTGTAAGAAAAATGTGGAAAGGTGTGGAAAGGGAAAAAGAGAAGAAACGGACCCGATAGCGGAGACCGACTGAGGAAGAAGAAAGAGAGAGAGAGAGCAGAGAAGATGTAAAGATTTACACATATCATACACCACGCTCATCTCTCTGCCGTTTTTCCTGTCACAGGTTTTCTGATATTGCGACATATCGCCATTGATGAATGTGCTGCCGTTACTTTACTGTTTTTTTTTTCCCCCTTCCAGCCTTGTCCTCTGGTCTCGTTGTCTAAGTTGAAGGTAGGTGAAACTTGTAAAAGATGAAAAAATGGATTTTCTATATTTTTCTGAGCAGCAAACACAAACTTCCTACATTCACATACGCAGACGCACACCCACACATCAGACATACACACACAAACACCCATTCAACATGTCCTTCAGTGTTCCCGGAGAAGTTATTGCCTTCGCGCTGGCTGAGACAGCTAGCCAGGCCACAGTTCCTTTGGCCGCCACTTGGAACGGCAACGGCACTGAGGATGGATGGTTTGCCATCGACGGAAATGGGAACGCCACCGGGTGACTGACGTCACGGACCAACCGTTTCCGGTTGAGCGCAGTGTCAGTGCGGCAGTAGTGTACGAAACGCCAACGGCAACGATGCAGGGAGTACCGATACTCGGCCAGAGTCCCCTCTCCTAATACATGGGTGTAGCTCGGCTCTTTGTAGAGTATATTAACAGGCTTTTTAGTGTGTTAGGGCAACGGATAGCCATTAACGAGGCTATGTGGAAGCAGACGTCGGCGCAGCTTGCGGCAACGCATGACGCAGCGGCAAACGCCACAAACTCTCTGTAGATTTGCGCGTCAATGTCCTTTATGACCAGGCTTCCACGGCCACCGCCAACCTGGGTGCGGCCGTCGATGCTGTGCAGAGGGCAACTGCAGTGCAAGCGCAGCAGATCGCGGCTACGCAAACCACCGCTGCCGCTCTACAAGGCCCCGTAGCTACGGCTCAAGGGAATGCAGCCGCAGCGCGTGCAACTGCCGCGATCACTCAACGCAACACGGAGAACGTGGCCGCCCATCTCTTGGATGAAGAGAAGCGAGCCCACTACCGTGAAAGCGCACTCTACCGCGTGGTGGAGGCGTCCGATGCGCGGGCGAGCAGCGACCTGCACGCTCTCGCAGAGCAGGTTTCTTCGTTGTCGACTGCCCTGGAGCAGCGATTTTCTACTTCAAACGCGACGATGGCGGATGTTCGGGAGCAGCAGCGACGGCTATTTGCCAGCCAGGAGGAAGATCACAAGTTTGTCCGCGAGATGCTGACGCGAGACGAGAAATACCGGAAGAAGCGCGCGGAGGAACGCAAGCTAATGCAGAGCATGCTGCAATAACTTGCCGCGCAGTCGCAGCAGATGGTGCAAGCCGTCCAGCAGCTACATGCGACACCGGCTGTTCACACACCGCCACAAATTTCGGTCCTTGGCGTGACTCCTGCCGCGACAGCCACCGCAGCCACCCCGACGCCCGCCGTGATAAACCTCCCGCATCCGCACAGGTTTCTGCGACACGAGGACGGGGAAGGGGCCGTAAGGCGGCTGCAACCGCAACCGCCAACCGAGGACCCACCTGCCTCGCTGCCAGAAGCAGCCAACAACGAGGCCCGAATCAGGATCGGAGGACTCTTCGTCAGAGAGCGGCAGCGACGAGTCTTCGGAGACGACAAATGCTCCCAGAAGGGTAGCGGGCACTGTTCGCTTTTGCAGACAGATCCCTACCAAAGAAGTTCTCCGTCACAGACCCCACGACGTTGCGGTCCATGATCAGCCTCAACAGTGACACGTCGTTGGTGATGCTCCTGCTATTGGCTCAGACCGTGCCCTCGCAGCCGGCGCCGACTTCCCTTTATTAGAAACTTTTCTGCACGCGCCGCAACGCTTTGGAGGAGTACTTGAATTTGTTTTACAACAAGACGCCCTTGCTGGACGATGACGGCGAGCCAAACGAGTACTTTCAACACTTCAAGGGCTTGGTCGCGGACCTCACGGATGTGTCGGCCCAGCAACACCACCTCAGCCACCGCGGTTTGGCCATCAAGGCCGAGCAAACGTTTTCTACAGAGGCGCTTGCATTGCTGCGGTGCCGCGAGGAGGCAAAAAAAGTTGCTTCCTCCAACAACACAGAGCGGCGACCTGCTCGCAACAACTGGCACGACAAAGGCTCCAGCGGCATTACCTGCCCTGCCGCTAAGCACGCAGCGCGCGTTACTGGCGTCAAACGACGCCGCGACAGCTTCGAACTTCATGGCTCACGCTCTCGCACCAGAGCAGGCAGCGACCTGCACCTCACGCCTGCCGCCCGTAAAGCCGCTGAGAGCCGGCATCGCCGATCTCGCCGCGGCACTGCGAAACGGCCTCTGGACGCAACGAACGTGGAAGCAGTATTCCAGCCTGTGGAGCCGTTTCTACCGGTACGCGGCGCTTCGATCCCTCCCCATGTCGGACCGCACGGCGGCCCTTTTTATAAACGACATGGAGGTACAGGCCACTACGAAAAGCGCCTACGCGAGTCAGATGGCGAACCTGCTGACCCGCATGGGGCTGCCCAACTCGGCACTGCGTCTCCTGGCTCACGCGCAGCGGGGTGCCGGGGCCACTCAGCCTCGCCGCCAATCGTCGCCGATCCCCAAAAGCGTCCTCGTGGAGGTAGCCCATGCACAGGACACACGCACCTGCGTCGGCCTTCTTCTGGCATGGAAGACGGCCAGTCGTTGGAGCGACGTTTCCCGGTGCGCGAAGAACTCCTTTGTGCACGTGACCCCGGAGCGCATCATCATGAACTTCGGGAACCGCACCAAAACGTCGCGTCACAACGTCGCTCGCCCGGAGCTATTGGTGGTCGTCGAAGGGGACTTCACGCTGGAGATCTCAGCGTACCTGTTGCCACTCATGCGCAGCAGAAAAGTCCGTGGCGAAACGCGGCTCTTCCCGATCGAGACGGCAAAGATCCGGGAGATTCTCCGGCCCTACGGCTACAAGGCACACAGCGTGAAGCGTGGTGCTCTGGCACACGTCGTGGAGGCGATGGAAGGGAAGGACATCCCCCTCTATCTCATCGGGGTCCTGGCGCGACACGCCAGCAGTCTGCAGTTCCTTCCGCCGGTGACGCTGCAATACCTGTCGAACGTGCCGAAACTGGCAGTTCTGATCGGTACGCAAAAGCTGACAGCGCTGCTGTAGCACGGTCACCGTGGATCGTGTGGGACGACGTCGAGGACTCGCTCGGTCCGGGACACTCCATCCTTCCTCGCTGCAGCCTCGCGCGGCTCCCCTCCACGCCAGCGGAACGCGCACTACCGCTGCACGTCAAGCGCGTCGCTCGGCTGGACTACAGCTACGTGCTACAGCACGCTTTGCCGGCCGTGCGCGAACGCCTCGATAGCCTATGGGCCCTCCTCGACGAGTATGTGCCGGAGAAGGATCATCACTCGAGCGAGTTCGCTGGGCTATGGGCCGAGCAGCTGCTTGACGCCGACATAGTCGAGGCCGCCGAGGACGTCTCACGCAAGGGACTCTGCTCGGCCTTCACAGTTGTCGAGGAAAAAGCAGCGGGGGATAGACTTCGCTTCATCCTTTGGCCGAGGGCCCTCAACGAATGGCTCGATGAACGAGGCTACGTCCCGTCCGTGCCCCTGCCAGCCACACCTTGGGATGTCGCCACCGCTCCGTGGGGGGCGGTCTGTGACTTGACGTGTTCTTTCTTTCAGATCCACGTCCCCAGGCGCTACCGCCACCTGTTCCGCTTCGCGGACTCCTTCGGCCGCATCTGGCAAATGCGCGCGTTGCCGATGGGCCTCTCTCTCAGTCCGGAGATCATGCACAGCGTGACATCCATTTTGGGAGGGAGCCCGGCGTACGCGAAGTCGACTTGGGTGGCCCCACGTGTCACCACCACTGCTTGGATTGACAATCTGCAGTGGACGGGGGAGAAGACGGACGTCGAAACTTTTCTTCAGGTGTTCCTTCGCCGCGCCAAAATCGCCCGTGCAACCCTCAACGAGGAGGAGACGGTCAGCGCACATCGGTATGTGTTTGCCGGGATTCTCTTCGACCACAGGGATCATACTGTCGCGCTTGGCCCGAAGGCACACGGACACCTCACGTCCCTCCCCCCGACGGCTCAGATAACCGTCGGAGAGCTCGAACGTCTACTGGGTCGCCTCTGGTTCGCTGCACGGGTTTTAGGCCTGCCGATCCACCACTATTGGTGGTTCCTGAAATCCGCACGCCGCATTATGGGGCGGCTCAACCGAGGCCCTGCTACGTCTGGCAGACGTGGCGCCTCTCCCACGCAGCGCACGGAACGAGATGCTGCAATGGTGCAACAGTGCGGAGGTGAACGCGCCACGACGCATTCGCCCTCGGTCCCACCACGCACCTCGCTTCGATTTGTACAGTGATGCGACACCCGAAGGATGGGGAGCTGTCTGCATCCAGCGCGAGACGAAGTCGACAGTGATTCTCGGTGCACGATGGCCCGCGGTCGCTCCNNNNNNNNNNNNNNNNNNNNNNNNNCCCTCCCTCTCTCCTCTCTGCTTCCTCTCTTCTCGCTGGGCAGTGTTAGACTTCCGTGTTCTGGTCGCGCGCATGGGAGGTCGGAGGGAGAGGGAGAGGCGTCTTTGCTCCTCCACTTTCATTGGTGAGCGGTGCGCTCAGCTGCTCTCCCTTTTCCCTTCATGGATGTCCTTCTCTCTCTCTCTCCCTTTGGCGCTTGGCTCAGCGCCTTCCCGAGGCTTTGACCTCGCACGCTCTCTCTCTCTCTCTCTCTCTCTCTCGCCGTGTGGCCTTTTCTGTTGGTGCGTTTGAAGCCGCGGGAGGGGTGAGGGGCTGGGAAAGACTGGGCACGGGCGGTGAGGGAATGCTCTCTGCCCCCTCACACCCTGCTGGGCCACCAGAGAGAGAGGAGGGAGGAAGGGGGCTGAAGCGCCGCTCTGTCTCTCCTTCCCTCGTCCGCGGCCACTGCCCGTCACTGCCACGTTACAGGCTTGCTATCCGATATACGTTTCTCCACGTCTCTCTAATACCTTTTGCTTTGCTTCGCCTTGGTACGTGTACTGTTTTTTTTTCCCCATCTGTAGCCCACCCGGTGATGGACGCAAAAAGACGCTGAGATGGAGTAGTGGGTGGGGAGGTGTCCCGTGGAGGTGCCCTCCCTCTTCCTCTGTGCGGTGAAATGAGGGGAGGCTAGAGGCGTGTGCTCCCTCTTCCGCTGTTGTTTGTGTGAGATGAGACTTCTTTGCCGGCTTCTCAGCGTGGCAAGGGTTTATGTTCCCTCACCCTCTCTCTCTCTCACACTGGCAAGGCACTACTGCGTAGCGTGATTCAGCTCCACCTCCACCATCCCTCTATCCCTCTATTCATCTTTCGTCTCCTTCTTTTTGTTTTTTTCCTTCTTAACCTCTTTCCACCTCATATGCTGCACAGACTTTGAAGTTTTCACTGTTTTACTGGATTAAGCTTTTTTTTTTTCCAATCACCACCGTTGTTTATTCTTAATTGTTTATCACTTGAAAGAAAAAGTATAACGCAGAAAAGTCTCAGTTTTCTGTTTTGTGTTTTCACGGCAATCTATTTTTTCTCTAGTCGCTTAACGCTTTACAAAATCACTACGTGTATTTTTTCAAGTTTTAAAGCTTGTACCACTTTAGTTTTAAAGCTTTTTTTTTTTTCGTAAGGTTTACGCTTACCTGCGTGTGTGTTTTCAAAGTTCTCTAGACGAAACAGTTGCGCTGCTCTTGTATGCCTGTGCGCTCAGAAGAACCTTTACGTCTTTCTCTCTCTACTATTATCGGCAATGAGCTACTCAAGCCACGTTGCGGACCTGTGCGCCGCGCTTTGTGGCACGCTGAGAGGACTTCCAGCCAGCGCTGTCTCGCCTGCACACCGACCTCACGGCGCAGTGGGTGAGTTTATACCGGCTGACTCGTTGGCCGTTGCCTCCGCACGTTGACTGCTGTGAGTCCCCAGATGCGCTCGACGCTGAGGTGCTCACTCACCCCATTTGCGAGAAGCGAGTACGCGGCGTATCGATCTACAGGACCAAAGGACTTTTGTGCAGCGTCAACGCGAGAACGTCGTCGGCGAAGTCACGCGTGCCGATGAAGTCGATGTGGTGGGTGAAGAGGTGCGGCTTGCCAATCCATCTCTCCGTGGACAACACGCGCAGTGACATCTTGGCGCTTCTAACAGATGAACTGCGCAGTCGTGTGGAGTCACTTATGGTTTTCTACCGCCCCACACCTGAGTGCGTGGCGAGGGACGCCACCACTGCTGCAGGACGGAGGCGTCGGCGTGCAGATGGCGGCACTTCATTGCCTGTGCGACGGCGGCAGAGAGGTGACGCCGCTCCTGCAGGGTGTGACGGCAGCTGTGGCACGTTTTTGTGCAATCTGCGAAAGTTTCCGCGATTGTCGGAATTTGATGTGTTCATCAAAAAGGCTCTCCCAGGTGCTGGCGTGGCAGCCAAGGTGAGATACGCGCGTATTTCTACCGCAGTGAACGGTGCGTTGCGTGCAGCAGCACAGATGCAGGTCTATGATGTCGGCCTCCATGACCGTATGAAGCTTGACGACCTTCATGCATTGGCTGGATCACAGAGCATGCGTTCTGTTAAAGTGCACTCGACGCTCTTGAAGTCGGTTGCGGGCCTCGCGACTTGCCCAAACCTTACTCAGCTCACAGTGTCTTCTCTCAGCCGTCTTTGCAGTCTTGCCCCCCTCGCTGGTGCACCGTCCCTCGAGAAAATTGAGGCGAACGGGTGTGATTTGCTCGACCTCGATGGTTTAGGTAGGTGTCCGAGGCTGCGGGAAGTAAATGTACGCGCCAGCTTATCTCTAAGGAGCGTCAGCGGTCTTGCTGGTGCACCGTGCCTGGAGATCCTCGACGCATCTTGTTGCAAGATTCGTGCATTGGAGGGGCTAAGCAGCTGTCCGGTGCTGCGGAAAGTGGATGTACATGACAGCGGATGGCTATTGAGCATCACTGGGCTGGCTGGTGCGCCGTGCCTTGAGGACGTCGATGCCTCTGAGTGCACCTTGCTTCACCTCGACAGATTAGGAGACTGCCCACAGCTCAGGCGGCTTAACGTACGGTGTAACGATGTGCTGAAAGGTGTAAATGGCCTCGCGGGTGCACCACGACTTGAGCAGCTCATGGCGTCGTCGTGTGATTTGGTGAGCGTTGACGGTCTGTCGACGTGCAGGCAACTTGTTGAGGTAAACGTGGGCTACAATCAAGACCTGACCGATCTCGACGGTCTCAGAGGGGCACCGAATCTGGAGAGACTTCTGGCGCCTTGCACCGGTGTTCGCAATATGGATGCACTGCGCACGTGCCCGCGTCTGCGGGAGGTAATTCTCACGAATTGCGAGGAGATGGAAAACCTTGACGGCCTCGCTGGTGCTCAGCGTCTTGAGACTCTTGTCTGTCAAAGAAGTCAAGTGCGTAATCTTAGTGGACTCAATACCTGCCCTCAACTGAAGCATCTCGTTCTCACGTACCAGGAATTTCTGAGTGATGTGAGCGGCATTGCGGGTGCGCCAAGTTTGAGTATCCTTAGCACCGCCTGCTGCGACCTGCGCAGCGTAGACGTCCTGGGCAGCTGCCGCATGCTTTCGTCGCTAACCTTGAGTCACAATCACCTTCTGGAAAGCCTCAAGGGCCTCGCTGGGCTTCCTTGTCTGAAGTTCGTGGATGCGCAGCACTGCGACCTGCGCAGCCTCGATGGCCTTGGCAGCTGTCCGCTCCTTGCGGAAGTCCATGTTGGCGGCAACGAACGACTGACGAACATAAGGGCACTGAATGAGGTGGCTTCACTGAGAGTCCTTGGCATTCCTGAGTGTCCGGTCAGCATCGACGCTTTTCGTGATCGCGGCATCACGCTCATTGAGAGTTGGCCCAACTGCCTAGAAACTACCACATGCCTCCTGGAATACATGGAAGAAGTGTATCTTTCACCCTAGCTGCAAGCCACTTCGGTTGGCGCACCGGCACCCACCATAGCACCAATGCTCCGTGCGGCGCGCTCTGGTTGCATCCCTATCCACTCCCCGTCTCTGCGTTAAGGTGCCTTGACAGCACTGAGTTAATTTTATTTTTTTCATCGAGTTAGCTGATTGCTCTCTTTTTTTTTATCTGTAAGTTGAGAGAGTGCCGTGCTGGGACTCGCGTCGAGGAGGTTTTTTTTCTCATGCGCATGCAGTGAATCTTTTTTTTCTTAATTTCTGCTTCATTGGCTTTGCTTTTTTGCACCTTTCTATTTTTTTTTTAGGTTTCCGCCTGTCTTTTGCGTCTGTCGAAGTTGCGTCACCGCCTTATACGGTATCTGTAAAGGACGAAGAGGTCCGTGTTGCCGGCACGCTCTACTGCACTCGAGACCACGCGTGTTTTCTGCAGGACGCACACAGCCTTCTTCGTTACGACGCTCATCGACACTGGCAGGCTTCACAAGCGTCCACCATATGCGCTCGTTTACTCAATTTCGAACACGCTGAAGCACAAGAAGGGACTCTCCCACCTCAATTAAATCTAAGAGGCGGCGTAGAGGGCAGGAATGGTTGTGCGCTGCTGCATGCTTGCTCTGACAGGGGTTGCGAACAGGTGAGCTGTCGTGCATCATCGGTGTCTTGCTGTCCCTGTCCTCTACTTTTTTGCTTGAGAGAGTTAACGCGGTGACAAGCACGCCCGCGTTGGCGGAAAAGGCGTTGTGGTGGCGTGGATGTGTGCCATAGTGCTGCTGCAGGAGGCGCAACGCGGCAGTGCTCCGCGGCACTGCAAAGGCGAACGCTACTGTTTCACCCTGCGAGGGAGATGAGTGCGTTATCTTTCGCCGCGCTCCCATTCAACTCTTAGTGCTTGCAGCTGTGCGTGTGCCTTCGTGCAGCGAACAGAGCCTCTCTCTCTCTTTCTCTTCATCCGCTCCCTCATGTTCCACGTTCTATTCTCTACTCTGTCAGCTACGCAAACCTCTTCTTATTAAAAAAAACTGCTCACACTCTTCTCAGCCGTTCTCACCCACGGAGTGCAACACCATTGTTGCGACACTATCGTTTTAATTTCATATATTCTTCTGTGAAAACAGCAACAAAAATAGCACTTCCAGGTGTTCAACTCTCGCGTCTTGCTTGCCGTATCGAAGCGAATTCTTTGCAGCCTCCACCCGTGACACACCCTTCAGCCACTCTTGCTAAGTCCACAAAGGTGTAGCCTTCTTCGAGACTGCAGGGGCTTCCACTTCTCGTGCAAGTTCCACGCGGAGCGGTTCAGTACCCACTTCTCCGTTGTCTCTCTCTCTCTCTTTACTATTTTCGGCAATGAGCTACTCAAGCCACGTCGCGGACCTGTGCGCCGCGCTTGTGGGCCACGCTGAGAGTGACTTCCAGCCAGCGCTGTCTCGCCTGCACACCGACCTCACGGCGCAGGTGGTGAGTTTTATACCGGCTGACTCGCTTGGCCGCTGCCTCCGCACGTTGACTGCTGTGAGTCCCCAGATGCGCCTCGACGCTGAGGTGCTCACTCACCCCATTTGCGAGAAGAACGAGTACGCGGCGGTATCGATCTACAGGACCAAAGGACTTTTGTGCAGCGTCAACGCGAGAACGTCGTCGGCGAAGTCACGCGTGCCGATGAAGTCGATGTGGTGGGTGAAGAGGTGCGGCTTGCCAATCCATCTCTCCGTGGACAACACGCGCAGTGACATCTTGGCGCTTCTAACAGACGAACTGCGCAGTCGTGTGGAGTCACTTATGGTTTTCTACCGCCCCACACCTGGTGGGCACCTTGCTTCACCTCGACAGATTAGGAGACTGCCACAGCTCAGGCGGCTTAACGTACGGTGTAACGATGTGCTGAAAGGTGTAAATGGCCTCGCGGGTGCACCACGATTGAGCAGCTCATGGCGTTGTCGTGTGTTTGGTGAGCGTTGACGGTCTGTCGACGTGCAGGCAACTTGTTGAGGTAAACGTGGGCTACAATCAAGACCTGACGATCTCGACGGTCTCAGAGGGGCACCGAATCTGTGAGAGGAATTCGTGATTTCATTGCCTGTGCGACGGCGGCAGAGAGGTGACGCCGCTCCTGCAGGGTGTGACGGCAGCTGTGGCACGTTTTTGTGCAATCTGCGAAAGTTTCCGCGATTGTCGGAATTTGATGTGTTCATCAAAAAGGCTCTCCCAGGTGCTGGCGTGGCAGCCAACGTGAGATACGCACGTATTTCTAGCGCAGTGAACGGCGCGTTGCGTGCAGCAGCACAGATGCAGGTCCGTGATGTAGGTCTTTTTGGAAGTATGGAACTCGGAGACCTTTATGCGCTGACTGGATCACAGAGCCTGCGTTCTGTTAGAGTGCACAGGACACTCTTGAAGTCGGTTGCGGGCCTCGCGACTTGTCCAAACCTTACCCAGCTCACAGTGTCTTTTATCCGCCGTCTTTACAGTCTTGCCCCCCTCGCTGGTGCACCGTCCCTCGAGAAGATTGAGGTGAACGGGTGTGATTTGCTCGACCTCGATGGTTTAGGTAGGTGTCCGAGGCTGCGTGAAGTAAATGTAAGGGAGAACTTCGCGTTGAGAAGTATTAGCGGTCTTGCTGGTGCACCGTGCCTGGAGATCCTCGACGCATCTCGTTGCGGTATGTACGAAGTGGAGGGGCTAAGCAGCTGTCCGGTGCTGCGGAAAGTGGATGTACGTGACAATGACGTCCTCGAGAACATCACTGGGCTGGCTGGTGCGCCGTGCCTTGAGGAGGTCATTGCCTCTGATTGCTCTTTATTTCACCTCGACAGATTAGGAGAGTGCCCAGAGCTCAAGCGGCTTGACGTAGAGGAGAACGCGATACTGCGCAGTATAAATGGCCTTGCGGGTGCACCACGACTTGAATGGTTTTGTGCCCGTGATTGTGACCTACGCAACGTTAACGGTCTGCGACATTGCCGAAACCTGTTCGAGGTAGATGTCTCTGGAAATGAAAACCTGAGCGATCTTGACGGTCTCAGAGGGGCACCGAATCTGGAGAGACTTCTGGCGCCTTGCACCGCTGTTCGCAATGTGGATGTGCTGCGCACGTGCCCGCGTCTCCAAGTGGTAGATCTCACGGAGTGCGAGGCGATGGAAAACCTTGACGGCCTC
>__CfaC1_14_ position 171431 to 188417
GTCCAGCGGCTACATCGACATCCCTGGCGTGGCGGGCACGCAGAAGCACTACTTCTACTGGCTCTTTGGACCGCGCCGGTGGCCGACCGATGGCAGCCAGCCGCCAGTGATCCTGTGGATGCAGGGCGGTCCGGGCTGCAGCTCGACCTTCGGGATGCTGGTGGAGCTCGGTCCCTGCCTGATGAGCGAGGAGACGGGTGAGCTGTACCGCAACGCGTATGGGTGGAACGACGAGGCGTACCTGCTGTTTGTGGACCAGACCGCTGGCGTCGGCTTCTCGTACGCGGACAAGACGAACTACGACCACAACGAGAGCGAGGCCGCGGAGGACATGTACAACTTCTTGCAGGGCTTCGCGAAGAAGTTCGCATCGCCGTCGATCACCGGCGCGAACGACTTCTACATCACGGGTGAGAGCTACGCTGGACACTACATCCCTGCGCTTGGCTATCGCATTCTGCAGGGCAACCAGCGTGGTGACGGCCCTGTGATCAACCTGAAGGGTGTGGCGATCGGCAACGGGTGGACAGACCCCTACACGCAGTTCCCATCTTATGTGGACATTGCTTATGACTGGTGCCAGGAGAAGCTCGGAGAGCCCTGCATCACGACGGGGGCCCGCGACGAAATGCTGGAGGCGCTTCCCACCTGCCTCGACCTCATTAAGCAGTGCAACGCGCTGCCAACAGACGCGTCTGATATTTGTGCGCTAGCGAACGAGGCGTGCGACAACGTCACGAACTATTACTCGGACACCGGGTTGAACAACTATGACATCCGCAAGCCGTGCATCACCGCTGGGTGCTACGACACGACGCACGCCGATGATTTCTTGCGAGTGCCGGAGGTGGTGAGCGCGTTGGGGGCGAAGAGCGACATCCGCTACGAAGGCTGCAGCGACGAAGTCGGCGGTCTTTTTGTACGGGATATTCAGCGTAACTTCAACTGGACGATTCCCCCGATGCTGGCTGCGGGCCTTCGCGTTATCATCTACGCGGGTGACATGGACTTTATTTGTAATTGGATCGGCAACAAGGCGTGGGTGACGGCGCTGGACTGGCCGGGCAAGGCAGGCTTCAACGCAGCCCCAGATGTGGAGTTCAGTGCGGGAGGCCGTGCGGCTGGTCAGGAGCGGCAGTACGGCAACTTCAGCTTCGTGCGTATTTATGATGCGGGCCACATGGTGCCGATGGACCAGCCAGCGGCTGCGACGCACATGATCCGTGCTATGATTCATCAGCAGCGTCTTTCGTCATAAAGTCTATCGTACGTGTGGTGTCAATTTTTTTTTTTGGGGTTTTCCGTGGTTTCCTTGCTTTGCGTCGAGGCGCTGAGAGCTGTTGCACATGCTTCACAATGCTCGTAACGGGGTTTGAGTGGGTTGCTGCAACAAAGCTGCCTCCTTTATCGTTACTCTGAGTCGTCTGTTGCTCTTCGTTGCTTTGGTGTGCGCAGGGTAAATGGAAGGAAGAAGTAGTAAATTTTAAGCTGTTTTGCTTACTTTACAAAGATATAGTCACACTTTTCCGCCTTTTTTTTTCTCTCTTTGCGCTCTGGTGTGCTGCACGCTTTGGTGTGCCTTGGTGCTAGAATGCTTGCCGTGCGCTCAAGTGCTGAAGCTGGAGGCTGCTGGCCAACAAACGCTGGAAAGCGCTTTCTTTCCTTCATCCTCCCTTGTTGCAATTTTCTCACTTTCTCCCGTAGCAGCTCTGGCCTCTGCATGTGTGCAAGTTGCCGAAGTTAGTCAAGTTCTTCTGGAGATAGGCGAAGAGTTTGTTTCTCTCATAATCTGAGTGGGGACGGGATGACGCCGTGCATCGGAAAAGAAGGATAGGAGGAAAGATAAGCGGTTGTGAACGCGTGTTTGAGAAAGAGAAGAATAAAAACTTAAATTGAGCTGCAATGAAAGTGATCATATTTTCTGTGCTGCCAGCTACGGTGAAGAAGGAAAGAAAAACATCAAAGTCAAGTCGGAATCAAAAGGCAAAAAAGTAAAAAAATGCTTGGTCTTACCGGCTAGCGTTCGCTGAAGTATCGTTTATTCCTTTTTTATTTTTCTATTGTTGCTGTTATTATTATTACGCGCACATGTCGTGCACAAGCAGCATACTTGCGTATTGCAACGAGAAACGGTCTAGCCTTTTTTCCCTCTTCTCCTGATTAAATTCACATCTAAATTAAGAGAGAAGAAAGTAAAGCCGCCTAACGTGTTTTGGTTTTCTTGGGTACTCCTTCCGGTGCGTCACCCCATTTCACTTGTTGTAAACCCCCACTCTAGAAAGAAGGAAAAAAAAAACAATTATGTGTCCTACTCCCATGTACGACTCCAACTTCACTTTATTATTGTTACCGACAGCATGTGAGCTTTCTTTTTTTTCTCGCATTAAAAGAAATGCTATCCTTCGTAATTCGTCTCCGCTGCGAGCATTTTTAGCCGTGGGCGACTTGGACGTTGGAGCATTGAAGCGTGGAGGGGAAAACATTCCACGAGTGAGACACTTGAAAACCCAGTGCAGCGCTGCGGCTCCCACATGCAGGCTTGGTACTCTCTTCCACCGTCTGTGTTGCGCCGCGTTAATGTAACTCTATCAATGTACTTGTTCTCTATTCCCTCTTTCCTCTCTGCTTCATCTTAACGACCTATTTCGGGGGCCAAGGAACCATTTGGAGAAAAAAACAAGCAATTTCGAGAAAAAATGCGCTTTATTCGGACATTGTGCGGTCCTGCGACGCTGTTAAAAGTTGCTGTGGTGGCGGCGGCGTTGCTTCTTGTACTGAGCGGGCAGTTGGCGCTCGCCAAGGCGCACCACGGCTACAGCACCTGTGACACGTCCGTGGTGCAGTCGAGCGGCTACATCGACATCCCTGGCGTGGCGGGCACGCAGAAGCACTACTTCTACTGGCTGTTTGGGCCACGCCGCTTTCCTGCGGATGGCAGCCAGCCGCCAGTGATCATGTGGATGACGGGTGGTCCGGGCTGCAGCTCCGGTCTCGCTTTGGCCATCGAGCTTGGTCCTTGCATGGTGAACGAGACGTCTGGTGAGCTATACCGCAACGCGTACGGGTGGAACGATGAAGCGTACCTGCTGTTCGTGGACCAGCCGACGGGTGTGGGCTACACGTACGGCGACAAGGCGAACTACGTGCACAATCAGAGCGAGGTTGCGGAGGACATGTACAACTTCTTGCAGGGCTTCGCGAAGAAGTTCACGTCACCATCGATCACGGGTGCGAACGACTTCTACATCATTGGTGAGAGCTACGCTGGCCATTACATCCCTGCCGTGAGCTATCGTATCGTGCAGGGCAACCAGCGTGGTGACGGCCCCGTGATCAACCTGAAGGGCATCGGCATCGGCAACGGCTTCACCAACCTCTTGATCCAATACCCCTACTACGTCACCTACGCCTACGACTATTGTATCGAGCGTTTGGGCAAGCCGTGCGTGAACGAATCCACGCGAGATGAAATGCTAGCGTTGATGCCCCGCTGCCTTGAGCTCATTCAGCAATGCAACACCTTCGTGAACGATACCGATCCTTCCTGCTATGAAGCGACGCACTACTGCACGGTGATCGAGGGCATGTTTCGCCGTAGCGGGCTCAACACGATGGATATCACCAAGAAGAGTGTCGGCGACCTTGGCTACTCGATGGACAACACGATTCGCTTCTTTGCACAGGCGGAGATGCGTGCGCAACTCGGGGTGCCGTCAGACATCGTGTGGGACACCTGCAGAGATGAGGTGAGTGTCCTCTTCGATAACGACGAACTGCGCAACTTTGACTGGACGATTCCGCCGATCCTGGCCGCTGGTGTGCCTGTCATGCTCTACGTGGGAGACCTCGATTACAGCTGCAACTGGCTGGGCAACAAGGCGTGGGCAACAGCTCTGAACTGGCCCGGCAAGGCGGGCTTCAACGCTGCTCCGGATGTCGAGTTCAGCGTTGCGGGTCGTGCGGCTGGTCAGGAACGCAAGTATGGCAACTTCAGCTTCGTGCGCATCTATGATGCGGGCCACATGGTGCCGATGGACCAGCCCGAGGTAGCGCTGCACGTTGTGGCGAAGATTCTGCGCAATGAGCGGCTGGCGCAGTAGAAAGGCTATTTTGCTGAGTGTAGTGCGAGGGCGGCGCTGACATATTTTTTGTCTTTCTCCAACGTGCTGATGGCCAAGGTCTGTGTGTGCGAAGCGAAAAGCTGTAATGCTTTTTCCTTGTATCTCCAGGTTTTGTTATTGTATGAACGCAGAGCTTGTTGAACGACACCAGGATCTTACAGTGCGGGAGTGGGCAACATTATCGTATTTTTTTTTAAGTGTCGTCGCGTTCATCGCAGAGGCACGCAATGACAGCGTTTCTTTCGGTGTGCGTATAAAGGGTGTGTAGTGGCCTCAGAATCATGCCTTTGCACATGAATGCGAAACTGGCATTTAGACTTCATCGGTGCTTTATTCTTGGACTGCTTATTGTCCACTGAGTTCGCTCTGATGCCGCAACTCATTTTCCTGTGCATCTTTCTTGTGCTTGTCGTTCTGCTCGACTGCGCTGCGTATTCGCATCGCGAAGGAAAGATTCTGTGATTCTCACGACGAAGTCCGCAGTGCGAGCAACAACAACAAAAAAAGTTGTCGGCTGATTTACCTGAGCGCATTTCAGATAGCGTGTAGCGCATGTGCCAAAAGGTAGATTCTAGGTAAAGTTTCAACAATGATGATGACGAGTTGCACACTGTCAGTGAGGCATCAAGGCAGCGTGAAGAAGATCACTTAGCACTGCTATTAATGGACGTTACACGTGAAATCGGAAAGCAAGAATAAAAATACGACGCCTTAAGTTTTGCGTCGTGTCGTGGAAAAAGCACCACTTTCACAACTTTATTAAATTGCGGAAGTAGCATTTTCTGAGCCCTTTTTTTATCTCACCCTCAACTGTACATCAAACCGTTTAGAGAAGATAGAAAAAAATAAAAGCAGGAGCGGCTTGTGCTCGCTCATTCGTACTCGTCACGCCGGCGATGTCTGCGTTAGATTTGCAAGCAAGCGCATTTACACGTGTTTAATTTGGCACCACTTCACGCCTCCATTGGTTGTCTTTCTCTCTCTCCCTTTCTCTGCTAGGTGCTTTAGTGTTTTCCGACCTTCGTTCCCGGCAAGAAGAAGTCACCTTCAATAGTTTTTACCCTCCCTTCTCTTTCACATTTCCATTTCTGCTTCCTTTTTTTTTTTTTTGCATGATGCCCTAAGCAGAGCAAGCTCATCCCTTCCTTTGTTTTTTTTTGAAAACCTGTGATAGGAAAAATGGAAAAGAGATGAGCGTATGTTGTATTTAAACCCTTTCTAATCTCTCTCTCTCCTTTTCTCCCCCTCAGTCGGTCTCCGCTATCGGGTCCGTTTCTTCTCGTTTTCCCACACACACACATACAACTCTTTCCGCCACACCTTCACAACCCTTCACACATGCGCTCGAACACACGTGCTTCTCTAGATGATGCGTACATTTGCGACGACGAATGGGCCAAGACTGGCGAGGCTGTCCGCCAAACTGTGGAGCCGAACACGCCGATGCCCCTCCGCCTCATCCTGGACGATTCTGAAAGACAGGTGGAGAGTGAGTACAGCATCTGCGTCGACAACTTCGACGGCTTGACGCTGCGGGACGGTAAGGAGGAGGTGTGTTGGGAGGAGGCGAAGGGCCATCTGCCACCGATCCTGGGTATCGACTTCCAAGAAGTCCATCCGACCGTGCAGGAAGCCTTTTTGCGCAACAAGGCTCGGGATCGGAGGCGCGGCGTGGAGTTGCGCTCGGTAATGGACTTCTGGAAGAATCAGTTCTTCTCCTTCTCCCGGCTGCAAATGCGCACCAACGAAGACTTGCTGATGCAGCGGGTTGACCTGGAAGGCGCGCGCGCTCGCCTGGCTCTGAAGGCGCAGAGTGGAGCCTACGAGAACAGCATGAAGGCGCAGCAAGAGATGGCGAAGCTGCGCGAGGCTGATCTCCGACAGAGGCACCAACACCAAATCGCTCGCCTGCAACTTAATTACGCGCAGGATCAGTTGGCCCAGGAGCGGGACCGCGTCGAGGCGCTCAAGAAGGAGCTGGACGCCAAGGATGTGCGGCTCAAGCGCCAGAAGCAGAAACTCCAGGGTACCCAGGAGAAGGTGGCGGCCGAACGCGAGGCGCTGGAGGAGAAGATTGCCCTCCACCAGAAGCAGATGGAGGAGCTTCTGGTAGAGCAGCAGCGGCGGGTTCCCTCCTACGGGACGACGGCGCAGACGCGCGCAGAGGCTGCGGCCGAGGAGGAGTCCGACGTGGAGTCGGAAGAGTGGGTGCCGGACACCGTGAAGTGGCACACGGTGGCTTCGTGGGTGCCACATCTCACCCGGAGAAACGCGCCGCTGTTCTTGCTCCAGCTCAAGGGCAAGTTCGTGACAGGCGCCGCTGGGGCAGACGACCTCACCGACCGTTTGTGGCAGCAGGTGGAACGGTGGGTGTACGCAGTGGCGACGGACAAGTGTCGCAACGTGCACATGTTGGAGCTCGGGCAGGAGTGCCTAAACCAGCTGCGCCTCCGGGTGCAGAAGGTGAAGGAGCCGAGCACCGACCTGCGCGCAGTGCAGCGCTATGTGGACGTCGAGGCGGACCCCTCGGATAAGCTGCTGGCCGCCTTCCAGAAGGTGAGGCCGCTCACGAGAGGCAGCGGCCGTTTCGCCAGCGGGAGCAAGGGCGAAGCGCGCACTCGGTCTCCTCGCCGGCGGTCCCCTGCCAGCCGCTCCCGCTCTTCATCCCCGGGTGACGCCGGCAAGTACGCTGCCCTTTTTTGCACCCACTGCCGGCGCTACGGGCACCCCACCAAAGACTGCTTCCAAAAAAAAGGGAAGCGGGCCGGCTCGAAGTGAATCGAGGCCGAGCCCAGCCAGTCGCGGTGGCACGCCCCCACCGATGCAGCGCTTGTGATCGGAGCGCGGAACCGGCAGTCGGGTGTCCTCCGCCAGGGAGATCCGCGTCTGTTCTTCATCGACGACGGCGTCGTGGAGCCCGAGGTGGCCGTCATGCTCGCCGCCGCAAACGAGGCCGCCAGCATGATGTGGGCGGAGAGCACGTGGCGCTCGCGCCTGAGCGTGGGCGGGCGTTTCGAGGCTTTCTGCCAGCGCTACCGCTTCACGGACCCACGCGCAGCGATCGCAGCCTTTCTCTTTGCCAAGCCCTTGAAGGTGACAACGCGGGTGCAGTACGGAAAGTGGCTTCGGAACATGGTGCTTCGCCCAAAAGACCCGTTGGACGCGTTGATCGCGGGTCTGCAGCGTGTGGCGGCAAAAACAGAGACGAAGCAGGCGCGGCCGCTGAAGCAGCAAGAGTTGTTCGCTCTCCTCGAGCGTCTCCCGTCCCTCGACCAGCGAATCGCAGTACGCCTCGCTTGGATCACGGCCAGTCGTTGGGGCGAAGTGGGGCTGCTGCGACGCCGCAACTTCTTTCTCCAGGCGGACGGCAGCGTCGTGCTGGATTGGGCAGCCATCCCCAAGACCGCTCAGATGGACCCCAATCGCGCCTCCCGGTACGTCAAAATATCGGGGTACGACGCGCTCCAGCTGCATCGGGTGTTGCGACCTCTCCGCCCCGACGCTCCCTTGACAGCCCTCAGCGATCGGGAGTTGCTGAAGCAGCTTCGCGAGTACGGGTGCTCAAAGCACTCCATCAAGAGGGGAGCACTCCAGCATGTGGCGGCCCTCATGGCCGAGGAAGGCGGAGAGGAGGACGTTCGAGTGCTGTCGCAGTTGGCGAAGCACAAGACGGACTTGGACCTGCCAGGGACGACGGTGGGCTACGCCGGACCGACGCTCGGAAACCTGGCGAAGATCAACAAATGGGTCGCGAAGTTGTGACGGACTTGTTTGTGGACATTCTTGCCGCGGCCCCGTGGCATGGTCCGGAAGTGCCCCTGTCTTCAAAGCGCGCCACCATTACTCGTCGTGCTCACCAGACGCGCGTGGCGACCCTGCGAGAGGAGTTGGAGCTACCTCTGCAGCAGACAGCTGTGTCTCCGCTGAACGTGGAACGACTCCGCGAGCGGATGCTTCCCCAGGTGAAGAATCGTTTGGATCACATCTGGGAGACCCTTGGCCACGCCCTCCCGATCGAGGTGCAGCAGCGGCCTAGTAGGTGCCTTCATGCAGCCGACGCAGACCTCCTGATGAGCACAGGGGTAGTGTCGAGGGCGACCCCATCCGTTGAGACACGAGGGTGGCTTACTCCGTTCACCGTTGTCGTGGAGAAGGAGACGGGGTTTCGGCGCCGCATGATTGCTTGGCCGAAGGCGAAGAACGCACAGGATGTGTACGAAGCACAGCTGCCTCTACAACACGTATCGTACTACCTTGATGCTGTTCGCGACGAAATCGCCACGGTCGTTGACCTCAAAGCGTCCTTTTTCCAGGTCGAGCTGCCTCTCGCGTGGCGCTCCCTTTTCCGATTCTACGACGCGCGTGGAATCTTATTGGAGTTGACGCGTTTGCCCATGGGATACGTCGCCAGCCCAGAGATCATGCAGCTCCTCGTGATGGCAGTTGCTGGCCACCCTGATGTTGTACAACCGCAGTACGCACTGCCAGACGCAGTGCAAATTGACGTTTGGATCGACAACATTAGATTGTCTGGTAACCGTCAAGATGTAGAGCGGGCTCAGGAATCCCTTCGGCAGACGTTGCAGCACGCAGACGTCACCCTCAGTGAGGCGCAGTGGCTGGTGACTCGGCACACGTTTCTCGGCGTGGTGTACGATCACAACAACTGCTCAGTCGCGCTGGCACCTAAGTTTGTGCGAAAGTGTGCGGCTGCGCCGCTACCCTCGCACTCTTCGGTAGCAGATCTAGAGGTGTTCATTTCGCGCGCCTTTTTTGCGGCAGCGGTCTTGGACATCCCTATGATCCATTACTACTTCTTGTTGAAGCTTACTCGCAGACACCTTTCGACGCTGAACAGGGGGATTAGTGCGGCTGGAGGAAAGTGCCGCATTGTCTCCGACGGCGACACGACTGGCCTACGAGTTGTGACAGCGGATATTAGTGAACAGTGCGCAAAAAGTTTACCGTGTGCGAGACACACCGGCGACGGTCCTAGCTACAGACGCTTCCATGAGTGGCTGGGGTGCGGTGCTGCTGCCCCCGAGTGGACCTCCGTTGTTTGTCGCTGGCGCGTGGCGTCAACCTCCACGCTTGATTATGCAAGCTGAAGCGAGGGCTGTCCACCTAGCCTACCTTGCCTTGGAACCGCATATCGCGAACCGCACGGTTCAAGTTTATGTGATTAACACCTCGGTAGGGTACTCGCTTCGGAAGCGTCTCACAAAATCGACAGCGTTGGCAGTGGAGCTGCAAGCTATTGATCGCGTTGAGCTAAAATGCGCATTCAAGCCACCTGAACATACGTGCCGTCTGCCAAAAAACCCGCAGATGCGCCGTCACGTGGCCGCCCACTGTTTGACTTCGACTGGGCGAAGGGGTATGGCTTGCGAAGGGGAGAGGTGGAAAAGCCCAAGATGATGAGTCTGAGGCAAACCTCCCATTCGTGAGTATGTAGATTGTGAGTTCATTCCTGATTGAATAATATAGCATACAGCTGAGAAAAGAACAAAGAACAATACATAAAAGAAAATAATGAACTGTCTCTGGGCAATCGCTGAAACAGATTGGCCCTCTTCTGATGATCCGCTAATTAAGGACATCATTTGTTACTCACTTTCTCTTCTTCTTCTTCCCCTCCTTCTCATCTTGCGTTACATAGCGGAGTCGACTGAAGTTTTTTTAAATCGCTCTTTCGTCATCTTCAACAAGCTGCTTTACTGCTGTGTCTCTGCTTAGCCAACGAGCATACCTTCCAAGTTCACAGACCGCACTCTTAACCGTTCGTTGCGGGCCTTGAATATATATTCACCGCGACTTGGTGAGTGCCTCTACTTGCTTTAGTTTTTTTTTTTACGTCGACTTTTGTTTCCTTCGCGATGGCTGCCTACTTTGCACGTTTTGTATTTTTTGCAACCGTAATTGCTCTGTGTTTCTGCTACTTTCGACTGCCTACTGAGCCGCATCACGGCTACCCACAGTGCGACCCGGACGTCATCCAGTCGAGCGGCTACATCGACATCCCTGGTGTGGCGGGCACGCAGAAGCACTACTTCTACTGGCTGTTTGGGCCGCGCCGGTGGCCGACCGATGGCAGCCAGCCGCCGGTGATCATGTGGATGACGGGCGGTCCGGGCTGCAGCTCCGGCATTGCCCTTGCTGTCGAGCTCGGTCCTTGCGAGGTGAACGAGACGTCTGGTGAGCTGTACCGCAACGCGTACGGGTGGAACGACGAGGCCTACCTGCTGTTTGTGGACCAGCCGACAGGTGTGGGCTACTCGTACGGCGACAAGGCGAACTACGTGCACAACGAGAGCGAGGTTGCGGAAGACATGTACAACTTCTTGCAGGGCTTTGCGAAGAAGTTTACGTCACCATCGATCACGGGTGCGAATGACTTCTACATCATTGGTGAGAGCTACGGTGGGCACTACGTGCCTTCTGTTGCGTATCGCATTCTGCAGGGCAACCAACGTGGTGACGGCCCCGTGATCAATCTGAAGGGCATCGGCATCGGCAACGGTCTGACGGACCCCTACACGCAGGCGCCTGCGTATGCTGAGATGGCATACGAGGGCTGCCAGGAGAAGCTGGGACATCCGTGCATCACGGACGCTGCGCACGAGGAAATGCTGTCCCTGCTGCCTGCCTGTCTGGAGCACACGAAGAACTGTAACGATGCTTCGCTCGGCTACGACGGGATGAACGCGGAATGCCTCGCAGCGATCAACATGTGTGGGGAGTATGAGAGCTACTTCTTGAGCACCGGCATTAACGTGTACGACATCCGCAAGCCGTGTGACGGCGATCTCTGCTACCCGATGGAGCACACGATTGCGTTTTTCAATAACTCAGACGTCCAAGCCGCACTCGGTGTGAGTCCGGAGGCGGCGTGGGTGACGTGCAACATGGACGTCAACGCCCTGTTTGTGTATGACTTTTATAAAAACTTCAACTACACAATTGCACCGTTGCTGGATGCAGGCGTCCGTGTGATGATCTACGCAGGTGACTGCGATTTTATCTGCAACTGGATCGGTAACAAGGCGTGGGTGACGGCGCTGAACTGGCCGGGCAAGGCAGGCTTTAACGCAGCTCCAGATGTGGAGTTCAGCGTTGCGGGTCGTGCGGCTGGGCAGGAGAGGCAGTTCGGCAACTTCAGCTTCGTGCGTATTTATGATGCGGGCCACATGGTGCCGATGGACCAGCCGGAGGTGTCCCTTTACATGGTGTCGCAGTTTCTGCATGACCGGCGCTTGGCCTAGTGTTCAGTTGGATGTGTACCGTCGCCACACCGAGGGGAGAGGTGCGAAAGGAAAGATCTGGACCCTGAAACTAATCGCGATTCAATAAAAAGAGATGTATGTAGCAATGCTTCTTGTTTCCTTCTTTTCTATTATTATCGTCAGTAGTGCTGCTTCGCATCTCTGCTATTTTGTTTTGTATGGAAGCGTTGGTGTCAAGTGTCTTTGAGTGAGTGGACGTATGAAAGGAGACGAGGCATTCATCGAGAAAAGTGAGAATGCAAAGCGAAGGACAACGCGTGAAATCGCGTGTAAAGAAAAAAAAAAGGTGCACATGGATATCGTCCTATTATTATTATTATTATTGTTATTTAGGGTGTGTACCGGACAACGATGTTTGCTGGTTCTGCGGAGTAGGGGGCGGCTGGCTCTCGTTGTGTCCACTCTCCCCGCATTAGTGCGAAATACACGAACTAAAACGTGGCGTGCAGTACACTGGGCTGCACAGGTGCGCGTCGCCCAGAGAAAAAACATGGCGGTGAGGTGGGGCCATTTAATGATGACCCGCTGAGTGAGAAGGGCAAAGCTGGGTGCATATTTATTATTCCGACCGAATCATAAGGTAATGCATTCGCCTCAGCTCTCGTTGACACCGCAAGCGAGATTATTAGGATTTCGTTCCTCTCAGCTTCGTCGTGCAGGCCTTACTTACTTTTTTCAAGCACTGCTGAGTTGGGCAGTGCCCACGCGGCTTCAGCACCGAACTTTGTGCAGTTGGCGCTTCATCTCTTTCTCTCTTTAGGTGGCGTGTTGGTGCCGTGCGGCATTTTCTCTTCGCGCTCTTCACCACACTCTCACGCACTTCTTTTGTTCCCCTCCTTCTTTGTTTTTTTCTGATAGCGGTGCAGCTGGGAAACAGCGCGGATGAGGCCGGGTGACTGTCTGCTGTAGTTGCTGCTCGTTGCGTTTTCTCTCTGCTCCCCTTCGCTCGACCTCTCAGATCAAGTATTGCTTTCGTCGCCGACGCCACACACACACATCTCCTGGGTTTACTCGAAGCCTTGCTGTGAACAGCGTAGTGCGTCTTTCGCAGCGAGAGCGGTCTGTGATGAGGCAAACCTAGCTGCAATGTCAGCGTCGAGTTGTGCGTTTGTGTTGCAGAGTGAGAAGGTGCCTGTGCGGAATGCCCACGAGTCGGAGGTGCAAACGGCACTCTTTTTCAATTCGAATTGGAGGACACGAAGAAGAGCGGAGCCGCGCCTTGCACAGACGTATACTGGCTGTGACCACTAAATCTCCAAAGAGGAGCATCGAGGTGCACTCCTACCCACATTCACACACAAACACACACAAACGTCGTTAACTTCACGGCATGCACTCATGCGTCAGACGCAGACGTGGTTGTTCGCAGAGCAGAATAGCTTGTATGCAGGAACCGGACTCTGTTGCTTTTCCTCCTCTTCTCGCTGTCGGATGGGAAGGTGCGCCGGCGTCATGTCGCAGCAGTGCTGCCCGCGACGGATTCCAGCATGCAGAGTCCTGCTTTGACGCTGTGGAAGATGTGTGGTCAGCAAGCCAAGCGGACGCGTCGCAGCGAGCTGCTCATGCATAGCCAATAAATTTTACGCTTGTGGCTCTCTTCTTGAGAATACAAAGTGTTGCAAGGCAACCCCCACCAAAAAATAAATATCCGTCATTTATTTATATTATGATTTTGAGCGTAAACGAGAGGCATTGGGCACATGCGACATAGAGCAATAAGCGGCTTCGATTTCCATTGCTGTATCGATGCTGCTCATCGGACTCTGCTGTGCAGACGGCAAACGAAATTAAACTCTGCGTTTTCTTCGACACTGAATTACTGCACATCTACTTTTCCCTCTCTTGCTTTTATTTTTCTCTCACAACCCATCATCTGAACCACCAAGAAAAAAAAAAGAGAGCAACACAATTTTTCCTGAAAACAGAACGAGTGCTTCCACAGCTTTAGTCGCCTCATGTCGTCCTCGTTGACGCGCGTTGTGGCCATCGCTGCCGCCATCGCCCTCTGCCTGTGCTGCACCCACGCGCTCGCCAAGGCGCACCACGGCTACAGCACCTGTGACACGTCCGTGGTCCAGTCCAGTGGCTACATCGACATCCCTGGCGTGGCGGGCACGCAGAAGCACTACTTCTACTGGCTGTTTGGGCCGCGCCGCTTTCCTGCGGATGGCAGCCAGCCACCAGTGATCATGTGGATGACGGGCGGTCCGGGCTGCAGCTCCGGCATTGCCCTCGCTATCGAGCTCGGTCCTTGCGAAGTGAACGAGACGTCTGGTGAGCTGTACCGCAACGCGTATGGGTGGAACGACGAGGCGTACCTGCTGTTTGTGGATCAGCCTACGGGTGTGGGCTACTCCTACGGCGACAAGGCGAACTACGTGCATAACGAGAGCGAGGTTGCGGAGGACATGTACAACTTCCTGCAGGGCTTCGCGAAGAAGTTCACGTCACCATCGATCACGGGCGCAAATGGGTTCTACATCATTGGTGAGAGCTACGCTGGCCACTACATCCCTGCCGTGAGCTACCGTGTCGTGCAGGGCAACCAGCGCGGTGACGGCCCTGTGATCAACCTGAAGGGCATCGGCATCGGCAATGGCATCACCGACCCCTACACGCAGGCACCTGCGTATGCGGAAATGGCGTACGAGGGCTGCCAGGAGAAGCTGGGACATCCCTGCATCACGGACGCTGCGCATGAGGAAATGCTGTCCCTGCTGCCTGCCTGCCTGGAGCACACGAAGAACTGCAACGATGCTTCGCTCGGCTACGACGGGATGAACGCGGAATGCAGCCTGGCAAACACCGTCTGTAGTGACTACGGAGGTTATTATTACAGCACGGGCCTCAACGCGTATGACATCCGCAAGCCGTGTGAAGGCGATCTCTGTTACCCGATGGACCACACTCTGGCCTTCTTCAACAACTCGGAGATCCGCTTCGCGTTGGGTGTGAGCGACTCGGCGAAGTGGTCGACGTGCAGCTCCGAGGTTGGTGAGCTGTTTGAGTACGACCAGAACAAGAATTTTAACTGGACTTTTCCACCCATGCTGGCTGCGGGCATTCGTGTGATGATCTACGCTGGTGATTGCGATTTTATCTGCAACTGGCGCGGCAACAAGGCGTGGGTAACGGCGCTGAACTGGCCCGGCAAGGCGGGCTTCAACGCAGCTCCAGATGTGGAGTTCAGCGTTGCGGGTCGTGCGGCTGGCCAGGAACGCAAGTACGGCAATTTCAGCTTCGTGCGCATTTATGATGCGGGCCACATGGTGCCGATGGACCAGCCGGCTGCTTCGCTTTACATGGTGTCGCAGTTCTTGCATGACCGGCGCCTCTCCTCGTAATACGACGACTTTTTGACGGCGCTGTGGAGCGACAGAAAACAAGGCTTGGCTTTTCATTTCTATGGCAGTTATCCGTCACCCTTTTTTTATTATTATCGACATGGGTGAACTCTGCGAGACGCTCGATGCTGTGCGGGAAGCAGCAAGTATACGTGCTAAGGGGAGAACAAAGAGAATTTTGTTCTGTGGGTGTCTTATTTCTTTGTGACAAGTAAGAAAACAAACTCAGGGTGACGCGCAATCGAGGAGTTGACAACGAGTGGAACACATGTAGTGTGTGTTTTTTAATTTCAGCGTGCGTTGATTTAGAGCAATGAGACTGACACGAATAGAAGGTGCCGCTGATGCTCGCAATCCGGAACTGGCTCGTTGTGCTTTAATGCAAAAAAAAAAAAACGAATTTTAGCCGAGTTTTCTGAGCTTTTCTACTTCCCAGAGAAGAATTGAGGAGTGCAAGCGTTGACGTTGAAGGCGGCCTTCGCGTTGCCGCGCGAATTGCCCTGGGTTTTGTTTTCATGTACACGAAGCACGAGTGACTTGCGCGCATGTGCGCACGTTTCTCAGCTTCCCTCTCTTTGTGTTGTTCTCTTCGCTCTTCTCCCCCAGAGCAGAATTATGAGGGATGCTCGCGAGTTTCTACACCTGCTATTTTCTCTCTCGTTTCGTTGCCCGTTCTCTTCCAACTCTATTTATCTTTTTCCCTCCCTCTCTATCCCAATATTAAGCGCAACTTTGTGGACACATCGGTGAAGACTTCTCAAAAGCTTCATTCGCTAGTCGCGACGGCGTTGCGACTGCTGTCCTCGACCACGCTATATGCGTTTCTTCTTATAGGACCGCCTACGTTGGTGTTATTTATTTTTTAAGTTGTGCGCGCACAACGTTACTCGAGCTTCTTTTCCGTGTTTGATTGATTTGTCGTAAGGGATACGGCCACTTAAGCGCATCTAGAGCAACTGTCTTCTCTGTCGCTTTCCTACTTCCTTGCGTGGACGACGATTTCTACATGCTAAAACGAGTGCAACGGGGCTGTTCCTTTCTTCTTGTTCTTTTTCTCACTCTCAGCTACTCTTCGTACTCGTCGCTGGTATTTTGACCATCCGCCAAAAAAGCGAGAAAGCAAGCAAACTCATACGCTTTATTATTTCCTACCAAACAAACAGACAACAACAACAAAAAAAACCCGGAGTCTCTTCCAACCTTATCGTACCATCTGCTTATTGCTTTGTTTCTCTTCAACTCCCCATATTCATTCTTCCTCGTTCTCGATCGTCAGAGGAATACTCTTTTTTTTGTATCCTTGCTTCTTCTGTTCTCTTTCTCAGCTTTAAGTACAGGTTAAGCCAATGGCATCACCTGCACGCTCTGCGGTCCGTGTGCACACCGCAATCGCCATACTCATCCTCCTTCTGTGCCTCGGTGCACTGGCGGCCTCGGCTGCATCTTTCGGCTGGTACGCGTGTGACCCTCTTTCGGATCAGTCCAGCGGCTACATCGACATCCCTGGCGTGGCGGGCACGCAGAAGCACTACTTCTACTGGCTGTTTGGGCCGCGCCGCTTTCCTGCGGATGGCAGCCAGCCGCCAGTGATCCTGTGGATGATCGGTGGACCTGGGTGGAGCTCTGCTCTCGCGTTGCTAAGCGAGCTCGGTCCGTGCCTGATGAATGAAACGTCTGGTGAGCTATACCGCAACGCGTATGGGTGGAACGACGAGGCCTACCTGCTGTTTGTGGATCAGCCGGTAGGTGTGGGCTACTCCTACGGCGACAAGGTGAACTATGATAGCAATCAAAGCGAGGTTGCAGAGGACATGTACAATTTCCTGCAGGAGTTTGCCAAGCAGTTTATTTCCTTGTCCATCACCGATGCGAACGACTTCTACATCATTGGTGAGAGCTACGGTGGACACTACGTGCCCTCTGTTGCGTATCGCATTCTGCAGGGCAACCAGCGTGGTGACGGCCCTGTGATCAACCTGAAGGGCATCGGCATCGGCAACGGTTTGACCGACCCCTACACGCAGTACCCCTACTACCCGATCATGGCGTACGAGGGCTGCAAGGCGCAGCTAGGCCACAGTTGCGTAAACGACAGCGTGCACGATGAGATGCTGTCGATGCTGCCCAAGTGCATGGAGCTGATCGAGCAGTGCAACGCATACCCAACGGATCAGAACGACGCCTGTGTGGCTGCTCATCCGTATTGCAGAGAGATGCTATTTCTGTACCGTGGAACAG
>__CfaC1_27_ position 1300341 to 1317096
ACACACGCGCAAAGAATACATCCATTTGCCCACACGCGTACACGCAGAACGTAGAAGATACGAGACATGAGTGGGAAAGACATGTCTGCTCATCTCGGTGCGACGGCGCTGCAGCTGCTGCGGAGGGAGGGCAACACCGTCGCGGCCACCGATGCCCTCGCAGGCAAGCGCTACGTCCTCGTATACTTCTCGGCCCACTGGTGCCCGCCCTGCCGCAGCTTCACCCCCGCCCTTTCCTGCTTTTACGCGACACACAAGGACAGGCTCAACTTTGAGATCATCTTCGTGTCGCGTGACAACACAGCGGAGGAGATGCAGGCGTACTTTACCGCTGCACACGGGGACTGGCTCGCCTTGTCCTTCCGCGACGCACAGACAATTGGGATGGAGTGGGCCCAGCGGTGTGGCCTCTACGCGATCCCTTCCCTCGTTGTCTTTGAGAACACGGAGCCGCATAAATTGGTGACAAGCTACGGCCGCGACATGGTCCTGCGAGACCCGGAGGCGCTGCAGTTTCCGTGGCCAAATGCGGATGCCATTATGATTGCTGCTCGGCGTGCGTTTATGTGGAAGGCAGCGATAGTGGTGGTGGGAAGCATCATCGTGCTCTCTTTTCTTATTCAGTGAGAGTGCCAACTTGAGGTTAACGGTAATTTGTTGGAGAGGACGGTGTTAAGGTGTTTCTGGAAGAATTTTGCTGTTTTTCCTTCCGCTTCTCTTTGAAAAGACCGTGTGTCAGGCTTTGTGTCTCTCGTTTTGTGCCGGCCGCTACTTGCCTCTCTCAGCTTTACAGTACAACTGTTGTGTCTTTCTTTGCTTACCTGCTCGTCTGAAGTCTAATACTGTGTTTTCTGGCTTTGCTTGTGTTAAGGAGTCACTCTTCGAGTGCACGATGCCATGTGGTGGCAAATAGAAAAAGGAAATATCATTAAAGATGGAGCTATGTTTGATGGCCGCGCTTTTTTTTTTTTGGTGCTCAGCTCTTGCCAACGTGATGGCTTGACTACGGCAGCTATGCGCGTCTTTCTTTCTTCTCCTTTATCTCAGAACTTTTGTTTCACCCCATGCTGATGCTTTCTTGCTACCCACTTCTTTGTTTCACCCATCCTCATACCCACGCATGTTTGAGCAGCGACTACTTCAATTCGTATTAGTTGTCAAGGCAAAGAGAGTGGAGGCACAACACCTGTACTATCAGTCTCTGTTCTGTTGAAACCGACCACGCCTTTGTCCGCTTTTTTTTTTTCTGCCGCCCTTTCTTTTTGTCGTCTCTCTTGGCCTACCTTGCGAAAGAAGAAATCGCAAAAGAGCCACCTACTTCAATCGCAGCACAAGGAACGCGGCAACGCAAAACACAAACTAAAATACAGTCGATAGCTACGCTGTGCTCCAGCCCACTTCATACATCCCCGACGCCATGCCCTTCGATCTCTTTGACCGCGGCTCGTCCTACACCCTTACCCGACAGGATGGCCTCACCGTCAGCCTCGCTCAGGCTCTCCGCACACGGCACTACGTTCTTGTCTTCCTCGCCAGCCAGTGGTGGGCACCCTGCCGCGGCGTCACGGCACAGCTCCGCCGCTTCCACCACGACCACCACGACACGCACAGCTTCGAGGTAATTTTTCTCTCTACCGACAAGACCGAAGGCGCGATGCACGACTTCTTCCACAGCGCGCATGGCGACTGGCTGTGTCTGAAGTACGCAGATGCCCGGCGCCTGGAGGCTGAGATGGCAGGAGACGCCGCCTTCCACTGCTCGCAGCTCCCAGCGTGTTTGGTCTTTGAGCTAGACAGGGAGGCTATGAAGCGGTGCGGTAGTGAGGTGAGGGGGCAGACCGGAAACACCTCTCCCGGTGCCCCTTCCTCTTCTTCCTCTTCTGATGCTTCATTTGCACGTCTTATCACCAAGCATGGTCGAGAGATGCTCGCACGTGATCGCGAGGGGCTGCAGTTTCCGTGGCACGATGACGGGTGGTCAGACAGCGCGTCGGTGCCGCGGACGCCGATCAAGGACACTCCCAACACCACCGTCACTGCCGAGACACCAACGGAGCCGCTGGTGCGGCCTGCCACTCCAGATAGTGAAGAAAATGCGGAAGCAGATGAAGAGGTGGTGGCGGAGGAGGCGGAAGGGAAGGAGCAGAAGGCTGTGGAGGAGCGGGATAACAGCCCTGTGGTGATGCACACCGACCCTCGCCTCGATCCCGTGGCAGACACGCCGCACACACGGCTCATCATTAAGCATCCTCCTGCTCACACCTCCATCACCAAAGCACATCACAAAGATGATGGGAAGGAAGAGGTAGCGGAGCAGGGTGTGGAGGAGGAGAAGCAGCAGCAGCAGCCTCCAGCGTCTGACTCGTCGCCTGATGCTCACCCAACTGAAACCACCGATGCTACCGCTCGTGACACCGCTGAGAGCAAAGACAGTTGCCGGCAGCTCTCCTACCCAGAGAGTCCACCACCACAGAAAGAAAAGGAGAAGGCAACAGCGGGAGAGGGTTTATCAAAGGGGAAAGAAAAAGAGGGTTTGTTGCAAACGCCGATGCCGAGGCAACGAAGGAGGAGACAACTGATGCTGCTGCTCGTGCTACTGGTGGTGCTGCCGCCGTTGATACTTTTAGTGTGGCAGCGACGGAAGGTGTTCCGATGGCACACATTCCACTTTTAAGGGTGAAGAACTACGCGAGTGCGGTCTCGACGGCGTCGGTGGACAGCGAGGGCTCCACTGAAGGCGTTGTGGCGGAGCTGCCTGTGATGGATCGGCATACAATTGAAAGTGTGTTGTTCACACCGGAGCAGGCGAAGGGAGTGTGGAAAGGAGACGGAAGAGAAGACAAACGATTGGCCTGACGCATTAGTGAGAAGAAAGGAAAGACAGGAAGGGAGCAACGAAGGTGCTGCACTGTCTACTTTGTTTTTGTTTTGCTTCAGTGACGTGGCAGATGGGGAAAATACCCTGCTGCTGCTGCTGCGGTGATCTAGCCTACTATGTCTGTCTTCGCAGCTACTCGTACTCTTCCTTCGTGTTGCTTATCTTCTTGCGTACAGCCTGGCTCTTTGCTAGACATTTTGTTTTGGTCTTGTTCGTTTCTTACTCGGTTGGCGGGGAAGTGCCAATTGGTGATACACTACCGCATTGTTTTTCTATTCACTGTATCAAAGGTCTGTGTACCTACGGTCTCAGAGTCTCCCTCTTGGTTTTTTTTTTCTTTCTTCTATGTTCTCCCGCTGACTCGGACTCGTCAGCAACGCAGCGATAGGAGATGAAAAAGGGGATAAAGCAGCGGTGTGTGTGTCTTGTGGTCGCGAAGGTCTTATTCACACTTGCAGCGCCTTCTTGTGCGTCCTCCGTGTTTTTTTTTTACTTCTTGCTATCCTCCTTCTGTGCCTTATTACTTTTCCTTCTGTCTATTGTTTTCATTTTAGAGCTCCGACTAAGTATATTGATCACTTGCCGTACCTCGATGGAGAGAGAACAAGCAGAAAGCCGGGGAAAAGATCTCCTGACTTGTCCGCACACACTGCTTACTGTATTTTAGAAGTGTTCTTAAACGCTGGTTTGTCCCCGCTTCATCATGTACATAGACTCTCAGCACAATTCCTTTTTTTCCCTCTGTCAAGAAGAACATTTGAGCGGAAGTGAAAGCCAAAATAATCAATGATGTGAACGTCCTTTAATTTCTTATTTCCTTTTTGGGTTGCTTGGTTGTCGCATTTCGCTTTACTTTCAATTTCTTGTTTACGTTGTTTCTATTAGCGATGCTACTCGTTTAGTACACCGCGGTAGCTACGAGCTGCATACACGGCAGTCTCAGGCCCTCCCTATACACACATGCACTCTCATCTAAAATCTTTTCTGAGTTGAGCTAAGCCTTATACGCAAAGAGCTATGCCGAAAGGATAAGAGTATTAGCTAATGCTCTCTACAAAATGTCAATACTAGTACGAGAATCTTGAGCGGAAGGAGGGGGTCGTGAGCACACACAAAAAAAAAAACCAACCGCACCTCATCTCGTCAACTTCGAGCTTTGCTGTTGAAAGTAAGAGAGAGAGAGAGCGAGAGAGAAAGTTAGAGACCACACAGCGCTGGACTGTCAAAGGACTTCGTTTCAGGCGGCCAAAGCGTTACCCTACGGAAAGAGTGCGGCTTCTTCTCTCCATGTTTTCTTTCTATTTGCCTTGCATTCTTCTTTCACTTTTTCTGCTTTCTTTTCATTCATGATGTGTTGACGCACCTACTCTTATACACGCACGCGTAAACACACCCGCGTGACAGAGGCAAATAATAATAGTCGTGTATCGGCATCACCTCTGTGCACCACGTTGGGTTTGTCCCCTGCGTTTTATCTCTCTGTTCTTGGTAAGTACTTTTCGTACTTCTCATCTCTGTTGGTGGTTCTCAGGTACTTCATCCACATCTTACACACTCAAACATAATCTTCGATAACCTTGTTGCATTTTCTCTTCCCTTGTGTCCGGGCGTTGCAAGGATCTATCTTCTCCTCTCTCTTGGCTATTCTCAGAAAGACGAAAAAAAGAAAACGCTGAACGCTGTGGCCGTCTTCATCGCACTCGTACCAGTGCCCTGAAGGCCTGAGCCATCTGAACAGACTCGCTCTCCACGCGTTTCCTTCGCTCTTTCTGCTGCCGCTTTAACCCGTCACACAGACAGGCGGCGTCTTGTCCACCCACCGCACCCTTCCCCGAAGTATCCTCCCACTATCCTTTTTCCACCCAGCTATTCCAATGCAGCCCACCTTCTTCGACAGTGACGAGGTGACCCTCTTCCGTCAGGATGGTCTGCCCATCGCTGCCAGAAGCGCACTACAAGGAGTGAAGTACGTCCTCGTCTACTTTGCGGCGCAGTGGTGTCCACACTCGCGCGCCTTCACCCAACGCCTCAAGGGCTTCTACGAGCATCACCACGCCAACGAAAGCTTCGAGTTGATCTTTGTCTCGCTAGACAGCAGCGAGGCAGACATGCGCACCCACTTTGAGCGCGATCACGGCGCCTACTACCGACTTGGCTTCTCCGCGGCGCAGGCGCTGGCGGCGGAGTGGGGCAGACTCTACAGCATTCACAGCATTCCGAGCCTCCTCGTCTTTGAACATGCGACGCCACGGCGGCTGATGGTGCGGGACGCACGCAGGATTCTGACGCTGGACCCCGATGCGAAGTTCTTTCCGTGGTCCACCTACGAGTACCCGCAGATGCGGCCGTCAAACCTGTGAAGTGCTACAGCTAGCTTCGCTGCTCTACCGCTTTTCACTTCACCTGAAAGAAAGGAGAAGGAGAGAAAGCAGACGTAATCTTACCTTTCATTGTTCATCAGGTTCATATCCAGGAGGTCGATACACTTGCTCGGCTTCTATCTGTACTTTATATTATTGGACACTTTTTTTCTACTCAAGGCACGTGCTACTAATTGTATTGAAGCGTGTCCTGAAAATGAAAAGAAGAAATAGTCGGAAAATGAGTAAAAGAAAACGCAGCTTTAACACGCAAATAAAACGAAAGTCTTTTTTCCGTGTCTTTTCTCCAACAGACTAAACAACTTTTTCTATTTGTTTTTTACCCATCACGACGAGTCCTTCTTCTCTCTCTTTTGCTCGTCACTTTGTTTATTTTCGCCAATTAACGCACAACTAATTCAACTAGTAAAGAATATATGAAGAAAGAGAAAAGGGAAGAAGCATTGCAACACGTGAATCTATTGTGTGAGTCTCTCTTTCTCACACATGAGATTGGTATCTTTTAACGATGCTCGATACGTGTTTAATTGTGGAAAGCAGCTTTTGTAAAGCGTTGCGAAGCAAAGCGACGAAGAAGGCTTACGAAAAAGAAGACAAGAGACATCCGCTGCGTTGATGCGTAGTGAAGATAGCATTCGGTGTAACTGATACGTTTCCTCACGTCGCTGAATGACCAGGAATCACTATCTTTTTTTTTTTCCCCCTGGCCAACCCGGCTTTCTTTTGTCTTCTACTCTCGCCGCTCTTTTCTTTCTCCCTCTATGAACAAAACTCGCCTTCTGTTTCTCGGTCTCTTTCTCGAGTGCCTGAAAAGTATCGAGCTCCACTCACCCACCCTTCTTTTTCTTTTTCCACTATCTAGGAGTCACTACTCTTTTTTTCCCTCTTCCTGCTTCCTGTTTCTTGCTTTTTGCTTTTGCTTTTGCTGATCTTGAAGGAACGCAGTCAAATATTCTTTTCTGTGTTTTCTCCGTCTTTTTTTGCTTTCTTCTTGCCAGTGCTTTCAAGTCCATTTTCCGGACCAAACCGATCCATTTTAAACTCACACACAAAAACACTCACAAACATCTGCTCAGTTAAACAACGAAAAGTGTTCGATTAGTGCCCTTCTTTCTTCTTCTTCTTCTCACTCTCATTTTTTTCGAACAGAAGAATACAAAGACCATACGACACTGCGTATATTAGGGTCAAGTGCGCATTGGAGAGTGAATGACGATCGTACGCTTGCTCCCACCTTCTCTCTCTCTTCTCCTCCTCTCTCTTTGTATGTTGCAGTAGGCTGCACAGGCCCCGCTCTCGAATTCACACCGAAAAAAAAAAAAAAAAAAAAACTTTTCTTTACCACTACAGATATATCCCAGTTCCAATCAAGAGAATGGCCAATTTGGGTGCCCTCTGCTATTGGTCGGTTGTGTTCGCCTGCCGGGCTGGACCCCTCCCGGTTGAGCTCCGGTGGACGTCGGGTGAGCCGTCGCACGGCCTCATGAACTACTTTTTGGCGGACAAGCGGCTGGAGTTCGCCGAATTTAACGCCGAGTACACCGCCGCCCGGACATACACAGTCACCCCCACAAACTGGGGCGGCCAGCGTGAGCCCACGTACATCGAGTTCCTCAATCCCAACGAGGCAATTACCACCTTGCTTCGGGAAACGCTGCACGTGCCGGAGGCGTACCTCCAGAATCTCGCCGATCCGCAGTACCGGGCCAACATGTTGCGTGTCGTGGAGAACTTTTTCGCGACCGCAAAGGCCGAGGGCGCGACGCGGATGCTCACGGAGGCGGAGTTGGAAGAGATGTGGAACGCCCAGAACTTTCTGGCGTTCAAGCAGATTCCGTGGAAATTGCACGCCACGGAGGAAAACCTGCAGCGCCTCTCCGCCAACACTGAGACCGCCGTGGCCTCGCTCGAGCAGCGGAAGCTGGATGTGAGCGATGGCAACACCCTGCTGGCGCAGAACCAGGCCATGCGGGAAGAGATGCAGAGCCTCCAAGCGTTGGTTCAGTCCCTCGCCACGGAGCTGCGCAGCTCGCGTGGCCCCGCCCACACCCAGACCCTCGACGGCATTTTTCCGGGGGTCACGGCCGTCGCTGCACCTCCGACGAGCGCAGCCGTCGCCTCCCAGCCGTACAATCCGTCCGCCGCCCTGACGCTCTATCCCGGCGTTACGCTGAACGCCAGCACCTGGCCGAGGCTGGTGGACCAGCTCGGCACATATGCCGCGGTCAAGGCGCAGCTGCTGGAGTGGATCGGAGTTCACCCCACGACGATCCGCGCACCCCTGCTGCAGCTTGCCTATCAGGGCTTCTGCAACGAGTTCGACGTCCTAACGCGGATGTTCGACCTGACGGCGCCGGACAACGCCGACCTCGCCGCCCTCCTCAGCCTCTCTTACCAGCGACTGCTGATTGAGGCTCAACGGGTCCAAGGGCAGACGCTGGGCTCCGGGCAAGCGCAGCGCGTGGGCCTTATGCCGCAAATGGCGCAGCAGTTCCTCCGGGAGACGGAGGCCAGCACCGGCCTCAAGTTTTATGGCCAGACGCCTAAAGGCCGCGTCTACCCGCAACACACCCGCAACCCGCAAAAAAACGGAAGCGGCGCCGCCGTAAAGCACGACGGCAAATGAACCGAGGGGGTGCTGGTGACGCTTCTACAGCGTGCCGTACCGCAGCTCCGGCGGCAACCCGAGCCCACCGACCTTCCCGCAGCCGAGGCCAACTACATCACCTTCATGGAAGGGATGTGGAGCAGCGCGACGTGGGCCCAGATGCGCAGCCTGTGGAACAGGTATCGGATCTTTGCCGAGGCAAACGAGCTGCCGCTAGGGGCTCACAGCGCCGGGATCTTTGTCTTCTCTCTCCCGATCAGCGTACAATCGAAACACACGTACGTCCGCCACCTTATAAACATCTTCCGCAAACTCGGCGTCCCCCATCAAGAGCTCACTTTGCTCGACTCCGCTCTGAAGGCGAGGGGAGCTCTGTTTCCGATGGAGCAAGCTCGCCCGATGACTCGGTCGGACCTTCTGAGGATCTGCCAGGAGGTGGCACCACTGCCGAGTTTACTCCTCATGCTTGCGTGGAAAACGGCCAGTCGGTGGGACGAGATTCAGCGGCTGCAGGCGAAAAGCCTCCTCTCGGTGGCCAGCGACGAGATCGTTCTCTATTTTGGAGCGGAGACGAAGACGAGCCGCACAAGACCGTTCCGGCCGGACCTATTTTGCGTCGTGCGTGGCGACGGAACGCGCACGCTGGCGGAAGCAATGCAAGCAGCGAAGCGCAAAGCAGCAGCCGACACGGCGCTCTTCCCCTTCCCAACGGCAAAGATTCGGGAGATTCTTCAGCCGTACGGCTACTCGGCCCACAGCCTGAAGCGCGGCGCGATCTTGCACGTGCTGATGGCCCTCCCCGAAGGAGATCCGCGCCTGGGGATTGTACCGCTGTTAGGAAAGCACGCCCCGAACTTTCCCGTCCTGGGGGACCTGACGGTGCGGTACAGCGCGGAGCAGGTTGCAGCCGCCCGGCACCTTGGCACAGGATTGCTTACGTCCCTCCTGTAGCCGATGAAGAGTGGTCGCACATTTTACCCGAGGCTCCGTTGCCGTCGCCGCTTCATTCCATTCTGCCACGCCGCGCTCATGCCCGTCTGCCGGTAACTGTAGAGGAGTGCCAGGCACCTCTTCACGTGGTCGGAGTCCGTACAATGCGATTCGACGCGTTGTGCCACACGCTCAACGACGCTTCGCAACGCCGTATGAAGCTTATGTGGCGGTTGCTTGAGGAATGCCCGCGCAATTTGAGCCCCGTCAGGCACCACGGTGGGCTCATTGCAGCAGATGTACAGAAGTTGCGCGACGCCGACATCATCGAGCGCTGCTCTGATGCGCGCCCGCTCCTCGGTTCCGCGTTCACGGTCCTCGAGACGAAGAAGAAGACCTTGCGAAGAAGATTCATCCTTTGGCCGAAGCAAGTGAACCGCTGGCTCAACGAGCGCGGATACAAGTCCGAGGTAAACCTAAACACGCAGCCGTGGGATCTAGTGCTCGACGAGGTAGGTGGGGTGACGGACCTGACCACGTCATTTTTCCAGGTGGCTCTCCCAGCGCACCTGCGCGCGCTCTTCTGTTTCCGTGCTGCCGATGGCACGGTGTATCAAATGAAAGCGTTGCCCATGGGCTTGAGTGTCAGCCCAGAAATCATGCAGATGGTGACGGCAGGCCTTGCCGGTCACCCAGCATACGCCAAGCGACCCGCTGTCAATGTCCACGTCAATGTGTGGATCGACAACATCCAGCTCACCGGAGCTCGGACGGCGGTGGCGACAGCTTTGCAGGCGATCCGAGATGCCGCAAAGAACTTCAATGTTTCTCTCAATGAGGATGAGACGACTGTCGCCAATAAGTACACCTTCGCTGGCGTGGTCTTTGACCACACTCTCGGGGCGGTGAGTATTGGGGAGAAGACTCACAAGAAGCTGTGCCAGGACCCGCACAAAGATTTGACGATGGAGCAACTCGAGCGCCTGATGGGAAGGCTGTGGTTTGCTGCCAGGATCCTGCACCTGCCAGTTCACCGGTACTGGTTTTTTCTCAAAGCCACGCGGCGGTTGATGGCCAAGTGGTCTAGAGGACTGCTTCACGCGACGTCTCCGGCAGGGCTACCCAGAACGGCCGCAGAAGAGCTGCGCGCTTGGTACGCCCTGGCCACGCAGAACACACCGCGCACGATTACGCGCCTGCCCCCATCCACTGCCGCATACCACCTGTACACCGATGCCACCCTCCAAGGCTGGGGCGCCGTGTGCATCAACGCAGGCACGACACAAACCGTCGTGGCCGGCAGCAGGTGGGGAGCAGGACAGGCCACGAACATCAATGCAGCCGAGCTTCGGGCCGTTCGCTGCGCGTTCGAGGCGTTCCGGTCTTTCCTCCGACCGGGTGCAGACATACACCTGCACATCGACAACACCTCCGCCCTGTCGGCCTTCCGCAAGAAATTTGCGCGCAGTCACGCCATCAACGCAGAGATACACGCTACAATGGCTGACCTGCCATACCGCATTGATGCCCAGTATGTGAAGTCCGCGGACAACCTGGCAGACGCACCCAGCCGAGAGCCCCACTACGCGACACGGGGACTAGCGACACGGGTAGGATGACAAGCGGGGGTGGAATGGCTAGGTGGGAACTACCTTGGCACTTTCGTCAGGAGAAAACCAGCCTAGTAACGTTTCATGCCAGTAAGGGGTAGATGTCGAGAGCGAGAGAGAGCGAGAAGCAACTCATCATGCTCATAAGTGTGGAAAGATGCGAGCCGGCTTGACTTATATAGTCGCCCATATGAGACCTATGTACATAGCTTCGTCCTCCGCTATAGTTTCCTATTCTTCCTTAATCCTCCTCCACCAACCTTCTACTACATTCATACATGATGAGTCGAGCATTAGTAGAGAGATATTCTAGGGTCAAGTGCGCATTGGAGAGTGAATGACGATCGTACGCTTGCTCCCACCTTCTCTCTCTCTTCTCCTCCTCTCTCTTTGTATGTTGCAGTAGGCTGCACAGGCCCCGCTCTCGAATTCACACCGAAAAAAAAAAAAAAAATTCTTTTTTGAGCATATTTTTTAAATTGCCGTGCAGTTTTTTCTTGTTATACCCCTTGGTAAGGAGTGAGTATATTTTCTTTTCTTTTCTTTGAACCATTTGGAAAACTTTGAAACTGCCCCTCGTGGCCTATTTTAACTGTACCACGCTACTGCGTTATTTTTTTTTTTCTTTGTTTTCTGTTTATTTCAACTACTTGTCAGTAGTGGTTCCCGCCCATCCGTTCCCCCTTCATTGGCATCCACCGGATGACAAGCGGGGGTGGAATGGCTAGGTGGGAACTACCTTGGCACTTTCGTCAGGAGAAAACCAGCCTAGTAACGTTTCATGCCAGTAAGGGGTAGATGTCGAGAGCGAGAGAGAGCGAGAAGCAACTCATCATGCTCATAAGTGTGGAAAGATGCGAGCCGGCTTGACTTATATAGTCGCCCATATGAGACCTATGTACATAGCTTCGTCCTCCGCTATAGTTTCCTATTCTTCCTTAATCCTCCTCCACCAACCTTCTACTACATTCATACATGATGAGTCGAGCATTAGTAGAGAGATATTCTCTATTGTATTCACACTCGCTTTCCTCTCGTCTTCTCAAAAAAAGAAAATGACGACCTTCTTCGATCCCGCGCAGCTGCTGGTGTGCAAGGATGGCAGCAATGTCCTGGCAAGCCAAGCGCTGGTCGACGCCGAGTACGTCCTTGTGTACTTTGCCGCGAGCTGGTGCGGCCCATGCTGCGAATTTGCATCGCTGCTGCGGACCTTCTACGAGCGCCACCACGTTGAGAAGGCCTTCGAGGTGGTTCTTCTTTCCTTTGACAACTCTGAGGCGGCCATGATGGACTACTTCGTCCGCTACCACGGCAACTACTTCTGCCTGCCCTACGCAGATGCCAAGGCTACTCGTGTTGCCTGGATGGAGCGCTTCAACGTGAAGGGCCTGCCGAGTCTCGTCATCTTCCAGAACGGTGCGGCGCAGACGGTGGTGACGCACTACGGCTGCAACATGGTGGTGGCAGATCCAGAGGGCGTGTCGTTCCCGTGGCCGGAGACGGGGCCGATGCTGCTTGAGGCGCCACAAATGGAGAAGGATGACATCACCACGTCTGAGTATCAAGGCGTCACCATCGACTTCCCACCCAGCTTCGATGCTGCGGAGGAGCCGACCTTCTTTGACGATCCATCGCTGAAGCTGCTGCGGCAGGATGGCAGCACCGTCCTCGCAACAGAGGCTTTGAAGGAGGCGGACTACGTGCTGGTGTACTGCTCGGGTCACTGGTGCTCGCACTGTGTCAAGTTCACGCCGGTGCTGAAGAAGTTCTACGAGGAGCACCACAAGGAGAAGAAGTTCGAGATCGTGTTCCTTTCCTTTGATTTCAGCGAGGAGGAGATGCTGGACTACTTCAAGGAGGCACATGGCAACTACTACTGCCTGCAGTATGCTGACGCTCAGAAGTTAAAGCCGACGTGGATGAAGTTGTACGATGTGCAGTTCATTCCGACGCTCCTTGTGTTTGAAAACGGCTACCCCCGTGTGTTGGTGACGCACACCGGCCGTGAGCGGGTGGAGGGCGACCCAGACGCTGCTGACTTTCCCTGGCAGGACACAGCGGGAGCGGTGGTGGTGGCGGCGAACGCACGCTCAATGCTGCACGACGTGCATGTCTTTGGTGGTGGCGACAGCGACACATCTGAGCACGGAGGCGTCGCTGTCGACTTCCCACTGGACTTTGATGCGGCAGAGAAACCTTCTTTCTTCGACGATCCATCACAGAAGCTGCTGCGGCAGGACGGCAGCACCGTCCTCGCAACAGAAGCTTTGAAGGACGCGGACTACGTGCTGGTGTACTTCTCTGCTCACTGGTGCCCGCACTGTGTCAAGTTCACGCCGGTGCTGAAGAAGTTCTACGAAGAGAACCACGCAAAGAAGAAGTTTGAGATTGTCTTCCTGTCCCTCGACAATTCTGAGAAGGAGATGCTTGATTACTTCAACGAGGCACATGGCAACTACTACTGCCTTCCTTTCAGTGATGCTGAGAAGTTGATGGCTGTGTGGGGCAGCTTGTACGATGTGCAGTTCATTCCGACGCTCCTTGTGTTCGAAAATGGCTACCCCCGTGTGTTGGTGACGCACACCGGCCGTGAGCGCGTGGAAGGCGACCCAGACGCTGCTGCCTTTCCCTGGCAGGACACTGCGGGTGCGGTGGTGTTGTCTGCGGACACACGCTCGCAGCGATGCTCTGCGGTGCCACGTCCGCTGATCAACATTACGCATTTTCGAATCTTTCTTGCGTTTGTTTATGTGCTCCTATTCCTACATTATTTCGGGCGAGTATTTGGGTGATGTAAGTGGAGCAGAAACCGGAAAATATTTGAAAGAAAAGAGAGGCGAAGAAAGGCAGTTAAAAGTAAAAAGCATGACGAGGAAATAGTTGTGCTGGGGTGCTAAATAGAGATGCAGCTGTCGTGCACCACACGTGCAGTGCGTGGCGTCTTCTCTCTGAGCATCGAGGTCTACTGAGGCGAAAGGAGGGGATTATGTTGGCTGCGCAGTGGGCGATTGCGGACATCTCTCACTCTGTGTGTATGCGCAAACGTGTAGAGTGTGAAGGCGATTGCGGACAAAGGCGGTTCGGCAAAGGCACCTCTGAAGGAACGTGGCAAAACGACAAACACCCAGTGCTGCTCTTTTTTTTCTGTCCTTTGCACCGTTGTTGAATGATGTGTGTCATTGAGACTGCAAGCGTGGTGCTTTTTCTTCATTCCCTTCTTTCTCCCTCCTGCTCCATACCATTCCCTGCCTCTCATTCTCTCCTTCCATTGTCTGTTGGTGTCCGTGTTGTGGGTCACTGACACCGGACGGCTGCGGTCTTGTTTCTTGCTGCTGCTTCTTCGTCTGTGGACTCTTTTCGTTGTGCATATGTGCTTGTGTGCATTTGCGAGATGGAGAGACGATTGTGATTCCCACTCACCGTCGTCGCATAGGTGCTTCATCCTGTCCACTGCATGTCGGACTACTTTTTCGATGGTGCTGACGTGAGGCTGCTGCGCAAGGATGGCAGTGCCGTGCCGGTCGCTGACGCGCTCCGTGGCCTCGACTACGTCCTTGTGTACTTCTCGGCGCAGTGGTGTCCGCCGTGCCACGGCTTCACGCCGCTCCTCCGCGCCTTTTATGAGGCTCATCACACCACGAAGAACTTCACCGTCGTCTTTGTTTCGCTCGACAACGCGGAGGCGGACATGCTGACGTACTTCACAGAGCGCCATGGGGACTACTACGCCCTCCCTTTTGCGCTGGCGAAGCCGCTGACGACGCGGTGGGGTGCCCTGTACGGCTTCGAGAATTTGCCAACGCTGCTCGTCTTTGCCAACAAAGATCCGCGCCGACTTGTATCGAAGCGGGGGCAGGTGATGCTGCGCAGCGATCCCGACGGTGCGAAGTTTCCCTGGCGACCCACGGCTGCGGTGCCAACACCCGCACATCTGTAGATGCACGACTGAGCAAAGTTGGGCTGTTCAAATCCTTTTTTTTTTTAAATTAGCTGCTCCGTTGTGGTACCTCATCGTTGTGGCATCCCTTTTGCTAATCCCTCTTACTCTAATTTTTCACCTTCCACTACTACAAGTGTGTTGCTTGCTGTTTTTTTTTTCTTTGCTGAGCTTCTTCACTCACCCTTCTTAATTGATGTGGTTCATCCTCCTGTGTCATCTCTCCTCTTCGTGCTACTGCGGCCTCAGCGCCACACCTTCCTACCTTTTTCTCCAATGTCGGCTGTATTTCTTCTCTTTCTCTGCGTCTCTGCCCTATTTCAAACCAACCAATACAAGCAGCAACTACTGCGGTTTACCTGGAGCAGCACCCGTGTTTAGAATAGAGAAGCTGCGCGTTCAAGGCCTTTTTTCCTTGTATGTGTGTGTGCGCGCGTGAATTTACGGTGACTTTTAAACGATTGTTGAGCTGCTCATTTAAAGCTGCGTTTTTGCGCGCATAAGGAAAGAGAGGGCTGTTGCTCCAACTCAATTAGTCCACTCCTTCAATCATGATGGTGGTGGTAGTGTTGCCTGCGATGTAAAGCCTTTGTACAATAAAGAAAAAGGATTACATCTCTCTTTCTCTCTTTTTCTTTCAATGTGCACATGGGCAAGTATGCCGATGAGCGGAAGAAGCGGCTGTTCGGCTGTTCGTGATGCACGTGTATCTTTGTGCGCTTGCCGGACGCACCAGCTGCCATCGACGTTCTGGCAGAACACGACGGAACTGCACTCAGTGAAGAGTCTGCGGCACGCGGGACAGTATTTCTTTTGTCTTGTTGGCGCATGTGGGCGAACTCAGACTATTTTGCTGCGTGGGCCTTTCATTACTTAGTCTCTTAAACATAATCTCGTCATATTCCACGCTTCCTTCCTTGGCTGTTCTTTATTTCAAAACAAGAGTCACTACTTTTCCGATACTCCTTTAACCACAAGAACGCACACACACTCTCTTTCTTCTGGCCTTCTCTGTACCCGAGATGGAACCCAATTTCTTCAACAACTCGGAGCTGAAGCTGCTGCGGCAGGATGGCAGTACCATCCTTGCGACGGAGGCCTTTAAGAACGCTGACTACGTGCTGGTGTACTTCTCTGCCCACTGGTGTCCACCCTGCCGGAGCTTCACCCCGCTGCTGAAGAAGTTCTACGAGGAGAACCACGCAAAGAAGAAGTTCGAGATCGTGTTCATGTCTCTCGACAATTCCGAGAAGGAGATGATGGACTACTTCAAGGAGGCACACGGCAACTACTACTGCCTGCAGCACGCTGACGCGAAGTCCATGTATTCGGTGTGGGGAAGCTCGTACGGGTTTCGGACGATTCCCACTCTTCTCGTGTTTGAGAATGGGGTGCCGCGTAAGTTGGTGGCGAGGTGCGGACGCAACATGGTGTCCAAGGACCCGCAGGCAGAAAGCTTTCCATGGCGAGACGCCGACGCCTTGGAGAGTGCTGCTTGGCGTGCGTTTATGTGGAAGGCAGCGGCGGTGGTGTGTGTTCCCTGTATCATCTATTCTCTATTCTTTCGCAAGGCGACAAAGTAGGGCTATGCTGCAGTAGAGAAAGGCAAAGCATATGTCTTCCGAAAAAGGGCAGGTGCACTTGCTGGTCTTTAGTTTTGTTTGCTTTTTGCACGTTCTTACTCGCCTACTTTCTCGCTCTTCTTTTTTCCTCTTTTTTTCTGTGTCATTGCTTTTTTTGCTTATTTTGGCTTGCGGATTATCGTCTAAACGTGTCTGTCAGCCCTGGTTCTTTGCACCTCCACGCATGGGGATCCACGTTTTTTCTTCTTTCTTAAAGTAAAACAGTATGTTGTGCACTGTCACTGTTTTCTCACTATTTCTTTGACGGATGCCTGTCCGCTGGCTACGCTTCTCTCTTTCTCTCTCTTTGTGGAGAAGAAGTCGTTGCGAAATAGCCTCAGCGTATTTTAAAGAGCATTAAGAACAACAGCGGAGTCGCAACTGAAGCGCAAAAAAAGGCGGTGAAGAGCGCGTCTTCGCTACGGCAGCGGTGCTGCTGAGTGATGGAATGGCGCATGTGTCCGACTGTACATGTGCTGGGAAGAGGTGTTGTTGCAGTGGCGAGAGGGGAGAAAGATGCCTTGCAGGAGACACTCCTCTTCGCATCGCCAACATTTCTGCCATGCACGGTGCGGAGGAAAGGTGCGGTGGGTTGGGATCGGGACAGGGTGAGTTGCTACTGTGCCCATCTCAAGTGATTTAGTCTCCAATTGCATTGGTTTTGGTGCTAGCTTGCTACCCTTTTTTTGAAGTGGAAGGCTGGTGGTGTGCTGTGCATCGCAACTGTGGCAGCTTTCCAGCGTCACACTTGAGAGCTTGACTCGACTAGTTTTCTGATGCTGCTCGCCT
>__CfaC1_29_ position 2156226 to 2172996
GCGGCGGCAACACACCGAGCTCCATCGCGTCGCCGTACCCCGGCTTCTCGCCGCCGCTCTCCGTCATTCCGTCGCCGCAGGGCTTCCCCATGATGAACGCGATGCCGTTCCCCATGATGTACCCCCGAACCCCGCCCTCCACCGGCGCCCCCACCCAGATCGTCTACCCGCAGCCCATCTTCCAGACGATGGCGCCGTTCTACTCCGCCCCTGCCGTGCCGCTGCCACCGCCGCTGCCGCTGCCGCAGAAGGGCGACCTCCACTTTAGCGGGCCGCCCCTCACCGAGGAGCTGCTGCGGCTCCTTCTGCAGTCGTACGGCGACATCGAGGCCATCAAGAAGCTCGACAACGACGGCGGCATCGCGGTGCGGCTGCGGGACACCTCGAAGCACCCCCTCGTTGTTCAGCAGCTTAACGGATCGCTCTTCCCAACAGGGCAGATGCTTGCCGTCGGCGTCTACGCGTAACAAGGGACTGCCCGTGCGTCTGTGAACGACTAGCGTTCCCAGCGAAGTCTTTCTTGCCTGCCGGTGGCGTGAGGGGAAGGTGTTGCCGCTGTCGACGTGGGTGGTGAGCCTTTTTTGGTTTCGTTCTGCTGGTTAGCTTTCTTTCTTTGTTTGATTGCACTCCTTGTGTGAGCAAAGGAGAGATGGAAAGAAAAGGAAAGGAATGTTATTGTTATTTTTTTTTTGTTTGCTTGTGAGGAGGGCGGGTGGTGCGTCACGTTTGGTGTGCGCCGTTGTGCATGGTTTACGGGCTCGGAGTTGCGAGGTTTCTGTAGCTGAGGGAAGTAGGGTATCGAGCGGCACGTCGTTCCACTCTGTTCCGGCAAGTCCGGCGTATGTGTACGGCGGAGCGGGCAGCCAGAGGAAAAAGACTGCTGAGTGTTCTTGTTCTTTGTTTGTTTATTTTCCTTCTCCAACGTTTTTTTGCCCCCACTGCAGGAAAATAATAATAAAGAAATAAGAACCTAAGAATTTAAGTGCTGAGGAATCGAGAACCTTCGAAGAATTGTGGTAACGCGTATTGCCGACTTTTGTTATTTCACTCTCTTTTCTCTACTGTTCGGGCGGGGTCAAATGGGCAACTTTTATGGACATGGGGTTTACACCCATGCGCACTTGTCCTTGTCGATGTTGCCGCTTTCCAACTTTTCTCTTTCGACGGCTCAATCGCTTCACGAAGTTCCATTCAACTTTCTCTTCACCACTGTTACTTTACTTTTTCTCTTGCTTGTTTTCGCCTCCCTTGTCTTCGTACCTGTTCCGCTACTTCATCTCCTCATATGGGGATGCACGTTCCGGGCTGCGAGGCGCTGCAGACGACGACCGCGCGGCAAGCGCATCTGTTTCAGCGTCGACGGGAGCGGAGGCAGTGCGGAGCAGCGGACACTGACAAGACGGGTCACATGCCGTATTTTTTTCGGACACGAATCTTTCTTTTTCTTTTTTGCTTTCTCGTCCCTCGTGCGGGGGTCGTTTTCGTGTATGTGTGGGTGTGAGAGAGAGTCAGGGGACCGGTCAAACAACAGAGCTATTATTACACCTCTTTTGCTTCCAAACATGCGTCAAGCACAACTGGGAAAAGAATCCGAAAAAAAAAAAGACGAAGTAATCCACCAACGCGAGTGAGAGGTCAGGAAAGTGTCCATTTGGGTGAGCCAGTGCTAAAATTCAGGCTGCGTCATAGAGTTCTGTGCGGGAGTATGTCAGCGTGTGTGTGTGTCGCAAACTTTTTTTTTCTGATTCGCGCATACTACCACGTTGAAAAGTGGCGACTTCTCGCCCGTTTGTTGCTGCGAAGTTATTACAAACGTGGCGGCACTGCAGTTGCACCGTCGTTTGGCGATGCTTCAGAGCGACGGGGGAAGGAGGAGCTGTCGGAGAGATCCACCTGCTGCCGCCGTCTGTCCGGTGCACAATGCGCAAAGCACAACATATCCAAAGAACTCAATGCCGTCTCTCACATGTCTCTGGTTTCGTCACCGCAGGTAATCGAAATGCTTCCACACATTTCTTCTTGTTGGCCTCCTCCTTCGCCTTTTTTGCGTTTTCTTCTCGAGAGCCGCCACGCACACTCTGGGCCGCTTCTCACAAAGCGTCTGGCCGCTCCCAACACGCTCCTCATCGGTGTCGTTTCAGCACTCCGTGCAGCTTCTGTCTTACGGCTCTTGTTTGCGTAGACGCAGCGTGGCGCAATGGCGACGAGTGTGCTGCGCTACTCCGAGACGGAGGAGGGCCTCGGGCCGATTTGGGGACGTCTCATTTTTCTTAGCTGCATGGCCACTGGCGCCTTTTATGTCATCTTCGGTCTCTTTGCGTGCCGCCGCCTCATCGCGAAGGACACGCGGTGGGTGTTCATCTCGATCCTGTACTTTGGCATGGGCGTCTTCCACGCTTTCTTCACGCTGGCGCTGCTCTGCTTCGCCATCGCGTGCGTCTTTAAGACGTTTGGCAAGCCCATGCTCAACGGCGAGATGATTTTGTACTGCGGCATCATGACCGTCATCACCCTGTACTTTGCGTGTGGTCGCCGAGCCATCTTGTACTCTCTCTGACCAGCACCTCTGCTTGTTTGCAATCCACCCATGAAAACAATACAATGAAAAATATTTTGGCATCACGTGACGAAGGCAAAGAAAAGATAAGAGGAGAGTGAGAAGCGCGGAAGCAGTAAAAGCAGGCAGCGACTGCGCCGCACGTCTTCGAGTAGCCGATGTCCGTTTTTTTGTCGTGACTAAACAGCTCAAGGGCAGTTCGGGTCATTTCTCAGTATTTTCCTTTCTCTCTTTGCATGTGCGTTCGGCGTTACCCAACGCTCAAGCGGTCCCTTGTCAAACTATGAGAGAAGAACCGTTTCTCGTGGGCCACTTCATTGCGTCCGCTACTTTCTCACCGCTCCCCTCTCCGCCTAGCGCCGCTGCCTGGGAAATTGAAATTTCTTTATTTTTGTGTGTGTGTGCTGCGCTCATTCACTATTCACCTACTGTGCTCTGCTGCTCGAGGTCACTCAAAGCGAGCATTCTCAAGTAAAGTTTCACTGGTGCTCCTCCTGCGCACGACTTCACGGCACCCTACGTCGAGCGTTCACAGCCTTTGAAAAGCCCCCATCACCTTCATTAAAAGTAGGCTCTACCGCCACTGCCAGACAAGCACGCTGTGCTTCTGATAGCGAGTTTTCCCTGTTGTTGTTTCGCTGTCTCATTTCTGTGTCGCCGCACGAAAGTGATGGCTCTCATCATCACGCCGAACACCGTGGTTGAGGCGGAGGAGAACGTTCACTTCTGCGTGTGCTCGCCGGATGCAAAGTGGGTCGCCTGCGCACTCGGCAGTGGCGCCATTCACGTCCTCAACGCACGCACGCTGGCCACACTCTCGCGCGGGGCTCCTGGAAAGGACTTTGCCGGGTCGCCGGCAACGTGCGTCCGCTGGGTGCCAAATACGGGTGGCAGCGAGTGGCAGCTAGTCAGCAGCAGCACCGCTGGTGGCGTGCTTCTGTGGAGCTGCGACCGCGCTGACGCGACGCTACGGCGTGACAGTTGCGCTCGTGAAGACTGCAACGAGGTGATGACCGTGGACGTCTCCCCTAACGGCCGGCTTGTCGTTTCGGCTGGCAGCGACCGCGTGGTGCGGCTGTACGACGCGACGCTGCAGCTCCTCTCAAAGCTGGTGGATGGCGTTAACGCGGACGGCTCGCGGCGGCCCACTCACATCAATCGCATTTTCTCTGCGCGGTTTCTAAACGACGCCGTCGCTCTCACGGCTGGGTGGGAAAGCCCGGTGCAGGTGTGGGACCTCCGCCTGCGCTGCTCCAACCGGCAAGTGCGCAGTGTGCAGGGCAGCTCAGACTGTCTGGAGCCGATCACTGGGACGCACATCGTTGTCGCGGCCTCGCCAAAGGCGCCAAACACGCTGCAGCTCTTGGACAGCGTCACCGGTCGCGTGATGGAGGAGAACTCCGCCAAGGCGTGTGCGCAGCTGCATCCCGAGGAGCGTGTGATGGTCTGCCGTTTCTGCGCCGACTCGGGCCTTGTGTGGTGCCTCACCGTCTCCCCGCCCTCCCTCATCGTTCTGGCGCTCTCCTCTGGCGATGTGCTGGCCCGAGCCGCCCTGCCGGCACAGCCGCTGAACATGACGCAGCAGGGCAACGACGTCCTCGTTGGCTGCAAAGGCGGTGTTCTGCTGCAGGCGGCGCTTTCTATGTGAAGTTTTTGAGCCCCTTTTCCTGCAACCCCAACCTAGTGCTTCACGATGTAAAATGCCAAGCACGCTCAGAAAACTTGAATAAACATTCAATGAACAGGGCAGACAGAAGCACTGGCAAGCGGTGTTGTTGTGTGAAGCTTCAGAAAATAGAGCTCACAGTAGTTGTACCTGATGCACTTTGCAACACGTGCTATGCTGAACGGTGCGACATTTTCTTTTTTTTTTCGGACAAACATCGCTGTCCCTCTCTCACTGTCTATCTGTGCAGTAAATCTCGTGTGCCCACGTTAACTACTCTGCGCCATCGTGCGCGGCAGATATTCTATGCTGATTGACCTTGCGAATCATTCTTACTGCATTGATCCGTGACACTCTTCATCTCGTCCTCTTCTCATACCTTTTTTTTGTTTTCGTTGTGCAGGACTGCATACTCTCAGCGCTATTGTCTCCTGCTCTCACTTATTAGTTTTGGCAGGACAACTCTCACCGGTGCGGCTGCACTAGGACACTCGTTGTACACCCTTTTTCCCGATAACTACCCTGAAGACGCGTTTTCTTTACAATTTGTTGCCCTCGTATCTTCCTCCATGGTGCACGCCGACTATCTTCGCGAGCTACTCGCAGCCAATACGCGTCTGTGCAGCACAATTCGCTCGCGGGTCGCTGTCGTGGAGTACGAGCTGGACCGCTTGGGAGCGCTGCGTGCTGGGCTGGCTTTAGCGGCTGTGCCAACCCGAAAGCGGCGGCGCAGCTCCGACGACGTGTCCTTTCCCAACGCATCAGTCAAGGCACGAGGAGAGAGAGAAGACGTCAGTCCTGCACTGCTCACCGCCCTGCGTGCGGCGGTGGACGCACAAAGAGGAGAGCGTCGATTCAACCTGCTAGTCTACGATAAAGAGGTGTGGGAGGACATCGCCGCCGCCCTTCACTCCGCGGGCCACCGTCGATGCACACCGTACGAGCTGTGGACCGCCTTCACAAAGACGCACCACGCCCACACGCACTTTAGCGCTGCTGAAACGACGGCCCTGGTCCAGTGCGTTCAGGAATGCGGCTGCAACTGGGCGGTGGTGGGGAAGACACTTCAGCAGCGCTTCGGCTCCCCGCGCGCTCCGTTCGACCTCGCCGTGCAGTACCGCTCCCACCTGCGCCGCGCCTTTGTGCAAAACCACCTTACGCAGCAGCAGCTGACCATGCTGCTTCACTCTGACGCCGTCGGGCCAGCGCATCGCGACTACGATGCGTTGTGTGTGGAAGCAAAGCGCTTCACTGCAAACCGCTCGCTTCAGATAGACCGGCGGTACCTGCAGACGGAGATTCAGGTCCTTGCCTTTCACCGCTACGTCCCCCGCAGCCACCACATGTACTGGAAGATGATGAACCTCATGTGTCGAATAGCGCTCCCCACGCGCTACCGACTCGACGCCTTCCACTACAAGCTGGCGCTGTGCTATCAGCAGCGCTCCCTGTTAGAGCTGGCGCGGCACTTTGAGTGCACGACAGAGGCGCTGAAGGCGAAGGTGGTTCACCACTTGCTCGGGCTGAGCCGCTCCCCCGACACGCTCAGCTTCGAGGAGTGCTCAAAGATACTGTTTGGCAACGCCAGTGCAGCTCGGGTCATTTGTGTGTTGGCAAGCGAGCTGCATGGGCGAAAAGATTGACGAAATGTGGCGTGTTTCTGCACGGCGGCTGCGTGAAGCCGTGACTGGCTCTACATTCCGCGTGCCGCCTCCCACAGCGCGATTATGTGCAGAATCTGCTGTTTTTTTTTTTTTAGACTCGCAGTGGAGCGGGTGACAGACGCCTTGAACCGAGCTGCGGCACATTTGCTGGCGTAAAGCACACAATAGGTGTCAACACTCAAAACAAACAAGACCAAAACGTCTGCTCGCCGTGAGAGAGTGTAAGTTATGGCGTGTACGTTCTTTAAATTTTGATGTATTTATGTAGAAAAAAAGAAAAAGGCCTTTTTTTTCCGAAAACTCAGTCTAGCTGGCAGCGCGTGTTATCTCGCTCTTCCTTCTTCTTCTATCTTTCGTCCTCTTCTTTTCTCTTGCGCTCCTCCATCTACATATGACATTACACGCCATTTTCTTACTCCGTTTCTCGGCTGCTGCCTACGAAGTGTGCCCTGCGTTCATATCCGCAACAGCATCGATTCGTATACCCCTACTCACCCACACACAACGCATATATTCCTCCGAATACACAAGGAGGCTTACCGCGCGCCTATTCTGCTGTGGTAGACTGCCGCTGCAACGTTCTCTGCCGCCGTGGCTGAGTCACCTATATATTATGGTGTAGGTGAGTCTGTGACAGTGAATGATGACGCATCCAACTCGTCGTTAATCTCTCTCCTTCTCTCCCCTCCTTTCTCCTTCCTTCGCCAGTTCCGATAAGAGCTCATCCGAGGTCTTAGGTTAAAAAAAAAAAAAAAAAAAAAAACCCTTTCCACACCCCTCTCACACAATGTCAACCACGGCAGAGTTCATTCACGCGGCGTGTTTCTTTGTGACTCAAGCGGGCCCCATTACCATCGAGGCAACATTCTCTGACTCGGCGGCACCCACACATGGAGTCCTTCTCTTCGACCCCGCAACACAAGCGTTGGGGTTTTTTGAGTTCAACGACGATTACACGGAGTGCTGTCGTCACCTGCTCACAGCCCAAGGCTGGGGAACTCACCCCATCCCGACGATGGCAGAGGTGTTGGATGTGGACGACCGCATCGGGAAGCTCCTTAAGGAGCACCTTAACCTCTCAGACGCCTACTTGGCAAACCTGAAGGACAGCGGGTATCGTACTCGCCTTGGTTCACTCCTCAGTGATTTCATCCGGGTGTGCACGGCCGCCTATACCCGCAAGGGTTCTCCTCTGACCACCGAAGAATGTCAGAAGATTTGGGAGAGCCAGGAGAGCCACATCTTCGCGACCACCACCTTCGAGCATAAACGCACCGTGGAGGACCTGCGCGAGCACCTCAATTTTGCTGAGGAAAAAGTGGAACGGCTGGCCGCCAACACCCTGTCCAACGCTGATGGGGAGGCCATCAAGGAAGCTCTCAATGAGCTTCGTGAAACGAGTATGGCGTTGCTCTCCCGCATCCAAGGTTTGGAGCACGCCTTCCCCGTCCCTGGAGCCGCTACTGGTCCTGTCCCGACGCAGCCGCAAGCCTACCCTGCCCTCGCTCCGCAGGCCGCAGTGATCCCGCAGTCTTTACCGCCCTTGCAGGCAAATTTCTCCATCGACTGCCGCACCTGGCCGGCGTTGGTTGTCCCATACAATGGACCGCTGATCCGGCAGGCACTCTTGCACGAGCTTGAGATCTACGAGTGCCAAGTGCGAAACCCGACATACCGATCGGCCCTCCGGAATTTCGATGCGCTCTTCGCGGATCGGATGGCGGCGGATATTGCCGCTCCCCACCAAGCAAACAACGCCCTCCGCATCAATGAAGCCTTCAAAGTGTTGCTGATGGAGGCAGCAAAGGCGAAGGGCTTCCACCTCCAAAACGCCACGGTCCACGCTCAGAACCAGATGGGGACAGGCGCCATCCGCATGATGGGGGAGCTCGAGACGGTGCTGGGGACGCGTTTTATCGCCAACGCGAACAGCAACCGTCAGTCCAAGAATCGTGGTTACTACCGGAAGGAAAAAAACGGCGGCGGTGCAACCGAAGGGAAGGGAAACCGGTGAACCGGCACGTTGATGCAGACGCTGCTATCGCGTCACGCGCCGCAGGTACGGGCTGTGCCACAGCCTGCGCACCTTCCGACGCTTCGGGACAATTTTCTCGACTTCATGCAGGGCATTTGGAGCTCAAGTACATGGCAGCAGATGGGGAGTCTCTGGGAGCGGCTTCGGATCTTCCTGGAAATCCACGATCTTCCCATCAACGACGAAAACGCAGCGCTGTTCGTGTACAGCATGGACGTCAGTGTGCAGAGCAAGCACACGTACGCGCGAAACTTGATCACGGTTTTCCGCAAGCAGCAGCTGCCTCACGCCACCTTGACTCTCTTGGACACGGCCCTGAAAGGCAACGGCGCTCTCAAACCCCTCCATCAAGCCCGCCCCATGTCCCGTGTCGACATGCGGCGCATCTCCCAGCAGATCCCCAGCAAAGTGGCATCCCTGCTATTGTTGGCGTGGAAGACGGCCAGCCGCTGGGACGAGGTGCAACGCCTCACGGCCGCAAGTTTTCTGGTGACCGCACCCGCGGAGATTGTGGTCTACTTCGGGTCCGAGACGAAGACGTCGCGCACCAACCCCTACCGCCCGGATCTTTACTGCGTGATTCGTGGCGAAGGCACGCCGCAGCTCGCCGCGTTCATCCAAGCGGCGTGTCGAGCCACCCCGTCAAACCAGCCTCTCTTCCCGTTCCCCACGTCAAAGATCCGCGAGATTCTGATGCCGTACGATTACAGCGCTCACAGCATCAAGCGTGGCGCGATCATGCACGTGCTCAGCGTCCTCCCGGAGGGCAGCAACCTCTTGTCCCTGGTTCCCTTGCTGGGCAAGCACGCGCCAAACTTCCCGGTCTTGGGGGATTTGACGGTGCGTTACAGCGCCGAGCAGATTACGGTGGCTCGCCATCTTGGCACGGGTCTTCTCACTTGCCTGCTGTAGTTAGTGAGGGATGGGCCGAGACGTTGCCAGAAGAACGACTGCCGAAAACGTTACACTCCGTTCTCCCTCGCCGAGCCCACGCACGGTTGCCCGTGAGTGCAGCCGAGCGGGCCGCGCCGTTGCAGGTGGTCCGGGTGGAGCCCATGCGTTTCACCGACGTGTGCACTTTGCTCACCCCTGAGAAACGAACCCGCATGCAGTCCATTTGGGAGTTACTTGAACGATGTCCACGGACGAGCGTGGTCGACACGCACAGCGCCTCCATTGGATTGCAGGACGTCGCAGCACTGACCGCCGCAAGCGTCATCGAGCCCTGCACGTCACCGGAGCCCACGTTTGGTTCGGCTTTCACAGTGGTTGAAGAGAAAAAAGGCACACTCCGGCGCCGGTTTATCTTGTGGCCAAAACAGGTGAATCGTTGGCTGGAAGGTGAGGGCTATGTTAGCCAGGTCGATCTCAACACGCAGCCTTGGGATTTGGTGTTGCACGAGTGCGGTGGCATCACCGACCTGACGACATCGTTTTTCCAGGTCCCGCTTCCGCCGCCCCTTCGCTCTCTTTTTTGTTTCCGCGCTGCAGACGGCAGCACTCACCAGATGACAGTGCTCCCGATGGGTCTTAGCGTCAGCCCAGAGGTGATGCAGATGGTGACAGCGGCCTTGGCGGGCCACCCACAATACGCCCTCACGCCTGCCTCCGATGTTAGCGTAAATGTTTGGATCGACAACATACAGCTGACGGGGTCTCGGACGGCAGTGGAGACTGCTCTGCTGGCGACGCGTGCCAGAGCAGAGAAGTTTAACGTTTCGCTCAACGCCGATGAAACGTGTGTCTCCACACAGTACACTTTTGCTGGTATCGCTTTCGACCACCAGGCGCAGACCGTGTGCCTCGGTAGCAAATCGCATCGGAAGCTGCTCGCGGAGGCACCGGATAACCTGACGGTCGACGACCTTGAACGATTGATGGGTCGTCTCTGGTTTGCCGCGCGAGTGCTCCACATCCCTGTCCACCGCTACTGGTGGTTCCTCAAGTCCACGCGGCGACTTCTCTCAAAGTGGAGTCGCGGCTTGATCACAGGGACAGCCCCAGCTGCACTTGGTCCAAGTGCTTTGCGTGAGTTACGCTCTTGGTTTGCGGTCGCGACGCAGAACGCGCCGCGCCACATTCAGCGTCGACCCCCGGCGACAGCGACTTATGACCTGTACACCGACGCCACCTTATCTGGGTGGGGTGCGGTCTGCGTAAACCGCGACACCAAACAGGCCGCGGTTACGGGAAGCCGTTGGAGAGTCCCAGCAACAAACATCAATGCTGCGGAACTCCGAGCTGTACGCGCCGCCTTCGACTCTTTCGCTCCGTTCTTGGGAGCGCATGTAAATATCCACCTGTATATAGACAACACCTCCGCGTTGTCCGCTTTTCGCCGTGGCTTCGCCCGCAGTCATGCTCTGAACGCTGAAATCTTTGACGTGCTGAATACCGTTCCGCACAACATCGTATCGGCGCAGTACATCAAATCCGCCCTAAACCCCGCCGACGGCCCCAGCCGCGACCCTGCTTACCAGACGACTTGGGCACACGACATACGACATGGGTAGGGTTTGGAAGAACGAGGCAGGCAGAAAGCGGACCTTGCATTCTCGTTTGTTGAATGGAAAACTTATGTATACACAAAACAAATAAGAGATGCTGCAAGATGTTCGGTAGGTTCGGAGAACAGGCCGGTAAGTTTCTATTAAGTTTATTCTTCTTCTTTATCCTCGTCTGTAACCGGAGAGAATGAGAGAGATTCAGTATAAAAGAACTCTCCAAAGCCTCATTCACAAATGTGATCCCGGCGTCTCCTCCTCTTGAACCAAATCTTTCCCCTTATCTACCTCTACCTCTCTCTCTTATACGAACGGCGAAAGGAAAGGAATTATTCATATTTTACCTCGTCTTTCCGTCGCTAAAAGAATCAAAGAGGTATGGAGGGTATCTCGGAGGAGCAGCGCGCGCGCGAGGAGGCTGAGATCCGCGAACGCGATCGCAAGCGGCAGCAGGAGAAGGCAGACTACGAGCGCCACCTCGCGGAGGAGAAGGCAGAGGAGGAGCGTAAACGACGCGAGGCGGCGGCGCTGCGCGTTGAAGAGGAGAAGCGCCGCAAGAAACAGGAAGAGGAGTGGAAGCGGCTCGGGACGGATGTCATTCACGACCTCCCGCCGGTGCCCGCCCCCATCAAGACGGAGGGTACCCTGGACATGTGGTACCTCGACGACGAAACCTCGAAGCCGACCCTCACGACGGCCAGCCTGAAGCCCGGCAAGAAAGCGGGGGCTCCTCTGCCTACCATGAAGACCCTCCGCGAGCTCGGCGTGGTGCTGTTCCGTGTCAGCATGAACGACTTCTCCCTTGTGAAGCAGATCATTAAGGAGCGAGACTACAAGCATACGGACGAGATCAAGGTGTCACAGACCGCGAAGGACGACAGCTTTCTGGACCGCTGGTTCCAGGAGCACTACTCAGAGGACGAGCAGCTGCGCGTGGTAATGGACGGGTCCTTTTTCCTGGACGTGCGCACGAAGCAGGACCAGTGGATTCGCATCCACCTGAAGGCTGGCGACCTCATCATCCTCCCGGCCGGCATGTACCACCGCGCCACCCTTGACGAGGACGACTACGTGGCCCTCTACCGCTGCTTCCAGGACGCGCCGCGCTTCGTGCCGATCAGCCGCGCCGACAGCCGCGCCGACTCGAACCGCGTTCGGCTAACGTACCTGATGAACCTGAAGAAGGGCGACGTGGCGTCGCAAACTGGATTCCTGTAAGGCACCGACCTTCCCAGCTGACCGCGCTTTCCTTTTTTTTTTTTTGATTCCGTCTTTTTTCTCTCGCTTCCTTTTCCTTTATTTTCTCTCCTCACCGGCCGCCCTCCGACCACGTGACCGACCTGACCGCACTGTGGAAGAAGGTGAACGGCTTGCTCTGGGATCGCTGCCGTTCACCTTTTCCACTTCTTCTTTTAGCTCCCTACCTCTGTGGGGTTTCTCCGGGTCCTCGAGCGGCTCCTTCTTGTTACCCGCGTGGGGTAGTCTGGATGTATAGAACTGTGCTACACTGTGTTTTCTTATTATGTAGGTGCATAATTGCTTTCTTCCCTCGCCTCTTGACTCGGCCTACCGTGAGGGCAGCGAGACGTTGCGATCGTACAACCAAGAAGATAACCTGCTGGAGACTCCAGTTCTTTTTTTCTTTACTTCATCGCTCCATGCTTGGCGGCACCCAAGACGATGGATACTTTTGGTGCTTGTATCGCTTCGTGCCTTGCACAACAGTGGTGTGAAATACGAGCGGCTAGCTGTGCTGTCGGTGCCACCTTTGCCGTGCTCCCATCGCTTCATTTGGCCCTGCTGTCGCATCTCGCGACGCCGCATACTCGGTCTCTTCAGTAGAGGCGTGTGTGCGGATGTGGGTGGGTGGATGTGTGGTGAGGGACGCAAACCCGTGCAGCTGTTGCTTTTTGTCCTCTCGCCTTCAACTAGCGGTGCGCCACCGTCTCTTTCTCTGGATCACACTTCTTATCTCTCTCTCTCTCCACTTTTTCTTGCAGAACGCGTATCTCTTCTCCCCCGTCTCTGCTCGGGCTTTCGTGTGATTGGCGTTCCATCTTGGCTGCATGTATACCGATGCCGGCGGCGACGAAGTGAGCGGCATCTCTGCCGCCGACCTTGCACAGCGCCTGGTCGAGCACTCCTCTTCACGCCGCAAGGCGGCACACAGGACGGTGACGCAGCCAGCGACGCCGCGTGCGCCTCTGCCGGCACGCGTGGAAGCGCTTGTGTGGAGCGCCGCCTCGGCGTGCGGCGTTGTGCCGCGAAGCTCTCTCTTGCGCGGGGACATCGTTCAGGAGGCCGCAGGCAACACCAACGGAGTCCTCATCTCCCTCTCTCTCTCACCGGATGTGCGCTTCCGCTTTGCGCAGACGCGGCAGCGGCGGCTTGTCTGCGTACTCTCCGCCCGCACCAGCGCCGCCTCGCTCGAGCTGCGCAAGGTGGAGACGGCACACTTCTACTGGATGGACGAGTGTGTACCGTGGGCGGGGCACGACGGCCGTCTCTGCGCCGCGGCATTGCAGAAAAAACTCATCAGCTGGGCACTGCATACCTTCGCCGGCAACCCACACATGAAAAACATTCCTCTGCAGACCATCGAGGCCGCCTTTCCCGCGCTGCTCGCCTACGCGCCGCACGAGCGAGAGGAACTAGCGCAGCAAGCCGCAGCGATGCTAGGCCGGGGAATTGTGGTCTGGTACGGCGGAACTCTCATTAAGCAGTACCACGACGGGCCGTCCAGCCTTCTCTTCCCCCTGCTGTCGCGCCGAGAGGAGCGGTGCGCGGCCACCCTGCTGTTTGCACTAGCGAACGCGCAGCAGCTGTTGGCTTGTCGGTTGAGCAACGCCTCGCATGCGGCCCGTTACCTGCTGGAAACCTACGGCGCAGCAAGCATCGCGCTGTCCCCGGCCCTCACCCACGCGCTTCTCATTGCGGCCTCTGCGCTGGCGGACGTGTACCCCTGCACGCCAAGGGCGGAACGGACGATCGACAACGTGGCTGACGGGTATCTTGCCTTGTTGGCGGCAGCAAGTGTGGCGGATGTTTGTTCGCTCGTTCGCAGTGTCGAGTCCAGCCCTCCACCGAAGATGCGCTCGCTGCTGTCTCAAATTCACGACGTGGCGCGGCGGACTTGCTGCACTGTACACCACCGACTGCCGCCCCACCGCGACGGCAAAGCACACGCGCGCACGGCAGAAGAGGACGACGATGTGAACGCCTTTTTCTCGGTGAACGACGCGCTGCACCTCAGCGCTGCCACGCTGGAGAGCCGCCTTGACGCCGGGGCGGCAGCGCAGCTTCCTCTGTCAACGTCCTCGCCGAGCGACTGCGCGCAGCGTGTGCTTCTGCTGGGATGGGTGCCGAGGTGGTGGGAGGGCAGCATGCAGGCGCTGCACACCAGTGGCGCGACCGCGGAGACGGAGCTGAAGATCAATGCAAAGACGGCGGCTGCGCTGCTGCTTGAGCCGATGGCGGGCGAGCAGGCAATGCTGGCGGTGATCCAGAAGACGCGACGCCGGCGCCGCGGGGACGGCGTGCAGCTCTCCTCACAGACAGTTCGCACGGCGCTTGAGGAAGCCGGCGTGCGGCTGAAGCGGCGTAGCTTTTTGCAGCTGGTTGATACGCTGGCTCTCAGCAATGACGTGGAAAGCCGTGTCGACGCCGCCACGCACTTTCTGCAGAAGCAGCTCGTTGACGACTCGCATATTCGGCTTTTCACACACAAGCTGACCGCAATGCAGGACTCGTGAGTCGTCGCCACCTGCGGCGGCAGCGATGTTAGCGGTGGTGAATGTGAAAACAAGGAGCTCGGCCTCTTTTCTGTGCTTCACAAACTGCAAGTTTGTCTCAACGGTTTTTTTTTTGTTTCTCTCCATTTTTTCTCATCGTCACGCACTGAGCTGTAGAGACGTGAAAGCGGATTGAACCAATCGTAGATGCACAGACGTCACACCCAGTCGCCTCAAGCGTCCCCCCTGAATCTCACTGCCGACACAAATGAAGACGAGAAGAGATTCACTTACTGGTCGTGCTGGGCACCTCTCCACCCTTCCCTCGCTTGTTCGCCACCATCGCCACGATCCTTTCTTTCTCCCCACTTCCTAGAAGCTCTCTCTCATTATTTTTTTCCCGTTCACACGCGCGTAAGCTTAATCTACCCAAAAAATCACAAAACAAAAAGTACACAAAAGAATAGACAGCAGAAGGAGCTGTGCGAGTCGCCGCTTTATAAAGGGTTTCTCTCTGCTCTTTTCTTATTCTCTCTCTGTGAGAGTAGCTTCTTCCTTTTGTTCTCCTAAGATTTTTCTGCGATTTGGATCGTTTCCTTTCCTGCTTTAGGTTTTCTTTTTCGCCTCCATACTCGTTCCGCAAACACAACTGTCCTGTGTGGTCATCGTTTACTTCATTTTTGTTTTTTCTCTTCCTTATCGCAACGCTTGTTTTCACACACCTGACGCCACGATGAGCACCACCGCCAATAACGCCGGGGACTCGCCGCGGCCCAAGAAGCTGACAGCCAGTGCCCCTTACTTTGCCCCTGAGGCGCGCAACATCGACTACGACGTGAACGATTCCGATGGCGGCGCACTGGACGACGTACTGGCGTATGCAGAGCCGTTGAGGCAGGTGCAGAACCTGCTGTCCGCCGGAAAGACAAGCCAGACGTCCCCCAAGTCGACGATGCAGAACTTTCTGCAGACGGTGCCGCACCTCTTCACGCTGAGCACAGAGCAAATCTCGAGTCTTGACGTGATGATCCGCGAGTACAGTGAGATGGACGTCATCATTGAGGAGGGGTCGTACCTGGAGCACGTGTACGTGCTGGCCTCTGGCACCGTCGAGGTGATGAACTCCAAGAAGGGCCTCAAGCGCGCCTTTGGTCACCGCCGCATTGGCAGCATGGTGGCGCCGAGCGTCTTTGGCATGGACGACGCCATTCTGGAGAACCCGGTCGAGTTCACCTACCACGCCAGCTCCAGCACGACGCTGTTTCTTATCCCGCGGAAGCAGATCACCGACCTCTTCGCGCGCTCCGCCATCTTCGCAAACAACGTGTCCAGCCAAATCCTGCGCACGCTGCCATCTTTCGCCATCTTCCAGGAGTTCTGCCGCTCCGTCTTCGGCATCTCCTCCTCCTCCGTCTCCGACGCGCAGACGAAGAAGAGCGGGCACAGACTGGCGCTGCCGACGCTCATTCGCCTCTTCCGGTCGAGCGGCAGCCTCCTCCACAAGCTTGTCAACACGAACGAGATCGACTACGACGCGCTGCGCTACTCCGCCCGCCGCCTCCCAGCCAACATCACGACAACGTACATCATCATCCTGACGCAGGGCATTCCCGACTTCCTGTCCGACGAGTTCCTCGCCGACGCCGCCAACACCGGCAGCGGCGCCGCCCCGTTGACGGCCGCCGTCGACACAGGCAAGCGCCGCCGCTGTGCGTGGACCTTCGGCGGCGGCGGGCAGACGCTGGTGCTCATGCGCGACGGCTTCACCGACACGATCGACTTCGTGTCGAACCTGTGCATCTTCTGCATCGAGGCAAAGAAGCTGCGCGCGCGTCTGCAGCAGCTCGTGTCCCCTTCCGCCACCGAGGTGCTGCGCAACGCAATTGCCCCGTCTGACAGCAACTTCCAGGCGCAGGCGCGTGCCGAGGAGGTCTTCGCCGCGCTCCCGTTTTCGGAGGAGGAGGTGCAGGAGCTGCACAGCGTGTGGGGCGACGAGGCTCTCGAGCACCTCTACAACGTCGGCGTCCACCGCGAGGAGTACGTCGTGCACGTCGAGAGCGTCAGCAGCAAGATGTTCAGTGAGGACCCCTTTGCCAACTGGGCCCTCACCATCCTCCGCCACGTCAAGCGCCGCCTCAACGCGGCCGAGTCGGCGGCGTTGACGGACGACGTCGTCATCGACATCCTCTTCTCGCCAAACCGCACGCTAAAGAACCTCTTCTGTTCCATGTCGGCCGACATCAAGACACTGATCGAAAATATCTCGGAGGAGACGGGCTTCGGCAAGGGCGAGCGCACCGGAAACTGGAAGAACGTCGACGACCGCTACTACTACCTGCTCACCGGCCTGCTCGAGCGCGACAGCACCATCCGAGGCGCCTACCGCTCGCGTCTCGAGTCGAACGGCTTCACGCTGATGGAGGACGGGCACGCGTCGGCGCTCATTGTGGACCTGATCGATGTGAGCTGCATCTCGCCAGACGAGACCGACCCCGAGCTGCGTGCCTGCGCCAGCAACGCAGCGAAGCGAAGCCGCGAGGGGAAGCGGCACTTCATCATCAACATCGACAAGACGTTCGGTGCCCAAATCGAGTCCATCCTGCGCTCCCTCAT
>__CfaC1_28_ position 2171120 to 2187941
CCACATCGAGCGTATACGCCGCTGGGGCTTTGGTTTCTCCGCCGTTGCTTGGAGGCAGCAGCGCAGCCGTGCAGGCCACGTCATGACGGAAAGCTGCTCCTCTTCGGGAAAAGTCGGTTGCAGTAGCATTTCCGTATTCAGCCGCATCTGCGGGTCGACGGCGCTCAGTGTGTGTCGCACGCCTTTTAGCACGTCGTCGTTCATGAACAACATCACATGCGCACGAGGGTCATACAGGAGACTTGCAAGAGTGGTGCGAGGGTCGCCAGAGCCGTTGTGGTTTAGCACACGCTGGATGGTTTCACTGTACAAACGAAGGGGCATCGCTGCGTCTTTTCCCTCAACTGGTTCGATTGAGTGTGAAGTGCTTTGAGTGATGCGGAGCTCCCACGAAGAAGATCGCGAGTGGCTCTGAAGAGGAATGCTTGTAAAAAGAGAGGAGAGGAAAAGAGAGGAGGCGGAGTGGGGCAGCAACGTATAGGATGCGATCACACAGAGAGGAAGAGTAAGGAAAGGCGAAGCAGTATGGTGCACTGGCACACGCACATTAAAGAGGTGGTTTGTGTATTGAGCGCGCTGCCCTTCATGTCAATCAAGTATCGAGCAATGCTCCTCGTCTCCGCTTTCCCACACTTCCAGTTTCCCCTCGACTCGACCTCAATTACTTTCATTCATACACTTTTTTGTTTCTCACAGAGACGTGCAGAACAGAATCGTAGAGAAGCAACGACAGTCAGCAGTATTGTTGTTGATCTCGTCAGAAGAAGCAAGAAAACGAACGGAAAGCCGGGACACACCTCCAAGGCAGCATCGCAGCGGGGGAACAAAATACCATGAGAAATGGCAGCAATGACAGCTGTGGCAGTGAAACTAATAAATTGCCCTATTTATTGAACAAAAAACAAGTGGTAGTAGAGGAGAGGGGAACGAAAAAAAAAAAACATGTCACAAAACGAAGGACAACAAGCCACGAAGACAACAAAAGGAGACAACGCTAGTGCACTCCCTAATAATGATACAAATAGGATCGGGAAGACGACAGAGAGAGAATCACATCTTTTTTCAAGTGCGAGCTTGCAGAAGAGTAGACAAGAGGACAGTGTGAGTACGCACAGCGTACGTTGGCTCCACGGAGGTCCTCTGGCGTTCTGCAGATTTCTGTATCGCTTAAGTAGTCGGTGCGTTTGTGTCAAGGACATCAGGGGAACACGATCGCGAACATGCAAAAAAGAGAGAAAGTCCTACATCTCTCACAGCGCTGCATCACCGCAGTACCTTCATTGAAGAGTTGAGGAAAGCGATACTGAGCATCCCTGTTTCACGCAGGTCTAAGAACCTCAAGGTGGTGCGTTCAGCACGTTCACCGAGTCCACCAGAAGCCCACTGAAGCGTCGGTTCAGCTCTTCGAGACGCGCGGACAGGTGCTGAGGCAGTTGACGTTGCGTATCTCGCAGTACCTCGTTACCTCCTCAATTCTCACCGGAGTAGCGAGGCCATCGATATACTCCTCCACTTTGCACGCACCAGGTCAAACTTCTTTGAGCGCCTGGAGCTGACCCACGTCCGTCACATCTCCGTAAACTCGGTGCACCAGTGACACTGCTCGGCTCCTACGAGTGCCCGTTCTGTGATCCGTTCGTTTCTTCCAACTGCGGTCACGTGATGAGCCCGTCCACGTCCCACCGGTCGCACCCGCCCGCATCGATGCCGCAAAGAAAGATGGAGACTCTGCGACCCCTCCTCAAGTCTTGGAGAGGCAACTTTCCCTTAGTCAACTACATGCTCGGGAAAAAAAGGCAGCTATGTAGACTGTTTAGACTGATCGACGGGGTAGAAACGCAGATGCAGAGCTTTTGGAGACGAGACCTTCTTGCAACTCCCAAGATCGCCTGAAGCTGCGAGCTATCAGACACACACTGAGCTCGCTGAGCCTCAAGACTCTGTCAAGTCCGTCAAGATCCTGCGAGGTGCATCCCCGTGCACAAAGAGTCCCCAGACGCGGCACATTCGCGAGAACGGAGAGACTCTCCAGCAGCGAGCTGCCAAAACTATCGAACTTGGAGGGAAGCAGGTAGATCAACAAGTCAGGCAAGAACGCTACTTCGCCTGGCCGGGCCATCAGTGACTGCAGATATTTTGCGCAGCACAACGCAGCGAAGCTGCCCAGCTCCTCGCAGCCATTCAAGAGCACCTCAGGAATGAGTAGCCGCGCCATAGAGTCGAGGACATTCGACACCAACGCCGTGCTCTTTTCAAAATAACCCGACCTTTTACGTAGAATGGCCAGCTTGTTCGGAATTGGAAGACACGATAAAGAGTAGATAAAGCACCCGCACTGCTTATCGCAGGTAAGTGAACCGCTCAGCGCGCAGGTTCGTCAAGAGGCTAGCTGAACCTCCGGCACCGCTACTTGAGCTATGCCGACACTGGTGAACAACATCAGGAAATGGCTGCGTCAGCTGTGCGCCACCACTTATAGCAACAGACAGCACAGACCAGCCCATCACATTGAGCCCGCAAGCAGCAGAGGCTATGAAGCGTCTTTTTTTGTGTTTGTTTGCTCTGCACCACAGCCGCCTGGACTCCACAGTGGCTGCAGTGCTATCGCAGTAAAGTTGGGAGGCTTCACTAACACCTCCGTGTCAAAAAGCACTTGAAAACACACTGCGAATCGCTCATCACCTGTAAGAGTCCACCTGTAAGGAAGTGGAAGAGGACGAAGCGCAAACGTCACCGTCTGGCGGGGGCTGCGAGAGAGAGGCGAAGATCCTTCAAGTGTGCGCCATAGTTTGATGCAATATGGGCTGTATGGACAGACTCCGTTGTTTTTTTCTCGTGTGAATTGTGAAAGCTGAAAAGTTTTTCTTCTTTTCCCAGGGTGTTGGAGACAAATAAGGAGTGAAAGCAGCGAAGTGGAGCTCGACGTAACGAGTCGAAGTGGTGCACTGCACACGAGTATAATGGAGAGCTCCGAAGTAGACGCCTCGGCACAATATTGGATTTGCTTTGATCACAAGACTGACAATTTACTATGTCTAAGATTGAGTGAAGGGAGAGGAAAAAAGAAAGTTGTGAATCCACTCGAAACATTTTGCTACTACCGTCCTCTGTCTACAAAACAAAAAGGAGCGCACTGTGCATTTAGGCGTCATTCACGCTGGCATCATCTTTTATGGTGAACACATCGGATAAGCATCACAATTGACTGCAATGTGCGCAGAGAAAAAGACGCTTACATAAAGGTGTTGCTCGAAAAAGGCGGCAGCGGCGACAAAGGCACCAAATGAAACCCCCACTAATTTCACAAAATCATCAGCGTTAAAAACCTACGTCTTGCACATGTCGGATCTCACGCAAAAGAGACAGGCATAGTATGCAGTGAAAACAAATAACTAGAAGGAAAAGAGAAGCAAGAAACACGAAAGGGGTATAAAGCAAGAGAAGTTTTCTATATAAAAAAAACGGTTTGCTTTGTCTTCCGACAGTACTGATTGCAAAGGGGGCTGCTAGGGATGCCGTACAGGAAACCCATCAAATAAAATCGGCAAAGCTGCCTACCAGAACAAAGAAGAACCGTTACTTTAAAGAGTGTTAACGCCGTCTCACACACCGAGTAGCGCAGCCTTTGCGTACATCGTGTCCTCCGTCGTCAGCTTTCTTTTTCCCCGTGCACCTCAATTCCCAACCGGTGCAACGATACGCCACTCCATGCATTGGAGTGCAATAGCGCGTTCAAGCGTCCGATGAGATTTGAAAAACTACAAAAAGACGCCAGCCGTTCGGTGCCAACGTGAGTTGGAAAACCTGAGAAAGTTGTTGACACGAAAGCGTTGCCACTGGCAAGGTAACAAAGCGCAAAAAAAGAAAAAAATGTTAAGTTAACGGCAAATACAAAGGCATAAAGGAAAAGGAGCTCCATTGTTTCACAAGGCTGGTGCTCATCTGGTGAGTGTTCACAACATTCCAGACCATTGCAGCAACGTCACGATAATAACCAAAAAAAAACCCTTAGAGGAGTTAAGGAACGCAGACCCTCTTTTTAGAAGTACCTAGAAGAAAAAAAAAACTAATTAACCATCTGGAGAAGAAATGGCGCGGAAGAAGTAGGAAGAAAAAAAGAGAGAATCGAAAGATACAGGAAAACATTTAGTTTCACTTGTAGTTGCACTGAACGCTCTACTGCCTGCTCAGGTGTTACCGTACCATAACGTTAGGCTTATGGTGATTACAACTTCTTAGAAAAAGAAAAAAAGAAGAGAGAAAACGATATTTCTTTGCGTGCAAGGCCGCATTAACGTTGGACTACCACGGACGCACCAAAGAAGTCTGTGTTTGTCACTCCCGTACCCGAGATGTTCAGGTGCTTCAGGCTGGGACACCGAGCAAGGTCGCGGATGTCCACCAACGAAGGGTTGTGTTCCAAGTTCAGCTCTGCGAGACGCGGACAACTGCCCAGACCGTTGACGTTACGAATCAAGCAAGTTGTCGCGGAAAGCTTCTCGAGCCTGGGTGCACCAGCAAGGCCACTGATGTCCTCCAGATGCCGACACCAATCCAGCGATATCTCCACAAGCATCAGACAGTCGCCAACACCTGTTAAGTGCCGCAGTCCGGAATTTACTGCTTTGACCACTCGCAGCGACGGCGCACCGGCAAGACCGCTCAAGTCATGCAGGCTCGTGGTTCTCGAGATGTCCAATTCGTCCAATAAAGGGCAAGCGTTGAGGCCCTCGACACTGTGAAGCGCAATGCATCGGTACAGGGAGAGGGTTTTGAGACGTGGTGCTCCGGCAAGGCCACGCGCGGTCGGCAGCTCGTGGTTGTTGGAGACATCCAAAGCGCTCAGTCTCGGAATGCTGGCAAGTCCCTCAAGGCTGAGCAGCCCGCACGTCCGCGCATCGATCGTCTCCAAACTTGATGCACCAGCCAGTCCCGAAAGGCTCCGCAGGAGAGGGTTGATAGAGATGAAAAGATTCTTCAGGCACGGGCAGCTTAGCAGAGCCGACACGTCCGTGAAGCCGCAAAAGGCGATTGTCAGCGACCGCAGGTGGAGCATGCCTGTTATCGCGGACAGATTGCCCAGCTGTGCCACGTAGTTTAAGCACAACTCAGGAATCGGGAGCAGCGTCACCTTGCGCAAAACCGTTGACACATAGGCTGCGGCCGGCACAGCATCCACTGTCTGCAAAACCGTGACCGAGAGCTTCCGCAGATTTGGGAATGTGGGCAAGGAGCACAAAAAGCTTCCGCACTGGCCCTCGCACGGCGGCGCGTCGCTCCGCGCACAAGCGGGCAGCGAGAACACCAGAGAGTCCAGCTCCTCTGCTTTGGCTGCGAGGCCGCCGGCGAGAAACTGCAGAACATCGCTGCGTGCGTTCCGCACCTCCACGCCCAGCGGCAAACGGCACGCATCCATCCACCAAAACGAGTCCGCGAAGTGGGGATACCGCGGCGCCTCTGCTGTCACCCGCAGTCGACAATGCAGCCACTTGGACTGTGTTGTGACGGACACGTACTCGTCTCCTGGTTCAGGGATCCAGGTGAGGATCTCCGTGTACAGCCGCACCTGCGGACTGACGGCACTCAGTGTGCGGCGCACTCCTTCCGGCACCATCTGGTCTAAGTAGGACAAGACCTGCGCGAGAGGGTCGTGCTCAAGCTCCTCCACAACACGGAAAATGTACCAGCCACGATAGTCCCTCAGAGCTCTCTGGACACTGTCGATGCGGCAGGGAAGAGACATTTTTTTTTTGGTGTGTGTTGCGCTAACGCTGTCTAATTGGAAGTGAAGCGCTTGTGAGATACGTCGGTGGTTGGCTAATGGTATGAAGAAGAGAATCAGGAAGGGGAATAAAAGAGGCGTAGGGGGAGACACCACACGAGAGGGGGTGACAAGAGAGGAGTAAAAGACATTGGCTTCTTAAAATTTCACCTCTGTCTCTCCTTTCGAGTAGAAATATGGCGCAGAGTAAAAAAAAAAAAAAATGCACGAGCGAGAGGAGAGTATACTGCAATGCCGCATCATCTGGCATTGCGACATATCGCCATTGACACACAAACACCCATTCAACATGTCCTTCAGCGTTCCCGGAGAAGCTATTGCCTTCGCGCTGACTGAGACAGCTAGTCAGGCCCCAGCTCCTTTGGCCATCACTTGGGACGGCAACGTCACTGAGGATGAATGGTTTGCCATTGACGGGAATGGGGAACGCCACCGGGTGACTGACGTCACGGACCAGCCGTTTCCGGTTGAGCGCAGTGTCAGTGCGGCAGTAGTGTACGAAACGCCAACGGCAGCGATGCAGGGAGTACCGATACTCGGCCAGAGTCCCCTCCGCTCATACAAAGGTGTAGCTCGGCTCTTCGTAGATAATATTAACAGGCTTTTTAGTGTCTTAGGGCAACGGATAGCCATTAACGAGGCTATGTGGAAGCAGACGTCGGCGCAGCTTGCGGCAACGCATGACGCAGCGGCAAACGCCATAAACTCTCCGTAGATTCGCGCGTCAACGTCCTTTACGTCCAGGCTTCTGCCGCCACCGCCAAACTGGGTGCGGCCGTCGATGCTGTGCAGAGGGCAACTGCAGTGCAAGCGCAGCAGATCGCGGCTACGCAAACCACCGCTGCTGCTTTACAAGGCCCCATAGCTACAACTCAAGGAAATGCAGCCGCAGCGCGGGCAACTGCCGCGATCACTCAACACAACACGGAGAATGTGGCCGCCAATCTCTTGGAAGAAGAGAAGCGAGCCCACGAACGTGGAAGCGCACTCTACCGCGTGGTGGAGGCGTCCGATGCGCGGGCGAGCAGCAACATGCACGCTCTCGCAGAGCAGGTTTCTTCGTTGTCGACTGCCCTGGAGCAGCGATTTTCTGCTTCAAACGCGACGATGGCGGATGTTCGGGAGCAGCAGCGACGGCTATTTGCCAGCCAGGAGGAAGCTCGCAAGTTTGTCCGCCAGATGCTGACGCGAGACGAGAAAGACCGGAAGGAGCGCGCGGAGGAACCCAAGCTAATGCAGAGCATGCTGCAACGACTTGCCGCGCAGTCGCAGCAGATGGTGCAAGCCATCCAGCAGCTACATGCGACACCGGCTGTCCACCCACCGCCACAAATTTCGGTCCTTGGCATGACTCCTGCCGCGACAGCCACCGCAGCCACCCCGACGCCCGCCGCGATTAACCCTCCCGCATCCGCACAGGTTTCTGCGACACGAGGACGGGGAAAGGGCCGTGGGGCGGCCGCAACCGCAACCGCCAACCGAGGACCCACCTGCCTCGCTGCCAGAAGCAGCCAACAACGAGGCCGAGTCAGGGTCGAGGGACTCTTCGTCAGAGAGCGGCAGCGACGAGTCTTCGAAGACGACAAATGCTCCCAGAAGGGTAGCGGGCACTGTCCGCTTTTGCAGACAGATCCCTACCAAAGAAGTTCTCCGTCACAGACCCCACGACGTGGCGGTCCATGATCAGCCTCAACAGAGACACGTCGCTGGTGATGCTCCTGCTATTGGCTCAGACCGTGCCCTCGCAGCCGGCGCCGACCTCCTTTTATTACAAACTTTTCTGCACGCGCCGCAACGCTTTGGAGGAGTACTTGAATTTGTTTTACAACAAGACGCCCTTGCTGGACGATGACGGCGAGCCAAACGAGTACTTTCAACACTTCAAGGGCTTGGTCGCCGACCTCGCGGATGTGTTGGCCCAGCAACACCACCTCAGCCAGCGCGGTTTGGCCATCAAGGCCGAGCAAACGTTTTCTACAGAGGCGCTTGCATTGCTGCGGTGCCGCGAGGAGGCAAAAGAAGTTGCTTCCTCCAACAACACAGAGCGGCGACCTGCTCGCAACAACTGGCACGACAAAGGCTCCAGCGGCATTACCTGCCCTGCCGCTAAGCACGCAGCGCGCGTTACTGGCGTCAAACGACGCCGCGACAGCTTCGAACTTCATGGCTCACGCTCTCGCACCAGAGCAGGCAGCGACCTGCACCTCACGCCTGCCGCCCGTAAAGCCGCTGAGAGCCGGCATCGCCGATCTCGCCGCGGCACTGCGAAACGGCCTCTGGACGCAACGAACGTGGAAGCAGTATTCCAGCCTGTGGAGCCGTTTCTACCGGTACGCGGCGCTTCGATCCCTCCCCATGTCGGACCGCACGGCGGCCCTTTTTATAAACGACATGGAGGTACAGGCCACTACGAAATGCGCCTACGCGAGTCAGATGGCGAACCTGCTGACCCGCATGGGGCTGCCCAACTCGGCACTGCGTCTCCTGGCTCACGCGCAGCGGGGTGCCGGGGTCACTCAGCCTCGCCGCCAATCGTCGCCGATCCCCAAAAGCGTCCTCGTGGAGGTAGCCCATGCACAGGACACACGCACCTGCGTTGGCCTTCTTCTGGCATGGAAGACGGCCAGTCGTTGGAGCGACGTTTCCCGGTGCGCGAAGAACTCCTTTGTGCACGTGACCGGGGAGCGCATCATCATGAACTTCGGGAACCGCACCAAAACGTCGCGTCACAACGTCGCTCTCCCGGAGCTATTGGTGGTCGTCGAAGGGGACTTCACACAGAAGATCTCAGCGTACCTGTTGCCACTCATGCGCAACAGAAAAGTCCGTGGCCAAACGCGGCTCTTCCCGATCGAGACGGCAAAGATCCGGGAGATTCTCCGGCCCTACGGCTACAAGGCACACAGCGTGAAGCGTGGTGCTCTGGCACACGTCGTGGAGGCGAGGGAAGGGAAGGACATCCCCCTCTATCTCATCGGGGTCCTGGCGCGACACGCCAGCAGCCTGCAGTTCCTTCCGCCGGTGACGCTGCAATACTTGTCGAACGTGCCGAAACTGGCAGTTCTGATCGGTACGCAAAAGCTGACAGCGCTGCTGTAGCACGGTCACCGTGGATCGTGTGGGACGACGTCGAGGACTCGCTCGGTCCGGGACACTCCATACTTCCTCGCCGCAGCCTCGCGCGGCTCCCCTCCACGCCAGCGGAACGCGCACTACCGCTGCACGTCAAGCGCGTCGCTCGATTGGACTACAGCTACGTGCTACAGCACGCTTTGCCGGCCGTGCGCGAACGCCTCGATAGCCTATGGGCCCTCCTCGACGAGTACGTGCCGGAGAAGGATCATCACTCGAGCGAGTTCGCTGGGCTATGGGCCGAGCAGCTGCTTGACGCCGACATAGTCGAGGCCGCCGAGGACGTCTCACGCAAGGGACTCTGCTCGGCCTTCACAGTTGTCGAGGAAAAAGAAGCGGGGGATAGACTTCGCTTCATTCTTTGGCCGAGGGCCCTCAACGAATGGCTCGACGAACGCGGTTACGTCCCGTCCGTGCCCCTGCCAGCCGCACCTTGGGATGTCGCCACCGCTCCGTGGGGGGCGGTCTGTGACTTGACGTGCTCTTTCTTTCAGATCCACGTCCTCAGGCGCTACCGCCACCTGTTCCGCTTCGCGGACTCCTTCGGCCGCATCTGGCAAATGCGCGCGTTGCCGATGGGCCTCTCTCTCAGTCCGGAGATCATGCACAGCGTGACATCCATTTTGGAAGGGAGCCCGGCGTACGCGAAGTCGACTTGGGTGGCCCCACGTGTCACCACCACTGCTTGGATTGACAATCTGCAGTGGACGGGGGAGAAGACGGACGTCGAAACTTTTCTTCAGGTGTTCCTTCGCCGCGCCAAAATCGCACGTGCAACCCTCAACGAGGAGGAGACGGTCAGCGCACATCGGTATGTGTTTGCCGGGATTCTCTTCGACCACAGGGACCATACTGTCGCGCTCGGCCCGAAGGCACACGGACACCTCAGGTCCCTCCCCCCGACGGCTCAGATAACCGTCGGAGAGCTCGAACGTCTACTGGGTCGCCTCTGGTTCGCTGCACGGGTTTTAGGCCTGCCGATCCACCACTATTGGTGGTTCCTGAAATCCGCACGCCGCATTATGGGGCGGCTCAACCGAGGCCCGCTACGTCTGGCAGACGTGGCGCCTCTCCCACGCAGCGCACGGAACGAGATGCTGCAATGGTGCAACAGTGCCGAGGTGAACGCGCCACGACGCATTCGCCCTCGGTCCCGCCACGCACCTCGCTTCGATTTGTACAGTGATGCGACACCCGAAGGATGGGGAGCTGTCTGCATCCAGCGCGAGACGAAGTCGACAGTGATTCTCGGTGCACGATGGCCCACGGTCGCTCCGAACATCAACGCGGCGGAGACCCGGGCCATCGCTGTGGCCCTATCGGAGCTGCAGGACGTGATCCCGCCAAGATCTCTGATTCACATCCAGATCGACAACACCTCCGCACTTGCGTCCGTCCAGCGACGCTTCAGCAAAAGCGCTGCGATTACCGCAGAGCTGCACAGGCTCTTGCCGTTAGCGGACCGTTACGAGTTGACGTCCTCGTATATTCGGTCGGCAGAGAACCCGGCAGATGCGCCGAGTAGGGGTGTCTTCGGATAACGTGGCGGCTCGGGGTCTTCTGAACGGTGCGTCTCGGGAGTTGGCGCTGCAGGGCAGGAGCGTTAGGTAGGCTAGAGGGTCGGGAATTTAGTTTCCCATTGCCGTCAGTAATCGGGCAAATCAAGGCAGAAAAACGGCACGTTTGGACCGCACCATGCACGGGATGAGTTTAGAACGTCGTCATGGATTTCCGGAGTTTGTCTCGCTATGAACCGACACACCACTCTTCCTCCGTTTCTCCTGAACCTCCCCTCCTCTCTTCATCTCTCTTCCTCACACTCACAACGGGCTTAGGAAAAAGGACAAAGGGAATGCATATTCATCAACAAGATAACTTGAGAATACATGAAGGCTTGATAGAAGCTTTATGTAGAATTGCCGGAGGTGAAACTCTTCAGAAGATAAGTTATGATGCGTTGACGACAGGTATATTAATTACCCATCCTCACTCCTCTCTTTCCTCGTTCTCAACCTTAAAACTCATTCAACGATACCAGAAGAATCCCAGTCGACTCCGCTATGTAACGTGAGATGAGAAGGAGGGGAAGAAGAAGAAGAAAAAGAAGAAGTAAGTTAAAATGTGATGTCCTTAATTAGCGGATCATCAATAATAAGTGATCTGTTTTAACCATGCACAGACTTATTGTATTATCTTTCTTTTTATGTATTTCTCGTTTTATCTCTTCTCAGCTGTATGCCATATCGATTTATCAGGAAAAAACTCACACTCTACAACTCACGAATGGAAGGTTTGCCCCAGACTCATCATCTGGGACTTTTCCACCTCAAGGGGTTGTAAAAGGGGTGGGACGTTAGAAAAAAGGAGAAACTGATCCGATAGCGGAGACCGACTGAGGGAGGAGAAAAAGGAGAGAGATTAAAAAGGGTTTAAATACAACATGAGCTTATCTCTCTTTCATTTTTTCTGTCACAGGTTTTCAGTAAAAGACAAGCGGGATAGCACATTTACGTGAATCCTTTTCTAGTCGCCATCTAGTGATCGACTGTCTCTTCCGCTTCCCACTCTTATTCTTCACATATCCTCCGTCCCTTCCATTTGTTTCGACAGGCTTCAAGAAAGAAAAGCAACTTGTTCACACAAGCAGCTGCACGCAGACGTAGTGCTTCCGCTTCGCCTCATCGCGCCTTTTCTGCAAGAAAGCAGATAGCGTCTCGCTACCACAACATCAGCTTTAACTTTTTTTCTTGTTGTTTGTCTCTCCTCGGTCAACCGGTTAATGCGCACACAGAGCGCCGTCGACAGTTAGTCGTTAAAGTGTAGAAGGGAAGCTATTCAAAAAAACAAAATTTCAGACATTTAGAGACCAAAGAAAAAAATAGTAAAAAATAGTAAACGACGTGAAGCTGGGAGAAAAAAAAAAGACAAAAGAGAAAAGTTCCACGACACTCACTTTTTGGTAAAAAACGGAGGAGTGAAGCCATCGTTGCTCACCGAGGCACACATGTAACAGGGAAGAACGAGCTTGCTGCGGAAGGGTGAGATATGAGTGCATCGCAAGATCAGGCAAGGGAATGGGTGGAGAAGAAAAGAAAACAGTCAAAAATAGACAGCTATCACCTAAAGAAGGAAAGAACACAGTTGTTTTTTTTTTTTTACACCTTAGAAACAAGCTCGAATATTCTTTACTCATCTTTGCTTCTTTTTTAACGTGACGGTGTATAGTACAATTAAAACCATATATATTTAAAGATGCAAAGCATGTGTGCAGGTGTGCGTTAGTTAGTAAAAAAAATGGGGGGAGAAAATTTGCGTTTTTTGAAGCAGGAAACGAAAACACGTGCTACGCCATGGCAAAATGCGATCTTACTTCGATACAATGAAAAGAGATACAGCAATGAGAGTTGCACTCGACACCGATAAATAAATGTCATCTCAAAGCGCTGAACTGCTCTGTATCCGCAACGGTGCTGCTTTGCCCCTTTTTCGTACAGCAAACGAGCAAAACACTGACGTGATTGCTCTACTGCCCTTGAAAAAAGGTTCTTTTTAGAAAATTGAAAGTGGAACGGAAGAGCAGCAGGGGTGCAAAAAGTAAACGCGAGAAAGCAAAGAGAGGAAAACAGATCGGCTGCGCTTCCCTTTTGCCACGACACGCGGTGGTGTGCAGAGATCAAAAAACGTGGAGCACAAGCCAAGCGCTAGAGCCACCGTGAAAGAGAAGTAAGAGAAAGGTCTCCAGTCTGTACATCTCAGCGACGCATGGGTGATGTCGAAAGTGAAGCGGGGGTGCTAGCCTGGCAAGACGCGGTTAAAAGAGGGGAGAGCTAACGGAAAATAAAAGAACATACAAAAAAAAAAGCACTCACTGGAAGCAAACGAGTGTGGTATCGGGAGTGCTGCTTGTCCATGCTTCCACTCCAAAACAGGTACACAAGAGCTGCCATGAGATAGCGGCTTTTGCTGCCTGCAGCTAGCCAGCGCAATGAGGCCCGAAAAAAGTGTGAACACACACATACACACAGAAAAACTTGCGCTCACATACACACGTAACAAATGAATATAATTTAGAAAAGGGAAATAGAGAAGCAGGTGAGCATGGAGACAGGCACTCAACCGCACAGGCCCAAGCATGCACTTACGCACACGCAGGAGAAAGATGCTGGAAGAAAAGAAGGAGAGAGATGCGAGCTCAACGTTAATGCTCGCATACAATTAATAGGGGAAAGGCAACCATTAAATAACACGAATCAACAGCAGGAAAGGCGCCGCGACAATAAGTTCGCCCTGCTTTTTTTTTTTTTTTAGTCGTCAAGAGTCGGACGAGACCACGACGGATTCCAGTGGGCACAAAGAGTCGCGGCTTCCCACTCTACGCTCCTCGCAACCGTCGACACACCTTTACGAGCTCTGCGACTGCTCGGGGAGGCGCTGCTCCTGCTCTTTCTTCCTCTTCTGGAACAGCGGCTGTGAGTCCTCGACGTCGAGCGGATCGGACATGCGGGCGTTCGGCAGAAGGAGGAAGATGAGCGGGAAGGCAGCAAGCGGGATGACAAGGTGCGCAATGGTGAGCAAGATGGGCACGTTGGAGAAGTCGCACTCGCCCACCGTCTTCACCGGCCAAACAAGCTCGATCAGCAGCGAGCCCATCGCACTCGACATCGCCTGCCCCATGTCCGTGAAACCGGACACCAGCGCGTAGATGATGCTCTCTGAGCCGCGCGGGCAGATGCGCGAGAAGAGCAGCGCCACAGGCATCCACGACATCTCTAGCGTCAGACGCGCGAAGACCGAGTCGCCCAGCACGTACATGGCGTGATCGGGGATGCCGATCGCAAGGTTCCAGCGCTTCACGATGATGATGTCAAAAATGGAGGTGACCTCCTTCAGCAGCAGCACGCACACAAAGGTAAAGCGGTAGCTGCGCTTCGAGAAGATGTATGCGAAGGCTACCGCACCAGAAACTGCGGCAAAGTTGGAGATAATCGACGTCACGGTGTTGTAAAAGGTGAAGGTGAAGTGCGGCCCATCCGGCAGGCAATCAGGCGTCGCCATGTAGAAGCTGTCCATCACACCAGGGAGCCAGAGGAAGGAGATCATGTCGAGGAAGATGAACACGATGGCCTTTGCGGCGATGATGTGGCACGCCCAGAAGGCCATCGTGCAGCACACCACGGCCACCGCCATCGACGACAGCCCCAGATCGCGCGAGGTGCCCAAGAGCGTGACAAGCATCTGTGCAATCACGGCCGCCACCATCACCGCCGAGTACACGTAGAGGCGCCAGTTGCGGCGGAACACCTCGTGGTTCACCTCCACCGCGCCGCCGCAGAGGGACTTGATGTACATGTCCGTGTCCACGTCTTCGTCGTCCTCGTCGTCGTCCTGCACCACCACCACGCGGTCCAGCTCCACGTTGTCGGACAGGTCCTTCGGCTCCTTCGGCTGCTCGCACTCCACAATCGCGCCAGCCGCTGTTGTCTCCCTCGCCTTCTTCTCGCTTTCGTCCGTTACCACTGGCTCTGCTGACAGAGCAGCTGCGCGCTGCGCTTCAAGGCGGCGCTGCTCCCGCGCCTCGAGCACGACGTCCTCCTGCCGCTCGATGCGGTTGAGCCGCTCGCCATACCAGTTGAAGATGAAGAACACCACAGTCACAAACTGGCAGGCGCCAGAGACGAACATGGCCACCTGCGGAATCTCGCGGTCGGCCAGCGGGCCCTGGATGGCGGCCGCCACAATTGACGCGATGAAGATGGTGGCCCAGATGAAACTCACCAGCGGCGCACCCGCATCGGGACGCTTCCGCAGCAGGCGGCTGTAGTGGCCGTCCGTCAGAATGTCCACGTTGGCCATACAGAAACTCGTCAGGAACGCAAAGCCCGCGCCGATGTCAGCGCTCGACGCCTTTGCGGGCAGTACACCAAAGGCGACGGAGAAAGCCGCACCAGCGATGCACGAAACAGCGCTGTACCACCGCTTCGTGTAACCGAAGAGGGCGAAGGTGTCGGAGATGCACGCGGTAAAGGCCCTGATAGACCACCCCATCGGCCGCAGCGTGGACAGGCGCTGGTAGCGCGTGCCGTCGATGCCGAAGCGGGAGCGGAGCATCGCGTAGACGTTGTACTCGATCAGGAAACTCGCCACGCCTTTGTTCAGGAAGAAGCAGCCGCAGATGGAGATGGTGCATTGCGGGCCCACACCGCGGCAGCTGGCGCCAAAAAGGGGGATGTAATCCATCCACGGGCACGTTGCGAAAAGACGTTCCGCGTCGGGATGCACATACTTTGCGTTTGGCGCCGCAACCTCCAGCACCGGGCGGCTCGCTGTCGAGCGCAGGTCGTCGTCAAGCGCAGCCTCGCGGCCGCTCATCACCGCATCGTCTTCGCGGCACGGCTCCTGTGAACTGCGGTGCCTGCTCATGATCAAAGCGCAGAGCAGCGGCGGAAGTGTGTCTTGATTTGTGAGAGGGCGGAAGGCGTGGAGCGGAGGGAGGCCCAGAAAACGGTCGGCGAACAATTTGCCGTGTATTCCTTTGCTGGTTGCGGTAAATTTAAAGGAGAAGGAAAGAGAAGGCGAAGAATACCGATTGAGAGAGAGCGAGTCGTAAAGATTACACAATACCGGCAGCGTGTCAAAGGCGTTGGCAGTCACAATATCGCGTGAACTTGTTATGCAACGTCAGGCATATCAGTTTCGTTCGGCTTCAGTTTGTGTGGTACCAGATAGCAGGTGTGGAAAGTGAGTACGAAACCCTCTCCTTCCCCCAAGCTTGTGCCGGGCAGGAAAGGGGACGTAGCGGGGGGAATAGCAGTAGTGGCATACTCGTGGCCTTGAGCGGTGTGCGATCATGTAACAATAGTAGGGAAGCAGGTGCCATTCGAAGAGCAGAGATGCTGTGACAAGGAAGTGAGAAGAAAAAAAAAAAAGATGCAACTTACAAAAGGAAAAAAGAAGATGCGTGAGCTGTCACGGCGTACGCGTTGAAAGTTTCGCTGTGTTTTTTTTCCCTTTTCAGAATAAATGTGCTTTTGTTTTTGTCTGTGTATGTTGACAATTAAACTTGAGATATCGACGTCACATTACTGCGCATCGCCGGTCAGACACTTGAGCCGTCAGTGGCGCCGTCGATTGCGTCGACAAACGTCCATACGGGCCGGTAGACACGGCCAAGTTGCCTTTGTCACCCTCTGTTCCTCCTACGACTTCAACAGAGGTTTTTAGGAGGCACGCGTCGGTCACACTGCAGCCGTACACGTAGACTTTCTCAAGCCGAGGAGCGTCGGCAAGACTGGAGATCTTTTGAAGATGCTTGTTGTGCGAGACGTCGAGGCACCGCAGCTTTGGACAATAGCACAGCCCGTTTAAACTGCGCACATCGCACTGCCTCGCGTCAAGGTTTTCGAGGCATGGTGCACCCGCGAGGCCTGAAAGATCTTGCAGCTGCTCGTTAAAGGAGACGTCAACGTGGGTGAGGCGAGAGCAGGTCCTGAGATCCTGTACGGTCTTCAGATCACATCGATTGGCAGAGAGTCGAGCGAGACTTGAAACACCGCCAAGAAAGGAGAGACTCTCCGAAGCCGCATTGCAGGAGATGTCGACACTGGTGAGGCTCGTGCAGAGGCCAATATTTTCGACGCTGCGAAGATTGCAATGACTCGCATACAGACTTTCCAACCTGGCGGCGCTGGTGACACCAGATAAGCTTCCGAGATCACGGTTGTGCGACACATTGACCTCTTGCAGCCTTGCGCAGCTGCCAAGCTCCCGCAGGCTCCGAAGGTTGCAATTGATGGCAGTGAGCGTCGTGAGAGCAGTTGAATCTTGTAGGCCTTCGAGGCTTTCCAAGCATCGGTTGCCACTTACGCTCAGTACCTCTAGCTTCGAGCAGCTGCTAAGGCGTCCCAGAC
>__CfaC1_30_ position 1543904 to 1561355
GGCGCGTGTCTCTTTTTCGGATAACCAGGCATCTCTGTTGCCTTTAAAACACGCCCCAAATCAAAGATCAAAGCTGAGTCGCATTTGATTTCCATATTACGCATGAACGCCTTCAAGTTTTTAAAGCTGGCCCACTGATTTTACACCGCGGATGCGCCTAAAACGAAGGCTTTTCTTTGTTGAAGCCGAAAGCAAGACGGCAGGACAGACATTTTGCCTCATAACCGTTTTTGCCAGTTTTTTGTTCCCGCGGAAAGAAAAGATTTTGGTTCTCGCTACTAGAGCGTAATATTTGCAACCATAAACAACATACGCCTATTTAAAAGCGTAAAAGAGCATTGGGAAGGTGTCGGTTGATGAATGTTGCACCACTGCGGGGCTGTGGTTTTTCCTTTCCCCTCGAGGGGCTTCGCCGGATTCTCGCTCTCTCACTTTAAAAAAAAAAACCGCCAAGGTTGCCTCCCGTTTTGTATGTGGCGACTGGCATGGCGTCCGCAATCTTTAGTCCCATAGGCCAGCAGTGACTTTCACCGCAATCCAGGTCCACCGGACGACGTCTGCCGAGGTGATGCGACAAGTATAGAAAGCTGAACTACCAGTTATTGGAGCAGACTAAACCACCTTACGACGCCCTAGCGCTGTCCGAAGTGCCCGTAAAAGAAAGGTGCGTTGTTGTGCCTAGACTCGCCTCCGCGGCCACTATGTCTTGCTCGCAACTCTCGACAAGTAGGCTACAACGCGCCGCTAATCCCTAGGATGTCTATCCCATCGCCGGCAAGTAGGCAATCGGTGCTTCTTTGGGTGGTGCCTGAAACCGCGAAGCCCAGGTCCGCAACCAGCGACAATAGCGACCGATGCAGGGCATGGCTATTAATAAGGGAACCCTAGACAAAGTTATGGGAGATTATAGCAGTTTACGGCCGGACGAAGCAGACAGACAGAAAAAACAATACAAAACCATCTTGTCATTTATCTCTCCATTTATCACATTCTGCCTTTCAAAATACTCTCTTTTCGGGCAAAGTTTAACAGCGTAACTTCCCGTCATCCCCACCGCTTTGCGTCCACAAGTAAATTTTGCACGGCCCTTTTCAACTGCCCCAACCCTCACGTTTCACAGCATATATCCCTTGCGGCCAAGTTGACTCACGCAGTGCGCTTCTTCGCTTTTAAGCATTGCATCCAACCATTGTGTGGCGTACGCCCGCGGGTAAGCGAGCTGCTGCACACGGTTTGCTACTAAAAAATGCCTCAGTTCGCGCCTCCTAATTGTTGTGAAACTAGCAAAGACCATACTCGCGCTCCCCAACGCGCCACTACGACCGAGGCGTGCAGAGTTCATCTGCTTTCAACGAGGGCCGAGTTGCCGGACGTAAATGCCCTCACTGCTCTTTCCCTGTAAAGGACCACCTAGGCTTTGCTGAGAGTGCCTCGCAGACCTAAATGACAGTGGGTAACACGCCCCCAACTGGCGCCATTTTCGGCGCTTCAGTCCGAGCCCCCACTCGCCCTTCTAGTTTGAGACGACCGAGCGAAAGCGTACTGAGGTGGGCTTGCACATGCACCTTCGGCTCGCCGCGAAAAGGGTAGGGAAGCGCGCGGCCAATGTGCTGCCCAACAGGGGCAAGGAGGTGCTATTATGGACGCCCTTCGCAAGCTTTACTTGACAAGTGTAGCGCTTCCACCCAGTATCTCGAGCGTGAAAGCCAGTTTTCGGGCTCTTAAAGCAGCATAGAAATCTTCTGCAGCTTTTTCTACCATTTCTAGCAGCGATGTCGGTTGACTGTTTTGCATCTTCGGCATTGGGGCGTTGTATGGCGGACCGCTGGTTTTGGAAGGGTTCTTGACAAAAGCTAGGTTTCCATAGGTGCTAAGGCAAAATCCCTCTTCTAGAATGTCAATCAGACCTTTCAACGCTGTGCTGGCCGACATGGTGTCCGCGAAAAACGCGGCGCCGCACCAGGCCGCACACCACTGTTTCACCAGAGAAAGGAGCCGGAGAGTCCCCCACGGAGGCGGCCAGGGCAGGAAGTCTTATTTGCAAAAAAGTCCAATTGACGCGCGAAGCAGGCGGGGGACTAGCGCTTTCCGCTTGTTATGAGCGGTCCGAGGATGGCGGTGGAACGTGATTGGTAGCCAGCACACCCACCAGCCGGAAGCTGTGCGCCATCACAGGTGCAGTCGGAAGAGAAAACGGCAACGGCGCAGGAAGTCTCTTCTCGTTGCGACTGAGCGAAGCCTGCTGCCTTCACACACTGCATTTAAAGTCTAAGAGCGTTGCAAGGAATGGGGGGTCCCAAATAGAGATTTGTAATTTCTCCAGAAGCGCGCAATCGCTTTGCCAGGAGTGGGAATGCCGCGCTGTTTGTGTGTATCCTGGCCACAAGCGTTCCGCCAGCGGAGGCATGTCCTCGTTGCCCCGGATCTCCCGCAAACGGCGCTGAGAAGTACCGGCGCTTCTTGGTGGGCATTGGGGAAACAATACCTGAAGCGCCAACGACGCGTCGGACGGCAAGCTGCCGGGACAAAGGGGAGTGTCCTCGTGCTGCCAGTTTTGTGGTGATCACGACGACGGGAGTCGTGGTTTTCTTCGAGTGCAAGAAAAAAAACGTCTCGTGCCAGCCGTTTCCATTCAAATCTCTTTTGCCCGACTTGTGGCGCAAGACCGTCCTTGCTGGCAACGTTCACCTCAGATGCTATGTAACCCCACGCTACGCGACATACCACTTTCCCTCCCATTTTCGACGCGGAGACAATGAAAGGTTCGCTATCGGGCGGCTGCCTGGCACGCAGCATTGAGCGCGGTAAGACCAAGCACTTGCTGAGTGCTTTTTCAAGGGCAGCGGGTGCCTTTCGCCCATCTCGTTGTTGGGGAAACGAGGAGAAAACCCCTTGGTGCTAGGCGGCTCAGCGGCGAGGAAAGTCGCGGGGAAATTGCCTTGGCCTGTCGGTGTAAGAAAAAAGTTTTGCATCCCTTGCGAATTAGCTAGCGGGTTGTGATGCAAGACGCTGCTGGAAGAGCGGCTGTCGAGGGCGGCGCATTCTGTTTTTCTGCAACGGCCACGTGCGGGGCTGCTGTCCATGAGCGCTGCCTAAGGCGCCGCGCCATTGCAGGTTGTTTGCATGGAGCCCGTGCGGTTCGCGAGTGAGTAGTTCTTTCTTAGTCCGAGGATGCTCCTCCGCATCAAGGTAAGACGGAATCTTCAGAGTGCGGCTCGTAAGCGGGCATACTCGAGGTGTGCGGCGCCACAAATCGGCATGGAGGATGTAGCGGCGCACGGGCGACTGTAGAATTTATTGCAGTGCGTTAGTCGATGTTTCCAGCATTGAGCTTAGTGCGTTCGGTGTTAGGGAAAAAGAAAAACGCAATGTGAAGCTGATTTTTTTAAAGGACGAAGCGGCTGTGTCAGCGCGTTGGGAAAAGCAACCGATAGTCCAGGTCGCATCGATCCGAATCTGCCTCATCGGAGGTTCGATGCGCATAATTATATCAGCGAGGATCCCACAGAAGATCTGGTTTTCAAGCCCGCCGTTTTCTTGCTGTATTTTATAATTTGAAAAACAGCGACGGCGCGCACCGATTCTAATGCCCTCAGTAGGTCGCCGTGTGTTGCTGAGGACGGCGCAGCAGATTGCAGCCGCTTCGGCTAGCCCACTTTTGTTCTCCTCCACATTTTGTTTTTGACGCCAACGTAGGTATCTGCTTTTGCTGCGTGCTGCTGAAGGGCCCTGCTTGGCGGTTCGGTAGCTGCTGTGCTGGCTGTCTTTTTCAAGCCGGCGACATCTAACGTCTCGCAAAAACGTCGACGAGACGGTTGTCTCTCTGTAACACGCCTTCTTGCGGCATCGCTTTTGACAACCCAGCGAAGACTGTTTGCCTTGATGGCAAGCGGCATTGAAGTATACTGGCGGCCATGCCAAAAAAGGCGATGATCGCTGTCTAAAAGCAGCTGATGAGTCATGTGTGGCTCGTTTCCTAAGTGCGGCTTAGCCTTGTTCACCATTGTAGGCGATTTCACTCATCTGTAATTCGTCCACTTTTCACACTGTTTTGTGGCTCAGTTCCAAGGAGAGTCTCATGCACATGTGGTCGTTGGCGGGTAGCTGCCGCATGTGGCCATGCTGCAAAACCTCTCGCCTCTGAGGCCGATTTTTGAATTTTTTCTTTCTTTTTCACGGGTTTCTGTAGATTTTTACTTCCAGCGTGACAAGTGGTCGCATCTTCCACCACTAGATTCAGGCCTTCGGGAGAACACGGTCAGACGACGCACAGTTCGGTGGAGACAGAGGAGGGGGACCGGCAAAAAGTGCACCTCTTTTCTTGTTCAGTGGAAATCAGAAGATATTAGCGTCAGGTTAGTGATGCGGAATCTTTTAGAATAAACGTTCTGTCTTACATCACCAGAGGCATGTTTTAGTTGAGCGAGCCATCCGTGAGGGTGGCGGAGTAAGACCGCTCAAATAACAGGAGGAAAAAAATATTTCTCTTTTTCCGGTTCTTTGCAGCCAGCCAACTCTCTCTCATTTTTGCCAGGGAATACTCTTTCTTTGTTTTGCACAAACACCACCTGGCGCTCGTGTCTGAAAACAAGGCGCCTCTAACTTGAGCTTTCTCTTGAGCAAATGCAGGTCGGCCGCCTCCTAATCTGAAGCGTGAAAGGCTTGTAGCTATGCCGCTCGTTTCCCTGTCAAATCCTCTTTTACCAAAGCTACGAAGATGACAGCTTTATTGGGGGACGTAGAATTTCTTTCGGCTCTAAGAATTAGTTGAAAGACTCAATGCCTCAAAAAAAATCTTTCCTCCTAAGGCTCAGTATTTCACGTTAGCTCTGCAGGGTCCGGATATCGGCGTTTTGCCTTTGAACATGCTCGCTCGCCGTGTTTGAATTCGCTGTCCAAGGCCCGGGTTCCTTTCTTACACTAGGGTGATTTTCTAGAAAACTTGGCATTCTTCTCTTAGCCAGCCCACCGCCCTATGGTATGGTCCTCAGGAAACCCCGCGGCTCCTCCCCTGGCCTTAGCTTTTGCCTACTAGGGTTTCAATACCACCCCCCATCCTTTGGAAGGAAAAGGTTGCACCCCTTCGCAGCTTCCCATGAAAGAACGCATCGTTACCGGCCGGTTGCGAAATCCTGGGGGTGTTGTTTCCCTATCCTTTCACTCCTCGGTGTGCAGCCCGGGCTCCCGGAGAAAGGGGGGAGGCACTGTTGTGCAAAAGTGTGCCTCTGTGATTAGTATTCTTCCTTCTCCTCGATGCTAAGTGGGTTTCCAGTGCGGCACGGCATCTTTCGATGCATTTTCACCACGCCGCACGCCAGCTGGCTCTCAGCGCAGCTTTTGAATAATTTTCCTTCGACGGAGAAAAATGAGACGGGCTCCGATCGACACAGCTTTCATTCCGTTCGTGGCTCAGCCAGCCGCAGGAGAACATTATCGGGGAGTCCCCGCAGGTTTAAAGAAACAACAGCACACACCTACGAGAGGGATGGAAAAAGAAGCAGAGATGAGAGCAGCAGCAGTACAAGAAGAACAAGCGCGTAGTTTTGTTGGGTGGCCTCTTCCCTCCTCTCTGCTTCAAAGATTGCAACTCTGACAACGTTGAGAAAGTGATTTTGTAAAACTCAATCACCGCGGCCGAGCACAGCAGAGAGCTTCCAGCCGATGAAAAGTGGAGTGCGTCGCGGGGAGGAAGAGCAAGCAAGTGATGACGGAGGGCGATGGGGGCTCGCAAGGAGTGGGAAAGAGAGAGAGAGAGAGCAAGAGAGAGAGAGCAAGAGAGAGAGAGAGAGAAAGAAAGAGAGAGAGAGAGAGAGACAGAGTTTGTGTGTGGGAGAGCGTGCGTGTGGGTCTTAAGTGGTGTGGATCGGGAGAAGCAAGAGACGGGGAGACGGGAAAGGGCAGGGGAGAGGGGTAGGATGAAAAGTAGAGAAAAGCAGCGTGTTGACCTCGCAACTCGTGCGGGGGTTTGTGGGAATGCGCATGTGTGCGAGAGGGAGAGGAGAGGAGGGCACCGCACGCAAAGCTCGTCGACGCTGCCCGCACTCCCCCTGCGCAGTCATACGTGTTGGTTGTGGTCTCTTCTGCTCTCCGTCTCCGACACCACTAGTGCTTGCATATATTACAAAAGGAGTGTGCGCAAAACGATGAATGCCACGCGACGCTATCGTTCAATGTCCCCTCACTTCTTCTTTCTGCCGCCTCAGTAAGTGTCCTCATTTTCCTTCTGCGATTCCAAAAAAGTAAAAATATTCTATTCTTTTCTCAAGCACAATCTCACGCGTGTTACAAAACACACGCTCACGAGCTCATCCGTACTTTCACGCTCACACACGCCAGCAACAGCTCGCCGCCCAGCTAGCCGCCTTTCAGCAGGCGATGGCCGCGCCTCCAGCGACTACCGTGATCTTTACGAAGAAGTTGTTTAATGATGTTGGTGCTCGCATATCCGCAATGGTCTTGGCGAGAGCGATCACCGATATCATCAGACAACTACTCCTGGATGTTATGACATAGGGCCCGCTCCGCGAAAGGTGCGGCTCGTGGCTTGCGGTGCGAGACCGCCTGTACGAGGCGCTGCACGTGGTGCCCAGCATGAAGAAACCGCAAGAACTGAAGCTCACACACCAGGCGTTCGACGCCCTGTACGGCATCGTTTTCTCACGGTGAGACTCGGTGGACTTGCTGCGGGATCCCTCCAACATCGACATTGTTGAGGCACTGAACGCGGCTTTCCGTCGTTTTTATATCGCGGCAAAGCGCAACAAAGGACTGCGGCTCACGCGCGGGGGTCCGCCAGCAGCGTCAGGAAAATATTCGGCTCCGTGGTTCAGGCGGTGGCCGCGCCTGCGGCGCCCCCCGCGCAACAATGCCCGCGGCAGGGGTAACGGCAACGGCGGCAGGGCTTCGGGAAACGGCAACGGTGGTCGCGCGGCGGGCGCCGCAGGCGCGGCCACCGCCTGAACCACGGAACCCAATATTTCCCTAACGTTACTGTCGGACCCACCACGCGTCACACACACACCCGTCGCCGTCGACGTCGAACAGCTGGAGCGCGACGTGATGGAGTTCCTTCGGAGCATCTGGAGCGACAACACGTGGCTTCAGATGCGCAGCTTGTGGGCTCGGCTGAACCTCTTCCTGGAAAAGTACGGGTTGCAGCGAAACGAGATGAGCTGCATTCTGTTTGAGCATTCACTGCGTGTGCTACAGTCAACAAAGCACACGTACGTGAGACACCTCATCAACATCTTTCGCAAGATGGGGTGGTCGCACACTCAGCTCACCCTGTACGACTCCGCGCTGAGGTCGACAGGAGCGCTCTTTCCTACAACACAAGCTGCCCCCATCACACGCCCCGACGTCGAAACGCTCTGTGCCACTCTCCCGCCCTCGACAGCAATCCCTCTGAAGCTCGCTTGGAAAACCGCCAGCCGGTGGAACGATGTGAGTCGGCTGACGAGCAGCAGTGTGCTGCGATGCGCGCCGGAGGAGGTGGTGCTGTACTTCGGCGCCGAGACGAAGACGAGGCGCCAAGCTCCCTTCCGCCCCGACATGTTTGCCGTGATCAAAGGACAGTGGACGCCCGAGATCGCAGCGTACCTGGAACACCGGATGTCGGTGGCAGGCACGGGTACACCTTTGTTTCCGATCCCCAAAGAAGCCATCGCCGACGTTCTTCGCCCGTTCGGTTACAGCGCGCACAGCATGAAGCGTGGCGCGTTAAAATATCTGTTTCGAGTGCTGCCTCCCGGGCACCCCTACATAGCGCTGATCCCGCTTCTGGCGAAGCACGGGTCCACGTTCGTTCCCCTGCGGGAGATCACCATTCGGTACGTGTCGAACCGCGTAAACATGGCGCGGCACCTTGACACGGGTGTCTTGACCTCGCTGCTCTGATCGGCGGAGAGTGGGCTCCAACGATCGCAGAAGACGTGCTCCCGCCCGGTGCCCACAGCATCATCTGCCGTCGCGCGCACGCACGCCTCCCCGACACGCCGGCCGAGCGAGCCGCCCCCCTCCACGTCACGAGCGTCCCACCCTTGGACCTCGACGGGATCGTCGATAGCATGCTCACCACGCACCAGGAGAGGTTCCACACGATGTGGGATCGCATGCACCACTGTCCCACCCACTTCACAGCCAAGCCGCCGCCCCCCAGGATCTCCGCCGCTGACGCGCGCTTGCTTGTCGAAGCCCACATTGTGGAGGCATGCCCAGACGGTGACGTAGGCACGGTGATGGGGTCGGCTTTCACGGTCGTAGAGGAAAAGCACGGCGTCTTACGGCGCCGCTTCATTCTGTGGCCGAAGGCAGTCAACGCGTGGTTGGCCGGGCAGGGGTACCGGGCAGACGTCAACCTCGACACAGAACCCTTCCAATACGTCTTGGCCGAATGCGGTGGGGTCACCGACCTCACGACGTCCTTTTTCCAGGTTGCCATCCCACCGGAGTGGCGGCACCTGTTCGGATTTCAGGCTACAAACGGCACCTGTTATCGCATGAAAGTTTTGCCGATGGGACTGTCCATCAGTCGGGAGGTCATGCAGAAGCTGACCTCGACGATAGCGGGACATCCTGCATATGCGCGCACGCCACAACATGGCGTTTCCGTCAACGTGTGGATTGACAACATCCAAGTCTCCGGGCATAGAAAACCCGTCGAGCACGCGCTCCGGCGCGTTCAAGAAGCCGCGCACCGCTACAACGTCACCCTCAACAGGGATGAGACCGTCGTCTCCGCCGACTACACCTTTGCAGGGGTGCGTTTCGATCACACGAAGCACCAGGTGTCAGTCGGCCCTAAAGCCCACCGAAAACTGCGGGAGGAGTCGCTCGACGCCCTTACTCTCGAGAAGCTGGAGAGACTCCTGGGGAAGCTGTGGTTCGCGACCCGTGTTCTCTCCCTCCCGGTTCACCGGTACTGGTGGTGCTTGAAGGCCACGCGCCGGCTCTTTGGGCGGTGGTATCGCGCCATGTTACAAGGGGATGAGCAGCTGCAGTTACCGCGGAGCGCCGAGGTCCAGCTGCGAACCTGGTACGGCCTCGCGTCTGCAAACGCACCGCGTCCCGTCGTGACAGAGCCGAGGGATACGCCTGCATACGACCTCTTCACCGACGCTACGCTCACAGGTTGGGGAGCGGTGTGCATCGACCGCCAAACGAAGAGGACCGTCATCGCGGGCAGTCGGTGGGGCGAGGAGGCCCGCAACATCAACGGTGCAGAGACGCGAGCCGTCGCGTGCGCTTTTGCGGCGTTCGAGGACTTCCTCCGCCCAAATGCTAAGGTCGATCTCCACATCGACAACACATCCGCCCTCTCGGCCATTAACAAGGGTTTTGCGCGCAGCTACGCCATCAACGAAGAGCTGCGGCATTACTTGGTTGGGCTGCCGTACCACGTATCAGCCACCTACATTAAATCGGCTGACAACCTGGCAGACGTCCCGAGTCGCCACCCGACGTACCAGACGAAAAGGGGAAAGCGAGCTACATGAGAGGCTGGGACTCGATGAAGGCTTGGAGGACCTAGCACCTCGCAAGTCTTTGGAAAATAGAACAGCAAGTAGAAAGTAGAAAGAGAAGGAGCCCAGAAGGCGGAGTGAGAAGTGGGGAGCAGCCACGAGAAAGAGTCAAAGGCAACGGCCTCAGTAACGCATTCATGACAAGATGACCGCGGATCCCCTCTGGTGAAATGTACGTGATGGCTTCCTTTCTACCATTTCCTCTCTCTCAACCCGATCTCTTCCCCTGAGAGCATAAGGAACACCGGTATTCTGCAAAATGACCTGCGTTCTCCGTGCATCGTGTGCGCTACAACGCTTCGTCCTTCGGCTAACCAAAAAAAGTGCATTCGGAGGGAAAAGACCGCTGCGACTGCACGGAGCGCCGTCTGCCACGATCATATTTTCTGCACCGCAGCGACTATTTCGAAAATTCATGTTTGCTTGTAGATTTACTATTTTTGTGCCGTATCTCTGCCCCCGAGATGGAGGGAGAGTGGCGGCAGCACAGTAGGGCGGGGAATTTTCACAGTTGCGAAGACAAAAAAACCAGAAAAGAAAACACGCGCAGGGTAAGTTTAAAGAGAGGGAAACAACGAAAAAAAATCTGGGGGCAGGGAAGGCTTAATAAAAAGGAAAATAAAAAGAGAAAGAGATTCACACGCGGGATAACACATCAAGAGAAGACGACGTCGTTCATGCCGACGACAGTAGCGTTGCTTCAACGCAGCCGCCGGTGCGCGATGGTGACGCCGAGAAGGACACAGAGAGCGGCGACGCGGAAGGCAGGGACGATGCAGAGCGCCGCCGGCTCCTCCGGGTCCTGCTCCAACGCCTTCAGGAGAATCGGCACCACAAAGGAGAAGGCGGCGAAGACGATCAGCACCACGAGGGAGATGCACAGACACATGAACTTGCCGTGGTCGTATGGCGCACGCAGGAGGACGCGCTCTGGACGGCGGATGAGGAGCACCAGAAGCACTAGCGCAGCGACGGCGCTGAAGACGCTCTCAATCATCACAACGATGTAGAGAAAAAAAGTAACCAATACATAAAGAAACGGGGAGTCGTACCTGTTGAATATGCTGCAGTGGTGGAAGACCACGATAGCGACAGCGATGGAGGCGAGGGCGGAGAGCAAGGTCAAAACGACGAGCACCAAGGACATGATGCGGAAGCGATCGCGGCTGCGGCACAGAGCAGCTAGCCGCTCCACTTCGCTTTCGGCGACGGCGGCCACCACCACATGCTGCTGCGCAACTGCGTCGTTGTCCTTCTTCGTCTCCTCACCCGCTGCAAGTACCTGGCCATCGACAACGGCACCCTCGCTGTACTCGACAGGTTCGCGGCTGGCGGCGCTTGTGGAGCTCATTGTGCGACGAGATGACAACGAATTGCAAGTCAATCACTCACTTTTGTGAAGTTCGGCCTGGTATAAAAGGAGGAGATGCAGACAGTGGGCTTTCCTTTCGCTTCCTTCTTGCAGGAAAAGAGGGTTACGGGAATGAGCGGAGCAAGAAATGTGTTTGCGTCTTTTTCTCTGCGTGTGTGCGTGCGGGAAAACAAAAAGAGAAGCGATGCGTTGCGTTGATTTCGATCTTGTTGTTTATTCGTGTGTCGTGCCGCGCTGAGAGAGGCGTCCGCTGCCGGTTAGTTGGATGACTATCGCTGCATGCAGTTGGGTGCGTGTAGTACGAGGAGAGGCACCAGAGGCCGGGAGAGGGGACAGGAATGCGAAGAAGGAAAAGAAAGAATATATTTTTGGATATGGGACACGAGGGCAGGAAAGACATGTCCACGGGGGGAGAAAAAAAAAGGGCGTAGAGACCCGCATAGCGCGGTACGCGGTGACGAGAAGTTGAGCTTTTGTACGGCTGTGCAACTTTACGCCGCTGCTGCTTCGTCGTGCTCATTTGTATCGCCGTCTAAGGGGTACACACTCGTAAAGCAGCTTTTTTATTTGGTTGAAATCTCGGTGTTTTTTTTCTTTGCAGTATATTAAATTCATTTACGCTGCTCTCTCACAAGACACTCGCACTTACATTGAGAGAGAAGAGAAGAAGATGAATTCTCTTCCTTGCCACGGAGACGTCACTATAGAAGTAAAAAAAGAGAGAAACACGCTAAATACAAGAAGAGCGAGCAATAGGCACTTCGTCGAGTCTACCTTCTTCGTGTAGCTCCCCCTTGCCTCAACAGCAACGGAGCACCACTGGAAAACTTGTGCAACGCTGTGTGAAACACGAAACAAAAAATTGGTGTGGCGAAAGATATATTTCACAAAGCCATCAATTTTATTTTTCTGTTTGTTTCGTATTTCGAGGCCCTTGCCGAAACCACTCGCATTCTTTTTCTTCTTTCTCTCTTCTTCATTGGAACAAGAGTCGCCGTCACCTTGTGTCGCATCGGCTCCAACAGCAATTGGAAAGGTAGAAGAGAGAAAGACACCTAATACGAAAAAAAAAAAGAAGAAGAAGAACACGTTTTCATCGCTGGCTACTCTTCCGGAAGTGAGGTACCAAGGAAGAGAGACCGATAAAAAATGGTAAAGAAGAACATTGAAAGGAAAAAAAAAGGACAAGCCGTCGATGCAGAGTCACCTCATTGCGTATCGCCGTGGCCGAGCCTCCGTAACAGTGAAGTTCGTCGTCGGAAGGCCGCCACAGCGACAAGGAGAGACCGCTTTTCGAAGAAGAAAAACAGAAAACAAGAATAGGTGCGGAAGGTAAACTGTGTGTGTGGAGGGTCTACTTCATTACCAGCTTCCCTCCTTTACGCCTCTCCGACATTGGGGGCATCAGGTATTCTCATTTTTCATTTTAAAGCAACACGTTCACCGAACGCAGACGCGATCGAGCGCGTGAAGACGATGATGCACACACGACAGTTGCACGAATTGAAAAAAAAAAGAAAGAAAAAAGGAACCAAGAGAAGAGAAATAGAGAGGTCGTACACTAAAAAGGAAGAAGGCGAGTGAAGAATCTCTCATTTCTTGCCTTTTAAGAAGGGTACGATTGGAGATGTACGCGCAAATGCACATGCATGAGTCCGTGCACGCACGCACCGTGGCTCCAATCGTGACCCGAAACATGTCTCTCTCTCTCTCCACCGCGGTCGCCTCGAGTTATTGGCTTTTTCGCTCGCTTTTCGTCTATGTAAGCCATTTATAGAAAGAAAAATGTGTGTCTGTGTGGCCGTGAAGGTACACGTGCGTAGAAAGGATAAAGGGGCCTACATGAAACGGGGGGAAAAAAAAGAGCGAGCAGACGCACGAGACAAAAAAAGAGATTTTAGTGCTCTTTTTTTTTGTAGTTTTTTTTCGAGTATTAAACAATTTTTTTTTCTGCGAAAACGTCTCTACTGCTGTCGCCTTCGCTTTCGCCGTTTCCTTGAAAATCGAAAAACGAAAACGAAATCCCATCTTGGGTGCAGCACCACCACACAGCCACGAACGCACTGGGGCTTTTGCCCGCTAATACACACACACACACATACACACAAAACAACCTCACAAAGTCAAAGGCAGCTGATAATAATAATAAAAAGAGATTCCGTTGTTTTCTCTCTTTTTCAATGAGCGGCTGAGGCAGGTCAAACACCCGCACCAGACAGCTCGCCACTGCGTACTTGACAAGAAAAGAGAAGTAGGGAGCAGTAGTACAGAAAAAGAGAGAAGTGAAAAAGGAAGTCTCTCTTCAGCACAGCGTGTCGTGCGCAAGGTTGTAAAAAGAAAAAAAAGAAAAAAAAAGAGTCAAATACAGGAACAGAAAACAAAAAGGATTTATGCGCTTACCCCGTGCTTAGCGAACAAAAAATTTGTATCAGCAAAAGCAGAAAAAAAAACAAAGTTGGGTAGTAGCGTGCGTTTTCCCTTTATCTGTTCAAAACAATCGAAGTAGGAGAAAAAGTAACAAAGTACTGGTGACACTCTTCGTTTTTTCTTTTCCTCTGGGTTTGTCCTCTCTTCAGAGAGAGAGGGAGAGGAGAAAGACGAAGACGTTCACGTTTTTTTTTTTCTTAAATACAGGATTAGGATAGTTTAATATTCGCTGAAGTCGGCACCGTAGTGTGAGAAAAAAAAAGAGGAAGTCACAGAAACACTTACGAGGAAAAAAGAAAAAGAAAACAATAATAAAAAGAAAAGAGCGTTCACCCACAACGTGAAAGGAAGGCGGCAGATCTTGCCAGCCGTGGCAACGGAAACGGGGAGGAGGAACAATACAAACGAAAGAAGAAGACGTTGGCACGCAGAAAAGAACGTGAGTTGCTGAGGAGGGCGAAAGCTCGAAGATCCCAAGCGTGGGTACACTAAAGAAGAAAAGATGAAAAAAAAGTAGCTTTTTACTTTCGCATCCCTCAGTACTCGCATCGCTTTTCACCTCCATTTTACCCCTTTCTGTGACGCACTGCACTGGCATCGAAAGATCCGTCAAAAAAGAAAAGAAAAAGAGAACAAGCGTGTGTGTTTGTGCACGGCTTACGCACCATTTTTTTCTTTCGGCTTCGCATCACTTCAACTCTCCCCTGAAAAAAGAATGCGCGTGTAGTTCGCTGCAAGGAGTCGTTGAAAGGAGCGCGCCGTGAAGTGCGTGGCACAGCAGCAAACAACTCTTCAAATAGATTTTACGTATCTCAACTTTGTTGGTTCACTTTCGCTGCCTGGACGACGGAGAGGGAAGAGAGAAGGAAGGGATTGTCAGCTTTAAGTATACTTCACGCCCCCTCGCCTTCGCTGCCGCCTCTCTCGCGACGCCACGATCAATCCCAGAGGTGGTGTGAGCCCGCCTCTGCGTTTTTACACTTCTTCTCTTGCAGGAAATGAAAGGAATGAGAGATGGGGGGACTGGCGTCACGAGCACCGGCCTTTATGCAGGTGCTTCCCGTGCTCCGCCCCCCTGACACTACTTCAACATGAGAAAAAAAATCGGGAACTAAAAGTTAAAGAGCGCGATTACAGGTGGGATTTCTTGGCGGGGTAAAGCAGCGTCTCTCCCATCATGCAGCGTGCCACGGCGCAGCCGACGGAGATGGTGTCGGTCACGTTCTTGTCCTTCACGGCCAGCTGCGGGTTGCACTCCACCACGTCCAGCGCAATGAGGCGGCCACTCTCGGCGATGCGCTCGCACAGGTACAGCGCCTCGCGGAACGACAGCCCACCGCGCACCGGCGTACCAGTCGCCGGCACAAAGAGAGGGTCGATCGCGTCGACGTCGTACGACACCATCACCGGCTCCGTCCCGAGTGGCGACACGGCGTCCATCGCCATCTGCATCACGCGCTCCATCCCGTAGCGGTCGACATGGTGCATGCTGAAAGCGGCGATGTTGAGGTCGTGCAGGATCTTCTTCTCCGCCTCGTCGACGTCGCGGAGGCCAATGTAGGCGAGCTTGTTCGGCTTCAGCACCTCCGGCACCCAGCTGAAGCACTCCGGGATGTTGGCGCGGTCGAGGCCCATGACAAGCGAGAGAGGGCAGCCGTGCAGGTTGCCGGTGACGGTGGTGGACATGGTGTTGATGTCCGCGTGCGCATCGACCCAGATCACGCCGGCGTTGGGGTGGGCACTGAGGACACCGGCCACCGTGGCGATCGCGATAGAGTGGTCGCCGCCGAGGGTCAGAGGGAAGCGGCCCTCCTCGGCGACCTTGCGGACGCGCTCATACAACTTGCGCGTCGAGTCGGCGGTGAGGCGGGGGCGCTGGATGTGGCGGATGTGGTCGTCCGTCTCGCGGGCCTTGCGGGCCTCGATAGCCTTGCCGTCCAGCGGACGCTCAATCGTTGTCGTCCACCCCAGCTTCTCCATGTCGGCCTGGATGCCGTGCTTCAGCAAGTAGTCGGGGCCGAGCTCGACGCCGCTCTTGGGCTGGCCGCCGGAGAAGGGGGCAAGGATGATGCCCATGTTCTTCTCCTTGTAGAACTTGTAGGACTGAAGGTGCGACATGATGGTGACGGTGGTGATGGTGGTGGCGAAAGAGTTGAATAAAGAGCGAATGCGAGACTGCGGTGTAACAAAACCAGACGCCAGACTAGAAAATAGGGGAGAAGACGAGAGAAGAAACAACGAAAACTGTTTTCGCAAAAATCAATAATAATAATAATATAGAGTACGGATTAAAGAGATGAAAAGCGAGAAGGAAGGAAGTGGTGGAAAACGGAAGAGAGAGAGCGTTGAGAACTGTTCGTAGTGCAAGAACAGAAGAGAAAAGGCAGTGTCAAAAAGTGGAGATGGTGGCGCAGACACGAAGTGGAGTACACCAGATAGAGGTTCATGGTGTGCGGATGTACACGCAATCATAGGCAGTGGATGTGGAGGTCATTGTTCGTTGTTTCCACCAGCAGAAGAGAAGCGTCAGGGCGAAAGAAAAGAGGGTTAGGAGGATAGAGTAGAAAGAGGTGGTATAGGCATTTAGGGAATGCATAAAGACTAGCGAGAAAGCAACAGCAAAATAGAACGTCAGCTCTCATCTAATTATCTCTCTCTTTCTTGATTTTTTTTCTTCTTATTGCAATCGAGTGAAATGAGAATTTCTTTTTTTTTCTTCTTTTGTTTGATCTTTGCATTCCATCACAGCCTTGGCTAATTTCAAAGCAACAAACTGCAGTATGAAGCGTAAAATGATGAAAAAAAACCCTCTTATGCATCGTATTCGAGAAGTCTCATGAGTCCTTTTTTAGTAGAAACCAAGTGGTGGGGCAACTTTGTTTTCACTAGAGTAGGAACCTTGCTGCTGCTGTAGCTTGTCCCTCGTTAAAGAAAACCAAACAAAAAAAGGTCATTTATTGCGAAGAGGAAATGAAGTAGGGGGAGAAGTAACAAGCAACCTCCGCACAAAGAAAAGAAAAGAAGAACGAAATCGTCCATCGCCCTCGCTGCCGATCTTGGCGCTTCCTTTTTTTTTCCGTTACTGCTGCTGCGTCCCGTGTGTTCATCTCACAGGCTAATGGTGCCTACCTCCTCGATGCATCCGGTAGAGAAACAAGACGAAAATACATAGAGACAAACGAAAGATGAAGAAGAGGATGCGGAGAGAAAGAAAATAAGTGTTTTAAGAACGGCTCTTCAGACGCTCAACGCAGTGCTAGTGGAGGTGCGGACCAAGCATGTCCTTCGCACGCAACACCGCCCACAGCGCGGCATCCGCGGCGAGGTACACCACAACACCGTCCGTCGGCGACGCCATCGCACCGCCCTCTTCACGAAAGGCAGGTGGGTAGGGAAGGATGTAGCCAAGCGCGTCCATGAGGGAGATGTTGGTAAAAGGGGTGCTGACAAGCAACGGCGTCTGTCCGTCACACGCTGCGGCGCCGTACAAGTCGAACTTGTTCCATGCACTGATGGCGAAGCCGCTCGGGGAGAAGGGCCCGCGAACACGCGTGCGGTCCGGCTGCGCCGCCACCCACCGTGCTGTCTGTCGCACCTCGGGCAGCGACAGCGCCGGCGAGCGCAGCAGCGCATGCAGCTCCGCCGCCACCACATGCAGCGGACCATCGCGCAGCACGGCCGGCGCCGTCGTCGTGACGGGGGCAAAGCAGCCGACAGGAAAGTAATCGTCCGCGGCGGCGGCCGTCGCTGGCTCAACAAAGCAGCGGCGCAGGTTCACGGAGGTGAGGAAGTCGGTCGGCGGCCACGCTGTGGCGGCAGAGGCGCGCCCCACTTCTCGCACGGCACAACGGGCACGGTACACCGCTTGCCAGAGGAAGGCGTTGAGGGCCTCGAAGGTGGACACCCACGCCGTGCCGTCCGGCGGTGTTGCTCTCTCCTTCAGCTCTGCCAGCTCTTCAGCCGTGAAGTACAACTCGCGGCCCGTCACCTCCGGCTGCGCGATGGGGGCGACGGCAGCGGCTGCTCGCTCACCCTCTCCTCCTTCCTCTGTCGAGGATTGGGCGGCGGCGGCGTCATCAAGGTACAGACCCGTCGGCTTGTACGCCAAGGCGGCGGCCAGTTCGTCCGGCG
>__CfaC1_02_ position 474724 to 491464
ACCCATGCAGGTGCCGCACTCCACTGCAACGTCTGAAAAAAAAAGGAAGGGAATAAGAATTTCAAAGAAAGATAGTCGCGATTGACTGCTGTCTTCACTCTTTTAGGTGTGTGGGGGTTGGAGAGCTCTTTGTGGCGGGCACAGGGTCAACGCACGAGTGTGCGAAAACACACATAAAAACAGCTTGTTATCCTCCGCGGCGCTCTCGCTCTTGCTTTTTTTGCAGCGATCCTTGAGCTCGGCTGCTTCTGAAGGCGCGAGGCGCTCCAAACATTGTGTGTTTGTGTGTGGTGGAAGCCGTGACCTCAGCGCATGGACCGGGGAGAAGAATAATACAACCCCAGCACAATAGTGCTTTTTTCTCCAACACTTGCATCTTTCACCCTCCACTTTCGCATTTTACCTCCACATCTCCTTTTTTTTTCTGTTTCTTCCGTCACGGGACACATCGGTGCAACTCTGCGCACGCGCAGCTTCGAAGCCGGTGCACTCTTTACCTTTTCCACCTCTTTGCACAGCCGTGTGTGAGTGTGTGTTCACGGGAGAGTTCCTCTCTTCTTTCTGGGAGCCGACGTTTTGTCTTCTCTTCAGTGTAGGGTGCAGCAAGCATTCGCTTCTCTAGAACCTTTTTCTTATCCTCTTCATCGACTGAAGAAGACGTGGCTTTCTCTGTCTTTTTTTTTCTTTCGAACGCCAAGATGTTCGTGTACCTTAGCAAGCGCATTGCCATGCCCAACGGCGTGAAGGTCGCCTCCATCGCGTGGTGCGAGGAGCAGGGCTGGCTGGCGTGCGGAGGCGACAAAGGGCTGCTGAAGGTGCTGAAGGTGGATGGTGGGCCGCAGGGGCAGAAGTCGGGCGGGCTCTCCTCCAACCAAACCCTCGAGGGCCACGACACCACGGTCGACCTCGTCACGTGGAACCAACAGTACTGCAAGCTCACCAGCAGCGACGTAAGCGGCCGCATCATCGTGTGGATGCTGCACAAGGGAATGTGGTTTGAGGAGATGGTGAACAACCGCAACTCGAGCCGCGTCGTGGACCTTAGTTGGAATCCCATCGGTACTAAGATTTGCATCGCGTACGAGGACGGCGCGGTGATTGTGGGCGGCGTCGAAGGCAACCGCTACTGGGGCCGCGAGCTGCCCTACCAGCTGGCAAAGGTATGCTGGAGCGCTGACGGGCTCTTCATCCTCTTCGGCACCTCGACTGGCGACGTCTTCGTGCACGACGCGGCGAGTGGGACGCAGCTGAGCCAGGTGAGCATCCAGTGCGAGGACAAGGAGACGAAGAGCCGCCTGGCGGGGCTGTCGTGGAATGCGGCCTGGGTGGAACGCCCCGAGCCGCTGGCGACTCTCTGCGCCTGCTACAACTCCGGCAAGATCCAGCTCATGGACAGCATCGGTGACGAGAAGCCCTTCATCATGGACAGCGGCATCCCGGTGCAGTTCATCGCTTGGAACCCGCAGGGCACCGTGCTGGCCGTCTCAGCCATGACCCCGACTGCCACAGCCGATGCGTCGGTCATCGTCACGCAGTTCTTCAGCAACGAGGGCATCCACCTGCGTACGCTGCGGGTGGCAGGGAAGCACTGCGGCGGCATCACGTGGGAGGGCGGCGGCCTCCGCGTCGCCATCGCGGTGGACTCCTCCGTCTACTTCGCCAACGTGCGGCCCGACTACAAGTACTGCTACTTCAAGCGCACCGTCGTCTTCACTTTCACCGTGCCGGACAAGGTGGAGCAGAGCGTCATGTTCTGGAACGTGGACTCGAACGAGCGCTGGACAAAAAGCATCCGCGGCCTGCAGTACCTCAACGCGTGCAAGGACGCCTGCGTGCTCATCTGCCGCCCCGACGAGACACAGCAGCAGTCGATGATTCAGCTCGTGAACAACATCGGCAGCCCCCTCGAGACACGCTTCATCGACCTCGAGCCCTACACCTACGACATGAACTCCTCCCACGTGGTATGCTGTGGTGACGAGAGCATCTATCTCTGGCAGTTCCGCGACCCGTCCGCCGCGGTGGATGCACTGGACCCTGTCTCGATGCAGGCCAGCCGCTCCGAGAGCCGCGAGCGCATTATCCACGTCGACGACATCATTCGCGGCGAAACCGAGGCGACGATGAAGGCCCGCTCCGCCCTGACGAACGACCTCATCTGCGCCGTCTGCCTCAGCGAGGACTACATGTATGTGTCACGTGAGTCGGGCACCCTGCACATCTACCAGCTCGACCCGCTGCAGCTCGTGGCGAAGGCCATCCTGCCCTCCCGCGCGCAGTCGATGGCGGCGAACTGCGACTCGACGCAGCTGGCAGTGATCGACCTGGGCGGCATCATGAGCGTCTACCGCACCGAGCGGGAGCGCTTCTCTCTCGTGCCACGCAAGGCCGACGTGGTGGAGGGGATCGAGCGGAAGGACGTGTGGAACTTCTGCTGGGCCTCGGACGACCCCCACCGCTTTGCCGTGATGGAGAAGACGCGCATGTTCGTTTACGACCACGGCGTCCCCGAGGAGCCGGTGCAGTCGTGCGCGAACCTGTGTAAATTCAAGAAGCTGAAGATCCGTGCCCTGCAGTTTGACGAGCTCCTCCTCGACCCGGAGCGGCCACGCAAGGACTACGTGGTCGACTTCGAGGCGCAGCTGCTGCGGGACATGCAGGCAGTGTTGCGCGACAGCACGGTGAAGGCGGCCTACGAGTTCGCGGAGCAGCACCACCAGACAAAGCTGTGGGAGTTGCTCGCCCAGCACGCTCTCTTCCAGCTCGACTTCACCTACGCCGAGATCGCCTTCATTCATCGCAAGGACTACCCGGCCATCCAGTTCGTGAAGCGGGTGCGGGGGCTTGACGACCCGAAGAAGCAGCTGGCCGAGGTGAACGCCTACTACCACCGCTTCGATGAGGCGGAGCGGCTGTACAAGGACGTCGACCGCAAGGACCTCGCTCTCGACCTGCGCTACCGCCTCGGGGATTGGTTCAGCGTGGTGCGCCTCGTCCAGGAAGGCGGCGGTGACGAGGCACTGCTCTTCCAGGCGTGGGAGAACATCGGGGACCACTACGCCGACCGCCAGAAGTGGACCAAGGCGTCGCAGTACTACACCCAGTGCCGCAACTACCGCAAACTCGCTCGCGTCTTCTACATCATTGAGGACTTTGAGATGCTCACGCAGCTCATTACGATGGCCGACCACGACAAGGAGCTGATGCTCACCCTCGGCCACATGCTGCTGACGGTCGGCATGGCGGAGGAGGCGGCGCAGGGCTTCGTCGCTGCCGGGGAGCCCCGCATGGCGGTGGACGGCTGCGTGCAGGTGAACATGTGGAACCGCGCGATTGCCCTCGCCGAGGAGCACAAGCTGGAGGACGTGGGGCAGCTGCTGGAGAAGTACGCCCGGTACCTCATCCACCGCGAGCGCCTCACCGAGGCCATCGAGCTCTACCGCAAGGCGGGCAAGCACGACGAGGCCGCCACGCTGCTCGCCAAGCTGGGCCGCCGCGCCGCTCTGACGGACCCGCTCAAGGCGAAGAAGTTCTACGTGCTCTCCGCGCTGGAGGTGCAGAAGTACCGCACGACGGCCATCGCCCTCAACCGCGACGGCGCCGAAGTGGTGTCGGAGATGCTGAACAAGGACCGCAGCGCCGTGTCGGAGCGCACGCTGGATGCGGCGTGGCGCGGCGCCGAGGCCTTCCACTTCTTTCTCATGTGCCAGCAGCAGATCCTCGACAAGAACTTGAAGGTGGCCCTCGTTCTCGCGATGCGGCTGACCGAGTACGACGACCTTGTGGCGCCGGTGGACGCCTACAGCCTCATCGCGTTGACCGCCTACCTCGCCAAGAATTTCGGCCTCTGCAGCAAGGCGTTCGCGCGGCTGGAGAACGCGGAGCGCAACGATCAGGCGGGTGGTGGCGCGGCCGCAGGCGTGCAGCTCGAGAACTTCTCGCTGGACCTCGACGTGACGCAGCGGACGATGGCGCACACGAGCGCCGGCACCATGACCGGCGGCGCCACCGGGTCGTCTGCGGGCGGCGGTGGCGGCTCTGCGCTGTCTGGCACGACGACGTCGCTGCAGCTGACCAACCCCGGCAAGGGTGTGGCCCGCACCGCTGCGCTGACCTACCCGACCGTGAGCCTCTGCGACCCGTCGCGCCACTTTGCGGAGCTGGCCATGCGCATCTTCATGACGCACCCCCCGGTGGACACCTCGGTGGACTCCATCCCGTGCCCGACCTGTGGCAGCTTCAACAAGGAGTGGGCACAGCAGTGCGTCAAGTGCCAGCAGCCGTTCAGCACCTGCATCGTCAGCGGCACCGCGATCGTGTCGGAGGACGACGCCTGGCAGTGCTCGGTCTGCCACCGCAAGGCGCTGGATGCGCTGATAGAAAAGTACCGCAACTGCCCACTGTGCCACACACCAAAGAAGGGGCGTACCCGCCGCGCCATTTAACTCATCGGGACTCCTTTTTATCGGCAGCTTTGCCCACGACCTTTGCCTAGGGCGATTGTGAATTGGGAGGGCAGGAAGCGCGGCGGTGCCCCTGTCTGCATGGGTGTGCACGGAATGTATAGCTCTATTGTCTCATATTTATTTTTTCCATTTCCTTGCTGTTTGTTGACCCGCCTCACCGATTTGGATTTTGCCGGAGTGACGCGTTTGGTGAGAGCCGCACATGTGTTGTTTTCCTTTGGTGTCTTCTTATGTGTGCACGCTGCGGAGGCTTGAGGAGGGTGGGGAGGCACGCGGGTGAGGGTCTATTCGATCGTATGGAAGTAGACAATCGTTAGAGTCCTGCTTGTTCCTTTTCTCATCTTGTGGCGCAGATGCTCTTTGCAGCAGCACGCTTGCATTTCGGTGCCTGCTCTGTGTCGCTGTCGACGCCGATATGCGTCACCGTGCTTTCTCCTCTTTTTCCTTGTTCCCCTCCGCCTCTTCTTCCTTGTAGATGATGTACTTGAAATACTCCTACTTTTAATCTGTGTATCTTGCCAGACATGTGAACCACGCGTCGCGTAGCCAAAGTATTATTATTTTTTTGCCTGTGATGAAAGCGAGCAGAGTGGTGTGAGAGGCGTAGCTGTGGTGATCCCCTTTTATGAGTAAGCGGCGGTGTAGTGCACGTTAGCTGTGCATTCCGTACGGGGCGGCCCTTTCTCGTTCGACTGAAGGTACTCGCGGCAGCGACCTCACTCTTTGACAATTCCGCTAAATCGCCGTGGGCTTTACCGTCGCCACAGCTGAAGCAGGCGGAAGTGCCGTTGCTGCCTCAGCCGAGCTCTTTCTATTTTTTTGTCATTTCGCTTTGACAACAAAATATGGGAAGAGTAAAAATGTCGCACAGCAGCGCGAGGAGCAGCAGCTCCGTCATAATGCGTATTGTTGAAAGAAAAAAGACAAACCCACTACTTTTGCCTCCTTGCTCCTTATTCCCTCTCGTTTTAATCTTCTCAGATAAGCAGTCGTTGTAAATGACTTCTTAGTGAATAATTCTCTTTTTATTTTTTAGGTAGCATAGCTAAAATCGCAGGCTTTGTAGCTAGTATGGCGCTCATTCCTGCTGGAAAGTGGAAATTGATGGAGCAGGAGCTGCTTGGGGAGGCAGAGTCCCGGCAAATGAGCCCGCGAATCGTCACATTCTATCAAAAGAAGGCTGACGGATCCGAGACCCCGTTTAAGTATCGCATCGGGATCACCGACGGTAAAATCTATGTAGAGAATGAGCTGGGTGCTATGAGGCCGTGGAGCGAATGCTCATTTACCCGTTACGATTTTGAGGACAAGCGCGTCCAGGACCGCAAGGCAGCAGCAGGGACGAGGCAGGGGGGAGGGCGGGAATCAGAAGGGGTTGCCCCGGTAATCGATCTCCTCTGTCCCTTCACAAAGGCCCAATATCGAGACGGAGCGCTCCCCGGTGCTCGACCGCGTGGTGCTGCGCTCCTCACCCTCCGCTGGTCCCCCGCCACGACCCGCTCGACCTGACGCGTCCGGTTGCCGCGGCTCCGGCGAGCCCCGCCCCTCGCGATTTAACCGGGGGGCCGTGAAGGCCCGCCCCCTGGCCAGGTGCGATTCGAGCGAGACTCCGCGGTGCACCGTCTCTGTCACCGGCGCCGCGGGAGGAGTGTCGGCTCCTGCTCACGCCGCGCTGGGGGTCGGCGAGTCGACTGAACGGGGACGGCGGTGCTCATGGTCTGTGGTCACCCTTTCCCCCCACGCCCCAGCCACGGCGCCTTATCCGCCAGTGCCCCCTCGCCGTTCACCAGCGCCTCGCGCGCCGCTGCCCAATCCGGCACATAACCGCTTCGCCCACACAACAGCGCCGCGTACAACCTCTGAGACTGTGTCACAGTCTCGATGGCGCGATCCGCAGCTCCAGCCCGCACACGACCGACTTGCCTCTGCGTCACGTCCGGCAACGGGACGGCGAGGGATCTGGATCGGTCGAGAAAAGTGCGCAGGGCTCTGCTCACTGTGTGGTGATTCGGCCTGTGCTTTGCGGCTACCTGCGAGTTCGCGACCATCCGCCGCAATTTCCGCGCCAGCTCTGGGGTTGTGCACGTGCACAGTAGAGTGGCCGCTGCGTAGGCCTCTCTCCGCAGCATCCCCCTGTGTGGCGGGTTCTGCGCGCGATGGATTGCACCGGACGTACTGGGCGGAGCTGGCGCGGTGCAGTTTTTTCGTGTTCGACGTGTCGCACGACCGCGTCGGCTTGAATGTCGCCGCTCTGATGGCACACAGGCCGAAGCTGACCTCGCACGCTGCGCTATTCAGAGCGGGGATGACTAAGCGGAGGCGGTGGTATGAGACGTCGTGCAGAAGAAAAACTGCACCGCACCAGCTCCGCCCAGTACGTCCGAGACGTGCGCTGGCCCTGCGCATCGGCAGCCATCGCCGCGACGGACCTGCGAAACGCGTCGGTTGACATTGTTGTCTGTTGCTGATGCTGCTCGTTGATGGGGTGGGGAACAGTAGCACTCGCAGCGTGCAGTGGTGCATGTGCGGTATTAGTAAATAGTTTTCGTTTTTTAGTTTCCAAAAGCCTGAGCGGTTAATTTCTGGACAGTCGAGATGTGGATGTTAGGTAAGACGGACCTGTTTTGGATTGTGACCGTCGTCCACTTCTACTTCTTTCCTCCCTCCCCTCGGACGGTCTCTCGACACCCGCCTCTTGTCTTTGTTCTTCGAATCCCGCCCACCCCAGCCCGCACCGCCCCGCTCTGGGGGCGTGATTCGCAGCCCTCCGCATCGTAAGTTAGGTGGTACTCATAGAAGAAGAAAACACCAAAAAGAAAACATGCAAAGGAGCCCATCGGAACAGCAGTGGCTGAACAGATGCTGCACAGTAGACACCGTGCTTGATGGGAATACCGAATGTTTTTCTTCATCATTTTCTCTTTCCTTCTCTCCCCCCTTCTCCACTATCGAACTCGGAGAAGCAAAAATGAAATGAAATGTTCAGCACCCTGCCGGAGGTGAGCCGCGCCGACGGCCCACGACAGGCAGGAGAAGCACGTTTCTACTTGCCAGAGGCCCACCGTCCTTAGCCAATGCTAGGCAAAGAAAATGTCGCGCTTTCTCTCCGGGGCAGCCACGTCTGGCAAAATTCAGCCCCGCACCCATCTCGCTTCTCACATCAACTCCATGAAGGAGTGTACGTTGTTTGTCAAAGGCCTCCCTCTCCGTGTAGCGGAGGGATGCGGTCAGGTAGTCGAGTGGGTCCGCAGGTTTAATAATTTGTACCACCGTGCAGGAGTAGCGATGGTGTTTGTGGGTCTCTTTTACCGCGTGTTGCACCACTCCTCGTTGCGAAGAATGAACCATGTGGCGTTTCTCCTTCGCTGTGTTGCTGAGGACGGCGAGTTAGTAGAGCTCATGAGGTGGCCAATGCGATATCGTGCTAGCCGAAGCATCATGCAGCGTTTGACGTCTGTGGCTGCTGGTCGACGCAGGGTTGTAGGGTCAGAGTATCCTGCCTCCGCTAGAGTTCACTTGGATGCGGGGAGGGACAAAATTCGCTTATCTTGGGGAATGATGTCGCCGTTCGATCGTGGGCGGCGCCGGTGTTGCACGTGGCGAAGTGGGCCCGCGTGACGTGGGGTGAGGCGCAGATTGCGGTCCCCAATTATCAGTTTGTTGGCGTGCGGTTTGACCATGCGGGCAAGAGTGTCCGCCTTGGGGACAAAATCCACAAGCATCTGTGTGAAACTCCGAGCCTCGAGAGGCTCTCGGTGCGCGAACTCGAGGTTTTTGGATCTTGAGTTGTTTTTGCTGCTGCTATTTTGGGTCTCTCTTTGGTTCGCTATTACTTCTTGTTAAAGGTGATTCGCCGCCGACTGAGTGCGTTGAATCGAGGTGTCACGGTCTTGGACGACGCTGCAGACCTTTCGGGTGCGGCTCTCCGGGAGGGCAAGGCACTGCTTGATTTGTTGTGTAGGAACAAGGCACGGTCAGTGCCTCTTGAGGCAGCCCCACCAACGGCGGCGCCCGTCACCAATGCGTCTTTTGTGGGTTGGGGAGCACTTCTGTTTCTGGAGTCTGGTGAAATACTGATGCACGGGGATCGATGGAGTACGCCCCCGATACTGACCATGCGGGCAGAGGCACGAGCTGTTTGGTATGGGCTGACCGTCTTCCGCGAACGATTACCTCCTACTTCGCGCATCTTGGTAGATAGCACCTCAGTGTCGTCTCCGGTTCGATAGGGAACGACAAAGTCCGAAGCGATGGCGTCCGAGTTGGTGCGTATTCTGCGATCTGTTAGATGCCTGGGGCATCACCGCAACTTATCGATAGGTTTGCTCAGAGAGAAATGCTGCAGATAAGCCTTCTCGGTGGTTGCCCTTGAGTGCAGACGACTTGGCGAAGGGGTATTACATGCGAGGTGGAGACAGGGATCCTTTAGTTTAATCTACCCAAGCATCTAACGTAACCTTTTCGTGAGTATTGCCGCCTAGAAAAAGAAAGAGAACTGTCCAAAAGTGTCAAGTCATCTGCTTCGCCCTGTTTCGTAGGAAGAGGAGCCGGTTCGGCAGCGGAAAGCTGCGTGGGGTGCAGAAGCGTTAAAGAAGTATTGAAAATCCGTCGCGAGTGGAATGGTGGTCCTTCATGTCATGTTAAGCTTCTCCATTTCTCATCCAGCTTCGAGATGCATTCATCATTGCTCTTCAAGAGCATTGCACTGCGTGAACCTCCTCTGAAAAAAAAAAGGAATATTCATTCTCGTCTCCATCTCTCTTTCTCTCCACATCTTCCCTCTATTTTCTCTTTTTCTTTGTTTCCCTGTTTTCGTTCCTTTGTCATTGTGCACGTGATACACAAGCGGACCCGTCAGCGACGTTTTCTCACCCGCAAACACACCACTATTGTATTCAAGGAGGCACACGGTTTTGGATTAGCAGAATTCTGCAGCTGGGAGCAGCGGCGGTTGACGGAGATTTCTGTTTTTCACTACCTCGTTGTTTACACTTTTAGCACGGTGCGTTTCCATTGCAGTGACTGTACCGAAGCTCAAGACCAAACACGTTGCGTGCTTCGATTTCTTTTCTTTCTTTTTAGTATTAGCGTCCCGAGTGCTTTCTCTGTGCGTGTGCTGGACGATGTTCCGCCACACCGCGCGTCGGCTCTCGAGCCTCTCCAGCTTCACCGGCATCGAGGTGGAGCCCTACACAGCCAAGTCCGCCTTCCTCTTCGGCTTCATCGCGTCCATCGGCTTCCTCTCGGTCTACTCGGTGAAAGAGACGAAGAAGGCCGGCCCGATTGAGCTGCCACCCGAGTTGGAGGCGCAGCGGAAGCGGCACAACGACCCACGCCGGCCGCCGTGGCCACTGCTGCACCAGCGTGTCGTGCTGCTGCGCGAGGGCAAGGGCTCCCCAGAGGACATTGCGCTCATGTGGGAACAGACGAAGCACTACTACCCGGCGGACTGGCTGATCCCGCTGGAGCTGACGCAGGTGCTGAAGTACTCGAGCGGGAAGTACCTGCAGACGTACGTTGCCGACCCCGACGAGATGCGGAAGGAGGTGCTGATGCAGCTCCTCAACGTCAAGTACGGCCGCGTGTCGGACCCGAACGGTGGCCGCGTGAACAAAGACGTCGAGGAGATCATCTCGATGGCGGTGGACGACCTGGAGCACATGGATCTTAACCCCTCCGCTGATGCGGTACTCATTCCCACGCACACGTAACAGCAGAGCGCTCTCCTTCTCTTTTTTTGTGTGGTGTCACTCTGCACCCCGTGGCATCTGCGCAGCGCCAGCATCCAGGAAGCAATGGTGCACCTGCCGTTGCTGTTATTCGGCTCTCGTGTTCCCTTTTGTTTCTTTACCGAGAACTCTTTAGTTTCCCTGGTCCTTTCACTGGGCAGCCATACACTGCCGCTTGTCATTCTCACGTTCCCTGCACATTTTTCTTTCGCGCCGACCAAATCGACGGTGTGACCTTCCACTGCTGCCGGCCTTGTTTCTGCCTGATTTATTCTTTTTCGGATGCTTGGCGCTTTCTTCGCCTGTGTGTGTGTCTGTATGTGTGGGCATGTGTGTGGTAGTGTGAATGTGTGTGTGTGACCTTTCTTCACACCCCAATGAAAATGTCAAAAATATCACTGTTGTGTGCGTGGAAACTTCCATGGCCTGCGAGAAGCTGCGTGCCTAGTGCTCTGCGTGCTGAATGAAGTGCGTGTGTGTTCGTCCTGCATTTCTTCTTCTTTATTCGCAGGGTAGCAAGTGTGGGGGAAAAAAAGAGGAAGAGTTTGCTTTATCGAGCGCTGTTACGCGACGCATGCCGTTTCGAGGCAAAGTATTTGGAAGTAAGTGCCCAAGTGCGCACCTCAAGTCTTTTGCCGTGTTGCATCAGCGCGTTTGTGCGTCTCGTTCTACTCATTATCACCGTCTTCTCTTTCCTCTCTCCTCGTTCGTCAAGCAGCATTCTCGTCACCTCCGCAGCAGCCCTCTGTACCGTACAAATTTTTTTGCTTGGTGCATCCCTCTCAAGTAACACACACCCACAAAAAAAAGACTAGAAAAGAGTAGATATTTTGTCACGCTTCACCTTCGTGCTCGGTGTCTCTGGAAGTACTTCGCCTCCACCCCCTTCTCCTCTCTCCTAGCTCATCTATAGGTAAATCCTCCTTGTGTGTGTGCTTGCGATGCCGCCAAAGAAGGCAGCACCGAAGAAGGCGGCGCCGAAGCCTGCAGCGAAGAAGGCCGCACCCAAGCCCGCTGCAAAGAAAGCAGCGCCGAAGCCTGCAGCCAAGAAGGCGGCTTCCGCGCCGGCAGCGAAGAAGGCACCGGCACAGGCACCCAAGAAGGCCGCACCGAAGGCCAGCCCAAAGGCCGCAAAGCCCGCAAGCAAGCCGGCAGCGAAGAAGGCGGCGGCCTCTGCGGCTGCTGCGCCGGCCGGCAGCGCCGCCCCCGCCGCCGTCGGCAAGAGTGTACCGGACAAGCTGCTGAAGAAAGGCAAGGGCGTTGTGGATCCGTACTTCGGGAAGGCCAGCACCTGCCGCGTGCTAGAGGACGACGGCCTTGTGTGGCAGTGCACGCTGAACCAGACCAACGTGGGCGAGAACAACAACAAGTTCTACGTCATCCAGCTCCTGAAGGAGGAGACGTCGCCGAATTTGTACCTCTTCACGCGGTGGGGCCGCGTCGGCGTCCCGGGGCAGCAGGCGGTCGAAAGCTTTATCAACGTGATGTCTGCCAAGGCCGCCTTCCACGGCAAGTTCACCTCCAAGACATCGAACCGCTTTGGCTTGCCCGGCTTTGTGAAGCGGCAGGGCAAGTACCAGCTCATGGACATCGACTACGGCTCTGACGACGACGGCAAGGACGGCGACGACGAGGACGACGCGCAGGCCGCAAAGAAGCCCAAGACGGAGGCGGCTGCGGCGCCGCCCAAGTCCAAGCTGCCCAAGGAGACCCAGGACCTCATCAGCATGATCAGCAGCCACACCGCCATGTCGAACACGCTGCGTGAGCTGGAGATTGACACGAAGCGCATGCCGCTCGGCAAGATCTCGAAGGAGCAGATCAAGAACGCGTATGGCGCTCTCCAGAAGATCGAGGCGGAGCTGAAGAAGAAGAACCCGAACGTGGAGGCGGCGACCAGCGAGTTCTACACGCTCATCCCGCACGACTTTGGCTTCCGTCGGCCACCGCTAATCAGCACCGTGGAGATGCTGAAGGACAAAATTAAGATGCTTGACACCCTTGCCCAGCTCGAGGTCAGCAGCAGCCTGCTCAGCCGTGAGCCTGTTTCGCAGGAGAACCCGCTGGACAAGACCTACGACGCCCTCAGCTGCGCCTTGCAGCCGCTGGCACGCAGCGACCCCGAGTTCAAGCTGGTCGAGGAGTACGCGCGCAACACGACCGGCGCCACGCACAACAACTACACCCTTCACGTCGAAACTGTTTTCAAGGTGGACCGCAAGGAGGAGTCGAAGCGCTACGAGGCCCACTCCTCCTCGATTGGCAACAAGCAGATGCTGTGGCACGGCAGTCGCACAACGAACTACGTTGGTATTCTCTCGCAGGGGCTCCGCATTGCCCCGAAGGAGGCTCCGTGCACTGGCTACATGTTTGGCAAGGGTATTTACCTGGCGGACACGTGCACCAAGTCTGCCAACTACTGCTGCACGTCGCGGTCGAACAACAATGGGCTGATGCTGCTCTGCGAGGCGGCGCTCGGTCGGCAGAAGGAGTACTTTTCCTCGTGCTACATGGAGGCGGCGCAGAAGGGCTCCGACTCGACAAAGGGTATCGGCCGCATGCACCCCGACCCCGCGGGGGCGACGACCGTGGATGGCGTTCTCTGGCCCAAGGGTAAGATGGTGACCGACTCGAACACGCAGGTATCGCTGCTGTACCCGGAGTACATCGTCTACGACGTGGCGCAGGTGCGGATGCGGTACCTGATCAAGATGCGCTTCGACTACAAGTAGAAAATTATCCGTGCGTGTTTGTTTGTGTGTGTGTGCGAGCGCCTGGTGACACTTCCGGCTATGCCTGTCAGGCAGTGCACCATCAAGCATGCGCTTTTATAACTATTTTTTGTTTCGCTTTTTTCGTGCAGATTATCGTTTTGTACCGATGCTTCTTTCACTTTATCTTCTTGCCATTTTGCTCTTTTTTTTTCTGTTCGTGTGTGTTTGTGTGTGCGTGTGATTTTCGTCGCATGCCGTTTTCTTTCACGTTACTCCCACGCCTCTTCCCAGCCGCTGAGGGAAAAGAGATTTCCTCTCCTATACTCTCTCTGGCGCTGCAGTGGGACCGCAGTTTTTCCAGTTTTCACTCGTAATGCCACCTTTCTTCTTGTTTTCTTCTTCTCTCAGTTTTTTCTGCAACATGTATGGAGTACACACGACGCCTGCGGGGCGTTGCGCGTCGTGTGAGGAGCTGCCCCATCAGAAAGGTAATCGTGCCATCAGCGTTTCTTTTTTTGTCTGTGTGTGCCGACGTGTATTCTCGCCGAGGTGCGGTGAGCACGTGTTGTGTATGAGTGTGTATGTCTGTGGTCTCGTGGAGCACCGCCGTCGAGGTCGTTTTGTCTGACGTCGTGGAGGCAGCCCTCCGCTCCGTATGCAGTTCCTCTCCCGTGTCTTGTTCGTGTACGTTGATTTCCGATGCACTCTCTTTCACGCGCACGCACCCACATGTGCGCAACTTCTTCGTCTGGCTGAGCAGACTCTTGCATCATTTATGAATAGAAAACACCAATTTTACATGCACCTACTAGTTGCTCCTGTGGCCTGGCCTTCGCCAAACTGAAGTCGAACACTTTAACAGAGTTGCGGGGCAGAGAGGTACGCCACAGCACCGGCATGCAGACCCGTTGCGCAAAGCGCGAACTCGCCAAAAGAACGGCCAACACCTGCGACTGTTTTCTCGCATTTCTATCGTTTTCGTCGCTCCTCCTTCTCTTCACTTTTTTGCACATGCCCCAGTCTCCGTAAGAGCGTCGAGCAACCGAGACAGGAAAACAAAGCAAAATAGACAACAGAGGGAAAGAGGAGTCGACCACTACATAGCAGCTGCGCACCGCTGCTGCTCCTCTGTTTGAGTGCTTAACGGCGCTGCAGCCTGTTCTCCTCATCTACTTCTCTTTCCTTTCCCTGACGTGCGTCATCAAACGTCTCTCGCATCACACTCGCGTTCTCTATCTCTCTCTCTCTTTTTCTTTCTACTGCTTCACGTTCATCTCCCAGCAACGATGGCGTCTCTTGTCCTTCGTCGCGACCTTTCTCTCGAGGTCCCAAAGCTGCTTGTTGGCACGGTGCAGCCCTACCAGACCCTTGCCGGCCCCGCCCTCACCACCTCCTTCTTGCATCAGCCCGAGCTGCTGCCCTTCCAGGCCACCCCCTTCTTCCACGCCGCCGTCGCGCCGCTCTACTTCCACACGCTGCTGCACACCCTCGCCGAGTTCGCCGAGACGCCGCGGGCGGTGCAGCAGCGGCACATTGCCCTGCGGCAGGCACCAAAGCCCGACTTCTGGACCGCCGTGGGCACGCTGAACTGCTTCTACTACTCTGCTCACAGTGCGGCGTGGGGCGGCGGGTTGCGGCAGGGGGAGACGGGCCTGCAGCGCGGTGGGCTGACGGCGCAGCACCCGGCGATGGGTGCCGTGGAGCTTGTGCGACCCTCCCACCGCCAGGCGAGTGATGTGAAGCTGACTCTCTTCAATGGCGACCACCAGCCTCTCGCGTCGATGCTCATGACGGGGCCGAGAGAGGAGGCGGGGCTCCCAACGCTGTCTGCGGCGCTAGAGAAGGAGGAGGGCGGTGCGACGGTCAAGCCTGCTTCACCGGAACACCGGCGGACACCGCTGCCTTTTCTAAAGCCGCCCGCGACGTCGAGCGAGTGGGCTGCCTCGTCGCTGCCGGTTGACGAATTCGGCGTGGATGCTGTCTCGACAATCGTGGTTGGCGGTACACCGGTGCGAGGTGGGCTCTACGGGGATGTAATGATGATGGGTGCGGATGAGACGGAGGGCTACGCACACCGTGCCTTCTACAAGACCGACGACGACCGTGCTGCCACAGCGGTATCCCCGACTACCTCTGCAGAGGGGGAATCGGGGGAGGCGCCTGCGGTGACTGCACAGACCGCGATGCCGCCGTGGGTGCTCTATGACTGCGTCCTGCGCTTCTTCTACAGCCTGCATGGCGGCGGCTACTTGGGTAGAGACCCCTTAATCACCCCCGTGACGGGGTGGCGCCTCGCCTCCCACCACGTCGTGCAGGTCGCTGACGCGGTGCTGGGGCTGCCGATGGAAGTGGTGTGTGCGGCACCCCGTGTGTACCCGCAGTACCGCCTTCCCCCATGGCGGGCAAAGCTGGGGCTGCCGATGCTGAGCGGCGGCGCGGTGCCCTGCGTGGCGCTGCGTTGCGAGGTGCGCCAGGGTGGGCAGGTCATCTCGACCGGAGTCTACTTCTTCTGCCGCCTGGTATGAGAGAAGAGAAGGCGAGGAAGACATGCCTTTTTTTTTCTCTCTGTTTTGTTTTGGGACCGACTGTGTGTCGTCCCGCTACTCACAAGTATCCTGCAGGAGATAAATTAATTGAGGAACAGGAAAAGGAACAAAAGTATAGTTTTACCACTCCAACACAGAAAGTTGCGTGTGTGCGGAGGATGAGATAAAACGCGTGACAGGTTAGCGTGTGTGTTGCACACATGCACGCCTTGATGGTGGTGCCACAAGGCATTTCGCTTTCAAAGCAACCTTCGTGGACTCAACGACACTGCTTCACCTCTACTTCCCTCTTCTCTTCTCTTCTCGCACTCTTTTTGCCTTTCCTCTTTCTGGCACGGTCACCCCTCTTGGAACACCACGTCTCAACGGCCCGCTGCATCTACACCAACTCGTACGCCGACGCCCTTGTGCCTGAATGTACGCAGAGAGTGCGTCTCAAATCCAATTGTTTCTGCCGCACTTCACGAAGTGCCATACCCCGTTTATTCTCGACAACAACAGCAACAAAGAGAAAACATTAAGAGAAGTTAACACAAAGCTATCTTAAGACTCACACGCGCGCACATACGCACCATCAACGTTGACACGCGTCTTAAAAAACCTTTCTCCATTTTTTTTTTTTGCCTTCTACTCGCGTCTCGGAAGGCAAGCGTCTGTTTTATTTCATTCTTCCTCTTTTTCTTTCATTTGCTTTGGTCACTTCGCTTTGCAAGTGTGCACCACAGGATCGCAGCTGAGGTGCTTTACGGGCCACTCGCTTTGTGCTCTCTCGCCTCGGCGGTGCAAATAAGAACATAGAAGAAGTTCATAGCAGCAGCAGCTTTTCTTTCTGTGCCCGTTTTTTCTTTTTGTCATTTGGCGTTGTTGCTCTCCCTCGATGTATGAGGTCGACGTGTAGCCGCTGAACTCAGCCCACTGTGAGCTTCGAGAAGGTTCTTCCACTTCGTTTTGACATCATCGCAGTCGCACGTGGTCTTCTCTTCTCTTTTTGTCTTGTGTTCTCTCGCTCTTCTCGTAAAACTCTTCGCGAGCTTCTCTCTCTTCCCGTGCCTCCCAAATTTAGTTCGCGGTGGAGAGTGGGGTCGAAGAACGTGTAGGCAGACAAGAAGGGAAACAGCAAATACCCACCACCGGAGGCGCCGCGTACGCCTGCGACCGTCAATTTCTTTTTTTACTTCCTTCCATCTTTCTTCTCGCACCGTCACCTGTGAATCGACTTTTTTAGTCATTTTTTTTCCTTTGTCTGTGTGTCTTCCTCGTCCTCTCTTTTCTCTCTCTTTGCCTG
>__CfaC1_27_ position 958111 to 975121
CCTCTACTTCGTTGGCGAGGGAAGGTGCGAGAGTTGACGTGCGTGCCCTTCGTGAGTACGGGGATTGCGTCGCGGGCGTGTGGGTGGACGCCTCCTCCAGCGGGCTGAGCCCCGACTGCTGCGCCTCAGTACCATCCACGAGCCGCCAGCACCTTCCGCATTCTGAGGTGCGAGGTGGGAGTGTGACCCGTCTTTGCGGTTCTCACTGTCCATTATGGCGGCTGTGCTGCCTCGATGCAGGAGAGAAAAAATATAGAAGTTGTGGTGTTCAACGCACGAGAAAAATGCGCTAGCCTAAAGAGCAAAAAAAAGAAAGAGTTTGCGGGATATTTTTGGCTACTCGTGTTCCTTTGTGGATGCAGGGTAGCAGCGGTTGTGCTTGTTAGGACTTAAAGGGATTATATAACAGTGAACAGATGAGTGACGAGTAGAGAGGCGTGTGACTTACTCAGCAACTGCGCTTGATACGAATTGTTTTTCTCGCTGCACTCTGGAATCCAGATGTTGAAAGAGAAGAAGAGAGGAGAGGAATTTGAAGACGCGCAACCACGAAGAAGGAGGGCTGAGGAGACAAAGGGATGGGAAAGTGAACGAAGAGCTTTCACGCCTCACCTTGCCTCATGCAAGTGAACAAAAGTGGGAGAAAGACGGGGCTGTAGTCGAGTGAGCAGCGAGCCAATGAGTAGGGCGATGAAGCGACCGCATTCGCAACGGTAGCTCCGACAGCGGTGGATGCAAGGTTCTCATACGTCAACGGGTTGGGCTNNNNNNNNNNNNNNNNNNNNNNNNNCGAGGGCGACGGCAGGACAAGACCCGCTGAGCCCGTTTCCCCTGCATTCGGTGCCTCACCAGCAGCGTTGGCGAGGCGGGCGGAGGAGCACCGCGAGAGGCGGCTGCGGACGGTGGCGGCCTCCTCGGACCGCTCCTCCTCCTGGCGGGCGACAAGATAGCGGTCAACGAAGGACATGTTGGCGACTGCCGCCTCCTCTCCAGCGTCCACATCAATGGGCTCACGGACAGCCGGCAAGGCGCCCATTTCCTTCTTTTTCTTGGCCATACCTCCTGGGGCGGGCTTAGCAATCGGCACTGCCCCTCCACGGGGTTGCCACCTGCGCCAGGCAGAAAGGACAGGTCTTCTTGCACGTTGTGGGCATGGTGCACCGCCGCCGCCACCTTCTTCTCTTTCTCCTCCGCGCCGCCTCGCAGCGCATCAGCTCAAAGTCCCTCGCTGTCATGCCAAAGGTGCCCTTCGACATGTGGTTCGCGACGAGCACGTAGCACTCGTACATGAGGGCGTGCACCCGCACCCGCAGCCGGCGCATCTGGCTCACGCGGCTGAGGTGGCGGGGGTAGGACCAGGTGCGGGAGCGCTGGAGGGCGTGCACGTAGTCCATGCCGACGAGCCGCACCGCATCCGCAAAGTCGTCGAGGAAGTCGGCGAGCGACGTGGGGAGGAAGCGGGTGATGGTCGGCGCGGGAGGCTCGGTGCGTGGACGGTGCAGCAGCTGCACCCAAAGACAAGCAGCCGCAGATTTGCCGCCATGCGGTCGTGGGCGAGGGTGATGAGGGAGTTGGGCCGGCAGGGAACTGCGCCATCCCGCGGATGACAAGCTCACCGGCCGCGAAGGGGGCCCACTTGTCGCACATCTCTTGCAGGCGCTCCATCAGCGTCAGCTCAATGTTCAGCTGCGAGCACATCTGCATCTGCTCCGTGTTGCAAGAAGGGTAGGCGACCGGCTCGGTGGTGTCGGGGTCCTCGTCTTCGTAGGCGAGGGCGAGGCGTGCCGTCAGTGCCACGTCGTCGATCGTCTCGCTCATCACCTTCGTCAGCTTGCAGCGGTAGTTAAAGCAGATCTTCCGGCAGTCGTTGGGGAAGATGAACATGCAGCACAGCATGTAGGCCATCACCGTGTACGAGGACGTCACAAGACGCGTCACAAGCTCGTTGAAGACCATCGACGTCGCAAGACCGGCCAAGGTGATGACGGAGCCATAAAAGAAGAACTGGCCATACATCGCGTGGTACTTGCAGCACTGCTGCAGGAAAGTGAGCACAGCACCATGGCGATCTGCTGTGCAAGTTGGTGGTGTTGTGGTAGGTTAAATAGCCCAGCGCACAACCCATCGTGTTGCCGCGATTCGGCATACGCCAATCCCAACGACTCCTCCTCCACCGGCAGCCCCAGCAGCGGCGTAACACCGAAGAAGTAGAGGCCATTCTCGGAGTTCCACAGCTCCGTGTTGAGCGCCGTGGCGGCCAGGTAGGCGCAGGTCATGCGGATGGCGTCCTTCACGTGCGGCAGTCCGTGGGGCGGGCCATGGTGACGCGGCACCACAACTCACTCCAGAAGCCATCCCACGCCTCCACGATGTAATGCCGCCACCACCGGCACAGCAGCGACTCGGTCGGCTTGTACTCCCTCATCTGCTCACCGAAATTGAGCACCTCACCCCGCAGCATGCTCAACAAGAGATGGAAGAAAATCTGATTGATGCGCCAGGAAAAACCTCAAAGGAGTCGACCAACTCGTGGTGGGTGAGAAGGAGAGCGGCGTCTGCCTTCCGGTGGTGGTAACGGGCACGTGCTCCGTAGGGAAAGTTGTCGTCTTCCCCGCTGTTGTTGCTGCTGCTGCCGCCGCCCGTCGCGTCAAAGCCGCTGTCGGCCTCCTCCTCCTTCTCCTTGACATCTTCTTTGTCTGCGGGGTGCACCTGCTGCTCCCGTGCACGCCGTTGCGCCACCATCTCGCTCTGCATCTTCATCACCTGCAGCATCTCCAGCCGCAGGTTGCGCCGCATCACCGTGTCCTTCTCCCGCAGCGCATCGAAGGGCACCTTCTTGAGCAGCTGCTCCGGCGTGCTCTCTGTCGACCCGATGAGGGCGATGGCCTGCATTAAAGTCGTGGCGAAGTCCTTCACGTAGGTGTGGGTGTTGGCGTGGAGGGCGTCTCTTGACTGCTGTGCCGCAGCCTGCTCTCTTGTCGTCGATGTGTCGTCGCCCGAGCGGGACGGATCGCTGTGGTGCCCCTTCTTCGCTGCTGCGGTGGTGTCGGCGATAGCCTTCAGTGATGTGGTGTGGGCCGTCTGGTAGAGAGCGCAGCGAATTTTGTGCATCGCCGCCTTGTCGGCGCGCCGCTGTCGGAGGACTGCGATGGTGTGGCCACAACTAAAGGCGGCGTAGCCCAGCGCCATCATGCGGCGCAGCAACGACAGCTTCACGCGGCGGATTGGGTTGCGCAGGGGGAACTCCATCGGCTCCCAGCTTGTGAACCACAGCAGCGCCGACATGTGGGACAGCACCGACTCGATCGTCACAAATGGGGATCGGTCGTTGAAGAAGAAGGCGGCGGCGTGGACATCGGCGGACCAGGTGTAGCTGACCATGCCGAGGAGCAGCTTCCCGAAGCCCGCAAAGATCTTGATCATGATGACATCCACCGTATCACGCACGAGGGAGGGAAACGGGAAGATGTTGGCAGCGACGCCCATGAGCGAGCCGATCAAGTAGTCACAGGCGCTCCACGCCGCGTCGCTGGGGGCCACGTAGGAGAAGTAGTGCTGGTGGGTGCGCAGCTCCAACATGTAGAGGAAGAAGTAGAGGTACACGAAGCGCCGCATCATGCCGTTGTTCACGAGGCCGGCGCCGAAGATGCCCGCGGCGAGGAGGCCATACCAGGCACCGACGTGGTTCGCAACGCCCCATGCATCTGCCGCCGTGCCCCAAACCAGCATGAAGATGATGCCCCGCCACGTCCACGAGTGCAGGCCGATCTGCTCGCCTAACGTGGGGCGGTGGGTCGAGGTGGAGACGACAGCCGCGATGAGCATCTGCGGGAAGCCGAGGCGGTAGCGCGTGTTGGGGTGCAGGGCGATGGTGTAGAGAGGGAGGGTCACCAACAGCACGGTGCGGAAGCTGTACTGGATGCGGAGGAGCAGCTGCGGGTTCGTGACAGCCTCCATGAGGGAGCGGAGGCCGTAGCCGTCGCTGTCGGGGTTTTCAAGGAACTCAATGAAGTCCGGCGCAGTCTCGTCAGGCGGCAGCGTCGGCAGCTGCGGCGCAGCAGGAGGCAATTTGGCATCGCCGTCACCTTCCCTCTTCGCCCCTCCGCTTCTTGTTGTGATGGGTGTGACCTTCGTGGAGGGCGTGGAGTTGGGCTGGGTGCTGCTGGGCGTCTGGAGGCGGGGCAGCGGCGGCGGCGGGGAGAAAAGAAGGGGGGACTCTTCGTCCGGGGCGTGTGTGGGCTCAGCACCATCTACCTCGTCCCTCTCTCCTCCAGCGGTGCGCTGATGCTCTGGCCTGCCCGCACGGTGTACCGGTGCGGTTGGGCTGGAAGCAAAAGCAGACTCATCCCCCTCTACTTCGTTGGCGAGGGAAGGTGCGAGAGTTGACGTGCGTGCCCTTCGTGAGTACGGGGATTGCGTCGCGGGCGTGTGGGTGGACGCCTCCTCCAGCGGGCTGAGCCCCGACTGCTGCGCCTCAGTACCATCCACGAGCCGCCCAGCACCTTCCGCATTCTGAGGTGCGAGGTGGGAGTGTGACCCGTCTTTGCGGTTCTCACTGTCCATTATGGCGGCTGTGCTGCCTCGATGCAGGAGAGAAAAAATATAGAAGTTGTGGTGTTCAACGCACGAGGAAAAATGCGCTAGCCTAAAGAGCAAAAAAAAGAAAGAGTTTGCGGGATATTTTTGGCTACTCGTGTTCCTTTGTGGATGCAGGGTAGCAGCGGTTGTGCTTGTTAGGACTTAAAGGGATTATATAACAGTGAACAGATGGCAGTGACGAGTAGAGAGGCGTGTGACTTACTCAGCAACTGCGCTTGATACGAATTGTTTTTCTCGCTGCACTCTGGAATCCAGATGTTGAAAGAGAAGAAGAGAGGAGAGGAAATTGAAGACGCGCAGACCACGAAGAAGGAGGGCTGAGGAGACAAAGGGATGGGAAAGTGAACGAAGAGCTTTCACGCCTCACCTTGCCTCATGCAAGTGAACAAAAGTGGGAGAAAGACGGGGCTGTAGTCGACGTGAGCAGCGAGCCAATGAGTAGGGCGATGAAGCGACCGCATTCGCAACGGTAGCTCCGACAGCGGTGGATGCAAGGTTCTCATACGTCAACGGGTTGGGGCTATCCACCACCATTCCCTGTTGGACGCTGTTCGAAAAAAAATTTCATCTGCAAAAAAAAAAACACACACATAGCATATGACACAAAAGGAAACAACGCAAAACCACCACGAATGACAATGTAAAAATCCAGCGGTGAGGAATATAGGCAAGGCATCACAGAGAGATGCCGAGGGATACACGCGTGTGCGTTCTTACGTAAGCGTAATAGCAGAGTAGCAAAGAGGGTGCGACACAGCCTGCAGGGGGCGAATAGAGGAAAAAGAAGTCAACAACAGAGAAAGAAGTAAGCAGGAGTTACCGTGGGGAGAAAAGCAACAAACGCAAAAAGAAATAGTTCTTAGGGAAGGTGCTTGTTTTTTTTAAAGGAAACTTGTGAGAGTGCAAAGGAGTTTCGACGAGCAAAAGAGAGAAAAGGCCGCGGGAGCAGCGGATCCATGATTGCGGAGCCATATGCACAGAGAGAAAAAAGAAACTCAAAAACAGAAGTCAATACGGTGCGATACACTTCGGAGAAAAAAGATTCCGGTTTGGAGTTGACGCCTGCAACGCACCACTACTACTAGACGCAGACACGCACAAACACACATACACCTAAACGCACACAGAAAATAGTGAAGACCGCAGACACATGCATCGGCGGGTCTCACCAAAATACACTCGCCTCATCTGAGAAGAAGTCCTCCGTGACGTGCACGCAGAATCGGTTGCCACGCACGCGCGGAGCGTCGCTCACCGGCGACGTAGGCGAGGACGGTGAGTGAGAAGACGGCTCTGCGACAGCGAGGCAACGCGGCTCCGGCATCGCAGACACCTCCTTCTGCTTGTAGTGCGCTGCTCCGTAGAGCACCTCAGACGGGACGTCGAACTCGGCGCCATCGCCATCCGCGCAGCCGCTGTCGTCGTCCCCGCATTGCCGCACCACCGCCTCTGCGGCGAGACGGGCCAGGCTGATCACCTGCACGGCCCCAAGCGAAGCCTCCGGGCGGTCCACGAGGTGCCACTGCCGCAGATCGCAGTACTGCGCCAAGGGGAAGAACATGTGTGTGGGTGCGCGGAAGCCGTTTGGCACCGTCGCCACCCCTTCTGCCGGCGCCGCCGTTGCGGCTGCGTGGTGCGGAGGAGGGACACTGCTTTCCTCCGTGTGAGGAGGAGAAGCCTCTGGTGCTCTTCCTCCCCGTAGCGCAGCTGCTGTGCGTGTGGGGTGCATTGTGGTGCGGTGGAGCGGGTCGGTGAGGTAGGCTGTGAGGTGGGAGCGGATGGGCATGCCGGCGGTCATCCACACCGCGGCGGGTGCGGCCCGGAACGTCTCTTGCGTAGCAACGGCGGCTGCCACAGGGCGAGAGGGGGAGGAGGAGACGGCAGTGGCGTTCGAGAAAACACCGCTGTTGGATCGCCGCGCCTCGTCCCTCCCTTCCTCCGCAGTAAACACGCCATTCATCTCCATCTCCTCCTCTTCTTCTTGTGCCTCTCCGGAGCTGCTGGCGGTGGTTGTGGAGTGGTGCAACAGCACCTCCCCTCGCAGCTCGTGCAAGGCAACAAAGAGGCCGCGGCTCTGCTCGGGCTGCAGGCGGTTGTACATGCGAGAGAAGCTGGGGACCCAGCAGTGGCCCCCACCCTGGCTCAGCGGCGCGCGGCGGTAGACAACGATGTCAGTGGCGGGGTCGGCGTAGGGGCTGTCAAGGAAGACGGGAGGGGCGGGGCAGAGGCCGCGTCCCATTGCTGCAAGCTCCTCCGGGGAGGGAAGGGGGAAGCCACGGGTGCCGTAGCGCCGCTCATGGGCACGCCGCTGCCGATAGCGGTGGAGGAGCTTGAAGCAGAGAAAGTTGAACTGGTAAGAGAGGCCAAAGAGGCAGAGGAGAAGGATAAAGAAAACCGTCACGACGATGGCCCACGGAGGGAATCTGCTCGAGGCACTTCTCGGAGCTGCGGTGGTGGTAAGGAAGGGATAGTAGGTGACAGCTGCTGCGGTATCAACCAGGTAGACGTCGAGCAGACCGCCCTGTGTGCTGTTGAGGGGTGAGTTCTGCCTCATAGCGAGAAACAGAACCTGGTGAGCTACAACCACACAGAGTTAAGGAAAGACGTTAGTAAGGGGTAGGACGCACTGCATACCTCTAGATCCTCGCACACCTGTGGTTCGATAGCGCGACGTTGTGCGTGTAGTTGTAAGAGTCCGCCGCAGTGATACAAGCTAGGCAGACTGCAAGAGGGAGAGCGGCGATGAGCATCAGAGTAGAGGGCAGAGAATGGAAGGAAATGAGAGAGGGATGAGACACTTCTTAGCAGAAAGCTGCAGCACAAACACCAGTGGACTTTGTGAGGCACACCAGCTTTATTTTTTAGGAGCGTCCTTTTATTTATATTCTTATGTGAGCGTGTCTGTGAAAGTGAATGATAACGCATCAAACTCGTCATTACTCTCTCTCTCTCTCTCCTCCCCCATTCTTTCTCTTTCACCAGTCTCGGTAATTGAACCAGGGTACTTAATTTAGTGTAAACAAAAAAAAAAAACGAGCCCTCTTTCCCTTCGAAGCACAAAGAATCAGGGAACTGTTGCTGCCGTACAATTACTCGGCGCACAGTATAAAGAGGGGTGCCATCATTCACCTGCTCAACGTCCTGCCGGAGGGCAGCCACCTCCTCAACATCGTGCCGCTGCTGGGGAAGCACGCCCCCAACTACCCGGTGCTAGGCGACCTCACGGTTCGGTACAGCCAGGAGCAGGCGGTGGTAGCGCGCCACCTGGGCACGGGTTTGTTGACCTGCCTCTTGTAGTACCGGATGGTTGGGCCGCGACGCTCGTCGATCCACCGCAGCCCGCAAACGTGCATTCCATCTTGCCGCGCAGAGCCCACGCCCGCCTGCCTCAAACGGACGCCGAACGCGCTGCTCCGTTGCAAGTTGTGAAGGTCGCCACCATGGACTTCGACCGCGTCTGCACGCTGCTCGCCTCCGCGAAGCTCGAGCGCGTGAACCACATTTGGAAGCTGCTCCGAAGATGCCCGCGCCAGTTTTGACTCTCTCGACGCAGATGGACCGCAGAGCGCACACCTCCCCGAGACCGACATCGCTGCCTTGTACAAAGCCCGCATCCTGGAGCCTTGTACCGCCCCGGCTCATACACCTTCGGATCTGCCTTCACGGTGGTGGAGGAGAAGAAGGGCACGCTTCGCCGCCGTTTTATATTATGGCCGAAGCAGGTGAATCAGTGGCTTGAGGACCAAGGATACGCGAGCGCAGTCGATCTCAACACGCAGCCGTGGAACCTGGTGTTGGATGAATGCGGCGGTGTCACCGACCTGACGACGTCGTTCTTTCAGGTGCCCGTCCCACTCGACATAAGGCCTCTCTTTTGCCTGCGCGGTGCAGACGGCCAGGCATACCAGCTGACGGTGCTACCCATGGGCTTGAGCGTCAGCCCTGAGGTGATGCAGCTGATCACGGCTGCTCTTGCGGGCCACCCTCAGTACGCCGCCACACCCGCCTCCGGCGTGAACGTCAATGTTTGGATTGACAATACTCAGCTGACCGGTTCTCGGAAGGCAGTGGAGACTGCTCTCGAGCGCACCAAACGCCTCGCAGAGAAGTTTAACGTCTCGTTGAACCTCGATGAGACGTGTGTCTCCTCCGTGTATACCTTCGCAGGCGTCGCCTTCGACCACAGCGCGCGAACCGTTCGTCTGGGCGACAAGACGCACCGAAAGCTCCAAGCGAACTCAGTGGAACACCTGACGGTAGAATAGCTCGAGCGCCTCATGGGCCGCTTGTGGTTTGCTGCCCGGGTCCTGCGCATCCCGGTCCATCGCTACTGGTGGTTATTGAAGGCGACTCGCTGGCTCTTATCGCAATGGAGCCGCGGCATCATCACGGGAGCAGCCCCGGCCACCCTCGGAGCGAGCGCGCAGCAGCAGTGGCACGAGTGGCATGACTTGGCGGTGCAGAACGCGCCGAGGCCGATTCACCGCCGCCCCTCCGCGCCGGGCCATATTCGACCTGTAGACGGATGCTACCCTTACGGGCTGAGGCGCTGTGTGTATTAACAGGAAAATGAAATTGGCAGCTGTCACGGGAAGCCGCTGGGGCAGAGACGCTACTAACATCAACGCAGCCGAACTGCGGGCAGTGCGAGCAGCCCTCACCCTGTTCAGGCCGTTCATGGAAGCCGGCGCTACAGTCCAACTGCATACAGACAACACTTCCGCACTCTCCGCATTCAAACGCGGTTTTTGCGCGCAGCCACGCGTTTAACGCCGAAGTGTTTGACGTCTTGGCAGAATTCCCATACAGGAATACTGCCCAGTGCATCAGGAGCGCCGACAACCCTGCTGACAAACCGAGCAGAGACCCAAACTTTCAGACGACACGGGCAGACACGCGACATGGGTAAGGGGCAGAAGAAAGGCAAAGGTTTGGCGGACTTTGCACTTTCGTACCAGTAGATACAAAAAGGAAAAATAAATACTCGTCCAGTTAGTAGGTTGGAGTTAGTGAGAGAGAGACCGTATAAGTAAGGTCCTTTTTTTGGTAAAGCGATAAAATTATTTCCCTCCTAAACTACCTGTACAAATTTTACTCTTCTTTTCCCCCATCTACCTCTCTCTTATACGAACGGCGAATGAAAGGAATTATTCACTCGAGAATCCGATCGTCGACCTCGAGAACCTCTGCTCTGGTAGGGATCGGGTGGGTGCCCCCACGAGTCCGACGTGACTATGTGGGCCACGACTGCTGTGTAGTTTGTGTCGAACTCGAAGAAACCGAGAGCTTGGTCGGTCTGGTCGTGAACACGCAGCCCATGTACCCGTTCCTCGAAGTCCGGGAACTGACACTCCATTGTTATAGGTCCCGCTTGCGTGACAAAGAAGCACGCTGCGTGGATAAACTGGGAGGTCGTGGACATGGTGGCTTTGTGACGACGAGAGTGTGAAAAGGGGATAAAACCTTTTTTTGAGAACCTGTGATAGGAAAAATGGAAGAGGGATGAGCTTATGTTGTACACAAACCCTTTAAAATCTCTCTCCTTTTCTACCCCCTCAGTCGGTCTCCGCTATCGGGTCCGTTTCTTCTCTTTTTCCCACCATCCCACCCCTTTTCCAACCCCTCGAGGTGGAAAAGCCCAAGATGATGAGTCTGAGGCAAACCTCCCATTCGTGAGTATGCAGATTGTGAGTTTTTCTCCCGACTGATTTGATATGCAAGCTTTCGTGAAAACTACAAACAAAATTAAATAATGAATTTCTTTGGGCAATCGCTGAAACAGATCAGCCCTCTTCTGATGATCCGCTAAATAAGGACATAGTTTGTTTACTCACTTTCTCTTCTTCTTCTTCCTATTACACTCCCTTTCATCTTGCGTTACATATCGGAGTCGACAAAGATTTTGCCTTACAGGATTACTGCCCAGTTCATCAGGAGCGCCGACAACCTCGCTGACAAACCGAGCAGAGACCCAAACTTTCAGACAACATGGGCAAGGGGCAAAAGAAAGGCAAAGGCTTGGCGGACCTTGCACTTTCGTAGCAAAAAATACAAAAAAATAAATAAATAATCGTCCAGTTAGTAGGTCGGAGTGAGAGAGAGGGAGAGAGAGAGATCGTATAAGTAAGGTCATTTCTTTGGTAAATAGATAAAAATACTATTTCTCCTGAATTTTGTGTACCAATTTTCCTCTTCCTTTTCCTCATCTACCTCTCTCATATACGAACGGCGAATGGAATGAATTGTTCACAGTGTCCACCTGAGTGGAGGAAAAAAGAGAAACACAAGTTTTGCTGCAGCTTCCTGGTGTCCGACTGCACTGAGCTGCCTTTGCGGGTGTGTCCACACGCGCAGCAGTGTGCAGAGGGGAGAACAGGAAAAGAGAGAGAGAGCCAGGTAGGCAAACTCTTTCTTCATGGTCCCTCCAGTGTCCACCTCGGCGGAAAGTCAAGCTGCAGGAGTACAAGCACCCGACAGATGAAATATGTGAGCCGTGGAAGCTTGCTCGCTTTCGTCGTTGGAAAGAACAGATCGTACCCACAAGTCCTCTTTGCCTCTCTCTTTCACTAACTAATTCTTTTTTTTTCTTCAGTAATTCAGCACAAAGTCCACACACGGTACGCGGAATCTCATCAGCGATGCACTTAAGCGTCAGTTCGACGAAGTAGCGAGGAGGAGTACCCACAAACCACCCTGAAGGCGAAGGAAATCGCATCCACTACTCTCTCTTCCACTACTGAAACTCAGAGCATTAGAGCTCTATGCAGTAAGAGAAGAGAAGAAAAAAGGGCTTCTCCGCAAGTGGCTCGTGCCCCTTTACGACGTCATCCGTGCGGCTTTTTTATCCGTCTATCGGCTGCATCACGGCGACTCACAGTATTAAAATAAAGAGGCGACTTAAGAAAAATAAATAGTAAATGTCTTACCTTGACTTACAGTATTATAATCTCCGCTACACAAAGGGAATGAATGTAGGGAGAGATGGGTAAAGGAGCTTATAAAAAGCAAGAGAGAGAAAAGACTAGCATGTGTACGCGCACATAAACCCAATGTTCACTGCCTTACTGCTGCTTGCACTCCTGCTGGGGCGGCTGCGCACCACCGGCGGCACCACGACCGCGACCACCCGCCGCACCGCCGCCACCGCGCTGACGGACAATGTTGCGGAAGTTCGAGCCACCGGCCTTGTCGTCCTCCTCGCTCTCCTCCTCGTCCTCGGCGTCATCGTCCTCCTCGTCCTCCTCGTCGCCGAAGCCGAATTGTTCCCGCAGCTCCTTGCCAGTCTCCACGACGGCTTCACCGGTGTAGTAGAAGATGGCCCGCGGCACCACCGCCTCGAGCAGCGCCGTGCCCACCTCCACGTCCATCTCCATCTCCTGGTCAAAGAAGTCGTCCTCCTCATCTTCCTCGTCCTCGGCCTTCTCGGTGGGCGGGCTGAAGAAGTTGAAGAAAGACTCGCAGGGCTCCTCGCGCTCCACGATGCGCATCTGCCCCGACTTCTTGTTGCGCTGCTTCTTCTGCTTCACCGTCACCGTCAGGTTCTTCTTTGGCGACTTCCAGTTGATGGTGCAGCCCACCACATCGGCAATGCGCATCTCGCCGTGGTCCTCGTCGTACTCGGTGTGGTACTCCTTCGTGAGCGTCTCGTTGGTGAAGTACTCGTTGGGCGAGAAGTAGAAGACGAGGCGGTCGCCCTTCTCGGGGTCCTCGTCGACGAAGGTCTTGCGGATGTCCACGAGGTGGCCAAGCGCGTCGCGGTCCTTCTCCGTGATGAGTCCGTTGACAGCCTCGGAGTTGCCCATGGCGGTGAGCCAGAAGTTCGGGATGCCGCCCGAGGGGCTCGCCGCGGCCTTGGCCAGCTCGCTGTTCTGCTTCGCATCGACCGGGTCCACGATCTTGACCCCTTTCTTCGCCGCTGGCTTCTCCGCTGGCGCCGGGGCAGCAGCAGCCGGGGCGGCGGCGCCGATGCGCGTCATCTCCTCGGCTGTGATGTCCCGCTTGCCGGTGACGATGTCGCGGCGGGCATCGAAGATGGGCATGCAGGCCGCAACGCTCTCCTTGGTGAGGGCAGCCAGCTCGGCCCGCATCTGCGCACGCACCGCGTGGTAGTCCTTCAGGAGGCCCTGCAGTGCGTAGATGCGGCGGCGCTCGGCCACCGTCATCTCGTTCATCACCTCGACAAGGTCCACCCGCGCGGTGCTCGCCTCCGAGGCGCTGTCGATGTCCTTCGCAGGGTCGGCGTGGACCTGGGTCGGCATGGTGGAGTGTTGTGTGGTGTGGTGTGTGTGGTGTAGAAGAGAAGGAGGTGTGTGGTGTAATACCGTTGAGAAGGGAGAGTCGATTACGGGAAAGCAAGGTACTGTGTGAAGTGACGGGCAGCGGACGTGAACAAACAAGTGTGGGTACAAAGTTGGGTGTGGTGAAGCAGAAAAAGGCAGATGAGAGAAACGAGGAGTTAAAAAAGAAGGAGGAGGAGGTAGGACAGCAGACACGACGGAAGTGAAGCTTCAGGCTAGTGCGGTGGCAGCGATTTCACCACCACACGCAGCCCCTTCTTTTTGTTGCGCTTCGAGATCACTCATGCGAGAGAGAAGGAGAGAGGTACACGCGCGCTGCCTGAGTGTAAAAGTCTCGGTCGCGGCTACTGTATCGAGAGACTGCGCATCAGAGGAAGGTGGCAGCGACCTGTCTACACAAGAAAGTCGAATTACTTTTTTTTTTAAAGACCAAATTATGAGTTTTGGCCAAAACATAGAAGAGACGGAGACAAAAAAAGAGTAGAAGACGGAAAAAGAAAGAGCTGACTCACTGCGGACAAATTTTTTGTTTTACCATTGCGGCTTTGTACTGAGAGAGAAGAAAAAGTAAACCTTCAGAGAGCACTACATTAGAGCAAGATGAAGCGTTGCAAGCAAGTTTCAGGAGCCTAAGGATGAAGTAAGAGATCAAAAGTGCCACGGCGTCCATCTTTTTCTCTTACTCCCTCCTCCGCCTCTGAAGCTACTGTCAAGGTAGATTCCCAATCTGCTTTCTCTTTTCATCGTACAAGCTCAATTAAAACGAGGGTCTGTAGCCGTTGTGCGCGTCTTCTTCAGTGTGTTTATGTGCACTGCTTCTCCCTTTGTGTGGATGCGCAGACACACTTCATCCCTCGCACACTACCTCAAACGGTAACAGGCGAAGAGGGTGCAGTGCAGTCTCTACTATTTAGGCAAACTGACTGAAAAAACGCAAGCAGCATCGGGAACACGTGAGGGAAGAAAAGAAAAGGCAACTCTGCATGCTCACTCAAACACCTTCAACGTGGTATGTTTGTCGGGTATCTACGATGTTTACTTTAAGACATGCGAAGGTCAGAAAGAGAGAAACGAAAAAAGTAAGAGACAAACGCTCGTGTATATCAACAAGATACAAAATAAATATATAAAATGTGTATATAGGCGGGCGGTGAGATAATGCTTTAGTTTTCCATGTATTGTGCTACAGGAAAGGGAGGCATTCTCAGTGACCTGTGCGTCATCATCATCATCATTGAGGAAAAATAAGGAGAATTAGAGGTTTGGCTGGACCACCTTTAAATAGCAGCAACAGTAGGAAAGTGAGAAAATGCTGCATCACTCACGGGAAAAGCAAAAGGAAGCGCATTGCGAAGACACCAAGTGCCGCCTCACCACTGTGGTCCGCCTTCACTCAAAGAAACCACCGTGAAGACAGCAGTGTGTGCGTGTATGCTTGCTGTGAGGCAAAATGCAAAGGTGTAGCAGGCATCTCAGCAGACACATCAGCTTCTAGAAAAGCTGGTGCGTACTTAGCCACCGCCCGCAGCATAGATGACACGTAAAGAGAAAGTGCTGCATCACTCACGGAAAAAAAGCAGGCTCACATCCATTTTTTGACAAGAACAAATAGAAGCATTCCGCGTCGCTTCGCCCTGAAGTGCGTAGATTTTGCAGAAGAAAACATGAGCATAAAGAAGAGAAAAGTAGGAAAAAAGGCACCAAAGAGGTCGACTGCCGGCGCGGGGGTGTTCACAACGCTTGCTGATGCGGCTTTCCATCGTTTCTAGCGTTGCTGCCAAGAGCCTTAAAGGACAGCGCGAGAGAGCGCCGTTTGTTTCAGCAGCCATAAACGAAAAATGATGAAAGAGTGTCCCGGCCGGTGCAAGAGAGAAAAGGAGAGAAAAGTAATAAAAAGGAAGAATACAACAGTCCCTTGCCTCGTATGCGCAAAGGGTGGCGAGGAAAGAAAAAAAGAAGAAAAGATATACCGGAAAAAGAAAAAAGAAAAATAGAGAAGAAATAAAGAAAATAACAAAACAAAGATAAAACTGGAAAAAAGAAAGGGCGACAATAATAGAGAAATTATGTACTTCAGTGTCAACACTGAGGTACGCGTATCTGGTGCCCAGAAACCATTCATTTGAAAAAAAAAATTATTCATATAAGTAAGAAAAGCAACGAGCACCGCGGATATTTTCTTCGTGTCTCTTGACTGTCTCCGCTTCACGCTAGCTTTAAGACACTTCACCGTGCAACAAACCCACGCCCGCCCTCGGGTTTTTTCGAATAACAATAAAGGGAAATGAAGTGAAGATTGAACACACGAGTACAGATAAAGCTGCGCCTGTATGATGTACAACAGGTCCAGCTACGCGGTCGTGTGCCGAGGCAATAATAAACCATTCGTGAATATGACGCTCCGGCTCTCTCCTCAGCAGCAGCGGATGGAGAAGGAGAGATAGAACACCTGTAAAGCAAACACAGCATCGCTGTTTTTCCGAAAAAAAAAAGAGATGATAAACAAAAAGACGTAAAGAGTGCACGCAGTAGCCTTTGAGACACCAAGCAATACCATGTTACCGCGACACCTCACAAGTACGGTGTCGGGGTGCCGTAAACGTCCTCGGAAAGGGTGCGACGGTGCAGCAGCGCCGCCCGCCGCGTCACCCGCTCCTCGGCAGAGAGGTGCACCGGGTCCCTCGCAAGATCGTCGAAGGTGTACGGGCGGCCCGGATGGGGGTAGGTGACTCGCTGACACGCACTGCCGTCCCAATGCACCGCCCGCGCCGTCTTCGCCTCCGTCACGACCCGCTCCCCAGTGGGTGTGCAGACCACCGGCTGGCGGCACTGCTGCGTGGCGACGGCATCACCAAGCGGCACCACTGCGTGCACAACAGTCGGCACCACCACCCCCGTCGGCACTGCCTTGCACATCTTCTGCAACACACGCAGCCGCAGCTGGAAGACGGCGTCGATGTAGTCCTCCTGGGGGATGCCGCGGGTGCAGAAGACAGAGAGGAGCTCGGCAACACGTTCGCTCGTCGTCGTCGCGGGATCGACGTCAGCGCAGACATATTCGCCATCGGTGTGCGTCGTCGTCCCGTTGATCTCCGCCTCGTGCAGGAGCATGTCCGCCACGTCATCGAGGTGGACGAGCTGCGGGGCGTGGGGGCTGCCGCGTTGCCGGCGGAGGTACTGCCGCTGTTGCAGACGCAGCTGCGCCACCTCGCGGCGGGAAAACATGAAGTTGTACATGTCACCCTGTGGGGCGGCCACGTCCGCCTCTGATGCGGGGAACTGCGGCTGCGTGGGAGTGGCGGGTGACACGACAGGAGACAGCCGGGTAGCCTCCCGCTGCCCGTAGAGGCGGTGGATGGGTGGGGGCAGGACGAGGTTGGTCTTTACCACACGCTCTTCGAGGAGGGGAGCGAGGAAGCTGCTGCTGCGGAGGCGGCGGAGGAGTGAGGGAGAAGGGGACGCGCGGGGGCGATGCCGCGGCTGCTGTGCTTCCACTGTCTCCTGCCGCGGTGTCGCCTCACACGCACTGGCACGGCATTCTTTCTGCTTTGTCACATTCGTTGTGCCTGCAGTGTCGTTGGTTTTCACGGCTGTGCAGCCGGGCACAATAATGGTGGTGCTGGGGAAGTCGGGAGAGAAGGGTTGCGTGGGGCTCTGCTCCTTGCTGTCCAACGCCGATAGCACGGCGATGGAGGTGCGCGTAGGTGCCATGCTTCACTTCGTGCGGTGTCGAGGGCAGAACAATAATAAATTAAAAGAGGAAATATGTATAGGAAAAGATGTACTTAACAAAAAAAAAGAAATGATACTTAAAGGTGAAGCTCAGAAATTAAAAAGAGCAAGCAAAACTACCGAAAAGGAAAAGGCTTAACTCCTGCTCTTGCTCGAAGCAACACACACCCTCGGAGAACAGTCTCAGATAGTCAGTCACTCTTATGCTTAAGTCGACAAGATACGACGAGGAGAGCTATCTGAAGGGCTACGAACTATTGTTTCTACGTATATGAGTGTGGGCTGTAGCAAGGGTGAATACTTCCTTTCCTTTCGCCGTCCGTATAAGAGAGAGAGAGAGATAGAGAGGTAGAGAGGGAAGGCAGTATTTACGGAGAGCAGA
>__CfaC1_07_ position 166777 to 183202
CGGCGAGCAGCTCGGCCATGAGACGTCCCTGCAGCACCTCTTCCACAACCACACCGAGGAGGAGCTGGTGGCCTACGAGACGGCCGAGGGCGACGCTGCGGCTGCCACGACGCTGTCGCCGGAGGAGGCGGCCGAGCTGCACCAGCGCGTCACGGAGGACCGCACGATGGAGCTGAAGCGCCCCTACCGCAGCCTCGTCGAGGACGAGGACCACGGCGACCGCGTGGCCTTCTACTTTCACTGCTTCCTCACCTGGGCGACGGCGCGGCGCATCAAGGTCGCCTACGCGTCGCGCATCATCACCCGCGAGAACGCCGTCGTCGTCTTCGCTGTCACGGTGGAGAGCACCAACTTCGCCCGCTCGCTCGTGCTGGAGCCGAAGTCGACGAAGCTGGCGGCGGACCTTGAACAGACAGTTGAGCTGCCAGCGCTGCCGGAGGCTGCCATGGCGCTCGCCAAGGACGGTCAGCTGTCGCGGCGGGAGCAGGTGGTGTCGGCTGCCGTCAGCGCCTACCTGCACGCCGGGACCCCGCGCACCGAGCAGCAGCAGCAGCTGTGCCAGGTGATGGTGATGACCGCCTACTGCACCGCCCTCGTCAGTGCCGAGCTGCGTGCGCAGCGTGGTGTTGCCTCGCCGGAGATCGCGGCCTTTCTCGGTGACCTCGCCCCCTTCCTGCTTCAGGCCTTCGAGCAGTGCGACTGCGCCACGGGTCGCGGCGCCGAGTTCGACATCTACGACGGGCACCTGCTCGCCATCGTGGCGCACCTCCTCCGCACCACCGCAGCCACCGACCTGCTCGACGAGGACGGCGTCGCCGACGTCAACTTCAGCTGGCAGGAGGTGGCGGGGGACGAGAAGGCCGACATGACCTCGGCGCCACTCGCGGCCCTGCCGCAGGTCGACATCGCCGAGCCGAAGAAGGCGATGAAGTATCCTCACCTGACCCACGAGCTTGTCGACCAGCTGGCTCGTGCCTTCCAGGTTGAGGGCCACGTCTCGAACCGCCCCTTCCCGTCCACCCTCGGCAACGCGAACGAGCTGAGTGGGTGGATCGTGTCGCAGCCCTTCGACGAGCTCAACGACGTCGTCGACACGCTGGTGGAGCGAGAGTCGCAGCGCAACCTGACCGAGCGCGAGCGGCGCCGGCAGCTGGCGATGGAAGCCGCCTTCGTCACCGATGCGGCGCAGCAGGCGGAGTCGATGGGCATTCGCGGCTTCACGAGCGGCACCCTCGCCGTTGTCTGCTCCGAGAGCGACGACGACGAGGCAGGCGAGGCTGGCGCCAGCGGTGCCGGGGCGAAGCCGGCGAAGAAGGCGAAGCAGCAGCACCACGGGCAGCGCAACAAGAAGGTGCGGAGCCGCGAGGACATCATCCGCGAGGAGGCCAACGTGCGTGACGCGAACAAGACGGTGCAGGACTGGGCACAGCAGGTGTCCGACCTGGGCCGGAAGACGGAGCTGTCGGGGCGTGTGACCGACGTCGCGGACCACATCGCCGTGCTGACGGCTGCGATCTCCCGCATGATGGGTATTTCTTTTGGCCGCAACTTCGACCCTGGTGAGCAGCTGAAGGACGGCGAGGCCGTGCCGCTGCCCTTGGCGATGTGGCGCCTGCTGGTCGAGACGAGCGGCATGCGCGAGGCCGAGTTTGCCTTCACCGTCACGGACGACGACGACGACGCGAAGAAGAAGAAGACCGCCAAGGACAGGCGGTCCACCAACCTCTACGCCTTTGGCCTCATCAACGACCTCGTGGCGTCGTGCATCACCAGCAGCAAGGAGAGCAACAGCAACTGGGGCAAGCTGGATCGGCTGCGCAAAATCAAGAAGGACTTCACGGTTTACGACGCGACCTCGTACCTCAACTGGGTGTACCTGACCTACGTGCAGCTGCACTTTCAGTGCAAGCTCATGGCCCGTGTGGTGCGGCTGCAGCTGGAGCAGTGGAAGACGGAGCGAGAGCGTGCGCGGCAGGCGCAGGAGGCGCCGAACATCTCGGTTGGTGTGCCGCTCTTCCTCTACTGCCACCACAAGGTTCTCTCGTGCATTCGCGACAGCGGTGTGGCGATCTCGTCCGAGGACCTTGACACCGTCCGCTCCGCCCTGGCGCACTTTGACTTCCCGGCGTCGTACTACGAGAAGGTGGACGCGGCCGTCGCGCGGTGGCAGAGCTCCCCGGTCAGCGTGCTGCCGCCGAGTCACCGCCCGCGGCAGAAGGTGTACTTCGAGACGCCGGAGATGATGCAGCTGATGAGCATGGGGCACCTGCTGGAGCGCCCGGTGATTCCGACGAAGGACTACCGTGTCGTCTTCAACCCCGATGGGTGGCAGCGCGAGCTGCTCGACATCGTTGACGCCCGCGGCAGTGCGGTGGTCTGCGCCCCCACCTCGGCGGGCAAGACCTTCATCTCGTACTACTGCATGTACAGCGCTCTCAAGACGTCGAACACGAAGGTGGTCGTGTACGTGGCGCCGAACCGTGCCCTCATTAACCAAGCCGTGGCCGACGTGTGCGCGCGGTACGGGTCGAAGAAGTACGCCTTTCCCGGCCGCAACGTCTACGGCGTGCACGGCGGTGCGGACTACCACCGCTACGTGGACAGCTGCCAGGTGCTCGTGACGCTGCCGGAGGTGCTGGAGACGCTGCTGCTCTCGCCCAAGTACAAGGACTGGGCGAAGCGGCTCGACTACGTGATTCTGGACGAGATCCACACGATGGAGAGCAGCGGCAACGGCGACGTCTGGGAGCGTGTGCTGGCGCTGCTGCCCTGCCCCTTCGTCGCCCTCTCCGCCACCCTTGGCGAGACGCAGGAGCTGTGCGGGTGGCTGAACCGCGTGCAGCACCGCCTCGAGGCGCAGCAGCCGGAGGCGAAGCGCGACTTTACGGTGCACGACATCCCATCCAGCGGCAGCATTCAGCGGTGGAACGACATCAAGAAGTACATGTACCTGCCCCCACCCGGCTACCACCCGCAGCTGAAGAAGCTGACGGCCAAGTACCCGCAGCGCTACATCCACGACCTGCACCCGCTCTCCATCCTCACTCTCCAGCAGCTGCAGAACGGCTTCCCGCCGGACATCTCGCTTGTGCCCAGCGAGGTGGTGCAGCTGCACCAGAAGATGACCGCCTTCTTTGCCGAGCAGATTGCCCCGACGTGGTCGCATGTCGCGGTGGTGCGGGCGATGCAGGCGCAGCTGGCGACGCTGCTGCCCGAGACGTACTTCCAGGCAGAGAACTACATCACCCAGCTGCGCGCGCGGCAGTACGAGGCGGACGTGAAGAACGCGTTTGCGTACTGGGTGTACCTCAACCACGGCCGCGACGCCGACGGCGTGGCCGAGCTGAGCGAGGAGGACGCCGCCGCCTTCAACGCCGCGATGCTGCACCTGTGCGAGTCGATCCTGCAAACCTTCTCGCAGCGGCTGCGCGACGACGAGGCGCAGCTGGACAAGTACGCGACGGACGCGGCGCTGCTGCAGCGTGGTGGCGTCGACGGCGGCGTCGCGGAGGCTGCTGCGGATGAGGAGGCGACGGAGGAGGCGGCCTCGGCGCCGTCGAGCCCAGCGGCGGAGGGGTCGGTGGTGTCGGCGCCGCGGCAGAGCGCCTCGGCCCGGCGCGCCTTCTTCCCCGAGTCGAAGGAGTTCATCGCGGACAACATCATCAGCGTGCTGCGGGAGCTGAACAGCCGGGACATGGGGCCAACGATCGTCTTCACCTTTGAAGGCGAGGACTGCGACGACCTCACCAAGGCCATCATCACCCGTCTCGAGAACGCCGAGGCGGCCTACCGGCAGACAGAGGAGTTCGCGCAGTACAGGGCGTCGATGGAGCGCAAGGCGGCTGCCGTGGAGGCGGCGCGGCGGCAGCGCGAGTCGACGCTGAAGCAGAAGAAGCTGACGACCGACGACGGCGGCGACGTCGAGCGGGTCGACCGCGACGTGGACGACACGGCGAACAACGACGAGGACTTCATTGTCCCGGAGGTGCTGCCGGAGTTCACGTTCATTGGGCAGTACTGCACGGTGGACCCGACGGTGGTGAAGGAGGCGGTGGACGAGTGCCTGAAGCGTGGCGACAGCCTGAGCGCGCGTGCGATCCAGCGCGGTGTAGGCGTGCACCACGCCGGTGTGAAGGGCAAGCTGCGCCGTATGATGGAGATTCTCTTCCGCGGCCGCCACTGCGGTGTCATCTGCGCCACGGAGACGCTGGCGCTTGGCGTGCACAGCCCCTGTCGCTCCGTCGTCCTCGCGGGCGACCACGTGCTGCTGAACACGACGCAGTTCCGCCAGATGATGGGCCGCGCCGGGCGTCGTGGGCTGGACTACCTCGGCCACCTCATCTTCCTCAGCGTGAGCATGAAGAAGATTACCCGTCTGATGACGAGCAGCATGACGGTGATCAAGGGCAACGTGCAGGTGGACCCGATCTCGCAGCTGCGCCTGATGCAGCTGTACGACTACGCCCGCCACCGCGACCAGAAGGGGGCGGAAGAGTGGTGCAAGCGGGCCCTCGGCATGGCGGAGCGCCTGTACGTCAACCCCCTCTTCTTTGCCGGTCGCGCGGCGGTGGAGGGAGGCAACATGGAGGCCTTCACGATTGAGTTTGCGCAGATGCTGCTCGGCTTCCTGCACCGGGAGGGCCTGCACTTCGCCGACCGCCCCTCCTCGCTGGGGTCGCTGCTGGTGGATGCCATGTACGTGTTCCGCAACGCGCAGGTCGGGACGGAGGGCTTCGCGTTCATTTCGATGATCACACGCAAGATCTTTGCCCGGGCCCGCCTGGCGCGCCGCTTTGCCAGCCTTGCGGCGTCCGACGACACGGTTGTGCAGGAGGCGAAGGCGGAGCTGCTCGCGTACCTCTTCTCGGCGAACAAGGTGTGCGGCGTGCCGCTCGAGATCCACCGCTCCGCCCTGAGCGACCCGGCGGTGGTGGAGCTGTGGTCGGGCCGGCGCGTGGCGAAGCAGCACCGCGTCGTGCTTGTCCCGCTGGACGTCTGCTCGCCGCTCGCGAAGCCCTTCAGCTACGTCTCCGTCTTCCGCATGATCTCGGCCTTCTACACCTACCTCGCCGGCACGCTGAAGGAGCCGGCGGATCAGCGGCTGCCCTACATGTGCGCCAAGACGAAGAAGAAGAACCCGATCTTTGGCAGCGCGGCGGACATGCCGCTGATGGAGAAGCTGCGAGCCACCGCGGAGCCGTACGCCGCGCGCGACCCCTTCGTCGCCATCTGCGGCTGCGGCGACCACTTTGTTCATAGCGAGGATCTGGTGACGACGCTGCGCCGCGGCCTGTTCTGCGACCGCCGCATGCTGCCGATCCTTGACGTCACCGATGGCTGCCGCCACGACGGCGCGCAGGTGCTGATGAACGCGTGCCTGACGGACTTTGTGCGCTGCAAGGCCCAGATCGACTCCGTGCGGTCGAACTTCCGCTTCACCCTGCTGGAAGAGCTGAACGGGCTGAGCCAGTCGGAAAGCTACGCGGTGCTGAACCAGACGGAGCGGCTGTTGTCGAACGTGGCGGGGCTGACGCGCGACGCCAAGTACACGCCGCTGCAGGTGTTGAGCGCGCTCTACCCAGAGCACCAGCGTGGCGAGAACGTCGCGGAGGAGGACGCCAAGTTCTACGCCGGCACCCTCGGCGTGCTGGACTTTGCCACCCAGCTGCGCGAGCTTCGCCCGCACATCGACAAGGAGCTGGCGACGGTGCAGTGGCAGGCCCGCATCGCGGAGATGAAGCGTGTCGCAAAGAAGTAGACACTCTCCCTGTCGCCCACACCACCCCATGAGCTCTTCTCACGCGCTTGTGAAGAAGTGTGGTAAATTTGTTAAAGTTGTTGCTCCGTGCTTTTGGTGAACAACTAAAAAAAGAAAAACTAAAACAAAGCCTAAGCGTTAAACACACCTGTTCTTTTTTCTTTCGTTCTATTAGTACTCTTTATTTTGCTTTCTACCTATGTCGTGTCTTTCTTCTTTTTGTTTTCGTAAGCTATGGACATCTTATTTTGTTTGTTAGTTGGTTGGTTTTTGTTTTGAACAGCACGGTTACCGCTGTGGTGGTGTTGCTGCCCCCTTCTTCTTGTCTTGTGGCCATGGGCGATGAAAGCAGTTGAGATTGTAAGTCATGAGTTCTGTGCTTGTTAATTTGTCAAACCGAGAACACACACAAAAAAAAAAAGGAGCAAACAGAGGTAGTGGTACGACAGCAATGCTCTTTATTATCTTCTCAGATGCGTGCCGTCTTGCTGATGCTGCGTTGATTTCCTCGAGATGTGCAGTGGTAGCAGGTGCCGCGATTTTCCTGAGCGCCAGCGACGTGCCACGCGCCTTTCGCCTGCGAGGCTTATCCACGATATGCTGCTCGAACCGACCCTGTTTCCGACTTGCATCGGCGCTCTTGCGTACTTCTCCACTCGCTTCACTTTCTACCCGATCGTCTTTTCGCCAAAAATAAAGGAAAAACGACCATTAAAAAAAAAAATTACGAGAGCATTTACGCCAAACGCGCGCCTCCTCCTCCTCTGCTATTACGCTGCGGCTCCACAAATTGGCGGTGTTGAAAAAGCGCACTCCGTGGGGATCGAACCCACGACCACACGGTTAAGAGCCGTGCGCTCTACCGACTGAGCTAGGAATGCTACGCCACGACTCCACGTTTCAAGCTTATCTCTAGCTTTACCTCGGTGACAAATCTTTAAACAGGCGGAAAAGTGATGAGAGTGGGGTTTGAACCCACGCCCTCGAAAGGATTGGAACCTTAATCCAACGTCTTAGACCACTCGACCATCTCACCTTGTCGCCCAAAAGCAAACTCAAAGAATAGCATGTAATTAACCGAAAAGCTCCCAGCTACTTTCGAGGGCTCGTCGGGCGTATAGCTCAGTGGTAGAGCGTCCGTTTCGCATACGGAAGGCCTAGGGTTCGATCCCCTATTCGTCCACTTTTTGACTTGCCCTGAATCCCTAGAAAGAACGTGAATGAATTTGGCTGCGGCCTTCAAGCGCCGCTGGTCTAGTGGCATGATGGTACCCTCCCAAGGTATTGACCCGGGTTCGATTCCCGGGCGGCGCACACTTTTTTCTTTTTTTTTAAGATCCTCATCCCAGGACACGTTTTTATTTTAAAAAGGAGTTTTTTTTTTTTTTTTTTTTTTTTTTTTTTTTTTTTTTTGCCTCTGAGGGCACTTTTTGGGGAGAAGGCTGAGCAAGAAAACTTCAAACTGAAGGACGTGGTGCGGAGCATGCGTGCGACGCCACACGACCTTGCGGCAACATGCGGCTCACAGCAGAAGCGCACGGCAGTGATTTTCTACTCGTCTCAAAAGCCCGGCCACAATGCGGCGTTCTACCCGCAAGCATCTCGAGGCAGGTGGGGCGGTGTGAGTAGCGGCGCCGTCAGGCGTGGTGATAGCCGCATTGCTTGGACTCTCAAAAAAGTGGTCAGCGGGATCGGCGACGTAAATGGAGGCCTCAGTTTTGACGTTCCTCTGAGTGGTCGGTGTAATGCCACTGATTGCACTCATGACCGGCGCGACTCGACCAGTGACGCCTCTTCCACCGGAGACATCTGCAATTGGCGCACTCATTTCGTGAAATGGCAACCAGCACGTCTTCGCTAGAGCTTGTGGCGCACTCGGTATTGAAGAATGATATTGCAGCAGAGAGGCACGAGCCTCCCACGTGGGAGCAGAAGGGCAACTTGTTCAAAAGCTTTTTCTGTCACCGCAAGCAGCAGCACAGCCCAATAAATACAAATACCGCAACTTTTCTTTGTTTTCTTTAAAAGCTGGGGAGCATGGCGAGTTTGCAGTATTTGAGCGTGCTGGACTCCATGCTGATCAATGAAACGCCCACTACCCAATCACCGAGGGCCGGATTGGGGAAGCGGGCTGCGAGAGGGGAGGTGCATCAGGTGCCACCATTCACCACAAAGGATTCGCACCAGCTTGTGAAAACGGTGCCTTCACGAAAAGGTGAAGCAGTGATGTGATTCGCTGTAAATTACCGCTTCGAGATGAGGAAAGGTGCAGGAAAGCAGAGGTGAGAGCCTTTTTTTGCAGGCGGACGAGTCGGTGATCCTGAGCTCGGGTGCTATTTTGAAGACAGCGAAGGTCAACCCAAACTATTCCAACCGCCACGCCAAGCCCACGGACACAGTGGCAATGCAGCTGCGCAGGCTGAAGGCAGAGGTGGGCGATCGCAAAAAGCTGACATCGCTAACTACGAAAGTTGTCGGCAATCTGTTGTGCGAGAAGGGGCACACAGAGCACCCGAAAAAAAGGTGACTGTTGCAGCTTGCCGCAAAGCTGATGGTGCAGCATTCTCTCTGGCTGCTAGCTGCAGAAGTCCTGACAAAGCATGCAAACCTGCTTGCTTTTCCACAGAGCAGTATGAGGTACTTAGGCTAGCGGATCACGGAGTTGACGGGCTCCTACATGTTTTCCGGCATGCCGCGTAGAAAGCTCCCTCTTCAACCTGGAAAGCCCGCTGACTGAACTAAGGACAGCAGTTAGCGTATCGCGCAAATGCGGTTTTACACCGGAAAAGCCGTAGTCGCACGGCAATGAATAAGAAGCAGCAATTTCTGCCGTTGCAGAGCGTCAGTGGGCAGGCGTTGGGCGTAGGGTTCCACCCAGCGAGGATATAACTGCCAGGAACAGCGCGCTTCGAGAAGTTGACACGAATGCTTTTGTCGCGTGGCCAGGTTGAGCCTCGGTTTCCTTTGGAAGCGGGCTTTTTTTTTTCGAGAAATGCCTGCATTTTGATTGCGGTGAGAGTGCCAATATCAACCCTTATTAGACAAACGCAGGTTTGTATCGCTCCTTTTCCAGCGGCTAAAGAAATGCCCACAGGGCGGAGAAAAAGGTTTACCGAGTGTCCAAGGGGAAAAAACAGAGAGGGCCTCTGTAAGACGGGAGTGCCACCGGTGCAACTGTGGCGTGTCTGACGCCGTTTGAGAAGAGTGCGCTTCGAGTGAGATGTGGGGGCTGGTCATAATAAGGTGTTTTTGCCTGCTGAGGCGAGGGCGATTCTCTGTGTCATCTGGGCAACAGGTCGTTGGTTGAATTGGCTCGGCTGCAAGCAAGGTATGTCGCGAGTCTGGAGCTGATGTGGCTTCTGATCACGGCTTCGACGAAAGCCCCCTCGGTGGTAGCGGATGATTTTGACTAACTATCTTGTCAGTTCACGTTTAGATTGACAAAGAAAGGATTGCGGGTCCACAGGAAGCGGTCACGGCGTGGGGTGCTGGAATTACGGGGTCGGCGTGCGCGGCGCAGGCCGCCCTTGGGAATTGTTTGCCCGTGGTGTCAGGCTACACTTTTTCTGGGGTAGCTGCAGACTATATCGGGCAGAGCCTGAGTAGAGAAGATAACGCGGTGGCACATTGACGAGACTTCGTCTTCGTGGCAAAGAGAAATGGGAGACTTGAACTTGTTCGCTTTGAGGGTTATTTACTTCGCCGCTATTCTTGACATTCGGTTGCTACGATGCTACATGTTCCTCGAGTTTGCGCGGCATGCGCTGAGTGTCTCCGAAGGAGATAGGATTTTTTTGCTCAGCACCACACGTAATCCTATGAACGCCAGAGGTTTTGCAGACGATCTTTCGGCCTCGCTGCAGAGGAGCAAATGCGTTGAGTACCGCATCAAAGGGTCGTATCAACGGCTATGTTAGTGACAGATGCATCAGGGCGTTGCTGGCAAGCGGTCCTCTCAATTATTAAAGGACCTGCGTTGACCATAGGACAAGGCGAACCACTGTTCCTCGTAAGATCATTCTGGCCGAAGCCCGGCGGTAGATGTTGTTTTTCGGGCTTTTTGCCAACACGCTACGACGTATCTGCGCTTGCCAATCGGCAACGCATCGGTCTCGTGCTCTTTAAGAAAGATTTTATCGAAGGCCTGTGCGCTCACAGTGGGGCTGCAGAAAGAAAATCTGGTTTTCCGCGCGGCCGGTTTACAAGCAGTTTACAAGCACATTCTATCTAAAAATAGCTTTGCTGTCTTTTTCTCAGGCGCCAAATAATTCTGCAATACATCCCGGACGAGGGGGTTCAGCTTGTGTATGGGATGCGGGACCTATGGAATCTCTCAGATGACCCACCGGAGGAAACTCTTTTTTCACTTTGCACTTTGTGATGCGTTTTCAGCCTTGTTTTAAGCCGAGTTCTCGATGGTAGAAAACAAGTAAAAAAAAACCAAGTCAAATCTGATATGTAGGGCAAGGCGAGGAGGGGGGAAAAAGAAGAAGAGAAAGTGAGTGAACAAATAGTGTCCTTAATTAGCGGATCATCATTAGAGGGCCAATCTGTTTCAGCTATTGCCCAGAGACATTTCATTACCTTTTCTTTTCTTTATTAAGCTCTGTTCTTTAATCAGCTCTATGCAGTATCATTTAATACAAACGAACTCAAAATCTACAAATCACGAATGGGAGGTTGACCTCAGATTCATCACCCTGTGTCATTCCAACTCGAAAGGCTGGAAAAGGAGTGGACGGTGGTAAAAAGAGAAGAAACGGACCCGATAGTGGAGACCGACTGAGGGGGGAGAAAAGGAGAGAGACTAAAAAGGGTACAGAAACAACATAAGCCCATCTCCCTGTCATTTTTACCCTCTCAGCTTTTAAGAAAACTAAGAGACATGGACACAATAGAGAAAATCCAGAGTGATGCCATATACCGCTAGACAGAACGACTGGTTGTAAACTGACGCTTTTTTTACTCGCCATTTTCCGTGCTTTATTATTACACCTGTGCCGCCTCTTTTCACGCGAACCTCCAAACCTAGAAATACTTTTCAATTTTTTTTACTTTGGATGGCTTCCAGCACGTCAGCCCAGCAAGATTCCGCAAAGGAGGTAGAGCGTTCGTCTTTATACAATGCGGCCTTGGTACGGAGGAAAATAGTGCAATCGCTGAGTGTGAAGTGAAGAAAATCCCTATCACAATGCACTTCGACAACCCACCCAGGAAGATTCGCTTTACTTTCGGGTACATCCTATGCGGTGTCCTTGTCACGCAGGGAAATATGGCACGCTTTTCTCCCCCGTCACTTCCGCTAGTAATTAGTTTGGACGCTAGCGCACACCACCCCACTTGGGAACTTCGAGACTTTCAAAATACAGCACCCACCAAAAGCAGCGGCGCCAACGCAGCAGAGACCCTTTTCGAGTGGATGTTAGAGAATGACCTTATGTGCGCGAACAACTGCAATGCACCGACCCGTATCAGTTTTGACGGCAGTACCCGCACTTCCCCTGACGTGACGCTTTTCAGGGACTGTTTTGTGCTGAACTGGGAAAGTCGTTCCACTTCACACAGTGATCACTGCTGGATTACCTTTTTGGTGTCGTTTGCAGAGGGGTATGAGCCAATACCGCAAACTGGCACCAAAAAGTCGATGTTCCAGTTCAAGAAAGCGGACTGGAAGACATACCGCATCATCATCGCTCGCCTTATTCGAACACACAGCCGCTACGTCAAACGTAGAAAAGCACTCGTCAACGAGGTACAGAAACGCGCTCTCGCCCCCCTCCGCCCGTTACGCCGCCGCCGCCTCTCGTGCAGGATTGACGAGGCACAAATCAAACCCACACGCGCATACATTAAAAACTACAGAGAAACACTCAAGCACAAAGTACTAGTCTTTACTTCCATCCTCCATAAAGCTACGAAGAAAGCTGTTCCAGTGAGCAAATCGAAACACCCTCCTCACTGGACAGAAAGACTTACAGAGCTTCAACGCGACATAGCAGCGACCCCACCTACTGATCCCAAACGTCGCGAGCCTATAAAGACCCATCGCACGGAATTGCAGAAGGAGAGTATTAACGGATGGATAAAGAGTTGCAGCCAGCTGACGCCGAGTGACCCGCGGTCTTGGTCCCGCATCTAAGCAATTCATGGTCCGCGGCCCTTAGCAACGTCTTTCCTTGTTATTGATGAGCATCCCCTCACTCGAAAAGCCCGTGCCGCCACACTGGCTAACATGTAAAAAACCAAATCCACACGACATCCGCTTGCTCCGCTTTGCGTTCCGCCCCGCCCCAGCACTCAGCCTTTCGAACGCGTTTCGCTTGCAGAACTAGAGATGGCACTACGAGAAGTGCATTGTGGCTCCGCCCCTGGCCCTGACGACGTTCACTGCGACTATTTCTGTCTGCTTCCAGAGAAATGTTTTTTCAGTAAAACGACCTTCAAATGCCTTGTAGCAGAGAATTGACATGGCACCGGGTATCCTGTCCGCTGCTCTAGATAATATGTACATTGAAACGGCTTTTTTTTTGACAATAGTTTGGTGTTTTGTCGAATGAGACTGCGGGGCAGCCAGCTATGCCATGCGCTGGTGGCATTGGTCAGAAGTCACCGACCAGGACTCTTCTGTTTTTTGTCATTCCCTAAATCCATGTTAGAAGCCCAGCATTAGGCAATGGGATTTGCGTTCTGGAAGTTATTGGCGCATTGTAAAATACTTGCCGAGAGACACGAACAATGCACGATAGTCACAGAGGCCAGCCTTGGCACAGCAATACCTCTCTCTTCTACCAACGTTTCTGGTCGTACATAAGCGTGGTGGGGTAGTTCAGTCTGCCAAAAAAACCGATGGTTCAGCTTCAAGAACCCGTTGCATCACCACGACGGACGTCGTCCGGTGCACCTGGATAGCGGTGAAGATCGTGGATGGCCACTGAGACCACAGATGTCGGACGCCGCGTCCGTTGCCCCTCACACAAAAAGAACGCCGCTCTAGAAGTTTTCTTTGCAATAGACCGAAATTCGACGAAGCCCTAAGAAGGCAAAGGAAAGGCCACAGCCCCTGCTGCGGTGAAACGCCTTTGATCACCTAAAACCCTCCCGACACCGTTTTGCGCCGCTGCATAGGCATCTGTCGTTTATGGTGGGGCCTAGTATGCTCGGCAATATGTATCGAATCTCCTCCGCTTCAATTGGAAAAAAGACGAAAAAACGGTGGTGAGGCGAAATGTTTGTCCTGCCGTATTGTTTCCAGCTTCGGAAGAAGGACTTCCTTGCCCTAGATTTTTCTTTGATGTGCGGTCAATGAGCCGGCTGTGGGGATCATAAAGGCGTTTGTGTGCGATTCCAAAACAAAATAAAACAGGATGCTGATGTTGGGAATGGGAAGCGTCGCGTGAGCACCGGAGGTGAACATCTTTGCAGGTGGAGAGTCCTGAGCTCGAAAGGGGGACACACGCTCTTCGGATTGTTTTCTTGACTGCGACTTGCCTCAGGTTTTTTTTTTCATGGTGTCATTTCTGCCAAGCACGGAAAGATATTACAAAATTCCTATTCCAAACAAACATAAAAGCCATCCAACTAAAGCACTGCGACTAAACCCTAATCCACTACAACAAAACGTCCCCCTTGCAACTGGACCATGCGTAAACGGGACGGCGGTACTTCGTCAGCCTCACCTCTGCGACGCCTATGGCCAGGCACCTCTTCTTGAGCTTCACTGCTCTGAGTCGATGCGATGGGGGGATCCGAGGCTCCTTCACTCAGGGCGGTGAGTTCCGCCATGAAGGCGGGTGCCGTGCTTCTGCTTTCTCCCTGATGAGGAGCAAAACGTATCATGTCAATTACGAAGTTTGCCAATTTCACATCCGCACCTGCTTCAACTTCATACCCCGGGCCGATTTCATGTTTCTTCCGGAGTTCGATTAGGCCTTCACACACCATTAAGTGCGATGGCGTCTCTTCACACTCCAACCTCGAGGAGGTGCGTAGAGTCGCAGGATTTCTTTCGCCATGCTTATTCTCGCGGTGCCGTCTGAGGCCGTCAGGTTTGATATACGCGGCACCGCAATCGAGACAAACATGTAATCTAGGATGTGCGGGGATCACCTTTTCCTTTCTCCTATCCTCTAGGACCTTTAAACCCGTCCGCTCGGGATGTTTTTGCCTAAAATGATAGAGAATACCTTGGGTTGTAGAGAGGGAGTGGTTGCACGACGGACATATCTGTATGCGCGGTACGGTGGTTGGACGAGCATTGGTACTTGCTGCTGCTGGGGGTGCTGTGACTGCGCCGCCGGCGCTATCGCGATCCATAGGTCTGTTGTGCGCCGCTTCCACGTGTCGCTTCATGTGCGTAGCCGCGATCAATCTTTTGCAGACCGGGCACCCCAGCTTCTCCATAAAGCAGACTTTCTTGAACGGTTTGCGGGTGTCAAGAGGGAGCGGCCCATGCAGAAACATGTGGCGCTTGGCGAAAAAGTCGCAGCTGCGGGTGAAGAAGGGGCACAGCGGGCACCGGTAGAAACCGCCTGGCGGGAAGATGTGAAGGGCAAGCAAAACCATTGTGCTCAGTTCCGCAGCGTCGGTGATTTTGTATGCTCTCACAATGTGCTTCTTCAGCTGCTCACGGCCTGGGAAGGCTTGGTAACATACTGGGCACAGCGCTGGATCCGACGGATACACTGCGAAGTACGCAGAAGGCGGTGGCTCCGGAGGCGGTGCGATAAGCAGGGGCGGAAGCCCCATTTCCTTTATTCAATGTGCAATACACCATCTGCATTCTTCGTCGTCTATGTTGTTCACACGCCTACGGAAAAAGCCAAAATATCGTGAGGTGCCACTTCGAAATTGCGCCAAAGGTGTCCCCTGCTGCTTTTTGGAGACCACGTCGCCGTTCTTGGGGGTGGCCACATTGCTGTCCAGTAGAAATTGCCGGAGTGTAGAGGGGTTGCGTATTCGGTTCTGCGGTATGTTGTGAAGTCGTCTGATCGTCGTGACGAGGTCCGTGATCCAGGCGCGATCTGTCGGAGTTGGCTTCATGGCAGCCTTGGCCATTTTATCAACTGCTTTGTTCCTCCGAATACCACAATGTCAGAAGACAGACTGAAAAGATAATCAAGCTTTTTGGTGGAGCAGCTGTAGGATGGTGGTCCAAATGCGGCGCAGAACACCTTCGTCAACGGTTGTGGGTCCTGTTTAAAGCGCCATGAGGAGCGAATAAGAATCGGTGACGACAACACATGTGGTGCGGTAAATTCGGTGCTGCGTAACGTGCTGGAGGAGCCGCTTCAACCCAACTTCCATCGCAATGCATTCAGTACGGTAGCTGCACGCATATTTGCCACAGAAGTCAGTGACTGTTGAGACGAGCCGGTCTTTGTGGTAAAGCATGGCAGCTGCTCCGGATTGCTCAGCAAGCTCAACGGCGCCGTCGGTGTAGAGTGCCAACGGCATGTTTCGAAACTGGCGTAGGCGAGCTTTGCATGCAGCCAGCTTCTCTGCAACTGAGGATTCAGCACGTAAGTTTCATGGAAGTGACGTGTTGAAATACACCCGACGGCTTTTTTAGGAGAGATCGAAACGTGAGAGGCTGCTCAAAGGAGTCAATAGCGGTGCATCCACCTTGTACGCGGCGGATGTAGGTGTGTAGTGGATGCCCGTCGTCGTCGTAAACCTCCTTCGCTAATTGCCCCCTGTATCCACCACTGGTAGCTGCTGTCAAGTAAAGTCGTAATCGGCGGAGCAGTACTGTGGCGTGTAGCGGCAACGGATCAGCTTCTTTCAGTAGGTCGCGTCTTTGTGAAGCGGTTCATAATTGATCGTTGCTGCAAGCCGCTCCAACCTGGGACCGCTCCGGGCCTGATCGCCGAACCAGTAAGCTCGCAACCTGACACGAGGTCGGGCTGCGGGCACTTCGCTTCCTCCGCTAGGGGGTACTGGACCCTGATACCACGTTGAGATCGCCAGCATCATCAGGGCTTGTCTACAGGCTCCATTGGAAAAAAGAAAAAGGCGGGACTTCAGCACGAGGGAAAGGAGGGGCGGCAGGGAGATCTCGCACCTGGTAGGTCGCGCCAATTATAACGTCATTGCCCGCGGCCAGCGCACCATGAAACTGGCAAAGTATTACGTGAAAGAAAACAGCTGCTGATCTTCGTAGAAGTGGTGTCTCGCACTATTTCAAGAAGCATGAAAGAGGGGCTTTCTACCTTGGCGCAAAATTTCAGCCGTTTCATTATTTACTATCAACTCAACTTTGGTAGACTTTTTGCTGACTTTCACTAATGCTGCAAAAGGGGTCAGTGCGGCTGGCAGTACAATAGGCACCTTGAAAACCTAAATGTTTAATGCGGTCAATGCGTTAGATAACAGTGCTATCTTACTTTTCAAAAACGCACAAAAGTGCAATGCTGGTATTGCTGTGGCTTTCGAGCTTTGAAAAGGCCGACCACCGCACCAACACCGTAGATGGGCGTCAAGCGGGCAATTACAGCATTTTTCAGAGAACAATGCTGGGTATTCAGGTCAACGCAAAGTCGGCCCGAGTGGCTATCAATCTTGTCCGATAGAAGACCTAGATCATCGTTGCCGAGTCGATGGAGAAAAATTCAGGACCGTTCACAACGGGAAATCATACCAAAGTAGCTGATGCTGGTATGGATAAAAAT
>__CfaC1_27_ position 958111 to 975121
CCTCTACTTCGTTGGCGAGGGAAGGTGCGAGAGTTGACGTGCGTGCCCTTCGTGAGTACGGGGATTGCGTCGCGGGCGTGTGGGTGGACGCCTCCTCCAGCGGGCTGAGCCCCGACTGCTGCGCCTCAGTACCATCCACGAGCCGCCAGCACCTTCCGCATTCTGAGGTGCGAGGTGGGAGTGTGACCCGTCTTTGCGGTTCTCACTGTCCATTATGGCGGCTGTGCTGCCTCGATGCAGGAGAGAAAAAATATAGAAGTTGTGGTGTTCAACGCACGAGAAAAATGCGCTAGCCTAAAGAGCAAAAAAAAGAAAGAGTTTGCGGGATATTTTTGGCTACTCGTGTTCCTTTGTGGATGCAGGGTAGCAGCGGTTGTGCTTGTTAGGACTTAAAGGGATTATATAACAGTGAACAGATGAGTGACGAGTAGAGAGGCGTGTGACTTACTCAGCAACTGCGCTTGATACGAATTGTTTTTCTCGCTGCACTCTGGAATCCAGATGTTGAAAGAGAAGAAGAGAGGAGAGGAATTTGAAGACGCGCAACCACGAAGAAGGAGGGCTGAGGAGACAAAGGGATGGGAAAGTGAACGAAGAGCTTTCACGCCTCACCTTGCCTCATGCAAGTGAACAAAAGTGGGAGAAAGACGGGGCTGTAGTCGAGTGAGCAGCGAGCCAATGAGTAGGGCGATGAAGCGACCGCATTCGCAACGGTAGCTCCGACAGCGGTGGATGCAAGGTTCTCATACGTCAACGGGTTGGGCTNNNNNNNNNNNNNNNNNNNNNNNNNCGAGGGCGACGGCAGGACAAGACCCGCTGAGCCCGTTTCCCCTGCATTCGGTGCCTCACCAGCAGCGTTGGCGAGGCGGGCGGAGGAGCACCGCGAGAGGCGGCTGCGGACGGTGGCGGCCTCCTCGGACCGCTCCTCCTCCTGGCGGGCGACAAGATAGCGGTCAACGAAGGACATGTTGGCGACTGCCGCCTCCTCTCCAGCGTCCACATCAATGGGCTCACGGACAGCCGGCAAGGCGCCCATTTCCTTCTTTTTCTTGGCCATACCTCCTGGGGCGGGCTTAGCAATCGGCACTGCCCCTCCACGGGGTTGCCACCTGCGCCAGGCAGAAAGGACAGGTCTTCTTGCACGTTGTGGGCATGGTGCACCGCCGCCGCCACCTTCTTCTCTTTCTCCTCCGCGCCGCCTCGCAGCGCATCAGCTCAAAGTCCCTCGCTGTCATGCCAAAGGTGCCCTTCGACATGTGGTTCGCGACGAGCACGTAGCACTCGTACATGAGGGCGTGCACCCGCACCCGCAGCCGGCGCATCTGGCTCACGCGGCTGAGGTGGCGGGGGTAGGACCAGGTGCGGGAGCGCTGGAGGGCGTGCACGTAGTCCATGCCGACGAGCCGCACCGCATCCGCAAAGTCGTCGAGGAAGTCGGCGAGCGACGTGGGGAGGAAGCGGGTGATGGTCGGCGCGGGAGGCTCGGTGCGTGGACGGTGCAGCAGCTGCACCCAAAGACAAGCAGCCGCAGATTTGCCGCCATGCGGTCGTGGGCGAGGGTGATGAGGGAGTTGGGCCGGCAGGGAACTGCGCCATCCCGCGGATGACAAGCTCACCGGCCGCGAAGGGGGCCCACTTGTCGCACATCTCTTGCAGGCGCTCCATCAGCGTCAGCTCAATGTTCAGCTGCGAGCACATCTGCATCTGCTCCGTGTTGCAAGAAGGGTAGGCGACCGGCTCGGTGGTGTCGGGGTCCTCGTCTTCGTAGGCGAGGGCGAGGCGTGCCGTCAGTGCCACGTCGTCGATCGTCTCGCTCATCACCTTCGTCAGCTTGCAGCGGTAGTTAAAGCAGATCTTCCGGCAGTCGTTGGGGAAGATGAACATGCAGCACAGCATGTAGGCCATCACCGTGTACGAGGACGTCACAAGACGCGTCACAAGCTCGTTGAAGACCATCGACGTCGCAAGACCGGCCAAGGTGATGACGGAGCCATAAAAGAAGAACTGGCCATACATCGCGTGGTACTTGCAGCACTGCTGCAGGAAAGTGAGCACAGCACCATGGCGATCTGCTGTGCAAGTTGGTGGTGTTGTGGTAGGTTAAATAGCCCAGCGCACAACCCATCGTGTTGCCGCGATTCGGCATACGCCAATCCCAACGACTCCTCCTCCACCGGCAGCCCCAGCAGCGGCGTAACACCGAAGAAGTAGAGGCCATTCTCGGAGTTCCACAGCTCCGTGTTGAGCGCCGTGGCGGCCAGGTAGGCGCAGGTCATGCGGATGGCGTCCTTCACGTGCGGCAGTCCGTGGGGCGGGCCATGGTGACGCGGCACCACAACTCACTCCAGAAGCCATCCCACGCCTCCACGATGTAATGCCGCCACCACCGGCACAGCAGCGACTCGGTCGGCTTGTACTCCCTCATCTGCTCACCGAAATTGAGCACCTCACCCCGCAGCATGCTCAACAAGAGATGGAAGAAAATCTGATTGATGCGCCAGGAAAAACCTCAAAGGAGTCGACCAACTCGTGGTGGGTGAGAAGGAGAGCGGCGTCTGCCTTCCGGTGGTGGTAACGGGCACGTGCTCCGTAGGGAAAGTTGTCGTCTTCCCCGCTGTTGTTGCTGCTGCTGCCGCCGCCCGTCGCGTCAAAGCCGCTGTCGGCCTCCTCCTCCTTCTCCTTGACATCTTCTTTGTCTGCGGGGTGCACCTGCTGCTCCCGTGCACGCCGTTGCGCCACCATCTCGCTCTGCATCTTCATCACCTGCAGCATCTCCAGCCGCAGGTTGCGCCGCATCACCGTGTCCTTCTCCCGCAGCGCATCGAAGGGCACCTTCTTGAGCAGCTGCTCCGGCGTGCTCTCTGTCGACCCGATGAGGGCGATGGCCTGCATTAAAGTCGTGGCGAAGTCCTTCACGTAGGTGTGGGTGTTGGCGTGGAGGGCGTCTCTTGACTGCTGTGCCGCAGCCTGCTCTCTTGTCGTCGATGTGTCGTCGCCCGAGCGGGACGGATCGCTGTGGTGCCCCTTCTTCGCTGCTGCGGTGGTGTCGGCGATAGCCTTCAGTGATGTGGTGTGGGCCGTCTGGTAGAGAGCGCAGCGAATTTTGTGCATCGCCGCCTTGTCGGCGCGCCGCTGTCGGAGGACTGCGATGGTGTGGCCACAACTAAAGGCGGCGTAGCCCAGCGCCATCATGCGGCGCAGCAACGACAGCTTCACGCGGCGGATTGGGTTGCGCAGGGGGAACTCCATCGGCTCCCAGCTTGTGAACCACAGCAGCGCCGACATGTGGGACAGCACCGACTCGATCGTCACAAATGGGGATCGGTCGTTGAAGAAGAAGGCGGCGGCGTGGACATCGGCGGACCAGGTGTAGCTGACCATGCCGAGGAGCAGCTTCCCGAAGCCCGCAAAGATCTTGATCATGATGACATCCACCGTATCACGCACGAGGGAGGGAAACGGGAAGATGTTGGCAGCGACGCCCATGAGCGAGCCGATCAAGTAGTCACAGGCGCTCCACGCCGCGTCGCTGGGGGCCACGTAGGAGAAGTAGTGCTGGTGGGTGCGCAGCTCCAACATGTAGAGGAAGAAGTAGAGGTACACGAAGCGCCGCATCATGCCGTTGTTCACGAGGCCGGCGCCGAAGATGCCCGCGGCGAGGAGGCCATACCAGGCACCGACGTGGTTCGCAACGCCCCATGCATCTGCCGCCGTGCCCCAAACCAGCATGAAGATGATGCCCCGCCACGTCCACGAGTGCAGGCCGATCTGCTCGCCTAACGTGGGGCGGTGGGTCGAGGTGGAGACGACAGCCGCGATGAGCATCTGCGGGAAGCCGAGGCGGTAGCGCGTGTTGGGGTGCAGGGCGATGGTGTAGAGAGGGAGGGTCACCAACAGCACGGTGCGGAAGCTGTACTGGATGCGGAGGAGCAGCTGCGGGTTCGTGACAGCCTCCATGAGGGAGCGGAGGCCGTAGCCGTCGCTGTCGGGGTTTTCAAGGAACTCAATGAAGTCCGGCGCAGTCTCGTCAGGCGGCAGCGTCGGCAGCTGCGGCGCAGCAGGAGGCAATTTGGCATCGCCGTCACCTTCCCTCTTCGCCCCTCCGCTTCTTGTTGTGATGGGTGTGACCTTCGTGGAGGGCGTGGAGTTGGGCTGGGTGCTGCTGGGCGTCTGGAGGCGGGGCAGCGGCGGCGGCGGGGAGAAAAGAAGGGGGGACTCTTCGTCCGGGGCGTGTGTGGGCTCAGCACCATCTACCTCGTCCCTCTCTCCTCCAGCGGTGCGCTGATGCTCTGGCCTGCCCGCACGGTGTACCGGTGCGGTTGGGCTGGAAGCAAAAGCAGACTCATCCCCCTCTACTTCGTTGGCGAGGGAAGGTGCGAGAGTTGACGTGCGTGCCCTTCGTGAGTACGGGGATTGCGTCGCGGGCGTGTGGGTGGACGCCTCCTCCAGCGGGCTGAGCCCCGACTGCTGCGCCTCAGTACCATCCACGAGCCGCCCAGCACCTTCCGCATTCTGAGGTGCGAGGTGGGAGTGTGACCCGTCTTTGCGGTTCTCACTGTCCATTATGGCGGCTGTGCTGCCTCGATGCAGGAGAGAAAAAATATAGAAGTTGTGGTGTTCAACGCACGAGGAAAAATGCGCTAGCCTAAAGAGCAAAAAAAAGAAAGAGTTTGCGGGATATTTTTGGCTACTCGTGTTCCTTTGTGGATGCAGGGTAGCAGCGGTTGTGCTTGTTAGGACTTAAAGGGATTATATAACAGTGAACAGATGGCAGTGACGAGTAGAGAGGCGTGTGACTTACTCAGCAACTGCGCTTGATACGAATTGTTTTTCTCGCTGCACTCTGGAATCCAGATGTTGAAAGAGAAGAAGAGAGGAGAGGAAATTGAAGACGCGCAGACCACGAAGAAGGAGGGCTGAGGAGACAAAGGGATGGGAAAGTGAACGAAGAGCTTTCACGCCTCACCTTGCCTCATGCAAGTGAACAAAAGTGGGAGAAAGACGGGGCTGTAGTCGACGTGAGCAGCGAGCCAATGAGTAGGGCGATGAAGCGACCGCATTCGCAACGGTAGCTCCGACAGCGGTGGATGCAAGGTTCTCATACGTCAACGGGTTGGGGCTATCCACCACCATTCCCTGTTGGACGCTGTTCGAAAAAAAATTTCATCTGCAAAAAAAAAAACACACACATAGCATATGACACAAAAGGAAACAACGCAAAACCACCACGAATGACAATGTAAAAATCCAGCGGTGAGGAATATAGGCAAGGCATCACAGAGAGATGCCGAGGGATACACGCGTGTGCGTTCTTACGTAAGCGTAATAGCAGAGTAGCAAAGAGGGTGCGACACAGCCTGCAGGGGGCGAATAGAGGAAAAAGAAGTCAACAACAGAGAAAGAAGTAAGCAGGAGTTACCGTGGGGAGAAAAGCAACAAACGCAAAAAGAAATAGTTCTTAGGGAAGGTGCTTGTTTTTTTTAAAGGAAACTTGTGAGAGTGCAAAGGAGTTTCGACGAGCAAAAGAGAGAAAAGGCCGCGGGAGCAGCGGATCCATGATTGCGGAGCCATATGCACAGAGAGAAAAAAGAAACTCAAAAACAGAAGTCAATACGGTGCGATACACTTCGGAGAAAAAAGATTCCGGTTTGGAGTTGACGCCTGCAACGCACCACTACTACTAGACGCAGACACGCACAAACACACATACACCTAAACGCACACAGAAAATAGTGAAGACCGCAGACACATGCATCGGCGGGTCTCACCAAAATACACTCGCCTCATCTGAGAAGAAGTCCTCCGTGACGTGCACGCAGAATCGGTTGCCACGCACGCGCGGAGCGTCGCTCACCGGCGACGTAGGCGAGGACGGTGAGTGAGAAGACGGCTCTGCGACAGCGAGGCAACGCGGCTCCGGCATCGCAGACACCTCCTTCTGCTTGTAGTGCGCTGCTCCGTAGAGCACCTCAGACGGGACGTCGAACTCGGCGCCATCGCCATCCGCGCAGCCGCTGTCGTCGTCCCCGCATTGCCGCACCACCGCCTCTGCGGCGAGACGGGCCAGGCTGATCACCTGCACGGCCCCAAGCGAAGCCTCCGGGCGGTCCACGAGGTGCCACTGCCGCAGATCGCAGTACTGCGCCAAGGGGAAGAACATGTGTGTGGGTGCGCGGAAGCCGTTTGGCACCGTCGCCACCCCTTCTGCCGGCGCCGCCGTTGCGGCTGCGTGGTGCGGAGGAGGGACACTGCTTTCCTCCGTGTGAGGAGGAGAAGCCTCTGGTGCTCTTCCTCCCCGTAGCGCAGCTGCTGTGCGTGTGGGGTGCATTGTGGTGCGGTGGAGCGGGTCGGTGAGGTAGGCTGTGAGGTGGGAGCGGATGGGCATGCCGGCGGTCATCCACACCGCGGCGGGTGCGGCCCGGAACGTCTCTTGCGTAGCAACGGCGGCTGCCACAGGGCGAGAGGGGGAGGAGGAGACGGCAGTGGCGTTCGAGAAAACACCGCTGTTGGATCGCCGCGCCTCGTCCCTCCCTTCCTCCGCAGTAAACACGCCATTCATCTCCATCTCCTCCTCTTCTTCTTGTGCCTCTCCGGAGCTGCTGGCGGTGGTTGTGGAGTGGTGCAACAGCACCTCCCCTCGCAGCTCGTGCAAGGCAACAAAGAGGCCGCGGCTCTGCTCGGGCTGCAGGCGGTTGTACATGCGAGAGAAGCTGGGGACCCAGCAGTGGCCCCCACCCTGGCTCAGCGGCGCGCGGCGGTAGACAACGATGTCAGTGGCGGGGTCGGCGTAGGGGCTGTCAAGGAAGACGGGAGGGGCGGGGCAGAGGCCGCGTCCCATTGCTGCAAGCTCCTCCGGGGAGGGAAGGGGGAAGCCACGGGTGCCGTAGCGCCGCTCATGGGCACGCCGCTGCCGATAGCGGTGGAGGAGCTTGAAGCAGAGAAAGTTGAACTGGTAAGAGAGGCCAAAGAGGCAGAGGAGAAGGATAAAGAAAACCGTCACGACGATGGCCCACGGAGGGAATCTGCTCGAGGCACTTCTCGGAGCTGCGGTGGTGGTAAGGAAGGGATAGTAGGTGACAGCTGCTGCGGTATCAACCAGGTAGACGTCGAGCAGACCGCCCTGTGTGCTGTTGAGGGGTGAGTTCTGCCTCATAGCGAGAAACAGAACCTGGTGAGCTACAACCACACAGAGTTAAGGAAAGACGTTAGTAAGGGGTAGGACGCACTGCATACCTCTAGATCCTCGCACACCTGTGGTTCGATAGCGCGACGTTGTGCGTGTAGTTGTAAGAGTCCGCCGCAGTGATACAAGCTAGGCAGACTGCAAGAGGGAGAGCGGCGATGAGCATCAGAGTAGAGGGCAGAGAATGGAAGGAAATGAGAGAGGGATGAGACACTTCTTAGCAGAAAGCTGCAGCACAAACACCAGTGGACTTTGTGAGGCACACCAGCTTTATTTTTTAGGAGCGTCCTTTTATTTATATTCTTATGTGAGCGTGTCTGTGAAAGTGAATGATAACGCATCAAACTCGTCATTACTCTCTCTCTCTCTCTCCTCCCCCATTCTTTCTCTTTCACCAGTCTCGGTAATTGAACCAGGGTACTTAATTTAGTGTAAACAAAAAAAAAAAACGAGCCCTCTTTCCCTTCGAAGCACAAAGAATCAGGGAACTGTTGCTGCCGTACAATTACTCGGCGCACAGTATAAAGAGGGGTGCCATCATTCACCTGCTCAACGTCCTGCCGGAGGGCAGCCACCTCCTCAACATCGTGCCGCTGCTGGGGAAGCACGCCCCCAACTACCCGGTGCTAGGCGACCTCACGGTTCGGTACAGCCAGGAGCAGGCGGTGGTAGCGCGCCACCTGGGCACGGGTTTGTTGACCTGCCTCTTGTAGTACCGGATGGTTGGGCCGCGACGCTCGTCGATCCACCGCAGCCCGCAAACGTGCATTCCATCTTGCCGCGCAGAGCCCACGCCCGCCTGCCTCAAACGGACGCCGAACGCGCTGCTCCGTTGCAAGTTGTGAAGGTCGCCACCATGGACTTCGACCGCGTCTGCACGCTGCTCGCCTCCGCGAAGCTCGAGCGCGTGAACCACATTTGGAAGCTGCTCCGAAGATGCCCGCGCCAGTTTTGACTCTCTCGACGCAGATGGACCGCAGAGCGCACACCTCCCCGAGACCGACATCGCTGCCTTGTACAAAGCCCGCATCCTGGAGCCTTGTACCGCCCCGGCTCATACACCTTCGGATCTGCCTTCACGGTGGTGGAGGAGAAGAAGGGCACGCTTCGCCGCCGTTTTATATTATGGCCGAAGCAGGTGAATCAGTGGCTTGAGGACCAAGGATACGCGAGCGCAGTCGATCTCAACACGCAGCCGTGGAACCTGGTGTTGGATGAATGCGGCGGTGTCACCGACCTGACGACGTCGTTCTTTCAGGTGCCCGTCCCACTCGACATAAGGCCTCTCTTTTGCCTGCGCGGTGCAGACGGCCAGGCATACCAGCTGACGGTGCTACCCATGGGCTTGAGCGTCAGCCCTGAGGTGATGCAGCTGATCACGGCTGCTCTTGCGGGCCACCCTCAGTACGCCGCCACACCCGCCTCCGGCGTGAACGTCAATGTTTGGATTGACAATACTCAGCTGACCGGTTCTCGGAAGGCAGTGGAGACTGCTCTCGAGCGCACCAAACGCCTCGCAGAGAAGTTTAACGTCTCGTTGAACCTCGATGAGACGTGTGTCTCCTCCGTGTATACCTTCGCAGGCGTCGCCTTCGACCACAGCGCGCGAACCGTTCGTCTGGGCGACAAGACGCACCGAAAGCTCCAAGCGAACTCAGTGGAACACCTGACGGTAGAATAGCTCGAGCGCCTCATGGGCCGCTTGTGGTTTGCTGCCCGGGTCCTGCGCATCCCGGTCCATCGCTACTGGTGGTTATTGAAGGCGACTCGCTGGCTCTTATCGCAATGGAGCCGCGGCATCATCACGGGAGCAGCCCCGGCCACCCTCGGAGCGAGCGCGCAGCAGCAGTGGCACGAGTGGCATGACTTGGCGGTGCAGAACGCGCCGAGGCCGATTCACCGCCGCCCCTCCGCGCCGGGCCATATTCGACCTGTAGACGGATGCTACCCTTACGGGCTGAGGCGCTGTGTGTATTAACAGGAAAATGAAATTGGCAGCTGTCACGGGAAGCCGCTGGGGCAGAGACGCTACTAACATCAACGCAGCCGAACTGCGGGCAGTGCGAGCAGCCCTCACCCTGTTCAGGCCGTTCATGGAAGCCGGCGCTACAGTCCAACTGCATACAGACAACACTTCCGCACTCTCCGCATTCAAACGCGGTTTTTGCGCGCAGCCACGCGTTTAACGCCGAAGTGTTTGACGTCTTGGCAGAATTCCCATACAGGAATACTGCCCAGTGCATCAGGAGCGCCGACAACCCTGCTGACAAACCGAGCAGAGACCCAAACTTTCAGACGACACGGGCAGACACGCGACATGGGTAAGGGGCAGAAGAAAGGCAAAGGTTTGGCGGACTTTGCACTTTCGTACCAGTAGATACAAAAAGGAAAAATAAATACTCGTCCAGTTAGTAGGTTGGAGTTAGTGAGAGAGAGACCGTATAAGTAAGGTCCTTTTTTTGGTAAAGCGATAAAATTATTTCCCTCCTAAACTACCTGTACAAATTTTACTCTTCTTTTCCCCCATCTACCTCTCTCTTATACGAACGGCGAATGAAAGGAATTATTCACTCGAGAATCCGATCGTCGACCTCGAGAACCTCTGCTCTGGTAGGGATCGGGTGGGTGCCCCCACGAGTCCGACGTGACTATGTGGGCCACGACTGCTGTGTAGTTTGTGTCGAACTCGAAGAAACCGAGAGCTTGGTCGGTCTGGTCGTGAACACGCAGCCCATGTACCCGTTCCTCGAAGTCCGGGAACTGACACTCCATTGTTATAGGTCCCGCTTGCGTGACAAAGAAGCACGCTGCGTGGATAAACTGGGAGGTCGTGGACATGGTGGCTTTGTGACGACGAGAGTGTGAAAAGGGGATAAAACCTTTTTTTGAGAACCTGTGATAGGAAAAATGGAAGAGGGATGAGCTTATGTTGTACACAAACCCTTTAAAATCTCTCTCCTTTTCTACCCCCTCAGTCGGTCTCCGCTATCGGGTCCGTTTCTTCTCTTTTTCCCACCATCCCACCCCTTTTCCAACCCCTCGAGGTGGAAAAGCCCAAGATGATGAGTCTGAGGCAAACCTCCCATTCGTGAGTATGCAGATTGTGAGTTTTTCTCCCGACTGATTTGATATGCAAGCTTTCGTGAAAACTACAAACAAAATTAAATAATGAATTTCTTTGGGCAATCGCTGAAACAGATCAGCCCTCTTCTGATGATCCGCTAAATAAGGACATAGTTTGTTTACTCACTTTCTCTTCTTCTTCTTCCTATTACACTCCCTTTCATCTTGCGTTACATATCGGAGTCGACAAAGATTTTGCCTTACAGGATTACTGCCCAGTTCATCAGGAGCGCCGACAACCTCGCTGACAAACCGAGCAGAGACCCAAACTTTCAGACAACATGGGCAAGGGGCAAAAGAAAGGCAAAGGCTTGGCGGACCTTGCACTTTCGTAGCAAAAAATACAAAAAAATAAATAAATAATCGTCCAGTTAGTAGGTCGGAGTGAGAGAGAGGGAGAGAGAGAGATCGTATAAGTAAGGTCATTTCTTTGGTAAATAGATAAAAATACTATTTCTCCTGAATTTTGTGTACCAATTTTCCTCTTCCTTTTCCTCATCTACCTCTCTCATATACGAACGGCGAATGGAATGAATTGTTCACAGTGTCCACCTGAGTGGAGGAAAAAAGAGAAACACAAGTTTTGCTGCAGCTTCCTGGTGTCCGACTGCACTGAGCTGCCTTTGCGGGTGTGTCCACACGCGCAGCAGTGTGCAGAGGGGAGAACAGGAAAAGAGAGAGAGAGCCAGGTAGGCAAACTCTTTCTTCATGGTCCCTCCAGTGTCCACCTCGGCGGAAAGTCAAGCTGCAGGAGTACAAGCACCCGACAGATGAAATATGTGAGCCGTGGAAGCTTGCTCGCTTTCGTCGTTGGAAAGAACAGATCGTACCCACAAGTCCTCTTTGCCTCTCTCTTTCACTAACTAATTCTTTTTTTTTCTTCAGTAATTCAGCACAAAGTCCACACACGGTACGCGGAATCTCATCAGCGATGCACTTAAGCGTCAGTTCGACGAAGTAGCGAGGAGGAGTACCCACAAACCACCCTGAAGGCGAAGGAAATCGCATCCACTACTCTCTCTTCCACTACTGAAACTCAGAGCATTAGAGCTCTATGCAGTAAGAGAAGAGAAGAAAAAAGGGCTTCTCCGCAAGTGGCTCGTGCCCCTTTACGACGTCATCCGTGCGGCTTTTTTATCCGTCTATCGGCTGCATCACGGCGACTCACAGTATTAAAATAAAGAGGCGACTTAAGAAAAATAAATAGTAAATGTCTTACCTTGACTTACAGTATTATAATCTCCGCTACACAAAGGGAATGAATGTAGGGAGAGATGGGTAAAGGAGCTTATAAAAAGCAAGAGAGAGAAAAGACTAGCATGTGTACGCGCACATAAACCCAATGTTCACTGCCTTACTGCTGCTTGCACTCCTGCTGGGGCGGCTGCGCACCACCGGCGGCACCACGACCGCGACCACCCGCCGCACCGCCGCCACCGCGCTGACGGACAATGTTGCGGAAGTTCGAGCCACCGGCCTTGTCGTCCTCCTCGCTCTCCTCCTCGTCCTCGGCGTCATCGTCCTCCTCGTCCTCCTCGTCGCCGAAGCCGAATTGTTCCCGCAGCTCCTTGCCAGTCTCCACGACGGCTTCACCGGTGTAGTAGAAGATGGCCCGCGGCACCACCGCCTCGAGCAGCGCCGTGCCCACCTCCACGTCCATCTCCATCTCCTGGTCAAAGAAGTCGTCCTCCTCATCTTCCTCGTCCTCGGCCTTCTCGGTGGGCGGGCTGAAGAAGTTGAAGAAAGACTCGCAGGGCTCCTCGCGCTCCACGATGCGCATCTGCCCCGACTTCTTGTTGCGCTGCTTCTTCTGCTTCACCGTCACCGTCAGGTTCTTCTTTGGCGACTTCCAGTTGATGGTGCAGCCCACCACATCGGCAATGCGCATCTCGCCGTGGTCCTCGTCGTACTCGGTGTGGTACTCCTTCGTGAGCGTCTCGTTGGTGAAGTACTCGTTGGGCGAGAAGTAGAAGACGAGGCGGTCGCCCTTCTCGGGGTCCTCGTCGACGAAGGTCTTGCGGATGTCCACGAGGTGGCCAAGCGCGTCGCGGTCCTTCTCCGTGATGAGTCCGTTGACAGCCTCGGAGTTGCCCATGGCGGTGAGCCAGAAGTTCGGGATGCCGCCCGAGGGGCTCGCCGCGGCCTTGGCCAGCTCGCTGTTCTGCTTCGCATCGACCGGGTCCACGATCTTGACCCCTTTCTTCGCCGCTGGCTTCTCCGCTGGCGCCGGGGCAGCAGCAGCCGGGGCGGCGGCGCCGATGCGCGTCATCTCCTCGGCTGTGATGTCCCGCTTGCCGGTGACGATGTCGCGGCGGGCATCGAAGATGGGCATGCAGGCCGCAACGCTCTCCTTGGTGAGGGCAGCCAGCTCGGCCCGCATCTGCGCACGCACCGCGTGGTAGTCCTTCAGGAGGCCCTGCAGTGCGTAGATGCGGCGGCGCTCGGCCACCGTCATCTCGTTCATCACCTCGACAAGGTCCACCCGCGCGGTGCTCGCCTCCGAGGCGCTGTCGATGTCCTTCGCAGGGTCGGCGTGGACCTGGGTCGGCATGGTGGAGTGTTGTGTGGTGTGGTGTGTGTGGTGTAGAAGAGAAGGAGGTGTGTGGTGTAATACCGTTGAGAAGGGAGAGTCGATTACGGGAAAGCAAGGTACTGTGTGAAGTGACGGGCAGCGGACGTGAACAAACAAGTGTGGGTACAAAGTTGGGTGTGGTGAAGCAGAAAAAGGCAGATGAGAGAAACGAGGAGTTAAAAAAGAAGGAGGAGGAGGTAGGACAGCAGACACGACGGAAGTGAAGCTTCAGGCTAGTGCGGTGGCAGCGATTTCACCACCACACGCAGCCCCTTCTTTTTGTTGCGCTTCGAGATCACTCATGCGAGAGAGAAGGAGAGAGGTACACGCGCGCTGCCTGAGTGTAAAAGTCTCGGTCGCGGCTACTGTATCGAGAGACTGCGCATCAGAGGAAGGTGGCAGCGACCTGTCTACACAAGAAAGTCGAATTACTTTTTTTTTTAAAGACCAAATTATGAGTTTTGGCCAAAACATAGAAGAGACGGAGACAAAAAAAGAGTAGAAGACGGAAAAAGAAAGAGCTGACTCACTGCGGACAAATTTTTTGTTTTACCATTGCGGCTTTGTACTGAGAGAGAAGAAAAAGTAAACCTTCAGAGAGCACTACATTAGAGCAAGATGAAGCGTTGCAAGCAAGTTTCAGGAGCCTAAGGATGAAGTAAGAGATCAAAAGTGCCACGGCGTCCATCTTTTTCTCTTACTCCCTCCTCCGCCTCTGAAGCTACTGTCAAGGTAGATTCCCAATCTGCTTTCTCTTTTCATCGTACAAGCTCAATTAAAACGAGGGTCTGTAGCCGTTGTGCGCGTCTTCTTCAGTGTGTTTATGTGCACTGCTTCTCCCTTTGTGTGGATGCGCAGACACACTTCATCCCTCGCACACTACCTCAAACGGTAACAGGCGAAGAGGGTGCAGTGCAGTCTCTACTATTTAGGCAAACTGACTGAAAAAACGCAAGCAGCATCGGGAACACGTGAGGGAAGAAAAGAAAAGGCAACTCTGCATGCTCACTCAAACACCTTCAACGTGGTATGTTTGTCGGGTATCTACGATGTTTACTTTAAGACATGCGAAGGTCAGAAAGAGAGAAACGAAAAAAGTAAGAGACAAACGCTCGTGTATATCAACAAGATACAAAATAAATATATAAAATGTGTATATAGGCGGGCGGTGAGATAATGCTTTAGTTTTCCATGTATTGTGCTACAGGAAAGGGAGGCATTCTCAGTGACCTGTGCGTCATCATCATCATCATTGAGGAAAAATAAGGAGAATTAGAGGTTTGGCTGGACCACCTTTAAATAGCAGCAACAGTAGGAAAGTGAGAAAATGCTGCATCACTCACGGGAAAAGCAAAAGGAAGCGCATTGCGAAGACACCAAGTGCCGCCTCACCACTGTGGTCCGCCTTCACTCAAAGAAACCACCGTGAAGACAGCAGTGTGTGCGTGTATGCTTGCTGTGAGGCAAAATGCAAAGGTGTAGCAGGCATCTCAGCAGACACATCAGCTTCTAGAAAAGCTGGTGCGTACTTAGCCACCGCCCGCAGCATAGATGACACGTAAAGAGAAAGTGCTGCATCACTCACGGAAAAAAAGCAGGCTCACATCCATTTTTTGACAAGAACAAATAGAAGCATTCCGCGTCGCTTCGCCCTGAAGTGCGTAGATTTTGCAGAAGAAAACATGAGCATAAAGAAGAGAAAAGTAGGAAAAAAGGCACCAAAGAGGTCGACTGCCGGCGCGGGGGTGTTCACAACGCTTGCTGATGCGGCTTTCCATCGTTTCTAGCGTTGCTGCCAAGAGCCTTAAAGGACAGCGCGAGAGAGCGCCGTTTGTTTCAGCAGCCATAAACGAAAAATGATGAAAGAGTGTCCCGGCCGGTGCAAGAGAGAAAAGGAGAGAAAAGTAATAAAAAGGAAGAATACAACAGTCCCTTGCCTCGTATGCGCAAAGGGTGGCGAGGAAAGAAAAAAAGAAGAAAAGATATACCGGAAAAAGAAAAAAGAAAAATAGAGAAGAAATAAAGAAAATAACAAAACAAAGATAAAACTGGAAAAAAGAAAGGGCGACAATAATAGAGAAATTATGTACTTCAGTGTCAACACTGAGGTACGCGTATCTGGTGCCCAGAAACCATTCATTTGAAAAAAAAAATTATTCATATAAGTAAGAAAAGCAACGAGCACCGCGGATATTTTCTTCGTGTCTCTTGACTGTCTCCGCTTCACGCTAGCTTTAAGACACTTCACCGTGCAACAAACCCACGCCCGCCCTCGGGTTTTTTCGAATAACAATAAAGGGAAATGAAGTGAAGATTGAACACACGAGTACAGATAAAGCTGCGCCTGTATGATGTACAACAGGTCCAGCTACGCGGTCGTGTGCCGAGGCAATAATAAACCATTCGTGAATATGACGCTCCGGCTCTCTCCTCAGCAGCAGCGGATGGAGAAGGAGAGATAGAACACCTGTAAAGCAAACACAGCATCGCTGTTTTTCCGAAAAAAAAAAGAGATGATAAACAAAAAGACGTAAAGAGTGCACGCAGTAGCCTTTGAGACACCAAGCAATACCATGTTACCGCGACACCTCACAAGTACGGTGTCGGGGTGCCGTAAACGTCCTCGGAAAGGGTGCGACGGTGCAGCAGCGCCGCCCGCCGCGTCACCCGCTCCTCGGCAGAGAGGTGCACCGGGTCCCTCGCAAGATCGTCGAAGGTGTACGGGCGGCCCGGATGGGGGTAGGTGACTCGCTGACACGCACTGCCGTCCCAATGCACCGCCCGCGCCGTCTTCGCCTCCGTCACGACCCGCTCCCCAGTGGGTGTGCAGACCACCGGCTGGCGGCACTGCTGCGTGGCGACGGCATCACCAAGCGGCACCACTGCGTGCACAACAGTCGGCACCACCACCCCCGTCGGCACTGCCTTGCACATCTTCTGCAACACACGCAGCCGCAGCTGGAAGACGGCGTCGATGTAGTCCTCCTGGGGGATGCCGCGGGTGCAGAAGACAGAGAGGAGCTCGGCAACACGTTCGCTCGTCGTCGTCGCGGGATCGACGTCAGCGCAGACATATTCGCCATCGGTGTGCGTCGTCGTCCCGTTGATCTCCGCCTCGTGCAGGAGCATGTCCGCCACGTCATCGAGGTGGACGAGCTGCGGGGCGTGGGGGCTGCCGCGTTGCCGGCGGAGGTACTGCCGCTGTTGCAGACGCAGCTGCGCCACCTCGCGGCGGGAAAACATGAAGTTGTACATGTCACCCTGTGGGGCGGCCACGTCCGCCTCTGATGCGGGGAACTGCGGCTGCGTGGGAGTGGCGGGTGACACGACAGGAGACAGCCGGGTAGCCTCCCGCTGCCCGTAGAGGCGGTGGATGGGTGGGGGCAGGACGAGGTTGGTCTTTACCACACGCTCTTCGAGGAGGGGAGCGAGGAAGCTGCTGCTGCGGAGGCGGCGGAGGAGTGAGGGAGAAGGGGACGCGCGGGGGCGATGCCGCGGCTGCTGTGCTTCCACTGTCTCCTGCCGCGGTGTCGCCTCACACGCACTGGCACGGCATTCTTTCTGCTTTGTCACATTCGTTGTGCCTGCAGTGTCGTTGGTTTTCACGGCTGTGCAGCCGGGCACAATAATGGTGGTGCTGGGGAAGTCGGGAGAGAAGGGTTGCGTGGGGCTCTGCTCCTTGCTGTCCAACGCCGATAGCACGGCGATGGAGGTGCGCGTAGGTGCCATGCTTCACTTCGTGCGGTGTCGAGGGCAGAACAATAATAAATTAAAAGAGGAAATATGTATAGGAAAAGATGTACTTAACAAAAAAAAAGAAATGATACTTAAAGGTGAAGCTCAGAAATTAAAAAGAGCAAGCAAAACTACCGAAAAGGAAAAGGCTTAACTCCTGCTCTTGCTCGAAGCAACACACACCCTCGGAGAACAGTCTCAGATAGTCAGTCACTCTTATGCTTAAGTCGACAAGATACGACGAGGAGAGCTATCTGAAGGGCTACGAACTATTGTTTCTACGTATATGAGTGTGGGCTGTAGCAAGGGTGAATACTTCCTTTCCTTTCGCCGTCCGTATAAGAGAGAGAGAGAGATAGAGAGGTAGAGAGGGAAGGCAGTATTTACGGAGAGCAGA
>__CfaC1_19_ position 563329 to 580132
GAAACGCACGCTCAATCGAGCAACTTGCACACGAGACGAAGATTGATAAAGTGTACAGCGAAAAAGATGAGTAGAGATACAAAGGGGGAAAAAAAAAAGAGTGATAGAAGAAAGCGCAGCCTTCGAAAAAAAAAAAACAGTAATGCGGTAATTCCGATTCGACGCAGGGACGGCAACAACACGAACGCTTCTTTTTCACGAGACAAGAACACCTCATGAGCACTGCACAACGCGCCGCGCATCCTTGTACAGCAGCCACAGCAGCGCCGTGGGCACCGCCTGGGTGCGGTAGAAACCACCAGAGGGAAAGAGCAAGTAGTGGCCCTCCACTGCAAGTTCCTGCAATTCGCAAATAGGAAGGCCCTCTGGTGTGTACAATGCATGGCACGCGGGTTGGCAGCCTGTCTGCGCTGCCGCCCGCTCCACCACGTCCGCGAAGTAGCGGTAGCAGCCGCGCACCAAGACGCGCGTGGGTTTCGCGGTGCGGGCCACTGCGCTACCAAAGCAGGGCCATACGTTAATCCAGAAGGTGGGTGGCAGGCAGGTGTAGTCGTAGAGGGGCGGCCCACAACGAGGAGAGAGAGGCGAGGAGGAGACAGCCACCAACGCCGTAGAAAGTGAAGAAGCTCGCCTTAACGGATAAGAAACTAAAGCAGACATATTTCGGTGTTCTGCTGCATCGCCGCTGCGATGACTAGCATGGGCCCAGCTATCCTCCCGCCCTCTGCTAGCATCAACCGTATCCTCCCTTAAATTCACCCAGCTAGGTGAAGACGATAGGAAGCTCTGTTTCGCTTTCCTGCGGGTCGTTTCACCACGGCGGTGGCGGTGATGTGCGGCGTCGCGTCCAACAGCATCGAAGTACAGCACCGGAGAGGCAAAGACGTTTCCCAGCAGACGCTGCGGTGGTGGTGGTGGTGGTACCGGAGTCTCAGAGGCACTACACGGCTGCTCTGTCGCTTCCTCTTGCCTTCCTCGCTCATCTGCATCACAAGGTGAGAGAAGGTGGGGGGAAGCACCAGAAGAGAAGGATGGCGGAGGCAGCTCTGCTAGTAGTCGCAGCAAGCGTTGGCGCTTTTCTTCGAGTGCCTCACGCTCGTTCGAGGTAGTGGTGGCCGGCCTATCGGCAGCCAAGGCTGAAGCAGCCTTTACGGCCACGAGCATCTGCTCCAACGCATCCCGCAGTGCTTCCTGTGCGCCGACGTTGCCTCCTCTTGACTGTTTCATGATGGAGAAGGCCGCTTTTTCAATACGAGTGCTTAAAAAAATATAGGACTTTCTGTTTGCGTACGTCTGGTGTGAGGGCACAGGAAACTCAGGACTTACAAATCCTCCTTTTAAAATTGGTGCCTGCCGGAGAAGAGAGAGAGAGAGAGAGAGCAAAGCACAGAAATAAGGACGACAACAAAAAGTAGAGCGACGGAACTACAGAAGGCAAGAATAAGGCGATGAGCATCAAGCGGATGCCCCAATGCAATCGCATCTGCCGAAAACAAGTCTGTTTCTTCGGCTTTTTATCGGACAGCGGATGCGAGAACAGCAGCTGTACCCAATCTCAATGTTCAAACAAGTCTGCAAAGGAGACCGCAGCGGAACCGAAAAGCTCGGCGCTGATACGGAAGCGCCAGGGGACTGCTTTCACAGCTGAGAAAGAAAGTCTCCACACAGTCATGAGATCTCCAAAGAACCGTCGGAAGGCGAATCGCAGTGTTGCTCTTCTTCTCTCTTACTCTCACCGCACGCATGGCTGACTCCCTCTCGCACAACCACAAGGGTTAGCGCTATGAGGTTACTCCCCCTAGTAATTTTCTTATGATTTTTTTTTCTTTTTTAGGTAAAACTTCGACAGCTTTTTTTTTCCTTTCATTCTGTGAGACAAAACCAATACACCAATAAAAATGATTAAAAGAGAGAAGAGAGCTCATGCTTGTCGTACAGGAAAAGAGAGAAATAGGAGGTCTTGATAATAGTAATAATAGTAAGAGTAAGCGTAATAGAAGACACAACGTACAGAACGCACCGCTAGCGCAGACGGAGGTGAGGCAACAACGCCAAAACGAGAGAGAGAAAGAGAGAGCAAGAGAAACCCACAACCAGTTTGCTCCTACCAATTCAAACACAAGTCAAGCCCAACAGGCAAAGAAAAAAAACCAAGACAAGAATAAGATGTCGACGTCGAAGTCAGGCAGAGAACAGAAGACAGAGAGAGAGAACCAAAATTGATAATATGTGAGTGAGGAAAAAAAAATGACCAACAAGAGGTGGTCAACACCGGTGCATATAGCGTGCCTTTTAAGAGAAAGGCAAAAGGCGCTTAGAAGAGAGAAGGAGACAGGAGCAAAAAGTAAAAATTGTATAAATGCTCTCAACCGAAGACTGCCCGCTAATAGAAGAAAAAAGGAATCGACAACAACAAAAGAACTTAAATAATAGTGTAGTCGATGATCCCGCTCTGTCTGTTCTCAAATACACGAAGAGAAGAAGAACCAAAACATGTTTTTTTTCTCAGTTACTCATGTGCCCCACCCGCCGCCTTGCAGCCCCAGAAGAAGGTACAAAGAAAAGGAAAGAAGTTGAGCTGTATAACATTGCAGCGACGTCGACACCGTCAAACACAGAGACACCGAAATCCGTTTCACAATGTTCTCATACTGCCCTTTTTTCTCCTCCTCCTATTTCTCTCCGCTGTCTCGCCTAACCAAAAAACACATCTTCTACGCCGCAATGCTCTCTGCAGCAGTCAGCACCGGCCGCTCGCCCAGCACGCTCGTGATGTCGGCCTGGTTCAGCTCCTTCTTGCTCAGCAGCAGCTCCGCCAGCTTCACGTGCAAGTCCTTGTGCGCCAGCAGCGTCTTCTCTGTGTGAAGGTAGGCGGCCTCCACCAAGTCGCGCGCCTCTGCCTCCACCTTGGCGTGCAGCTCCTCCGACCACGTCATCCACGCCCGGCCGTCGTTCTTGTCGTTTGGCTTGAAGGCGAGCTGGCCGATGGACTTGGACATACCGTACTTCAGCAGCTTCTCCATCGACAGCCGCGTCGCCCGCTGCAGGTCGTCCATCGCGCCAATTGAGATGTCCTTCTCGAAGATGCGCTCCGCTGCACGGCCACCCATGAGGACGCACAGCTGCGAGAAGAGGAACTCGTCGGTGTGCGGCTCCATCGCTTCGTCCTGAACCTGCTGCGTGTAGCCGCCCGCCCGACCACGCGGGATGATCGACAGCTTAATGACGTCCTTCTGCAGGGGGTTTGTCCAGGCCATAATGCAGTGGCCCACCTCGTGGTAGGCGGTGCGGTGCAGCGCGAGATCACTCATGCGCTGGCGGTGCTTCTTGCCGATCAGGACGTCGTCGATGCTGTCCTGCAGCACGTTCAGCGGCACCACCTCCTTGCCGTCCATGGCGGCGTTCAACGCACCCTCGTTGACGATGGTGGAAATCTGCGCGGGGGATACGCCAGGGGTGCGGTCGGCCAGCAGCTTGGCGTACTCGGCGTTGCTGACGCCAGCGATAACCTTGATCGACTCCGGCTTGGCGTCCTCGGTGACGAGCATCTTCGACGACGCCTCCTTCGCATCCCCGTCGCTCTTCGACGTCTTGTTGTCGGTGTCGCCGCTGTTGCCGCTGCCGCTGCTGTTGCTGGTACCCTTCTCGCCCTCCTTGCGCGTCTTGAACACCTGCACCTTCGGCTTGCAGTTCGGGTCACCGGTGATGATGCGGTTAAGGTAAAACTCAAACAGCTCACACCGCGCCTTCTGGTCAGGCATGGGGATGTTCACCTTGCGGTCGAAGCGGCCCTCACGCAGCAGCGCCTTGTCGATGGCCTCGGGGTAGTTCGTGGCAGCAATCACCACGATGGCCTCCTTGCTGGTCAGGCCATCGAGCTCGGCCAGCAGCTGGTTGATCGTGCGGTTCTCCTCGCTGCTGCCGCCACCGCCCATGGAGCGTCCACCCTGGTTACGCGAGCCGATGGCGTCGATTTCGTCAATAAAGACAACACAGGGTGCGGCCTTCTTGGCCTCCTCGAAGAGCTCACGCACGCGCTTCGGGCCGCTGCCGCCAAAGATCTCAATGAAGTCGGCACCGGAGCAGCTAAAGAAGGGCGTGCTGGCTTCTCCGGCAACGGCACGGGCCAGAAGAGTCTTGCCCGTTCCTGGCTGACCAGTCAGCAGGCAGCCCTTTGGCAGGCGTGCACCAAGACGGGTGAACTTGGCCGGCTCCTTCAGGAAGTCGACGTACTGCTTCAGGTCCTCTTTGGCCTCTGGGATGCCGATGACGTCCTTGAAGGTGGTGCCCTTCACCTCGGTGCGGAAGTTCTTGGACTTCATTGGGTTCATCATGTCCATCAAGCCTCCCATCGGCCCAGAAGAAGCGCCACCCTTGCCACCGGCAGCGGCAGAGGCGGTGGCGCTCCCCATCGCCTGCATGTACTTGCGCCGGAAGTACCAGATTGGCCCCACAAAGAAGGCAACATTCACCACAAGCGGAATGATCCAGCTGACGGCGTTGCCCCAGATCGGACCCGAGGGACGCACGACGCCGTCGTGGAAGCCCTTGTAGTAGTCGTCGTCCAACACCGGTGGCTGGAAGACTGGCGGCGGTGGCGGTGGCATGTAGGAATTGTACTGCGGCTGCTGCTGCTGCTGCTGCTGCTGCTGCTGTGGCTGCTGCTGGTACGCGTTGTAGCCGCCGTTGTTCGGCGCACCGTACTGCGGCATCGCCTGCTGCTGTTGCTGCGGCACCTGCTGCTGCTGTGGAGGAACCCCTCCATACATGTTAGGCTGCTGTTGGTAGCCACCAGGGGAAGGCGGGGCCTGCTGCTGCTGCTGCGCGCTGTACATCTGCTGGAACAGCGAGCCGCCCTGCGGAGCGCCGTTGGGATTCATGCTTCAAATAGAAAAAAAAAGGGGAGGAAATGAAGCGAGACCGACCCGCAGATGGAGGGAGAAAACTAAAGAGTGAGTGGGAATAATAACAAGAAAGTGGTGAATAGATGGAATAGGAGATGCCCGAGGTGCAGGTGAAGAGAACTCGAAGAGAAAGAATTCACTCAGCACAAAGAAACACGCGGAGCAACAAACAAGTAGAGAAGTGGCGCTATCGAGCAATACTTCCGATAAAGAACGCCGCCACGTGCGCAACTCCGTTTGAGTGACTGTGTGAGAGAGAGAAACAGAGAGAGGAAATTAAAAAGAGTGCTGGACTGCAATAAGAGAAAAACAGTACGGAAGCGATGCTGTGGAGCGACACCCCTACTGTGCTGCGGCACGAGGAGGATGGACGAGAGAAAGTGAGAGTGGAAGAAGATGTGAAGAGCATTGGGAGCACCAGGTCACAGAACGCAGCGAGCTTAATACATCAGTGCTCACAGAAGTGTTGTTTCTCTTTCAAACCACCAAAAAAAAGAGAGGGACGCGTAAAGTACTGTTGCCCGTCAACATGAAGCACGCAACCGCTGAGACTCATCGTTCTTCATTTTTTTTTATCTTAAGTGATCAATACACAGGTGTGAGTACTAGAAGCTTGAAAAAAAATACTAGACGAATCGCTAAAGGACTTGACCCTGGAGAAGCTGGAGAGGCTTATGGGAAAACTCTGGTTTGCGACGCGAGTACTGTCCCTGCCGGTACATCACTACTGGTGGTACATGAAGGCAACGCGTCGTTTGTTCTAGCGATGGTCACGAGGGATGCTAGAGGGTGACCAACCCTTAAAACTGCCACCCAGCGCAGACCGACAACTTCGTGTCTGGTACGCTGCAGCAGCCGCCAATACGCCACGCACGATTACTGCTCTGCCGCATACGTCGCAACAGTGCGATGTCTTTACAGACGCCACTCTTGACGTCTGGGGGGCAGTGTGCGTTGACCGGATGACCAAGCGTGCGGTCATCGCGGGCAGCCGCTTGGGCCGCGAGGGCCAACAACATCAACGCGGCGGAAACCCGTGCGGTGGACTGTGCGTTCGAGGCTTTCCGGGAGTTTATCGATAAAGGTGCTAGTGTGGACCTTCACATCGACAACACCTCGGCGCTATCGGCGGTAACGCGGAACTTCTCGCGCCGTCACGCCGTCGACGCGGGACTCACTGACGGCTATGTAGCGTTGCCGTTCCAAGTAATGGCTTTCTACCGCAGCGAAAGGGGAACTTGATTAGTGAATGGCGACGTAGCGATCGCTTTCAACCTCTCTCTTTCTCCTCTCCTCTCTCGCGTCTTCTGCTACAGACATTTGGTTCGGCTGTAAAAAAAAAATTCTTTTTTTTAGTACAAAAGAGAAAAAATGTTTTTACGAAATGAGATAGAATCAAAACGATGAATGATCCGAGACTTTGCGTCAACTGTTCCTCTTCTCTTCCCCTTTTCCCTTTTTTGTCTCTCCTGAAGGTGCCTCAGGACTTCACTTCTGACGGTAAATCTTAAAAGTAAAAAAAAAAATCATTCGATTATACACATAAAAGACATTTATACACACAACTTTACAAACAAATACGAACACAAATGTCTATCAGCTCACACCGCGCTATCATCCTCTACGGAGCGGTGGCCTTGATCAGCGGCTCCGGTCCCATGCCCATTTCAGTTTTTTCAGCCACCGAACAGCGGTACGATGGGGTTGCGGTCCTCACCACGACGAACATCCATTTCTATCCGTTCTCGGACGACTACTCTACGCTTGGGGCAGTGGTGGAACTCACCGCCGCCACGTGGGGCACGATGGGTATTCCCAGCCGCGTCGAAATTCTGTTGCCAAATGAGGCAATTCTGAACTGCATCACAAGTACGCTTCAAGCGACGCCGGAGCATCTTGCGAACCTTCGGGACGCCACGACCATGATATTGGCCAACAGTATCTTGACAGACTTTGTCACATCGTGCACGGCAACGTTCACTGACCCCACCCACCCTCCGTCGTGGGAAGCCATTGCCGCTCTCTGGCGCTCCGAGGGACATGTTGCGCGTAAACACCTCCGCGAAAAGCTTCAGGCAGACGAGGCGCAATACGCCAATTTCGCAACCGCCATTGGCAGCGCAGTTCGCGAGCTACAGGAGGGCGCCGCATCGCGAGCTATGATCGATACCCTTCAAGCCGAACTGGATCAGGTCCGCGCAGCGCTGCAGGAAAACCAAAAGCTGTTGGCCTCGGTGCAAGCAAGCGCGGCGTCGGCGACTACGCAAGATACCGCTGCGCGGGCAGCAGTGACTCAGCTGCAGAGGGACCTGAACTCCACCCAGTCGCAGTCGGCGTCCCAGCAGCAACAGCTGGCTGAACAGCTAGCTGCCTTGCAGCACAGCTTGGCTGCGGGTGCCCCGCCGGCGAGTGGACCTGGTGAGGCCCCGCTAAACTCCGCCGCCATTCTGGCGTTGGCCCAGGCTCTCAACAATACTCGACCAGCCGCTGAAGGTACGGAGTTCACCATCGACATTCGCACCTGGGGACCTCTACGAGCTCGTTACGGATCTTGGCCGGACGTCAAGGATCGCTTGTACCGCGCGTTGCACATTGTCCCAAACGCGGTAAAGCACGGCGTCCTTGAACAGGCGTTCACATCGTTCGATGCGTGGTACGACATCGTTTTCGCGCGTTGGGAGGCAATTGAGGACCTGGCGACTGCCGCCAATCTGGACATCGTCGAGGCTCTCAATGAAAACCTGCGCCGCCTCATTATTGCCTCAAAGCAACAGCAGGGACTCCACCTCAAAGCTGATGTCGCCCGCACCAACGTCGCCGCAGACCCCTTTGACATTGCTCTTCAGCGCTCGCTAGAGACAACTTACAAAACCACATTCGTGCCAAACCGAGGAATGCCTCAGCGAAACGTCAACCGCTTCCAGCGCGGCGGTGGCGGCAACAGCAGGCGTGGGGGAAACGCCAACGGCGGTCGCGGCACAGGCGCCGCCACGGCCGCCCAGTGAAGCGAGACGCCGAGCGTGCTGATGACGCTCCTAAACCGACCACCAAAAAGTACGCAACCCGCCGGTGTCGGTGTCGATCGAAGACGTGGAACGCGACGTTGTCGAGTTCATGCGAAACATGTGGAGCAACACAACGTGGATGCAGATGCGCAGCCTGTGGGCTCGGCTAAACCTCTTTTGCGACGAATACAACCTAGCACGAAACGGAATGAGCTGCATTCTGTTCGTGCACTCCCTGTCAGTGACCCCGTCGACAAAACACACGTACGTACGCTATCTCATCAACATATACCGCAAGATGGGATGGTCGTACAGTCAGTTGGCTCTGTACGACTCCGCTCTCCGATCCACCGGTGCCCTCTTCCCATCGACGCAGGCAGTACCGCTAACGCGAGCCGATGTGGAAAATATCAGCGCGACTCAGCCCCAAGTTACTGGGATTGCCCTAAAGTTAGCATGGAAAACGGCGAGCCGCTGGAACGATATCAGCAGACGGACAACCGCCAGCGTACTTCTCAACACACCGACCGAAGTCATCCTCTACTTTGGCTCCGCAACGAAAACAAGCCGGCAGAGCCCATTCCGGCCGGATTTGTTTGTGGTCATCCAAGGAAGATGGACGGAGGAGATATTTTTATACCTGCGACAACGCCTGCCTACGGTGGGGAAGGGGCTACCGCTATTTCCGATCAGCACCGAAGCCATGACCGATGTCCTTCGCCCATTCGGCTTTCGCGCGCACAGTATAAAGCGCGGCGCGATAGAGCATCTGTTTCAAGTGCTGCCGACAGGAGACCAACGGATGACTCTAATCCCTTTGCTGGCAAAGCATGGCCCCGCGTTCAGACCGCTGCGCGAACTGACAATTCGATATGTCAGCGACCAGGTAGCGATGGCACGGCACTTGGGCACCGGTCTTCTGACCTCGATGCTCCAGTCGCGAACGATTGGGCCGCTACACTGGTAGAGCAGCAGCTACCCCCCGTCATTTCATAGCATTGTCTGCCGTCGTGCGCACGCACGCTTGCCTACCACAGCAGCCGAACGCGCCGCCCCTTTGCACGTGTCGCGCGTGGAGTGTATGGACATGGAAGGAGTCATTTCGCAGATGAAACCAGAACGACAAAGCCGCATCCAGGAAATATGGGATCTCGTGGGACGCTGCTCACACAAGTTTCGCAAGACGCCACAGACGCCCGGCATCTCCACGGATGATGCGCGCAAGCTACTCGAGGCCAAAATTGTTGAAAAACAGGATGGAAACTGTTCGCACGCGGTGTACGGATCTGCATTTTCAGTAGTTGAGGAAAAACACGGTGTGCTACGACGACGCTTCATCCTGTGGCCCAGACAGATTAACGAGTGGTTAGACGAACAGGGCTATCGCGCTAACGTAGACCTCGACACGACGCCATTCTCACACGTTCTACAAGAGTGGGGCGGGATTACGGACCTAACCACTTCATTCTTCCAGGTCGAGATCCAGCCAGCCTGGCGCCCGTTGTTTAGCTTTCGCGCAGCAGACGGGTCGTGCTACCAAATGCGTGTGTTCCGTATGGGGCTTAGCGTCAGCCCCGAAATAATGCACGCGATTACATCCACCGTTGTGGGTCATCCCGCGTTCGCACGAAAACCGCAAGAGAACGTCGGGGCAAACGTGTGGATAGATAATATTCAAGTCTCCGGGCCTAAACGCCACGTTGAGCACGCGCTCGAGCGCGTAAAGCAAGCAGCAACGCGGTTTCGCATCACCCTCAACCGCGACGAGACCCAAGTGTCGCAAGACTACATCTTTGCAGGTGTCCGCTTCAATCATGCGCGACATGAGGTCTCTGTTGGCCGCAAGGCACACCAAAAGCTGCTAGACGAATCGCTAGAGAACTTGACCCTAGAGAAGCTGGAGAGGCTTATGGGAAAACTCTGGTTTGCGACGCGAATTCTGTCCCTGCCGGCACATTACTACTGGTGGTGCTTAAAGGCAACGCGCCGTTTGTTCTCGCGATGGTCACGAGGAATGCTAAAAGGAAACCCACTCTAAAAACTGCCTCTCAGCGCAGACGGACAACTTCGCGTCGGGTGCGCTGAAGCAGCAGCCCATACGCCATGCACGATAAGTGCTCTGTCGCACACGTCACAACAGTGCGATGTCTTCACAGACGCCACTCTTGACGGGTGGGGAGTAGTGTGAGTTGACCGAATGACCAAGCAAGCGGTCATTGCGGGCAGCCGCTTGGGCCGCGAGGGCCATCAACATCAACGCGGCGGAAACCCGTGCGATGAACTGTCCCTTCGCGGCCTTCCGATGGTTTATTGATGAAGGTGCGAGTGTGGAACTTCACATCGACAACACCTCGGCGCTATCGGCGATGACACGGAAATTTTCGCGCCGTCACGCCGTCGACGCCGGACTCACTGACGGCTTGGTAGCGTTGCCGTTCCACGTAACGGCTTCCTACATCCGGTCAGCAGAGAACCCGGCGGACGTCCCCAGCCGTACCGCTCCCTACCAAACGATAAGGGGAACTAGGCGACACGGGAGCTGGCACGAGATGAGGGTGTGGAGGTCCTAGCACCTCGCAAGTAAATGACCCTCAAAAAATATATATATAAATAGAGGAGGTAGGTTTAGAAGTGAAGATTGGGACAGCCAACAGGAAGACATAGAGCTGAAGCGCGAACTGTGTTATGAGATAGAGATGTACAAGTGCGTGGCAAAACGCAGATGCAAACCGCCCCACGAGATGAATCTCATACACGCACTCCCCACGTAACTTTTCCATCCCTATTACCTCCTCCCGTCTTTCTTTGGCAGTTTTTGGAATAAGATTCTTCATATACACTTTCTACTAGTGATCGTAGCGTCAGTCCAAAACTAAAAAAAAAAAAAAAACATAAATAAGATACACACGCATTAAAGAAAATGTACAAGGTGAAGGCGACACTTCGTGTTTGCTTAAAAGCAACAAATGGTCTTAGGTTTTTCTTTTTTTACGTAACCCAGAATACTCAAAAGAGAGCAAAGCAAAACAAAAAGTGTGAATGATAAACAAGTCTAGTGCTCTAAAAAAAAAATGAAAAAGTGCGAACAAAACAAAAACACCGTCGTTAACTAGCATTAATACTGGAAGAGTAGCAAGTCAAGATCCCGTTTCTTGCTTCGCGTGCGGCTTCACCTACGCCGCGCGGGGTCAACAAACGCCACCGTCGAGTCGAATGTCTCCGGCTCCGGCTCCGCTGCGTCACTGACAGAGGTGTCGTCTCCCATCTGCTCCGCTCCCGGGGGCGGCAGCGGCACGGGGGAAAAGGCAGCGATGTAGCCGCTGTTCCGCGCACTCGGGCTGCGATGCCCGTCGTCGATGTAGCAGCGTGCCGGCGTCGACACCGCGCTGCCGGCGCTCTGCCGCATCACAGTGTCCTCGAGCCGCATAAACGACTCACGGAACTGCTGCTCTCGCTTCGCCTCGGAGACGGAGGTGACGGTGCTGGCAGGGGTGCGGAACATACTCTCCGAGTCGGTGTTGAGCAGCAGGGCCTGCGAGCTGCCCATGTAGCCCATCAGCCGCCACTTTACAGGCGTCCGCTTGTAGTAGTCCGTCACGAGAGGCACACGCTCGTTCGTCTCCTTCATCACCAGTGCGCGTCGCCGCGTCCGCTCCTGCACCAGAAGGATGTGGAGGCGGTAGTGGAGCAGGACAGGCTGAAGCTGTGCACGCAGTGCCTCCGCCGTCTGCCCACGCCAGCGTATCGTGCACACCTTGACGGAGTCACCCGCAGCGGCAGCGGTGTCATCGGCCCCATCTTCTCCTGCTCCCTGCGCGTCCTCCCGCAGGCTCCGGACCACCTCCATCACCGCCGCGTTCTCCTCCGCCTCCTCCGCCTTTCCTCCCCACGTTCCTTCAAGCAGGGGGATCATGTGGGTGATGCGCTCCGCCTCCACGAAAGACTCCTCATTCGAATCCTCCTGGTAAAGACCGAAGGCGGTCATTACCGTCGGCGTCACGCTGAGACTCATTTCGTGTACTAAACGTGAAGAGAAAGGTAAATAACGTAGCCTCTAATGGGAGGAAAATTCTTTTATTTGGTGACGACCAAACGAGAGATGAGTGGCGTTCTTGCCTGAGAACGGCAAGTTGCTGTCGATGTAATCGGCCACGAATTAAGAAGAAAAAATAAAGGTGTGATAAAAGAGGTCATGAGGAAGAGAGCAGGGAAAAGAGCAGATACAAAAAGAAAAAAATTTTCTTGAGACGCAATACAGCAAGCCAGCGAACGAACGCAGTGGACCTCGACACATCTAGATCGCAGCGCGCCTTGAGCATTGGGAAAAAAAACGCAAAAATGTTTCTTTTTTTACGTTAAAGTGCTTTCTTAATGTCTTTTTTTTTGTGTAACGACCTCCGCGTATCTAGAGTCTAAAGCGCAAACAAAGCACACACAAGAAAAAAAAAAGAGAGGTGTATAGGATGATAGCGCAAAGAATCGACAAACAAAACCAGATTTCACTGCGAGCGAGCGGTGCCGAAGACGGGGACATTTTCCAGCGGCATTGCGTAAGAATGGCGAGCTGCAACTGGTGCTGCTATGGAAAGCGCGGCCTCCACAACAGTCGATGGTGTCAGAGCGGGACGGAGAGACACTAAAAAAAGCCGTTGCGCAAAGCTCAGCGAGACGCAATCGACAAAAGAAATTTCATCGCTGCCTTCGTCGGGACACAGCATCGTGCAGGTGATGCGGAAGCGACCCTCCTCCCAGTCCTCCACCGCGTGTACCGTGAGGCTGACCAGGGGGTCGCGACCACCAGCAGCACTGTGCATGAGCGACCTCCACAGAATGGCCGTTGCGCTGCCCTCGTAGCACCCCTCCGCCTCCAAGATGTGCCGCCACGTGGAAAGCGTTTGAACAAAGCGACCACTTGACGGTACATCATCGCGGTCAACTGTGTCCTCCTGCTGCTGCTCCTCTTCGTGTGCGCTTTCGTTGGCTTCGAAGAGGTGGCGCACGACTGGTGCCTGCACCGCCAGTGCGATGCGTTCGTACTCCGTCAACTCGCCCCAAGACACACCACAGGCATCCTGGCACCACTGCTGCACCGTGGCGTCTGCACTCTTGCCAGGATTCTCTCCAAGACGCCGCAAATCTCCACGGCGACGCCTCAGAGTCTCGTACGGCGACGCGCACTTTGCAAAGAAAGCGAACCGTCGCGCGTCATTCAGCGCGGCAGTGCCGGTAACGTCAAAGGGGAAAACAAGCGGCAGAACTTCAATGCTGTCGAACGCAAACGGGGGAAAGGCAAAGCTGCGGTTCAGCCAGTCCGGTGGACCGTCCTTCACCCACTCTGAGACGAGGCGCAGGCTTGGCTCGGCCCACTGCCAGAACGCACGCGACCGACGCACCCGCCACGCCTCCACCTGGCACCGTGGATGTTCGACATAGACGAAGAAGTCGCACTCCTCACAGTCGGCAATGGCAAGCTGGCCTTGTATTTGGCACATGTAGTGGAGGGGAATGCCGAAAGGGGCGTACATTGGCTTCGTGCAGTCGTAAAGAGCGCGGTAAGGGGACTTGATCTCAAGGAGGCGCACACGTCGCTGTCTTGCGGGTGGAGCTGATGCGAAATTAGCTGGTGCTGCAGCCGATGGTAGTGGGGGAGAAAAGCCGCGATCCGCATTCTCCGTTGAGGAAGAAAGCGCCATGGCCATCAAGGGAGATGAGATACCCTCGCCCGCTCTTCCCACGCGTGGCACCTCCGTCAGACCTTTCGCACTCTCCACAGAGAGCGACACGGAAGAGCGGGAGAGTGTTGAGGCCGACATCGGTGACCGCGCACGCCGCTGACTCTTGAATGGGACACGCACGGAGCAGCCGCTGCTCCGCCGCGGCACCTCCTCCAGCGAGGAGCTAGTCCGAGTTTGTAAGGTGCTGCCAGTAAGGGGGGATGCAGGAGCTGCGATTATCGATTGCAGGGCATCTTGCTGTTCAAGCGGCTTCTCGTCAGCGGGCACGTCAATCTGCCCGTCAGGCGAGCAGCCTAGAATGCGGTCCGCCGTCACAAAGAAGCCGCCATCGCGCACTCGGCACCCGGTAAGAAGTTCGTACAGTGCCCGCGACTTGGGTTCCGTGCTGATGCCGTGTGCGGTGAACTCGTTTCCCTTGAACTCCATAGCGGTGCCGACGACGTGGCGTTGGTAGTTGACGTAGTCGGAGATGCGGCCGCAGAAGCCGAGGGCCATCCCGAACTGAGAGGCGGAGAGGCCGTAGGGGTGGCTCTCCTTCCAGCTCAGCTTCTCCGGGTGTTGGGCCATTGGCAAAGCAGGCACGGTGAAGGTATTGAAGCTTGTAATGAGTGTGTGTATAGTGGCGGAGCGATGAAAAAGATTGAGAAAAGCTCCTGGGAAAACCGACGAAAAGGGAGTGAGAACAGGCAGTTGAAAACGTTTAGAAAAACATAATGACTTAAGATCAACGATCACAGGCGCTAAGAAACCAGCAGGATTAGAATCAAAAGCAAAGTCGTCTGACAACTCCTCCCTCAGCATAGAGTGCTTTCTGTGACTCGTGCGGCGGAGAAATACAAGCATACGCGCCTCCGTGATTTTTTTCTTTCTGGAAAAAAACATATGACACAAGACATCCATTGGTTAGATCTTTAGAACACACATCGGTGGCGACCGACATTGGCAATGATAAATCACAGAGGGGAGAAAGCGGACAGCATAAATGAGCGCAAAAACAAAAACAAAAACATATTATTAAAAAGTCACTGTTTAGATTCGGGAAAGAAAAAAAAAAGACATGTATTCAACACACGCTCACTCAGACAAAAGTAAACACAAAGGACAAACACTATCACCATCTCCAACATAAAAGAGGAAAAATGGGTGAACTACTCCAGCAGGCCATCCGAGAAACGATTGCAGCTGGCGTGGTGGGCCCGCGTGGCGCATTGCAGGAAGCTCGACCGTGCAGCACAGCCAAACTTTGCGGCAGAAGTCGCGGTGGTTGGTGGAGATGTGGCAGTCATGGTGGTGGCAATTGCTTCCTGCGTGATGCCATCAGCCACTACAGTTTCCACCAGCGCGGTGGTGGTAGAAGGAGCCGCAGTCGTCGTCGTCGTCGTCGTCGCCGTGTTTGCCACGAGAGACTCCGGCAGAGGGGACAGCTCGACCCGGAACAGCTCCCGCAAGGCACCGGCCCACCGCTTCACACCGAGTGGCAAAATGGAAAGCTGATAGCGTGACAGCACCTCCGGCACTCGCATCGCCCGCTCAAGAACGCGCAGCGGGTAACCCTCATTCTCGCCGTACCACCGATCAAAGTCGTAAAGCTCACGTGCGTAGAGCTGCGCACGCTGCGGCTGCGCCACCTCGCCATTGTTATTCACACCCTCGTTGCCGTTACCGCCAGCATCGTCCTCGCCGCCATCGGTGTCTTGCCACAACCAGGGCAGCACGATGAAAGATGCAACGTTGGCTCGCGTCAGCATCGCCCGCAGCATCGCGTCGAAGTCCGCCATCGACTGCGCGCTCCGCAAGGCAATGTACGGAGCGAGCAGCACCTGGTAGTTCACTGACAGGGCACTCGTCTCAGGATCGGTGTAGTAGCTGCCGTTGAAGACAGTAGCCGGCACACAGAGGAAGAGGCGTGGCGAGGCAGCCAATGGAAGTGCTGTAGTCATCACAGCTTCGTCCTCGCCATCAGCATTTGCCTCTGTTGTCGTCACAACAGCAGCAGGCGCCTCCGTGCTGGGGGGAAAGTGGTTCATGCCGGGCAGCTGCAAGCGTTCTCGCACATTCTCCGCCTCCGGGTTGGACACTACCCGCTCCACCTTGGCCGCCACCGCCTCTGCGTACGCCTGCTTCTCTGAAGAAATGGTAGCCACGACTCTGCCTGTCCCAGCCGGGGCATTGCGATCTGGCGTGCGCGGCGCAAAGGGGCGGCGCTCTACCGTGCTGTTCACCACCACACTAAAGACAAGCGTCTCGGGAAAGAAGCGGGCGAGGGAGGCGGTGATGTAGCCCTGCTCCGTCTCCACCACATCAATCACAAGCTGCACCTTGTCCACAGGAGAGATAGCCGGTGCAGCTGTAGTGGAGGTTTGGGGTGTGGTGACGGTCGTGTTGTGCAGCAGCGCCTTGTAGCGCTCCACATCGGGCTTGATGCTGCGATAGAGCCGGTGCCACATGAAGAAGAGCGCTGGTCGCTCGTCTTCGCCCCATGGAGTGAGGTAGGGGACGGAGAGGCGAGCGCCGACCTCCGCCAGCTTCACCCGCTCCTCCGGGGAGAGGGTCGAGAAGGTTGCCACCTCCACGTCGCCATTCGGCTGGTCGGTTTCGCTGCCCTTCTGGCCCGTGGGCTCGGGCAGCGGCAGTGGGGCAACGTTCACGCTCACCACAGCGCAGAAGACACCAAAGAGAAAGAGAATGAGTAGCTTGCTGTAGAGCTCGCGTCGTGGCGGCTTGCGTGTGCGGAACTGCGGCGGTATCTCCATCAGGTTCTCCACCTTCATTGTGCGGAACTTTCGATTTAAATTCACGGAAAAATGAGAAAGAGGACGTGCGCCGATCAAATCGGCCGCGGTGCGCCACAGAAAAGAATAGTGCTCACTGTCACAGGCCAATGACACGAATGGGAAAAAGTGACAAAAACAACAAAAAAAACAAAACCGAGATGGCGAGCAATTACGGTGAAGGCGGTCTTTTCCTTAGGCTACTTACGTCTGCAGAGCGGAGATACGCAATAATAATAAAAGGAAGAAAAGAAGAAAGCACTTCTGCTACCCCTGAGACAAGGGTGCGTACAGTGGGTGTACGAAAACTTGTTCTCTCCTCCACTCAACAAGCAGTCGAGTGGGAAATGAAAGATAGAGCAAAATCAAAGTGCGTATCTTACAAACT
>__CfaC1_27_ position 203487 to 219660
GAGCACACGCGCCAACTCCTCGAACGTGTAGACGCCCGTTTTCTCCATCGCGTAGCCCATCAGCGTCATCGTGTACACCGTCACCACGGTAATGACAACGAGGTAAATGAGAGACATGATGATGCCAGACATGGCGAAAGACGACGGCATTGAGATGATGCCCGCACCGAGAGTGACGGAGCCAAGGCTGAAGCAGTTGGAAACGACGCCACCGTAGGGAATGAGCCACTGCGTGAAGCGCTGGATGATGTTTTGCTTCTTTGCCGGTTCCTGGTGCGCCTCTGTGCCGTCCTGTGGCGTGATGGCACCGACGCAACCGGCGTGCAGCTTTTCCTTGTCATCTCCGTAGGGGTGGTTGTCGCTGGACTTGTTGCTGGTGATGCTGCCGTCAGCGATGCCATTTTAAAGGTAGTTGCCCTCCATCTGGCCCTGTGCTGGCTCGTTGACCTTGCTCATCGTTAAGAGAAGAAAAGAAAGAAAGAGATAGAGAGAAAGAAGAAAAAAGAAGAAAAAGAAGAAGAAATGCTCAAAAACAAAAGTTAAATAGTGAACAAAAAGATGAATAAGATCCGTGCGAAATCCTGAGTGTTGTTTGCTTTGATGCAGTCGTTGGCCTCCACGGTGAACCAGAATCGTACGGAGAGGTTAGAACGACTAGAGAAAAGAAGCGTTAAAAAACGAAAATAGAAAAGAAAACTTCAGAAAAAAAGGACAGCTTAAAGGCTTTAGAGAACTGAAAAGAAAAGCAATAACTGGAAGTGAAGGCGACTAAAACTATCAGCTGAAAAAAAGAGCGAAGAGTATCACGAACGGTGGAGTTCAGGCCGTGGAAGTGGGCGAATGATATCTTGTTCTTTGATGGCTTACTCTGGAGGAGTGATGACGGCGATAACGGAAAGAAGACATTGGATGTTGTATGAGAAGTTGGTGGTAAAATGTCAGAGGAAGAAGGTGAAGGAAGTCCTTTAGAAGGCAAGAGATGCCTGACGGAGCTACATCTGCACGTCTTCAGCATTATTGAAAAAAAAAGAGGTGTGAGCGTGTTTGTGTCGAACCAAATGCAGCAAGCATGCCAAAGAAGAGCTCATAAACAGGCAACTACGAAGTTTAGCTCCTATCGAGAGAGTCGCTTCTGCAACATTGAAGGTGTTGGCAACTCTAAATTACAACAACAACCTTAGAAAACGTCAAGACTTGACGCCGTAATATTTGCAGGCCAGTTATCTCTCTTACCATGAAATAGATGGATTCCATATTGTACATCAAGCAGAAAAGAAAAGAGAAACATGCAAAAGTGGTCACCAGTGAGTATCAGTGACAAGAACTTAACACTGCAATATTGGAAAGCAAACCACTGAGCTCCACACAATCAGCATTTGCGAGTAAATTCGTTTCCTGCAACTTCAAGAGGAATGCTTGTCCATCGGCGTGTAGGGGTAGCGGCTCGAACGGGCGGCGAACTCCTCGTTGCGGCGCCGAATCGCGCGAACTTGTCCGCCTTGTACGTCGGCTGCGCACGCTCCAGTCGCTCCAGCATCTTCGCGTTCTCGGCCGCAATCTTCGACTGCTGCTGCGCGCGTGTCCGCTGCGAGCTGACAGCCTTGTTGTGGTCTCGCCACGGCTCGCTGGTGTCTACGCCGCCCTTGGTGTTCATGATGTACACCATCTTCTCGACCAGCTTCTGGTTGTCGCGGTTGATCTCATCGGCGCGGGTCGGGTTGTGGTGCATCGTGCCAGGCTTCCGCGCGTAGGCGCAGCTCTCCGTGTTGCGGTTGTCGATGCGGCTCTGCTGGTTGGCCACGCGCTCGCGGTGCTGCCAGTACTGCCGCTCCCGATCACGCTCCACGCCGGTTGGGATGCCCTTCCTGCCTGGTTCCATTTTTCTATTAGACCTCTCAGTGTCTTTTTCTTCTTTAAAGAGGTAGTGCAGAGTTGCTGTTGTGAATAATACTGTTTCAATAGCTGCCAAAGGAAGACGGGGGAAGGTAACAAGGAAGGAAAAGTTATGTGGGGAGTGCGTGTATGAGATTCATCTCGTGGGGCGGTTTACATCGGCGTTTTGTCACGCACTTGTACATCTCTATCTCATATTACAGTTCGCGCCTCAGCTCTATGTCTTCCTGTTAGCTGTCCCAATCTTCACTTCTAAACCTGCCTACTCTATTTTACGAAATGAGTATGCTCAAAATGTTGAATGATTCGTGAACTTCGCGTCCACTGTTCCTCCTTCTTCCCCTTTTTCTCCTCCTGCAGCTACCTCAGGACTCGCTTCTGATCGGCTTTTGGTAAAAAAAAAAAAAATCACATCAATTTGCACACACGCAAGCACATAAACACACACATCTTTTCTTTTCTTCACCAAGGTTCATCAAAGCAACCATGTCGTTAGCATTAACAAAATGGTCGTGGTTTACGGGTCCCTTGCCCTCATCTGTGGTGGGTTCCGACACCCATATCAGTCTTTAACCAAACGGGCACCAGAACGGACGGAGTGGCGGCGGTCACTGACGTGGACATCACCTTCACGCCCTTCTCGGGAGATTATACTTCTTTCGGAGCGTCCCACAGCCTAACGGCTGCTGATTGGGGACCACTGGAGATATAGAGCACATCGAGGTGCTCGTGCCCAACGCCGCGATTCTGGCGGCAATGGACGGAAAGTTCACTCTCACGAGTGAACATAAGCAGAACCTCCGAGACCAGGGCACCATGCACCTGGCGAACTCGGTTTTAACGGATTTCGTCACGTCCAGCCTGGCCGTTTTCACCGACCCATACCACCCGCCCACCTGGGAGACCCTCTCCGCTCTCTGGCGCTCTGAGGGACACCCAACCCGGCAGTACCTGCGCACCAAGCTGGCAGAAAATGAGAATTTGTTTGCAGAGTTCAAGGATGCCGTTTCGGCGGCGGTGGGTGAGCTCCAGCAAAACGCGGCGTCGACGGCGCAGGTGGCAACGCTCCAGCGTGAAATTGAGCAGCTGCGCGCCCAGCTGCGTGAAACACAAAACTTCGCTGCTGCCGCTCAAGGAACAGCCGCGCGGTCCTCTACAGAAGATACGGCCGCCCGCGAGGCTGTAAACCAGCTTTACCAGCAACAGTCGGCGACCGCGGCCCAGCAGCAGCAACTCGCAGCTACGCTTGCGGCACTGCAGCAAAACCTGCCCGGGGCCGCGGCAGCCGCCGGGGCAGCGACTTCCATCAACCCAGGTGGCTTCGACCCCGCGACCTTCGCAACCTTCGCCAAATTCATGAACGAGGCGAAAGCCGCGACGCAGACAACGGCCTTCTCCGCGGACATTCGTACTTGGGGCCAGTTGCGCATGGATTGCGGCTCCTGGGAGGCCGTTTGTGACCGCCTATACAAAGCTCTTCACCTGGTTCCCAACGCCTACAAACCTCACACGGTTGACATGGCGTTCGAGTCTTTCAACGACTTGTACAATATTGTCTTCGCGCGGTGGGACTCCATCGAAGAACTGAATGACCCCTCCAACAAGGACCTCGCGGAGGCCCTGAACGGCGCTCTTCGTCGCCTCATCATTGCCGTCAAAGGCCAGCAGGGCCTTCACATGAAATCCGACGTCAGTCGTCTCAACGCCGCAGCGGACCCCTTGGACTTCGCCCTTCAGCGGTCTTTGGAAACCATGTACAAAACCACGTTCGTGGCCACCAACGCCAAGCCCCAACGCAACAATAACCGCTTCAAGAGCGGCGGAGGCTCCGCGCCGAAGGGAAACGCAAACGGCGGTCGCGCCGGCAACGCGGCTGCCCAGTGAACCGAAGCCCCCAACCTGTTTATGCAGTTGCTAAACTCCCCGACGCGGGTGCGCAACGCCCCAACCGTCGTCGACGTCGCCGCGGTGGAAGAAAGCGTGCTGGGCTTTATGGCTAATGAGAAGTTGGTGGTAAATGTCAGAGAGAAAGGTGAAGGAAGTCCTTTAGAAGGCAAGAGATGCCTGACGGAGCTACATCTGCACGTCTTCGCATTATTGAAAAAAAAGAGGTGTGAGCGTGTTTGTGTCGAACCAAATGCAGCAAGCATGCCAAAGAAGAGCTCATAAACAGGCAACTACGAAGTTTAGCTCCTATCGAGAGAGTCGCTTCTGCAACATTGAAGGTGTTGGCAACTCTAAATTACAACAACAACCTTAGAAAACGTCAAGACTTGACGCCGTAATATTTGCAGGCCAGTTATCTCTCTTACCATGAAATAGATGGATTCCATATTGTACATCAAGCAGAAAAGAAAAGAGAAACATGCAAAAGTGGTCACCAGTGAGTATCAGTGACAAGAACTTAACACTGCAATATTGGAAAGCAAACCACTGAGCTCCACACAATCAGCATTTGCGAGTAAATTCGTTTCCTGCAACTTCAAGAGGAATGCTTGTCCATCGGCGTGTAGGGGTAGCGGCTCGAACGGGCGGCGAACTCCTCGTTGCGGCGGCGATCCGCGGCGAACTTGTCCGCCTTGTACGTCGGCTGCGCACGCTCCAGTCGCTCCAGCATCTTCGCGTTCTCGGCCGCAATCTTCGACTGCTGCTGCGCGCGTGTCCGCTGCGAGCTGACAGCCTTGTGTTGTGTCTCGCCACGGCTCGCTGGTGTCTACGCCGCCCTTGGTGTTCATGATGTACCACCATCTTCTCGACCAGCTTCTGGTTGTCGCGGTTGATCTCATCGGCGCGGGTCGGGTTGTGGTGCATCGTGCAGGCTTCCGCGCGTAGCGCAGCTCTCCGGTGTGCGGTTGTCGATGCGGCTCTGCTGGTTGGCCACGCGCTCCGCGTGCTGCCAGTACTGCCGCTCATCCCTCCACGCCGGTTGGATGCCCTTCCTGCCGTTCCATTTTTCTATTAGACCTCTCAGTGTCTTTTTCTTCTTTAAAGAGTAGTGCAGAGTTGCTGTTGTGAATAATACTGTTTCAATAGCTGCCAAAGAAACGGGGAAGGTAACAAGGAAGGAAAAGTTATGTGGGGATGGCGTGTATGAGACATCTCGTGGGGCGTTACATCGGCGTTTTGTCACGCACTTGTACATCTCTATCTCATATTACGTTCGCGCTTCAGCTCTATGTCTTCCTGTTAGCTGTCCCAATCTTCACTTCTAAACCTGCCTACTATTTAACGAAATGAGTATGCTAAAATGTTGAATGATTCGTGAACTTCGCGTCCACTGTTCCTCCTTCTTCCCCTTTTTCTCCTCCTGCAGCTACCTCAGGACTCGCTTCTGATCGGCTTTTGGTAAAAAAAAAAAAAAATCACATCAATTTGACACACGCAAGCACATAAACACACACATCTTTTCTTTTCTTCACCAAAGGTTCATCAAAGCAACCATGTCGTTAGCAGTTAACAAAATGGTCGTGGTTTACGGGTCCCTTGCCCTCATCTGTGGTGGGTCCGACACCCATATCAGTCTTTAACCAAACGGGCACCAGAACGGACGGAGTGGCGGCGGTCACTGACGTGGACATCACCTTCACGCCCTTCTCGGGAGATTATACTTCTTTCGGAGCGTCCCACAGCCTAACGGCTGCTGATTGGGGACCACTGGGAGATATAGAGCACATCGAGGTGCTCGTGCCCAACGCCGCGATTCTGGCGGCAATGGACGGAAAGTTCACTCTCACGAGTGAACATAAGCAGAACCTCCGAGACCAGGGCACCATGCACCTGGCGAACTCGGTTTTAACGGATTTCGTCACGTCCAGCCTGGCCGTTTTCACCGACCCATACCACCCGCCCACCTGGGAGACCCTCTCCGCTCTCTGGCGCTCTGAGGGACACCCAACCCGGCAGTACCTGCGCACCAAGCTGGCAGAAAATGAGAATTTGTTTGCAGAGTTCAAGGATGCCGTTTCGGCGGCGGTGGGTGAGCTCCAGCAAAACGCGGCGTCGACGGCGCAGGTGGCAACGCTCCAGCGTGAAATTGACAGCTGCGCGCCCAGCTGCGTGAAACACAAAACTTCGCTGCTGCCGCTCAAGGAACAGCCGCGCGGTCCTCTACAGAAGATACGGCCGCCCGCGAGGCTGTAAACCAGCTTTACCAGCAACAGTCGGCGACCGCGCCCCAGCAGCAGCAACTCGCAGCTACGCTTGCGGCACTGCAGCAAAACCTGCCCGGGCCGCGGCACGCCGGGGCAGCGACTTCCATCAACCCAGGTGGCTTCGACCCCGCGACCTTCGCAACCTTCGCCAAATTCATGAACGAGGCGAAAGCCGCGACGCAGACAACGGCCTTCTCCGCGGACATTCGTACTTGGGGCCAGTTGCGCATGGATTGCGGCTCCTGGGAGGCCGTTTGTGACCGCCTATACAAAGCTCTTCACCTGGTTCCCAACGCCTACAAACCTCACACGGTTGACATGGCGTTCGAGTCTTTCAACGACTTGTACAATATTGTCTTCGCGCGGTGGGACTCCATCGAAGAACTGAATGACCCTCCAACAAGGACCTCGCGGAGGCCCTGAACGGCGCTCTTCGTCGCCTCATCATTGCGTCAAAGGCCAGCAGGGCCTTCACATGAAATCCGACGTCAGTCGTCTCAACGCCGCAGCGGACCCCTTGGACTTCGCCCTTCAGCGGTCTTTGGAAACCATGTACAAAACCACGTTCGTGGCCACCAACGCCAAGCCCCAACGCAACAATAACCGCTTCAAGAGCGGCGGAGGCTCCGCGCCGAAGGGAAACGCAAACGGCGGTCGCGCCGGCAACGCGGCTGCCCAGTGAACCGAAGCCCCCAACCTGTTTATGCAGTTGCTAAACTCCCCGACGCGGGTGCGCAACGCCCCAACCGTCGTCGACGTCGCCGCGGTGGAAGAAAGCGTGCTGGGCTTTATGGCNNNNNNNNNNNNNNNNNNNNNNNNNAAAACATGTGGAGCAACGGCACTTGGATGCAAATGCGAAGCCTTTGGGCCCGGCTAGACCTGTTCTGCGACGCAAATGCCCTCAGCCGAAACGAACTGAGCTGCATTCTGTTCATCCACTCGCTGCAGGTGTCCTCGTCCACGAAGCACACGTATGTCCGCTACCTCATCAACATCTTCCGAAAGATGGGGTGGCCACACAGTCAGTTGACCCTGTACGACTCCGCGCTCCGATCGACAGGCACCCTGTTTCCTACAACACCACTGCCCCTATCACACGCCCCGACGTCGCAACGATCTGCGTTACTCTCCCGCCCTCGACAGCAATCCCCTCCTGCTCGCGTGGAAGACCGCCAGCCGATGGAGCGACATGAGCCGGTTGACGAGCAGCAGCGTGCTGCGATGCGACCAGAGGAGGTGGTGCTGTACTTCGGTGCAGAGACAAAGACCAGCCGCCCAGTCCCTTCCGACCGGACCTCTTCGCGTGGTCACCGGCCGTGGACCGCGGAAATCGCAGCGTACGTTCAGCTACGCCGGGCAACAGTGGGCAAAGGATTCCCTCTCTTCCCCATAACGACGGAGGCGATCCCGAAAACATGTGGAGCAACGGCACTTGGATGCAAATGCGAAGCCTTTGGGCCCGGCTAGACCTGTTCTGCGACGCAAATGCCCTCAGCCGAAACGAACTGAGCTGCATTCTGTTCATCCACTCGCTGCAGGTGTCCTCGTCCACGAAGCACACGTATGTCCGCTACCTCATCAACATCTTCCGAAAGATGGGGTGGCCACACAGTCAGTTGACCCTGTACGACTCCGCGCTCCGATCGACAGGCACCCTGTTTCCTACAACACAAGCTGCCCCTATCACACGCCCCGACGTCGCAACGATCTGCGTTACTCTCCCGCCCTCGACAGCAATCCCCCTCCTGCTCGCGTGGAAGACCGCCAGCCGATGGAGCGACATGAGCCGGTTGACGAGCAGCAGCGTGCTGCGATGCGAGCCAGAGGAGGTGGTGCTGTACTTCGGTGCAGAGACAAAGACCAGCCGCCCAGTCCCCCTTCCGACCGGACCTCTTCGCCGTGGTCACCGGCCCGTGGACCGCGGAAATCGCAGCGTACGTTCAGCTACGCCGGGCAACAGTGGGCAAAGGATTCCCTCTCTTCCCCATAACGACGGAGGCGATCGCCGATGTCCTTCGCCCGTACGGGTTCAGCGCGCACAGCCTGAAGCGCGGCGCCATCGAGCACCTCTTTCAGGTGCTTCCCACAGGCGATCCCCGAATGTCGTTAATCCCATCGCCGGCGAAGCACGGGAGCACGGTGAGCCCTCTGCGGATATCGCAATTCGGTACATGACAGACCAGGCGAGTGTGGCACGCCACTTGGGCACCGGTCTACTGACCTCTCTGCTGTAACAGCTGAAGATTGGGCTCCTACACTAATGGAAGAAGACCTCTTTCACGGTTTTCATAGCATTGTTGCCCGCCACGCACATTCGCGCCACCCCACCGAGCCAGCGGAACGCGCCGCCCCGCTCCACGTGACGAGCGTATCTCCTCAGGACACCGATGGCATCACTCGTAAGTTGCTGCTCGCCCACTGAAATAGGACAGAGTCTATCTGGGACATTTCGGACCGGTGTCCACGACAGTTCGCCGCAAAGCAGCCCCACCCAACCATTACCACAGGTCTTCCTCTGCCAGCGTCTGTGGCCCTTACTTCTCAGCTGAGGTAACCTAGTAGAGTATGCTACGCTACTTTGTTACGGAGAAGCGACTACCGGGGGTAAGACATGGAGAGGCAGAGAAGCCAACAGAAAGGCATTTAAGCAATACCAGTTGCCTCTCTGTGGCTACAATCTGACATGTGCTCTCCCAGTAATGCGAAGCTGCATAAGACTTATTTAAACCCTTGCCCACTTTTCTTTAATGCTACTCCTACTCCTACTGCTACTGCTACATAAGAAGATCAGTAATCGTGTACTGCTACGACAAAGAAAGGATGGAGAACAACGCAGCCCCCAGCTAGTTGGCATTAAGAAAGTTGCCGCCATCGCCTCCGTTGCACTTAGCACTGCCCAGGCACGCACACCTCGGGCTTTCATAGACGCCAAGAGAAAAGAAGCCAAGAGAGTGGGAGAAAAAGAAGAGAAGAAGCAGGAAGAGGGATAGAAATGTATGTGAAGTACGTCGCAGAGGCTCCAGTTCACATTTCATCAGCGCATTAGATGTTTGCGAGGTACTTCCTGCTCAGCTACTGCACAGACGACGTAGATAGAGTAGGGGAAGAGCATTTTTCTGTGAGAATGCTGCAGGAGAAACAACTCCACAGACAGTGGCAGTTCCGAAAATTAAAATTCCATCCATTCACTACAGCAGCGTCACTGACGCGCATTTTACTCGCCGCATACTTGCGTATCTTTAAAGGTGTGTGCCCTTCGTTTTGCCAGATATATGATATACGTAGGAGCGTTTGATCACAACCTAGTGTGCTCCATTCATCAATAAAAGAAGTTGAGCAAAGAACAGAAGCAAACAGGAGCAGCCGCAATCCTTCACGCCCCCCAATGCTGCGCCATGCGTCTCCGCACTCCCTCTTACATTGGGTGCTTCACGCGTCTAGCTCTCCTTGCATCTATAAAAGAAGAAACAGAAAGGACGTGGGATGCGAAAGAGGACACAGAGACAGCGCTTCGCCGCAGAGAAGCAGACACAAGCACAGGCAGTGCAGCAGCATTCTCCACAACAAGAAAACTGAAGCGAAGTGACGCAGAAGAAGCTTATCGAATCGCAGCTGCAGAAAAACAACAAAAACAAGTTTCTTTTCTGCGCTTTACTGTTGAAGTTTGGGCGACGTCGAAGGCGGTGATGCCTCTGCTCCACTACTTAGCTATAAGGACGCTCTTTTTTAAGCTACTATGAAAACAAAAGAAATACATGAGAAAAGAAAAAGGAAGAAAAAGGATTCACGTCGAGCCGCCAACGCCGCTTGTCGTCTACAAAGGAAAGGGAGCCGTCAAGAAGAAGCTGTGAGAAAGAAAGAAAAAATGAGAGACGAGTCAGAAAAAAAAAGCACAAGAAAGAAGCAAGACAAGAAATTACTTTAAAGAAAGAAAAGAGCGGAAAACAAGTGGGTGCAGAACAAGTGACGGCGATGCGTTGTACGATCGGCAGAGAAGCATGGCGATGAGAAAAAAAACGAAAGTGAGAGGAGAAAAAAATTGAGATACGCAACCTTTCTGAAAGTTCCACACACAAGCACAATGATAAAAGACAACATCACTCGTATTCGGCGTAGAGTCTCCTGCAGGTGACGCACACAACTCTCTCATAAAAACGCTTTTTTTCTTTCTTCCTCTCCTCTCCACCAAAAGCACAGTGCCTTAAGCGAACAACACACAAAGAAAAAAAAGGTGGGTTCCTGTGCCTCCAACATTGGTGGCCGCATTCAAGAAATAAACACCGCCATGCAAGAAAAAGGACAAAGTAAACAAACCATTATGCGAGAGATGCAGATGAGCTTCTCAATGAAAGCCGTTTATCGATTAGTCTCTTCAAGAAAGGCAAGAAACAGCCCTTAAACTTCAGTCAAACAAAGTACGATACTGTCTTTGCTTGTAAGTAATGTTGAAGTCGCGAAAACATGAGCGACGAAGACTTCCTTTATCTACTCTCCTCTCCCTCTCCTCTCAAGCAGCCCACGCTGTCACCATCATCTTTGAACAGGGCTCAAACACCGTAAGAAGCGGTGACGCTGTCTCAACGAGGTGCGAGAAACCGCAGAAGAACGAGAAGAGACGGTGAGACATTTTACAAAAAGTGGTGGAGAAAAGCTTAACGGAGTACTAAGAGGAGGAGGGAGTGCTGTACGCAACGTTCGCATAAAGAGAGAGAATGGGAAAAGAAGAGAGACAAGGATCGATGCTCTGTTAATGATGTGGGCCAAGCAGCCACAAAATAACTGAAGTAGTTGCTGGTGTGTCAATGTTGCGCTTCTTGGAATACACAGAGGAACGACTGAAAGAAGAGAAAAGTGTGAGAAAAGTAAACATTGTGAAGTCGGAGAGAAAAAAGAAGAAAAATGAAGAACAACGCAAAACGGAAACACACATTGGTGTGACAAACACAAAAGGAAGAGAAGGACATAAAGAAGTGCGACGAAGGCATCTGCGTCGGTGGCACCAAAGGCGTGAGCTCCGTACGTGAGGGAATGAACAGAGACATGAGGACTCCGTCACGAAGAAAAAAAAGACTAAAGAAAGCAGAAAAGGATGATGTAGTCGAAGTTGACGCAATAAATTAGATTCTTTAGTAAATCCATCACTAAGAGAGAAAAAAAAAAGAGAAGTTGTGAAGAAGGCATACGCAGGCTCGACGCTCCGCAAGGCTACCCGAGACAAAAACAAAAGAACTAGAAAAGAAATGATCGACAGCATGCACTGTATCCGTCGTTCTCTTCCAAATAAAAAATAGAAAAATGAAAGAAAGCGAGAGGCAAGGAAAGAACACAGAAGTTGTAATGTGAAGAAGCATAAAAGATAGAAAATAAAAACAGCGGAGGATGAGACTGCAGTTGAGGAGATTAGTGAGAACTTAGAAAAAAAATTAAGGAGCCCTACGAAGCAATTTAAAGGGCAGTGCATATCAGTCAAGTTGTTGAAGCGCCGCATCACACGACACAGAAAAAAAAAAGCGAAGTTGAGAATAGACCAAAAAAAATAGCTCTTTCCCGGATGCGCGTTAATTGAATGATTGCATGGGGAAAAAAGTTGTTAGAGGTCCACTTTCTAACGCGTTCACATCACAAGAAAATGAACCTTAAAAAAACAAAAAGAGGAAAAAAAAAGAAGCACATACATGTGTCCAGACAATCGCACACACAAAAAAAAGAGGGCGTCAAAACTTTTTGCCTTCCTCTCACAGCCAGAGCAAAAAAAGAAAAGCACATCGACTAAAGCATGCGAGCCTCTTATCAAACACAAAAACGCACGCCTCCCATCACCCAGCAGCAAAAAGGCCTTAAAGAAAATTATAATTGTCCTCACAGAACACACACCGAAGACAGCAAAGTACATCAAAGCAGATCAACGCGTGAAAATATGGTCAAAGAGCTGAAAACAAATTTAGTTTGTTTCTTACGTCCATACTCAAACCTATTGTCGAATAAAAAAAATAAAGAAAATGGGAAACAAATGAACGAAAGAGAGAGAAACAAAAAGCTTGTGAGGAAGCCCCACATCAACGTAGATACATTAACTCCAATAAGGAAAAAAAAAAGAAGGATGCACACTTGTCAGAGACGGCCAGAGACCATTCCAACGCACATGTTAAGAACAAAAGAGAGACACAGCAGAAACATTGCAAAGCAGCCATCACTGCTGGAAACAAAAGCAAAGAAGAAACAGCAACATGTCGGGGAAGAGCACGAAGTGGGTGACGTGAACTCGGGCACAGGATCCGTTTTGAGAAGAGAGAAGTTTCTTTCACATACAGGCATCGATTTTTTCCTGTTGTGTTACTCTGCGATGGGTGAAACGCATGACGGCCACCTAACGCAGATACCTCTCTCTCTCTCTCCTCCAACACTCGTGAGGCACGTCGAATCCTGGCACACACACAAACACACAAAAAAAAAAATAGTTATAAGCGACATCAGTCGGCTCCTCACTCCTCTTTCTATCCCCATCACCGCTTGGGAATCACACAGGGAGCACACGAGCCGACAGAAGAACAGAGAAAGAATAGGATAATAAAGGGAGTAAAGGAAGGGAGTACAGCTGCCGCAGTAAGGTACTGCAAAAGAAGTTCGACGGCGAGAAGCTGCTCAGCACACTGCATCGACACCGCTCACCGCTCGGGTAAGCAGGCAAAACCAGTTTTTTCAATAACTCAAAGGTAGTCAAAAATACACATACACGACAATACAAGTTGGACGAGCCGAGTAGAATAGGAGCAACAACAACACTCGGTCAAACATTTAAAACGAAAGCGGTACATGAAAAATAGAGAAAGAGGAGTAAAAAGGAGACGGCAGGGAAAAAAAAAAAGAAGAGAGAGAACAAAGATACTCATTTGTTGTTGTTAGTCGATAGGGCGAAAAAAAGATGAGAAAGAGGAAATAAAAAGAAGCACGCATACAGGCAAACTAACAGAAAAAAAAAACAGCAAAGACACATATTTAGTGTGTTCAAAACAGTAGGAGACAATACGCGCTATGCAAGTACTAAAAGGAAAAAAAAAAGACGAGCCAATGAAAAAAAAAAGGCAGGCGTACACTTGGGGGAGAGCGGGCATCTGGGAACCACAAGGTATGAGTTCTTCTCCGCCTCTCGTATCCCCATTGCCTCACACACTCCTCAAGCACCCCAATAAACAGGAGTGAGACGCCGTCCGCCAAACGCCCAAAACTTTTTCTCCGCAAAAAAAAAAAAAGACAACAAAGAACAACAAAGAACAACAAAAAACAACAGGAAGAGAAGATGGTGGTCACCTCAGCTGCCGTGTTCGTCGCACTGCTCATTGGAGGGCAGTGGCACAGTGTCCAGCGACCCCGCGCGCACCCACATGCGGACCTGGTGCCCCTTCGGCTCACGGAAGAGGCGGCCAAGCAGCGGCGTTCGCTGCGTTGGCGACCCAGTCGGCGAGAAGGACGAGGCGGTGCCGCGACGGGAGACGGAAGAGAAAGCAGAAGAGCCGCTCCTCCCACCAACATTCGCGCAGACGGCCGACGTCGCCCGCCTGGGACTCGGCACGTTCGCCTCCTGCACGTTGCCACCACTCGACACCTGAGGGGACAGCGGGGGCAGCGAAGCGCCAAAGCAACGCATGGAACTTCCATTTATAGAAGCAACAGATGCATTCGGTGGCAGGTTTGGAATGAGGATGGGTGAGGAGGGGTGCACAGGTGTGTCTCCTGCTTGGATCAGCGATGTGGATGGACGTCGCCCGCTCTCCTCCAGCGCCATTGGCTCGAGCGAGGCCTGCCCGTCCTGCGCCATGCGGTAGAGGTGACGCGGCACCGGTGCGGGAAGTGCCACGAACGGCATCGACGACTGCGTGAAGGAGGCGTTGTTCACGCCAACCGGCTGAAAGTTTGGGTTGCAGAGGACGTCGCTGACGCTGGCAGCGGTGTTGATGGGCGTGGTGGTCATTGCGGTATGGGCAGAAAATTGTCGGCGGCTGCGCGAGCCTTCGCGAGGGGACCGTGGGGTTGTCGGACACGGCGCCACCACCTCCACTGAGGAGAGCAACGCCTCAGCCATTCCTGATGCCGCTGCTGCTGCTGAATTTGCAGAGGCGCTGCCCACGGTGAGGAGCGAGAGAGCGGGAAAGACGCCACTGATGCCCCCGCTGACGTGGGAAGAGGAGTCGGCCATCAGAGAGCCGTGCGGGACACGCTTCCCCCGCGTCGACTCCTCTGCCGTAGTAGTCGCAGGAGTCGTAGAAGGCTTGCGGAGGTGGGCGGTGAGGGAGACGGGCGGGCCGAGCGGAGTGGACACCGCGGTGTCCTGCAGAGACGTGCCATTGCGAGATTTGGAGTTGGAGCGAAGACTCGCACTGTGCCCACGACCACCACCACCGCGGGCGGAGCGGGCACTGTGGCTGCGCACCGTGTCCAGCAGCCCCACAAAGGCAGGAAAGTGCATCAGCGAGCGCGGCTCCTCTGGCTCCATGGCAAAGCTGGCCTGCGCCGTAAAGCCGGTGCCGACGGGGCTGCCAGTTGGCGTGCTCACCGTGGCGTTTGAGAAGCAGCGGCTGTCGGACTGGGTGACGGGGTGCAGGCAGTGGCTGAGGAGGTGCTGCGGCAGGGGAGCCGTCGCAGCCGGTGCCGTGTTAGGCAGCTTCAGCGAGGGCGACGACATCAGCTCGTAGGAGACAATCTTGCGCAGTTGCCTGTCGTACGACTCAACAGTTTCGACACTCTCCGAGGCATCGCTGCGCGTACTCGCGTCAAGACGTGCGAGGCGCTGGCCTTGCGGACGGCTACCATTGTGGCGGTGATCCTTCGGCGACGAAAAGCGCGAGCTGCTGCTGTTGTCTTTCGAGCCTTCCGCCGCCACGGTTGCCGTAGTGTGCTCCGCATCTTCGTCCTCCACCTCCTCCGCTGCTGTTGTTGCTGTGACGGCAAGGGAGGGCACACCATAGAAAGGCTGCGTCGTCTCCAGCAACAACTCATCCACCATCATCTCCTCCTCCCGCTGCACGCAGGAGCCACGCGAGACGAGCTCGGAGGCTGCCTCCGACGCCGTCAGCGGGCGGGCCGCAACGGCGAAGGGTGGCTGCTGCTTCGCGAGGAGAGAGGGGAGGCTGTGGTTGGGCAGCAGCTGCAGTGTGGCGGTGCGCGGCACTGGAGGTAGGGGGAAGGCGGCCGTTGTGGCCTCGGAGAGTGCGCGGGAGACGGCGAAGCTGCTTTGGTGGCCGCAGGCGGTAGAGAGGACAGTCGGCGTGGTGGCCGAGGTGGTGTCGAGCGACGCGGACTCGGGGGAGAGGGAGAGCGGGCGGGACAGCAGCGCCGCATCGAGAGCCTCGAGAGGCGAGTCCATTCCTGTTTGCTTCTGGTCGTTAGTGGGGAAAATGTGGGACGTTCTAATCGTTGCTGTCAATAATTTACTCCTGTCTGACGCTGAGAGAGCGATAGTTATCTGTGCAGTCGAAGCGCAAACCGCTCGCTCTTCTCCGTCCCCTCTTGCACTAATGGAACGGCTGAGAGAGGCTGCTGTATTCAGTAGCGTCTGCGCAGATTTCCAGAATGGGCTGACGGTGCTGCTGGGCAGTTCGGTGCTACACGCAACAAAGAACGCACCTTTTCAGCTTTAAAAGCCTTTAAATGTTCTCAAGAGAAAAGGAAAGAACGAAGGACAAACTGAGATAGGTGAGAAAGAGTCTTTACAGCCCCCCAATGACGGAGCAGGCGTCGCAGGGAGAAAGAAGAGACTTAAGTGAATGCGGTGGGGTGTAAGGGGTAGAACAAGAGAGGGGACGAAGTGCCGAAACAACAGAAGCAACGCAAACTCGGCTCTAACGTCCTTCCCGGTTGCTCCTTCGTTACGACAATTGGAATAGCAGGAAGATTCAGTACAGCGCGAGGGGGGAAGAGCGAAAAGAAAATGAAAAGAGCGGTACAGGAAAAGAGAAAACGCGGCGTGGACAAGGAGAAAGAGAGGGACAAAGATCGACGGTAACAACGAACCAGAAACAATAAAGGAAATAAAATTGAGAAAGAGAAGAGAAAAACGGCGGTTATTTGATAGCAGGAAGACAAGAGACAATAGAGAGCCGTAAGGGAGAAAAGAAGAAGGAGAAGAAGACTC
>__CfaC1_27_ position 901155 to 917727
[truncated: 2,647,074 more chars]
