# Supplementary material for: Study of VIPER and TATE in kinetoplastids and the evolution of tyrosine recombinase retrotransposons
Source: Mob DNA. 2019 Aug 5;10:34. doi: 10.1186/s13100-019-0175-2 (PMC6681497; doi:10.1186/s13100-019-0175-2)
Supplement: Supplementary file 9 — Sequences. TATE copies analyzed in all species are provided together with the flanking region (TXT 2700 kb) [file 13100_2019_175_MOESM9_ESM.txt]

- TATE copies identified in all species are provided together with the flanking region.
- Sequences are identified by the scaffold ID and position of start and end. 
- Note that if TATE copies were located in the end of contigs (less than 8 Kb from end), the end position indicated in the sequence head will not be the real one.
- For information about species see additional file 2 (positions in contigs may be aproximated).


>__CYKH01000290.1_ position 1 to 12261
TATAGGAGCTGTCGTCGACCGAACCGCTCTTGCACGACATACCGTCGTGAGGCGTGGGACTCGGGCCACCCATTGTAAAGAGAAGGATATATAGGAGCTGTCGTCGACCGAACCGCTCTTGCACGACATACCGTCGTGAGGCGTGGGACTCGGGCCACCTATCAACCAGCGAGCGAGGTGCGAGCGGCAGAAAAACTGCGGCGACCTCTGTGTAGGTGCGAGCAGGTAACCTAAAAGGTTACGGCGACCATACCGCTTGGTTGTATCCGTTCTCTGTTCTCTGttctctgtgctgctggttttGGTTTCCCCTCAAGAGAGGGTACTCACAGGGTTCGCCGCGTGAAGGCAACCAGGCAGACTTTGAACCCCAGATGAAGAAATAACTCTGACTCAGACCATCTCACACGtgcttcagctccttcaagaacCCCAAGGATTCATccatcatcgacaccaccCAGATCGAGCAAGCTTTCCAGCAGGTCTTCGAGCACACAACATGGCTCAACAATCAAGtagtgcagctgcagcaggagaaAGTTCCTCTCGAGAAACTTGCCGCATCCGTCCGTGAAGGCCTTGGGAAGATCAAGAGCCAGGTAGGCCGCGCTCAACGCCTTGCCGTCCCCCAACCTTCCTACCGACCTCGGTCCCCTTCGCGCACCTCCGCCCCACGACGCGCATCCTCTGCGACTACTCGCTACCGTCGTCCCCGCGGTGGTGAAACCTCGGAGTCAAATTTTTAGCAAGTCCTGTCAGCATCCACCAGGACGTTAATCAAAAAGTGATCAATCGAGCATCGATCCCGCGTGTAGCATCGGCATGGCCAGCGGCACGTCTGGGTCCAGCGGCGTCGATTGGTCAGCAGCACTCGCACTCCCGCTCTCGCCCGGCTCTCGACTCCGACTCCCGCGCACCACCAGACGCTTCCCCAGCAGCGCCCCCTCACGCAGGCGACGCACCTGGCTGCCTCTCCTCCGACGAGATCGACTTGATCCTCGGCACACACACCCTTCTCCCAGCTAATGCCTTCTGGCGACTTCACCAAGGCACGCTCGACCTCGAACACATCCGTCGTCGACTCCAGACCAACGGATTCACCGTACTTCACACTCGGCACCACTGGCTTCTTCTGCGCATCTCTGGCACCCACATGCATGCCTACGACTCCGCGCAATCGAACCCTGTCGCCCGGGACCTACACGTTCTTAGCCGCCAGCTTGGCATGACAGCGATGACACTTCACCCCtgtccacagcagcttcgtggCACCAACGAATGCGGCCTCTTCACCATTTTGAACGGcctgcttcttctccatGGTCGCGACATCCCGCCCCGCACTGACCGCGTCTCCTTAGCAGCGCTTCGTGCGGTCTTTCCCGACCCCGCTGAGATCCTCCGACTCGGTTGCTCAGCCTACAAAATTGacgcccccaccaccatcggctgGCGTCATCAACCCTACGCGACTGGCGGCACCTCCCCAGTCGCGCTCAGTCATGACACCACTGTCCGCTCAGAAGCTCTCGACCGCCCCACACCCCCAACGCATCCCGCATACAGGCACGCCCCCtacggtggtgctcgtcTCGGGTCGCCCCAACCGAGCCAACTTCGACCCGGCGGAATAGCGAACCCGATAAACGTTGACGAAACACTcacaagcagcgacgaccaCACCTCGGTGGACACGGCCCCGGGACCACACCTGGACGTGGTCGGGACCACACCGGCGCCAGCGCACGCAGTGCATCGCGTTGCAATACTCGGATACTCCGCGCAGGTCCAGCCCGTCCAAACGAGCACCCCGACGgtcgcacagcaacgatTGTCGACAACCGCTACATCCCACGGGACACTCACGGAGACACGGTTAGAAGACACGACCACACGCGACGACGCGCTGTCTGAGCTGACGATTGCAGAGGAGCGATACGCCAACGCCCTGCGAGTCGCGGCCCACCACGACGGCCTTCAAGGGAGTGACCTGGATCACCTCATCGCGATGGCCAAAGCCGAGGGTACGAATGACGTCAGTGTTCTCTCTGTGGTAGGGCGCCGCCCAGTACACCTTACACGCAACTATCTAAAACCAATTCACGTGGGTGCTAGCGACAGCGGGCATTACTTTTTACTCTACGTGGACAAACGCGGAGTGACCTACGTGTTCAATTCGATGCCCTCATTCCGCCCGCACGAGTCCCTTGAGGCGATCCGGACAATAACCGGATCGGACCCGAGCCGGGCGATAGACATTGGCCCACAGGGCACTGAGGAATGTGGATTCTGCGTCGTCAATGCTGCACGTGAGCTCCTGGGCGCAACATTCATGCTACGGGCCCCACCGGGTCACCTACGCGCCCGTTATGCGCCGGACCTCGTACAAGCCCGGCTCACCGACCTTGAGGCAGCACGTGCCGCCGTCGCATTGCTTGCCTCGCAAACTTTACACGATGAGCAACGCCCCGCCATCATTGCATCCGCGACTCCCGCACTTCCTGCAATGGTCGACAGCCGGTTCGAGTCCATCCTCAAGACCTTAACCACCGGTCAGCGCATCCGTTGCGACTTCCGCGAGCGCACGGACATCGATGGTACCTCGCACGATATCCTTTCTTGGACAggcaacgtcaccaaacCATGGAACCGATCTCGCCGCTGTGTCGAAGTTCTTTGGGATTCGGGCTTACCGTGCTTCTCCGGTCGGCGTCGAGCTGCACTTCCCGAAGCCGACCTTCCAGACCCTCTCTGGGAATACATCGCGCTCACGGCCGACGTCGCCCCCGATACACCCTCTCAACAGATCCCAGCGTCACTACCCGCGGCACCGCCAGCTCTGCCAGCTCCCACGTCCCCGCCTGTCTGTGTCGCCCCTGTCGCACCTAGAGATTCTCTGTTACCTACGGTACGGCACACGTCCACACAACCGCCACCTCATTTCAAGGATTGGTGGCTCACCCCGCATGCTTCGGTTCGCAGCATGCTTCAGAAAGCGGCTTCCAAAGCCAACGCGCTCGTCTGTATTACCATCCTACCGGACGCCGGCACACggcacgacgatgacatcgccATTACAGTCATAGGACGAGCTCGCGTCGAAGGATCCGACACCCTGCTGCAAATAACACACCAGAGGTGCGCGTCATGCGGCTGCTTTGGCCAAGCCGATATGCTGGACAACGCTAAACCTCTTCTCATCCCTATGCCCGCATCCCACTGCACTTATTATTCGGCCCGCGTTATTGATTCCCTGCCTCCATCCGAATGCAGCTGCCAAGCAGACGACGCCCTCGACTGCGAAACCTCCCATGGAGTAGCCTCCGCGGACTTTATCAGAGAACTGGCGCCAGATGCCTCTCTCGGCTTTTCCACCAAGGACAACTTGCGAGGCGAAGTCTGCGCACGATGGTTCATCCACCATCAGAAACCTGCTTTCGTACACACTCTTGCTTGGAAGCAACTTCATCCCAGTACTCGTGCAGGGCATATCCGGTGGCTCAACAGGCTTAAAGAGATGCCTAGACGCTACCACACAGCACCTCTAGGTAGTGCCGCCGTGCAGTTGGTTCTCGAAGAGGCACGTGACAACCACTGGACCTCATGGTCCACAATCGCCTCAGCTCTTTCGACAATCGCATCGGCGCTACGACACCTTCCGCAATACACGTCGAACACACAAGCCATCGATCTCAGCACAGACGTCTCATTTGCCTCTGCCGCAAAAAGAGCACAGCATCTTGCACGAGTTACGAAAGGTCACACCCAAGCGGAAGCACTCACCGTTGAGCAATACGACGCAGCGTTATCAGCATGCAAGCAACCAGCCGTTCGACTCTTCTTGATCCTGGCATGGGCGTTCGCCGGCAGAGCAGGCGATATCCGCCAAATACGCGGGCACGACGTTAGCCTCAAGGAACCCCCTATAGGTTCGAGACAGATGCTCTCGGTCACATTCAGGCGAGGCAAAGGAGCCGCTTTCTGGGGGCCCTACACCATAGCTACTATGGTTGACACATCCACCATGAAGGCCCTCCTCGACCATATTAGAGAACGCGGCAAAATAGTTGATCTCTTCACCGACGCTGAACAACGTACTCTCAGCGGATTCATCCGTCAAGCCGGCGGCCATGACTTACGCAGCATACGCAGAGGCCGCCTTCAACATCTGGCAAATCGCGGGGCCTCCACCGAGGAACTGCGACTGCTAAGCGGCCACAAACGCACAGATACTTTGCTCAGATACTTAGGCTGGGGTCTCTTCTCGTCGGATAGCAAATCAGCCGCAGAACGCCGGGACGTCCTCGACCTTCCCACGTCCCAGAACCCCACCGGAGGCGGATCAGAGGCGGACCCCCTcgcaccagcaccacgcaAAATGGGCAAATACTCTGGCTACTGCGGCTCACAAGGACGTCGAACACGAGCTCCTCCAGTCCCGTTCCGCACCCCCAAGTCGGAAGACCTGGGCATCACCCACGCGGACGCGGCTAACTGGCCCCTCAAAGCCAAGGACATTGCCACACTCGACTGGACTCGTGTCTCGCACGCcctcggcagcagcgccaaaaGCAACGCCGCCCTCGGCAACCATCTCATTCCCGCATCAGATTGGACacgcatcgacgacgctcTCACGAATATACAAAAATGGTGCAGCGACGCGCCCCTTCGCGAGCACTCAGATGGACGGACTTTCGACGTTACGGAAATTCCCCATACCAAGATCTCACGAAAGGACTTCGACGTTCTGATGGGGAGCAAGAAGACCACACCTCTCCGTCCGTCCGACGTCATTCGAGGGTGGTGCAACGGGTATCTCATACCCCAGCCCAAACGAGCGCAACGCAGACCCGTGTGGGAGCCGTGCGCCAACCGCTGGGAGCTGGCCGACAAGCCGGAAGCCTCCTACCCATCGCGTCGCGTACGGCGCTACCTTCGACGTCACAAGCTGGTTATGGATTTCGACTTCTCCCAATTCTTTGACCAGTTCCCGCTCAGCATCGCCTCTCAGGAGTTCTACGTATGCAAATATCTTATAGACGACGGCTCTACGGAGCTGGTAAAACTCACACGACTACCGATGGGAGTCACCTTCGCGCCGGCCATCGCCCAGACCCTTACGGACGTCCTCATcgcccccctcctccaaaTCCCCGACATCCGTGTATTCACTATGATCGATAACGTTCGCATCGCGGCCGCATCCACACCAGCCCTAAAGCACGCCGTCCATCTTTTCCTCGACAGGTGCCGCGCTGCAGGTGTCATCCTCAACGAGCAAGAAGACACGGCAGGCAACTCCATCGCGATCGACGTCACCGACGACAAGGCTCTCGAACAGTGGGCCCGCACGCCAAAGATCTTCCTGGGAGAGTTACTTAACCCAGTGTCAGGGAGCATAAAAAACGCACCCAAGAACTTGCAGAAGCTCCTGGCCGCGTGGCTCCGTATCAGCTCCGCGGGTCTACCCGCGACACCCCAAGCGGCCACATCCTCGACGTCACCGCGTACGGCGAACACCTCTCCGGTCACACTACGTCATCTTATCTCCGTGATATCCCTCATCTTCTGGATGATCCACACACACGACGTTCACTTATCGTCGGTTCACTCGCTCCTTCAGAGCTACAGCAAGCTCTGCACACGCGCATCAATCACAGGCTACGACTCGCTCGTCGAATACCTAGACCCCAACCTGGCGCACACCATTCGCGAGTGGGTCGACAAGCTACGCGTATTAGACGACGAGGCAAGCCCGGGGTCCCCCATACCCGTCGAACCCGCTCCACCTAACCTGACAGACGACCACTatgacatcgtcatcaattCGGACGCTTGCCGCCTCGGCTGGGCGGCCTTTGTCACTCGGCGTCTCGCCGGAGAACAATacctcctcaagcagcgttgGCGCGCCGGTTCCCTCACACGATTCGACCTCAGCACAGTATCAGAACCCGTCGCACTGGTCCGCGCTCTGTGCTGGGTTCGCGAGCAACCCTGGTACACTCAATCGCTTCGCGTCCTCTGCATCACAGACCACGCCGCGCTTGCCACCGGCCAACGACGTTGGTGGGACCAGCAATCTGGGTTCTCTCTGAACCCTTACCTGAATGAGGCCTTTCGCCTCATCAATGAGATGGATGCAATTGTCTGTTTCATCGACGGTAGTTTAAACCCCGCAGACTCGCCCTCGCGCAGCTCGACGTTAGGCGTTTGTGGGGCGCccctcaccgccaccatgTGCACTGGCCAAGCCCACTTGGTCCCGCCGCTGGCCATGCTAGACTACCCACTCCCGCTCGCCTCGTCCGCAGATGGGGCTCGGCTAGGGCGATGGTCTTCATCGACAATTACAATGCCCAAGATGATGGGctaacaacagcaagatTTGAAGCATCCAGAAACAAGAGTACGCGGGGGAAGGGATCCCCAAAATTCAAGACACGAGAAATACGAAACAAACTCGAGTAGCCGAATGCTACACCGCAACACAAAGGACTATTATCAATGTATCAACGATCGCGGGGGGTAGGGTTTTGCGCCTGTGCCGAATACCCTTTTCTTGTGTGaacccctcctcctccgacGAAGATATAGACATTTACCTTAGgttctggtggtggaagttgtTTTTTCCCGCTTTTTGCTTGTTCTCTTTAAAGGAAAGCACAATGCTGGCACGTGGTGTGgtttcgtgttttttttaatGTGTACATGACTTCGGTGTGCTATCCTCTTTCCGCACTGAACCTGTAAGTGACAAGGGCTGCGACATGTTTGTTCATACGTTGGAATCTTTGAATAAGTTTTTAGTTGTGCGTGCTACCCGCTGTACGCCGTGTCCATTTTTCCCTCGGTCGGGTTTAATGCCTCTGTGGTGCCAACGCGTTTCCACTGCCGTGCAGTCGAGTTGGCCAGTTTCTCCTGTGAAATTCGCGGTGGGTATCTGAAAACCGACGCCTCAGATTCAAGTCGTTGCCGTCTCTTGACACCAGTGATTCACTCACAAATCGCAGCCATACGAATCAAGGTGATCTGCTGTGATGAAGGTTGCAGAATCAGAACACAATGAAATTTGCTGAACTGCTTCCGGCCACAGGCTGTTGTTCCACTTTTGACAAGAGGAACTGTTCTCGGACTATGAATGTTCCTCCTCTGCTTTTTCCTCTGATTATCTCCTTTGAAGCCACTTCAAAATTGTATTTCTCCGGTGGTGACACAAGCAAGCGTGCGGTCGCTTCCTTGTCTTGGCATTCATCCGTTGTCCTCCAAGAGTGCGTTCTccctgcaggaggaggcccggatgcggtggcggcgtAGACGGGCGCCCGCAAAGAATAAAAATCCGACGCACAGTGAGCAAATGTACGCATGCTTTTTATGAGCACTCACACGCTTCGCTGATTTGCTCTGCCGCAAGCTGCAAAGATCCTATTTTCTCGAGTAAGAAACAATCCCCGGCAGGTCTGGGAGCAGCGCTTTACTGCACTCACTACACCAGTAATTGCGTTGATACTTATTAGTGGTTGCGAGCGTCCCGTTTGTGTGAGTGGTCCAGGCTGCCACCTTGAACTTGGTTTCGCTACCGTGTGTCTAAAGCCATCtaactaaaaaaaaaaatgaagccTCTTTGTACCCCTGTGGCTTTGTGTCGGCCATTTCCTTCCAATCGCTGCGCTTGTATGCATCGGGTCGTTGTGTCCAATGATGAATCAGTCGTATATGTTTCTACTGTTGTGCTAAGTTCATTGCTAAATCTACTACTTGCAGCAAggttgctgcttcttcaaaaatAGATCCTAAAGAGATTGTACCAATTTCCAGAAggttgctgcttcttcaaaattcacaaacacaaaccaaACGACAAAGGAAGGATCAGTAGGTTCACGAAGGTGTATAAAACAACCTTCTCCCACGTGCCCTTCGTCTCCTGGACGTAGGGTGTGTGCCTCGTCTCTCTGCTCGCTTCTTTGTCGTCCTTGTGTCTGTGCGGTTGTCACAATCCAGTTCGTTTGTACCCACTATTTCCACTGTCGTCGTTTGTATTCGACTGCATTCTTTGATGTCGGACTTCCGATTGTTGTCTTGATTTTTGCCATGATCGTCCCGAGAGTCACCTTTCCTTGCGCCCTGTCGTCTGCCAATGCCTCCTGCGAAGTAGGAAGTACGAGTCACCACCTTCCTTGAGTAAATGTTTCCAATTCTCATTCCTTCCCAGAGAACAAGAACTGCTCTGTTGTTTATGTCTTTGCGACTCGTGATGTCTTCGATTTTCTTGATTTGTCTGACTGTGTTATTTTATGTCGTGTAAATAGGATGACCTTTGGTCCGTAATACAAAGATATTTCTGTGTTGGACACCGGTCGCCTGTGAGTGGCCTAGCAGAAATTGATTTGCCTCGACGTTGATTGCCGGTAAGGGCGCTTCGACCcttttttgagttttttttgaaaattcTACTTTGTGTGGGATTGTGGGCCATTCGATGGAACGTCGGGAACATTGTCTGGGCCGCTGCCACCCATTTTTCGGCCACCTCGGACCGCTCTCTGCTGTGGTCATACACACACAGTGAGAGGTCTAGCAGAAGTAAATACTCGTGGGGTTGAGGGGACGGCCGCGGTTGCCAATAATCATTGCAATCGTCGAAGGGAGCGCATCTTTGTGGTTGGTCAGCTGTGTCGCCATGTCTAAGTCCCTGAAGGTAGTTCCTCCAGTGAGCATACTCGAGATACTGTACTCTCGGTTTTGGGGTTTGTTGAGCGTCGTTGAACCGCGGCCGCTCTTCCCCTCTAGATACTGTGTCTACCGCCTTACAAGGTTAAAACTGAGACTCTTTTCGGCGTTATCGCAATGTCAAACACACAAAGGAATGGCTCCACTTTTGAAAAGAGGAACTGTTCTACTATTAATGTTCCTCGTCTGCTTTCCTCTGATCTCATTGTATCCATTTTCAAAATTGTATCGTATTTCTCGAGTGGTGAAACAAGCAAGCGTGTGGTCGCCTCCTTGTCTTGGCTTTTGTCCGTATCTTGGCGTTGTGTACTTGTACCGGAAAACTAAGGTGTGGGCTTCTCTGTGTGGTGCCCCTGATATCTTGTTCTTCTCCGACCACGTCGTTGGGTGTTGTGTCTAGTGACAACCCTTGAACTTTTTCGCTGTCCACCCCGCCCAGTCGCGCAAGTTGCAACTTTGCGCCGTATGTCACATTTAGATCGCGGGTGGTTCCTTCTGCGTGACTGGCTGCAGCGAATGTCGCCTTGCCACGGACGGCGAAACGGTATTGCCGCAGCGACCCCGCAAGTTCTGGAGGCGAGCAAGCCGGACCCCCATCGCGTCGATGCACTGAGCAACTCTGTGATCACGCGTTGAGTCCGATTACGGAGACTTTTTGATTTTCACATTTTCAAAAAGTTGGTGAAGTACAAAATTCTCCATTTCCAGATTTGAGTCCAAACGAGTGAGGGGTTCAATACATCGTCCTCAGTGCGACATTGCTCAACGTTTGCCTGGGCGCCGCGCCAGCTGTGGGCACTGGCGCTTCAGGTGGCCAGCCTGATGGCAGGGAAAGCACGTCATCGTGGATTGTAGCACCGTCTCGAACGCTTCGATGGATGATTCGGAAAACTGTGATGATGGGGCTGGAATGGAGTTTGGTCTCGGTTTTTTCCCTGGTGCCTTGACGATGGCTAACATGTTTCGCTCAGGGTCGACGTCTGCGTTTATTGAGTTAAGCCACGCTAGGTCGCGGGCGACGTCTTCTTGGACATCTGCGACGAGCTCGTACACCGCCAGGATTGCCTCCGCAGCGGTTGTTGTCATCCTGTAGTGTCCGTTACGACCGTCTCCTGTATAGCTCGTTCCGGCGACAAAAAACGCTTGTCGGTCTTGTATTGCGGAGTTCTTGTTATGCGATTCGTGTGCGCGGACCGCCAGTAAGGCCGGCAGGGGAATCCCTTCAGCTGTGCGGACGAGGAAACGGTTACTCACTTCATGTGCAAATACGGCGTCAAAGAGGGCCGGCCCCGCATCATCGATGCCGTACACGTGCCCCCACTTTTTCTGGCCGGAGGAAGCGGTTGGGTGTAGGCCTTGGCGATACAAAGAAACACCGCCCCCTAGAGTGCATTAGGGGGGAatttgtgtgtgctgttgCGGTCCATTCCCAAATCATCTTTTCCACCAAGAATTTTTTGACGGACGTCGTGGTTCGCTGATTGAACTAGTAGCAGCAAAATCTCTCCATTCACACCGGCACTGGTGTCCGCCTTCATTTCCCCGCCTGTGTTGGTGGCTCCGCTATTATCCTCCCATCCCTCTGCCCTATTTTCCCCTGGTTGTCTCACCTTTTTTGAGTTGATGCGTCAACTAAAAGTAAATCATCGTGTCGTGCCTTTGTTTGGGTCGCCGATCCAAGAAGTGTTGATCTTTTTCAATTGAGATTCCTCTCGACGCTGTTGGTCGCCTCGGTAACGTCAAGTCGAACTTCAGCAACTTCCCGTGTTCGCTTGCTCTGGAGGTCTAGTCTTAGAGCACCGCCAGTGAAAGTCAGACAAATTCAGCTTCGAAGCAGCAAGCGGCCAAAACTTCAACGTGTATACGTTTATGGCCTTCATCAGTTTCCTCGGTATGTTCCCTGTTGGAATCGAGCAACGTAATTTGCCAGGAATCCGGAGAACTGTCTTGTGTCTGGCCATGTAGAAGTTGAAACGCTTTTGGTCCGGTACTAATTCTCCGTGAAATTCCGCCATGCTGCCCAACCGCTGGCAACTGATAGTGAACAGCTACCTGTTTTAACTTGCCAGTTTATGCTGAAGTCCCTTAatgctgttgtgtttttttattattttgtCGTCATCGTATTCTTcgtgtgctgtggtggctgaGCTTGAGCTTCAGCAAGCATCTCTCGCAACTTCGATGGCGAGCGTCGGCGTCTCTGGTCAGCAGCTTGTATTGCGGAGGAGAGCTGTAAATACAGCTCTTCTCTGTGTTCGTTCACTCTCCCAGTGCAATACTGGATTGGAGGTGCTGGGGATCCAGGGGGGCTGTGTGGACTGTGTAGGGACCTCGCACGCGGGCCCCCTTCCCGCGGCGGAAACGAACTGACAGCGAGCCGTCCTCCTGCAGGATCACGTCCTCCTTCGCCAACTGCAGGATACATCCGACGCGTGCGGCTGTCGCCCAGGCCAATGATCGCTGCTGAGGTAAGGAGACACGTCTCCGTCGAGACCACCTTCCGTACCTCGGCGGGGGACACCGGGACGGGCTGCTCGCTTGATGGCGTCCATTTCGAGGCCATGTTCATCAAATCGCTGGTTGTCGAGTGCGTGTACACACATGCTTCCCCTTGTCTGCGCCTGACGAATGTGGTCATTGGCGGGACCGGGCAAAGGAGGTTCGCTAGCCTCGCACTTTGCGCATTTGTTAGGCTTTGGCTCAACGACTTGCGTTTCCATGCCACCCCCTCACATAATTCCCCTTGTTGTCTGCGCTGACGAATGTGATGCCGCCAATTTGAGTATCGGCACACTAATCCTGATCACCAATTATTCTCATCATGATCATATGCGCAAGCCAGGTGTGAGCACCTGCCACTCCCATTTGTCCTTACATTCCGTGGTCATTCTGTGCGGCTTCCTCTGGAATCTCCTTCCTATCGATGGTAGAGGTCCGACGGTTGTTGGTTTCGCCGATCGCCTAACGCTTTTACGTGTGCAGGCTTAAACAtatgttgtttttttttacgacAGACACTCTTCCTGCACTCCATGAACATCTCCCGTAGCTGCCGTATTCTCTCCAGCATGTGGTGCACACAAGAATTGTTTGCACGGAGTGCCGGGAATCGTTAGGAGGATGGAAGCTCACGTCTCCATTGTGCAGAATGATGGTCCGGATACCCCAGAGGATGCCGACGCCCGTGCCCTTCGTAGTTGGATCTGTGGTCACTACTTCACTTACTGCAGTAACCACTGGGCGGAAATTATCGCCGATCCATCTCCAAAACGCCTCAGACAGTTCATCTCGCTTCTGAGGATTGGTTCGTCACGATGGCGTTTGGGCATTGGTGTGATAACTCTACCCTTACCACATGTTCCTTGAAACGCTGTGTCAAGCATAATGGCGCCTGTGTTAAGACCTGAAAAATAAAAGCAACTTGTCTCGAAGCTTCCCCCAGGTCAAGGTTGGTCAACACATCATAACTAGCGCACGCCATTTCTCTTTCCaccctcctgcagcagtcgGCT
>__CYKH01000240.1_ position 1 to 10728
GCAGCTTCGCGGCACCAACGAATGCGGCCTCTTCACCATTTTGAACggcctgctcctcctccatgatcGCGACATTCCGCCCCGCACCGACCGCGTCTCCTTAGCAGCGCTTCGTGCGGCTTTTCCCGATCCCGCTGAGATCCTCCGACTCGGTTGCTCAGCATACAAAATTGAcggccccaccaccatcggctgGCGTCATCAACCCTATGCGACTGGCGGCACCTCCCCAATCGTCCATACGCTCGAGGATGACCACGCACAAGCACTGAGCCGCGTCACGATTCTCACCGAGCTTCTCCGCGATTCGCAGCGCGCGCTCAGCCACGACACCACTGTCCGCTCAGAAGATCTCGACCGGCTGCTCCACATGGCTACGCTCGAAGCTACCAATGCAACGCTCGTTCTCTCTGTCGTCGAGCGCCAGATCCCCGACTTGCCGTTTCTGCGTCCCCTCCACATCGGTGATGCAACCTGCGGCCACTATGTCCTTCTGTCGGTCTGTCCACGCGATGGCTTCACAATTATCGATTCGCTTCCCAGCTTTCGACCCGGTGCCTCTATCGCAGCTGCGAGAGCATTTCTTCGCAAGCCGCGGGCCGAGATCAGTATtgtcgcagcaccagcacaagGTCCTAACGAATGCGCTTttgccgtcgtcaacgaagcTCGCCGTCTTCTCGGCGCTCCGTTTATCCTGCGACCTGCACCCGGAGCCCTACGCAAGCGATACGTCCCCGATCTTATTGCCTTCTATTCCGCCGAACTGGCTGAGGCTACGGCTGAAGTTGTAGCGCATGAGagcacaccagcaccgcagcggcaCACGTTCAACGAAGCGCAATCTTTACACGATAGTCCTGCGTGCAGTCCTGTTGTTTTGCCACCACCGTATCACTTTGGTCATCATTACTCCGACGAGGCAACGGACACTCTGGCTTTCTTGGCTCAGTTACACGATGAGCAACGCCCCGCCATCATTGCACACGCGACTCCCGCACTACCTGCAATGGCCGACAGCGAGTTCGAGTCCATCCTCAAGACCTTAACCATCGGTCAACGCATCCGTTGCGACTTCCGCGAGCGCACGGACATCGATGGTACCTCGCACGACATCCTTTCATGGACAggcaacgtcaccaaacCATGGAACCGATCTCGCCGCTGTGTCGAAGTTCTTTGGGATTCGGGCTTACCTTGCTTCTCCGGTCGGCGTCGAGCTGCACTTCCTGAAGCCGATCTTCCAGACCCCCTCTGGGAATACATCGCGCTCACTGCCGACTTCGCCCCCGACACACCCTCTCAGCAGATCCCAGCGTCACTACCCGCGGCATCGCCAGCACTCAGGGCAAGCGCTCTTGCTCCACAAAAAGTGCAACCATGCACGACCACCCCCGAATCCGCTGACGCTCCACAGCCTCCACCCGCACCGCGCCCACGCGAATGGTGGCTCACACCACACTCCAGAGTCCAATCCCTGatgcgcaccaccgcaggaAAAGCAAACCAGTGGCTCCGCATGACCGTCAAACGCGACGGAGGCACAGAACAACTGACAGTAGTCGGCCACGTGGTTACGGACGCGCACGGCACCGTGCTCAGAGTCGCTCGTATCTTGTGCACCGCATGCGGCGGCTGGTCAGAACCAGAGGATGTCCTCGTGATCCCTGCGCCGGTCCCACACTGCACATACTTCTCAGCGGAAGTCATCACGACCCTCACCGACGTGACATGCTCctgcgacgacgttgacacAGGCGACGggggcatcaccaccgccgctttCAAAGCGGAGCTCGCACCTGATGCTTCACTTGGGTGGTGCACGCAAGACTCACTCCGGGGCGATacgtgctgccgctggtATATCCACACGAGCAAACCAGCGCACGTTCACACGCTAACATGGCGAGCACTCGCGGATACGACACGCTCGACGCACATTCGATGGCTCCAACTCCTCAAGCAAATGCCACGCGAATACCACAATGCATCACTCGGTGCAGCAGCCATACAGATCGTGTTGCTGGAAGCTGCGCGGAAACAATGGACCTCATGGGCTACAGTGGCCACGGCGTTGTCCTCCGTCGCATCTGCACTCCGTCATCTCCCAGAATACACCGCTAATCGTCACAGTATCGACTTGCTCAAAGTCGACAGTCAATTTGCAACGAGTTGTAAACGGGCACAACATCTTGCGCGCATCACGAAGCGGCACTCCGACAAGGAAGCTATGACTCCGCAACAATACTCCGAAGCATTAGGAACTTGCAAAATCCCGGCCGTCCGTCTTCTCCTGATCTTGTGCTGGATCTTCGCAGCACGGGCCGGAGACATGCGCCAGATCCAATCCCAAGACGTCAAGTTCGCGTCGCCGGTCGACGGCACGAGCCCTGAGGCAGGAAGACGCATGCTCTCGATAACCTTCAGAAGCGGAAAGGGAGCTGCATTCTGGGGGCCCTTCACCGTCGCCGCATATATTGACGACAACACAGCGAAATCATTAGCCGATCACATTCGACTTCGCAAAGCTAATGACACACTATTCACCGAAACCGAGCAACGCTCTCTTGCGTCCATCGTACGCGACACAGGTGCGCACGATGTTCGTGCGATCCGACGCGGCCGTCTTCAGCACCTAGCGGCTTGCGGCGCGTCCAACGAGGAGCTGCGCCTTCTCTCCGGGCACAAGAGGGTGGACACGCTTTTACGCTATCTTGGATGGGGTTTATACTCATCCtctgcggcggtggcggcccTCGCACGCGAGCAAGCCGAAATccaagcagcggcggtcACGGGCGGAGAGGCCCCGTGTCCAACGAAGATGGGACCCTTTTCTGGTTACTGTGGTCAGGTGGGACGCAGAGTGCAACGACCCCCCAACATCTTCCACGCACCCAAACACAAAGAGTTGGGCCTCACGCCATCGAACACTGCTGATTGGCCTCTCAAGGCAAAGGACATAGCTACCCTCGACTGGGACACCATCCGCCACATGTTGGAGGACAAAGAACCGGTGTGCGGCAACTACTTACTCTCGGCGACAGAACTCGCGGCCCTGCAGAACAAAGTTAACACATGCCGGCACTGGTGCTCCGCGGGACCGATGCTAGAGAGCTCCGAGCAGCGGCCCCCACATGCACGCACCAATATTCCAATTCAAAAAATTTCACGCCGGGATTTTAACACCATCACGGCCAGCAACAAGCTCAACACGCTGcgtgaagacgaagaaatcCTCGGGTGGGCAGCTGCGTACCTCATCCCACAACCAAAGAAGGAACAGCGCCGACCTGTCTTCGAGCCTGCGCTAAACCGTTGGAATCTGGCCGACCAGCCCCAAACGACATACCCAGCACGACGCGTGCGCCGCTACCTTCGAGCGCACCCTTACATAGTTGACTTCGATTTCACACAATTTTTTGACCAATTTCCTCTTGCGCCCGAAGCTCAGGCTTTTTACTGCGTCCGTTACCGCGTCGTCGACGGCGACACCTCGACGGAACACATCATGAAGCTCACGCGCCTCCCAATGGGCGTCACCTTTGCACCGGCCGTGGCACAATACATCACAGATGTTCTCATCGCACCAATCATGAAAATCGCAGGTTGCAAAGCATTTAGCATGATTGACAACGTTCGCATCGCAGCGCGGGATGCACGCACCCTCCAACAAGCCGTCAGCATGTTCCTAGCACGATGCCACAAAGCCAAAGTAATCATCAATCCGGCGGAGGACGTAGCCGGCCACCCTATCCGCACTGACGTCCACCAGATGACGCTGGACGAACTCACCTCGTGGGCACTCACACCCAAAGTGTTTCTCGGCGAACTCACGGACACGACTAGCAATACATGCCGCAACGCGCCAAAAAATACGCTCAAACTCATCCAGGCATGGCAGCGCATGAACAACCTCCCAGACCATCCATCACGACACCCACCAACAGACATAACGCTACGCCACGGGTGTGCACTACTGAGCCTGATACTGTGGATGATTCACACACACGACATTCATCTCAGCGAATGTGCGGACGTCTTACGCACGTACTCAAGACTCGCGCAGCGCGCCCACCGCGACGGATATGACACGCCGATGACACACCTCGACAATCGAATACGCAACATGTTGCAATCATACGTTCAACGCATTGTCACACTAGACGAAACAGGATCACCACTCCCCGTCGAACCATCAGAGCCATCGTGCAGCGACACAGACTATGACGTCATTATCAATAGTGACTCCTGCGAAGGAGGGTGGGCTGCATACGTCCGACATGGAGAGCACCTAACATTGCTACGACAACGCTGGCGTCCCCACAGCCGGACACGCTTTGACCTAAGCACCGTCTCCGAACCGGTAGCATTAACTCGCGCGCTGACCTGGGTGCAAACCCAACCATGGTATCACAAGGGATTGCGCATTGCATGCATAACCGACCACGCAGCCATAGTGTCCGGTCAGGAAAGATGGTGGTCGTCCAACGGCGGATTCAGCGCCAATCCATACCTCAACACCTGCTATCTCACGATGCACCAGacaggagcagcggcatttTTCATACCGGGAGAGGACAATCCCGCTGACGGCCCCTCACGCTCACCGACGCTCGGAAATGGTGATCAGTTACACGCCACCTCAGCGCATGGACAGGCAAGCCCGGCCCCACCACTGGCGCTACTGGAACACCCTTTCATCAATCGTCACGAGGGAAGCAAGTTCTTATCATCCGAAGCTCCACGCATGATGGGTTAACTCGACTCACGATATCAGGGGGAGagggaaaaaagaagcggATAATCGCAACGAAtgacagcagctgctcagTCAGCACATTGATttagaaaacaaaagttcACGGGGGGAGAGGGGTCAGGCCAGTTCCTTTATTaggagaagagaaaaaacatGGGGGAAGGAGGTATGCAATACatggttggtggtggtgagtgtTTTGATCTTGTTCTGCTCTTGCTTGGTTGTCCTTTCAAGATAGGAACAATATTTTACTGTCCTCTCAGCAATGATGGGAGAATCTTTCGTCATTGATGAGACAGAAGCGGATCTGGAACCAGGCGAcatcgaggagctcctcaGATGTATGTACGTTGAACCAGTTGACGGCAAATATGTGCGAGGCACAGTACGCGTTTTCTGGGTAGCTGAAATGCTCAAGAAAAGACGTCGCCTTGTGACACATCCAAGGCAACAAAATGACCTGCCGTTTCAGAAGGAACCAGATATCTTTCCAAAGGATTCGGAAATTTTTGACATAGAGAACAAGGAAGTGGCCGCCTGTATTGATATGAGAGCTTTTTTCAACCAATTTGAACTCCCGTCAATGCTTCGgaatttcttttgcttctAAAGCGGCTGGCGTATGGTATCGAAGAAACCTCTAGGTGCGTACACTATATACACAGACGCATCATCCTCTGGATGGGGGGCGGTCTTGTTGGGCAGGGGTGCCCCGAGAATTGTAGGCGCTCAATGGCCCTTACACGTTCCAAAAAAGCTCCATATCAATGTGCTCGAAACGTTAGNNNNNNNNNNNNNNNNNNNNNNNNNNNNNNNNNNNNNNNNNNNNNNNNNNNNNNNNNNNNNNNNNNNNNNNNNNNNNNNNNNNNNNNNNNNNNNNNNNNNNNNNNNNNNNNNNNNNNNNNNNNNNNNNNNNNNNNNNNNNNNNNNNNNNNNNNNNNNNNNNNNNNNNNNNNNNNNNNNNNNNNNNNNNNNNNNNNNNNNNNNNNNNNNNNNNNNNNNNNNNNNNNNNNNNNNNNNNNNNNNNNNNNNNNNNNNNNNNNNNNNNNNNNNNNNNNNNNNNNNNNNNNNNNNNNNNNNNNNNNGCTTGCttgcttgttgatttgtGAACCTACTGGTGTGCTCGTCTTTTATTtatcaagagaaagaaaaaatatcccctctttttttctttcaacacCCACCCTCTCCACCCTCCTTTGGGATCTTGTGAGGTGTTGGGATCTTGGTCATCGCAATGCACTTCACTGTCTCTGACAACGTTAGGCTTGCCCATTATTGAAGAATGTAGTTCCTCGTTTCCTCGTTTCTTGATATCAGGACAAGACACACAGAGAAGTAGTGGTTGATTCTTGCCCCACCAAAGAGAGTAAAGGAAGATACGTAAAGTTGTGTTTTCGTCCTCAAAGTCCCTACTGTCACCAGCTTCATCGCACTCTGCATCTTTGAGTGCATCACATGATGTGTCTGGGAATACGTCATCCGTCCTCTTGAGCATCTCATTATTGACGTTAAAGGCATCCACGTCCTCTTCCCGTGGTGAAACTGTTTCCTTGAGTCCTACCATGAGtgagaacagcaacacatCTCGTTTGAGCTTGTCGACGACGGCTTCCATCGACGGTAGCCGACAGCGTGggcacgttgccgctgctagGACTTTCTCCATCAGCTTAACTGCCTCGCGATGGAATCAGAGTGCAACTATGACGTCAACTGTGAGTGCGTCGCACACTCGAACAAAAACATCGACTATCACGCTCCTTCCCTATTtctcaataaagtacagaaag
>__CYKH01000124.1_ position 1 to 11391
GCCGCCACCCAGGCGGAAGCAGACCCAGAATGGGGTCCAACCGCGCGTAACCGAACAAGACACTTTGTCCACGAGTATCCTGCGTGATTCTCCTTACGCACGACACGATCGATgatccttcttggttgcttgcctatacaggaagagaaacaaagccatGTCATGTACCAGATAGGGTAGGTAGTTGACACGAATGTGATTGCCAGAGTCGGAGCGTTAAAGCGTTTTGAAGTAACAACACTGCTAGCGggggaaagaagaaaatctGATTTTTATTTGGTAGCAGGCAGAAACGTTGAGTCAAGGAATCCAAAAAGAGATCCGAACTTTTTCTACCatgcgaggaggacgatcACGATCCACCTCACCGGTCATCCCGCGGGAACCGGAAGAACCAACGACACTCGTTGCGAAGTATTTGAAAGTCACTACTGAAGAACTCTCACTGCTCCCTGAGACGATGATCCAGGAAACTATGGCGAAACTGGCATTAGACCTTCCATTACAGGCAAAAGTCCTACTCAGCATCCGACGAACAACCGACCAACCACGCGATGCGCTCGCCTTGCATTTTGCAGAAAAAGAGCGACGCTTGTTCGACCCGTGGTTAGTGGACGAGGCCAAGTTCAGAACAAGACGAGACAAATTCTTGGCTGAAGACATTGAAGCTTTGAAGACGGCCTTCGTTGACCTAGCTAAGTCAAACGCAGTCAGCGCGACCGAATGCGTGATGGCAACATACGCGTTATTCGTCGACCGAAAGTACCTGGCAGGTATCCTCGTGCGAGAACTCCCCGAAGACAGGATCAAAGCACACAACTTCCTCGTCGCGAAGTTATTAGGCGACGAtttcctcctgcagcacgGCCTCGCCCTTTCGCGTTTGCCATGGCCTTTGTTCCCCCCAGACCCTCgcctcacagcaacaaacgtgaagctgctgatggaggcGAGGGAGTGCAGTGGCGGAGCACCCACGTCCATCGGAGCCATGCCGAAAGTGTTCAGACCCTTGGGTCAAGTGATGGGAGGCGAACCGAACCTCCCCGTCCTTTCCGGCCCAGACGGACCTTACGTCGATTGCTTCCAGATAGCAAACATAACGCGAGGTCTCGAAGCACAGGTGACAAAGCTGTCCGAACAGCGACGCAACCAGCCGAGCCGACCttaccagcaacaacagcagcacccgcagcaacgccattACAACCAGCCCAACCACAGTTACCAAGGAAGGAATCGAGGGGGCTACCAAGGCGGATCTCGTGGCGGCCACGGCGGACGTGGTGGTCATTGGCGGGGACCTCGAGGCGGTGAAGGTGACGCCGATGGAGAGGCACCGGATCCACACGAAAGCCAAGGCCAACCCCAAGCACAAACCCAAGACACGCAGGCGCGTTTTTAGGCGGTCTCCCAATGGGGGGAGACAAAAATAAAGATACTCGATCAGCGTCAATCGGGCGGGACAGAGAAGGAcgaggtggtgaaggacgAAGCAACGGAGAAAGAAGCGGAGAAGAGCAAAGCAGAGCAAGTGGTGCCGAAGCGCTGTCCAGCCAGGACATAGACGCATTCCTGGCCGAGGCAGGATGCTTCTATGTTCCTGCCGCCCTTTTCTTTCGCTGGCAAGAAGGGACCATTAGTACAAACGAAGTACTAAGAAGCATGAAATACAACGCACCATTCGTGGTGCATTTCCGCCACCACTGGGTGACAATAGTGATTGACGCGACAACACGCGAAGCGCAGGTGTGGGACTCGGCTCCGAGCCCGATGGTGACACGAGACTTAACCAGAGCAGCGACAAAGCTAGGCTGGACAAGAGTCGAGATGAAGAAAAGCCCGAGGCAAGCAAGAGGCTCGCAAGAATGTGGCTTGtttgcggtggctgctgtaTTGCTGTTGACCCATGTAGGGTACGTACCTGAAGTCGGGGAACGACGATTGGCACACCTCCGCAAACTTTTTTACGCAAGAAAGAGCGCCGAGTTCCTTGCAGAACTCTCCAAAACATACAACATGCCAAGAAtaggcagcagcaatcccaATACGACAAGCGTAGAAGGAGGCGCAGGCCCGGCACAGCAGTGCACAGCGGCAAGACAATCGAAGAAAGGCGGCGGACAGTGTAAGAATACTGTCACTAGTACCCCCAGAACGCGGTGAAGCTTTATGTCAGCTACATACCCTTCTTATGTACACAGGGCCTACAAACGAGACatgcagagcaacaacaagaaacggACAGTGTAAGAACAGAGCAGCAGACAAGCTTACAACCTGCAGCTTCCACACAGATGATGACACCTTTCGTAGATGGTGCGAGAATTACCGGATAGATCAAGAGGTACAACCACCAGCGCCCGACGACAATGTCCAACTCCTTGAAGCACTAGCTCAAGTTGAGGACCCGGATATCGAAGACGAATGCtacgcagcagtggcgtgGACGATGCCAGCGAACTACGTTCTACCTCCAACTTTAGGAGCGAACGCAACATTGTCCGAGCTCCGAGCACATCTTCACACAGCGGCGACGAAAGATTTTGGTCACCCATTAGCCAAGTTGGCGTGGAGGAAAGCGACGTTAAAAGGACACGCAAGAGCACTGAGAACGATAGTAGAGGAGCAAGTCCCTCCAACGTTGCTCCGCTCTCCGATGGTGCCAGCATTACTCGAAATATTCGCAATGAGGAGACGAAACCGAGGTTGGACATGGTCCACAACACTACGGAACCTCGCCGAACTTGCAGGGGCACTGAAAAACCTTCCCGTGTCACGAGGAATACCGATGGTGGACCTATCAGTGGACCCGCAATGGCTAGCTGCGATACGAGGAACAGCAGGACAAGCTAAAGAAGAGCGACCTAAGGTACCGGAGCCAATATCGTCAACAGACATCACCAAAGCACTCATCAACGAGCCACGGATGGCGGTCCGTAGGTTACTCGCGATGACGTGGCTTTGCTGTGGACGGACAGGCGATGTCCGCCAACTAGCGCCAGGGGATGTAACACGAGAAGGACCCAACATGACAGTCACATTCAGGCGAGGAAAGACGATCCAGAGACGAGGACCATATAGCCTACATACGACCCTACCCGAAGAGTGGACAGAAATCATCAAGGCCAACGAAGGCAATTTCATCTCAGACCTAAAGTTAGCGACGGTTAGTGATGTCCTGGCAACAGTAAGAAGAATCTCACCTCGATACGAGAACAGGTCCATACGTCGAGGCGCTTTACAAACGCTAGCCAACACAGGGGTCCCAGAAGACACACTACTGTTGTTCTCAGGCCATACAAACGTTTGCACATTACGACGTTATCTGGCATGGGGAGCCATAGGGACGGCGAAGAAACAAACtatgacagcagcagcacgagcatTGGCACCGGAGCCAAGGGTCCGTCAGAACAACCCATACGCCATCGGCGGTGAAGGGCCAGTTCAACAAAACTTACGCCCAATCTACGACGTAAGAGAAGCCCCACCTCCCTACTCGGAGACATGGGAGCACACACACGAATTGCACCGACTTGAGCACCAAGCGAGAAATTTCCAATCACCAGAGAGGTGGTTGAAGTTCTTAGGAAAAGAGGCTCCTCCCGTTACGGAGCTCCCGATGTTCGAACGAGATAAccacgaagacgaagacgaagaggagtTCCCACTAAGCAGTAAGCctgtggcagcaacagcaaacatcgAAGAACTCGTCGCGATGATCGAATCCGGACCTTTGCCAAGGCTCAGCAACGGCCATATCAAAAGATGGTGCCGCGTATTTTCTGTTACGGAAAGGGAAAAGAAACGGCGGCGCCACATCTGCGAACCACTTATCAATGACCTTTTCATCGACACTGAAACGATTTGTTTCCAGAACGCTGCTGACCGCGACAACGCAATCGCGCGTTTTTCGTGGGCAATCAGCCTCGATTTCTCGAGTCAATACGATCAATTTGGCCTTCATGAAGCGGTGCGTCCAAATTTTGGAATTAAACTGCCTGGTGGATCGACCACCATGGCAGTGTTGCCGATGGGTTTCAGACCATCGGCAGCAGTCGGCCAGGCGGCAACATGGGCGATAACGGACGTCAAGCAGCTGGCGCAGGAGGCACTACATCTTGAGTTCCACAAGGATTTCATCATCTTAACATACATCGACAATATCCTAATCCTTGCCCACACGAAGGAGCACGCAACAGAAATCGNNNNNNNNNNNNNNNNNNNNNNNNNNNNNNNNNNNNNNNNNNNNNNNNNNNNNNNNNNNNNNNNNNNNNNNNNNNNNNNNNNNNNNNNNNNNNNNNNNNNNNNNNNNNNNNNNNNNNNNNNNNNNNNNNNNNNNNNNNNNNNNNNNNNNNNNNNNNNNNNNNNNNNNNNNNNNNNNNNNNNNNNNNNNNNNNNNNNNNNNNNNNNNNNNNNNNNNNNNNNNNNNNNNNNNNNNNNNNNNNNNNNNNNNNNNNNNNNNNNNNNNNNNNNNNNNNNNNNNNNNNNNNNNNNNNNNNNNNNNNNNNNNNNNNNNNNNNNNNNNNNNNNNNNNNNNNNNNNNNNNNNNNNNNNNNNNNNNNNNNNNNNNNNNNNNNNNNNNNNNNNNNNNNNNNNNNNNNNNNNNNNNNNNNNNNNNNNNNNNNNNNNNNNNNNNNNNNNNNNNNNNNNNNNNNNNNNNNNNNNNNNNNNNNNNNNNNNNNNNNNNNNNNNNNNNNNNNNNNNNNNNNNNNNNNNNNNNNNNNNNNNNNNNNNNNNNNNNNNNNNNNNNNNNNNNNNNNNNNNNNNNNNNNNNNNNNNNNNNNNNNNNNNNNNNNNNNNNNNNNNNNNNNNNNNNNNNNNNNNNNNNNNNNNNNNNNNNNNNNNNNNNNNNNNNNNNNNNNNNNNNNNNNNNNNNNNNNNNNNNNNNNNNNNNNNNNNNNNNNNNNNNNNNNNNNNNNNNNNNNNNNNNNNNNNNNNNNNNNNNNNNNNNNNNNNNNNNNNNNNNNNNNNNNNNNNNNNNNNNNNNNNNNNNNNNNNNNNNNNNNNNNNNNNNNNNNNNNNNNNNNNNNNNNNNNNNNNNNNNNNNNNNNNNNNNNNNNNNNNNNNNNNNNNNNNNNNNNNNNNNNNNNNNNNNNNNNNNNNNNNNNNNNNNNNNNNNNNNNNNNNNNNNNNNNNNNNNNNNNNNNNNNNNNNNNNNNNNNNNNNNNNNNNNNNNNNNNNNNNNNNNNNNNNNNNNNNNNNNNNNNNNNNNNNNNNNNNNNNNNNNNNNNNNNNNNNNNNNNNNNNNNNNNNNNNNNNNNNNNNNNNNNNNNNNNNNNNNNNNNNNNNNNNNNNNNNNNNNNNNNNNNNNNNNNNNNNNNTTGCAAAAGGAGGGAAGTTGCACACATATGGTTTCCTGGCGCGCGTCGAATTTCTTTCCGGCGGTTGAGCAGGAAGATTGGCAAGAATAGTGTCACGTACATAACGACACCAGCCGACCACGTCTCAGCTTTCTTGCCGTACTCTCCGCGCAGCTCTCggtccacgacgacgagcacctCAGTCGCTACGTTTTGTCACGTCCCGCACAGCGTCCGGAGGACtctgacaacaacgaaggtCAACCATCAGACAGTCCCcacacaccagcaacagagTAAAACCAACTTATACAAGTCGGGGGCAATGCCGAAATGCCTCAAGTGTGAGCGCAGCTTGAGAGTTGCTCCCCGCCATCTGCCGTTACAGTCTCCAGCCACTGAGCCGCATGGGTCCTCTGTCTTTTCCCTCTGTCTTTTCAACCTTGTCaatcaaaaaatcaaaaacacCTCATTTAACCAGGCGACACTTAGACCCACATTCCTCGCTCCAAGACATCAGGGCTGCTGTTTTACGGGAGTTGTGCCTTTGTTGTattggttgttgtcgtcgtcttgttGTTAAAATCACTGCTACATGTTTTTTGTATGGTTcagtttttttgtgtgcatCTTGTTTTGGCGATTCATTCTCCTTGCTTTCGTGGCACAACAAGAGCTTTCGTATACACGCCGCAGTTAAGTCTTGAAGGGGAGCTGCGCTGATGAATAGAAATGTGTTTGAGTTTTCACCTCGTTCTTTTGATTGACGTGGTCGCCGTAGGCGGCAGCCAAGTGCTAGTGGCTTTCCGAGCGATGGGAAGGTACCATCACGTTATTCCACTGTGACACGAtttcgtgctgctcctcacTGCGGTTTCGCTTGCGTGATGCTGCTTGATTCGGCGCTTCGGCTTCCGTTTGGGCCTGCGCTGGTTGGGGCGGATCCTTCCAAACGGCCTCCAGTGTGCGCGAGAGTGTCGACCACTGACGCTCCTTGCCCCACCGCGTCGGGTAGAACGCCTCATCCTcattggcgtcgatgacaacgacgaaatTCAACGGCACGCCCGCCGATGCAGCGCTACGTCGTTGATTCGATGGATCGTTCCCGTCAGTATCATGCAGGTCAGGAGGTGCCTTCGTTTCCGTGAGTATCATGGGGGTCACGTGGTGCCTGATGAACCACGACAAACATCTCCACTGGGATAGTCTCCAGCCCGTCGATGGCACGCACAGCGCGAAACGATGAATCCTTGCACAGCTGCGCAAACGTCCGCAGCTTCTCCTTGCCAGGGTCAGTGAGCTTCTCCCAGCAATCAGAGTGCAAAAACTGCTTCGCTTTCTCCAAACCCTGCTTTGTCACTAACTCCAAGAAATTCGCCAGCGCGGCTTTGTGGTCTTCGCATCCCATCTTGTAGAGCTCCAGCCATGCTTCGCGCACGGAAAGCTTGGCCGCTTGGTAGTGCTTCAGCTGGACAAGGAGCATGCTCGTCGTCTTGTACGTCGCTTTTCGCTGTCCCACAGTAAACGACCACTCAACGACGCCCACGATCACGTCCGCAAATGGCGCCTTTTCGGCATTGCGTGCCACCACAATGCACGTCCCTGTTATCTTGCTGCCTCTATtctcactgctgttgttttccAGGTCAGGGATCTTCGCCAGGCCAAGGTTCTGAGCGGCATCAGCGAGGGACTTGGCCGCCTCCTTCTGCGTTGCGACTTTATCGGGGAGCGTgcactgcgccaccgccgtcgcGTTGCCCTCAATCGCCATCTTGCGGATGCGATTCTTCACGCCGTGCAGGGGATCGGAGGCCGGGATGTCCGAGAGCTTGATACCCTTGCCCGTCGCACACATCGCTGCGTGCGCGTGCATGTGGCACAGCGTTGCAGAACAGCCCCTCGAAGGCGTCCCACCCGTTCGTCGGCATCGACAGCCCAAACGCAGCCGCGCCAATCTCTACCGTGGCGGCGCTCATggagcagcggtgcttgcAACCACNNNNNNNNNNNNNNNNNNNNNNNNNNNNNNNNNNNNNNNNNNNNNNNNNNNNNNNNNNNNNNNNNNNNNNNNNNNNNNNNNNNNNNNNNNNNNNNNNNNNNNNNNNNNNNNNNNNNNNNNNNNNNNNNNNNNNNNNNNNNNNNNNNNNNNNNNNNNNNNNNNNNNNNNNNNNNNNNNNNNNNNNNNNNNNNNNNNNNNNNNNNNNNNNNNNNNNNNNNNNNNNNNNNNNNNNNNNNNNNNNNNNNNNNNNNNNNNNNNNNNNNNNNNNNNNNNNNNNNNNNNNNNNNNNNNNNNNNNNNNGCGTTCGTCGGCATCCACAGCCCAAACGCAGCCGCGCCAACCTCTACCGTGGCGGCGCTCAtggagcagcggcaaaatATTTCTTCGCAGTGTTTTCGTGGACCTCGAATGTTTCACTTGCCGTCTCGAGTCGCTCTTCTAGGCCGCTTGGGTTGGAGTCAATCTGTTTGAGTCGCTCCAGGAGGTTGTCTGATTTAAAAACCTACCACCAGAAGCGAAACGAATCTTCTTGGCGAACGTCACTGCATGCAATCGCAAACGCGCAGCCAAACTCCGTCAGGCGGACGTCGCGGCTTACGCGCATGTCAGGCAAGTGAGAAAACTACTGAGCGTCACGGAGGGTGTGCTGTCAGCACCGTGAAAGCGCGTCTTTGCAGGCGAAGCGTGGTTAGCTTTCCAGTCCGCCGTAGTCCTCCAACACGTCGTAAGCAATAAGGATGCTGCCCATCCGCGCGTTCTCCGAGAGGCGCGCTAGTTTTCCAAAGATTCCGCTTGCACGTTCGCTTTCACGAATGAGGCGTGAGATTTCAACCCAGAGCTTGGAGTTTTTGCTGTACAACTCCCTCACCGCGTCAAACGACTCCATGGACGTGCGGAAATGGCGCACAAGACCCCCGTAGCTCGGCGGCCGGCGGTAGCGTATCAGCTGAGGCCAGGGTTGTCGCTTTTAGTGGTGCGCTCGCTAAAAATTCACGAGCGTGTCCCGAAGCCAAAACTAGAACGTCTCGCGTGCACAGTGTGCGCCCGTGGGGGGTTCGAGCAGTTACTACTCTTAATGGCACGGAAAGAACCTACCGCGTGAGCCTAACCTTTCCTCAAAGTGCAAGAGGTCGTCCCGCAACACCTGGAATAGCTGTACTACGAGGCAGCTAACCGGTTCGCACACCTCGACGTCCGAAAGCAAAAGCTCTTTCGCAGTGGTGTAGATAGTCACACTGCCTGCATGCGCGCACGCAGTCGCCAGTGCTGACGCAGTTTTGCCGGTTCCAGTCTCTCCGCTGAGCCCAACTTTGGTGAGGGCAACCTGCGGTTTCACCGCCGGTTTGCGGTGTGTGGTTTGCTGCGGGTTGCGGGCGCTCTGCGCACGCAGTCGCCAGCGCTGACGCAGTTTTGCCAGTCCCAGTCTCCCCGCTGAGCCCAACTTTGTTGAGCGCAACCTGCGGATTCACCACGCGCTCTGTGGTTTGCTCCGGGTTGCTGCGGTAGTGGAGGTCGCAATGAATGTCAACTTAAAGAACGTCGACCCCTCGCATTTGTGCTGCATTGCTAGATCCTCTAACCGCTGACTCAATTGGGCGGGGTCACACACATCCACATCGAGGATAAGCTTCTTAACAAGTTGTTCATGGAAAAAGTCGAAATGTCCAACCTCCATCTTGTCAAAGAATTTGCGGTCCTTGTGCTGCGGCTTCTGGCGTCTACTCCAAAAGCCGCACATGTGCAGCAGTCGGCGTGCCATGCCCTTCCACTTAACATCGGGGTCCTCGACGACTTCCGCCAGACTCGTCATTGGCTGTTGGGACGGAGGAGAGTCGGTAACGTAGAAAAAATCTTCCGCCAGCTTGTCAGCACCCTCGGTGACTTCCGCTTTCGACATCACCTCACACAACTTCTGCAAAGATGAAACAACGTCCAAATTGAATCCCACATTCGTCAGTGATGAGATGTTCACACcaggcgcagcaacaaagtcATGCAGCGGCGCGTGCCACGTAATCACGTCACGAGCAGGGTTTACCGCGAGCAGCCCTGAGTCGATCGCACACTCAAGGAGGCGCTTGGTAAAGTCGAACTTGGGatcgatgagctgctgcttcgtctgAGCTGTCGCGACAGCTGCAGAGTGGTCGCCAGGTTGCTGTGTGGAGGACATATTGACCTTGATGTGTTCGAGGATTACACAGAAAAACGATATTGAGGGAAGCAGAAGTCCGCggaaaaaaataaattaGGAGCAATTTGTCGGTGCACTGCAATTCAATGGTTTGATTGTTTGAGAAAATGCTCCAAAATGTGAAAAGTATTTGCTTATGCGAGGTTCACATGCGCGTACAACAATAATCGATCACTCACGATTCTCGTTGTGGTTCCTTCGTGAGGTTTTCGAAAGTCCTCGACGTTGACTCCGTCGCGTACTCACGAACCACCgtcacgtgctgctgctggtgaaaTTTGATATCGGCCTCCAGTTGGCTTGCACCTTGGACATTGCTCAAAAGGGAAGCACCTGAGTTGGGTCGCAATGATGCCCTAACTCTAACCCTAACGGCTGACTTCATCTGCCGGGGTCACACGCATCCACATCGAGGTAAAGTTCCGGCACAAGACGTTCATGGTGGCCATGGGAATCCTTCAACATCCGTCTTGTCAAAGAATTTGCGGTTCACGTGCGGCTGCAGGCATCAGCTCCAAAAGCCGCACATGTGCAGCAGAATCACTTAAAAGAGAGCGCAGGACAGATCCGACGAGAACCCCAACTTCCCTGATTGCTTTGCTACGAGAACAGTTCCGCTGCGGAACGTGCGAACTAGATAAAAGATGATCGAAAAAGATACTTGCACAACAGTTGTGGAATTTACAACAACTATTTGGTAACCAGGCGAATCGTCGCTTTGAATTTGAGCTTGCTGatcgacaccatcaaggCCGTAAAAGTACGTCACTGTGCCAGTTCAAATCCGTTCATCGGACAATTATTTacgtgttgttctgcatTCTCTTGTGGGTTTCTTCTCGTGTTCTCTGGTTGTTTGAGGTTGttactttcttcttgttttcttttgtgcagAAGAGGTTTAGCCTTCAGCGCTTTTCCTCCCACCCACCCTACAGCAGAATAAGCCGGATGTCTTTTTAGTTTAACCCACCCACCATACCCCGACATCCACCGGGGCGGGCCCCGTTTTTAACGGCGCCCCCTTTGTTAAGACGATGTTGCGCGCCGAAAACAAAGGTGGGATCATCTATTGTGAGAAGGGGTTTCGAAGGCCACACAGTCAAGAACGAGGAGTGGGAAGAGAAACTTTCAGTTGTCTTGATCCATGGGAAAGGAGAAGAGGTGGTAAAAGAGGTCAAGATACTTTGTTTCGATCgcagttgtggtgggagAGGTCATCATTGATGCCATGAGGTAAAGGGAGGAGAACTGAAGCGAGCGAAGGGCAGCAAACTTGATCTGAACAGAAGCGGGGCAGTTTGTAATAAAAGCAACAGACGCGTCCACCTTGCCAAGCGATTTTTTCAAACAGCTCACGGTTTTCAAGAATAGTTCGTCTTCGGTGAGGGTCGTGCAATGAGGGGGAAAGACAACACTGCCGAGAATGGATGCGGGAGTGCAAATGTGTTCAACTAAAAGGTCGGGGATGGGTGGCGTGGGAAAGGGGCAAAGCAATTTCATTTTGGGTCCACACAAATCAAGCCCCAATTCATTCTTCATGTACATGATCACATCGTGGATGTTCTGCAGCTCCTCGGGCTTTGATGGGGTAAAGTAAAAGTGAAAGTCGTCCGACACCGATGTGCTTTTGATGTTCTTTGTTCCAAAAATACTCTCGCACTGCATTTTGCACAATTCAAGAAAGAGGGGACCAGAGACATCGCCCTGCGACGTcccggtggtgatgtcgatTTTGTCTTCGCCAACAAGCGCGTAATTTTGCCTGGCGTAGATGAGGTTGAAGAGGGGGAACATGTCACGCAGATGGGTTAGAGCGGGTGAAAGAAGTGTGCGAAACGCGGCGTGTCTTGAACAGTTGTTAAAAGCGTTTTTCGCATCA
>__CYKH01001237.1_ position 1 to 13301
GGTCTGGAAGTGAGAGTCTTCAGAGTGCGTCTGAAGGATTTTCGGATGAGGGATTCGTGCTTCTGCTTCACAACGTTCTGTTGCACCATGCCAGTTCATCTGCACTAAATGGAGCTCACCATCTGCACTTGTCAGGATACCAAGAGCGAGCCCTATCTTGGAAGATCGAACTGCCACATGGTGTCGAGCTGATGCCCTGTGCCACGACCAGCGCTTTGAGTCCCTGTCTAACAAGACGAAAAACTTGCCAAAGTTATAGACGTTCTTAGGTTGCACATTGTGTGTCTTTCCAAACTCCTCGAGAGCAGAAAAGAAAGATCGACCACAGGCCAAGAGTGACTGATCGGTCATGGTCCGATCTGTCGTTGCTCCGAGTGGTTAGGATGCACTTCGCATGATGCTTGGAGAAAGCCTGAACCCCACCATTTTCAACAAGCAAAGCAGAACATTCTCGCTGCTGAACTCCCCTGCAAATGCTCGTAACCGTTGCGGCGGTTACTTGGGAGCTAACCACCCGTGCCTTCTCAACAAAAGCGAGCGCTTCCTTCTCTGCTCCCTCGTTGAGGTGCCTCGGCCTTCCCCTGACCTGTGGGACTGGATAGACCTTTGTCAACTCCCACGAATCGTGCCAGGCCTTCAGTGTTGTGTACGGTATGTTCAGTTTCTTCGATGCGCGACAAGCGCCATGCTTTCGTGCGAACTGCCTCGCGAATCTCCTCGGCTGTGTAAGTTCGGCGCTTGCCTGAAGGCTTCTCTCGCTCAATGCGATCCAAGATTGACCGGGGTATCTCGTACTGCTCCATTTCTTTGTGCAGTAAATTGGGGAATTTTTTTCCGGCCCCCATCGCAAGAAATAAATAAATCAGAGCGGATTTTTTTGACGGACACAAAATACGATAATTTATATATATTTATACACGGTAATTAAATTGCACTGTAAAATAATTCCGACCTGTAATGAGGAAATTTGGCGCCGTGACACAAAAAAGATTTATTCCAAATTGTACAATTCCTCCTTGGCGCAGTCGGCAGCGCGTTAGGCTGTTAACCTACAGGTCGTTGGTTCGAATCCAACAGGAGGAGTTTTTGCAAGTCGGACTATTCTTGCCGGAGGTTCCTTGAAAACACTGCGCAGTCCGGGAATCGAACCCGGGCCTCCCGCGTGGCAGGCGAGAATTCTACCACTAGACCAACTGCGCTTGCTTTAGAAGGctccttttgttttggaGCAATTTATCTTTAGACGATTGGTGGAATGCTATTCATGTGGCCGCTTAGCACAGTGGCAGTGCACCACTCTCGTAAAGTGGGGGTCGCGAGTTCGATTCTCGCAGTGGCCTTCGTTTTTTGATTTTAAACGAAGAAGGGGCGAGcaaatgaacaacaacaacacggaaAGATGTGTCACTGACACCCGtgctccaacaaaaaacaaaatgatcgcaacaaacaccaacaacgagtGCACAAAAAGCTTCCCCACTGTCACATGTATTACAACAAAAATCTAAAACAAGAGCACAGAATGATGTGTCGCAAAACCTtttccaacaaaaaacaaatccAACGGGAGAACACCAAAAGACAAACGCAAAAAAGCCAAACGCAAGTGCACAGAAAGATTTGTCTTTGACAACTGTGACACAACAAgcgacaaaagaaaatccaCAAAAAGATGCCTTACGTCTTGTGCTCCAAGAacgcaacacacacaacaaaaaacaccaacaacCGCACAGAGAGATCTGTCTTTACTGACAACtgtgcaaaaagaaaaagaatcaaaCCTACGAAAAGTTACGATCGGAGCATATCTGGACGACATCGCCATAGCAGGTaaagatgctgttgctgtctCATTGGCATTCGCGGCACTCGAAaaggagctgaagaagattgGTTTATGCATCAACATGAACAAGACAATAGCAAAGAGTCGCTCGCAAGAGATCTGTCTTTACTGACAACtgtgcaaaaagaaaaagaatcaaaCCTACGAAAAGTTACGATCGGAGCATATCTGGACGACATCGCCATAGCAGGTaaagatgctgttgctgtctCATTGGCATTCGCGGCACTCGAAaaggagctgaagaagattgGTTTATGCATCAACATGAACAAGACAATAGCAAAGAGTCGCTCGCACGAAATTGCTCCGCTCCATGGACTTGCAGGCGAAATCAAGTGTCAATACGCAGGGGTCACGAAGCTGCTTGGGGCAGCTTGGATGAATTTTTTCAACCAAGAGCGTAGTGCCTTCGTTCTCGCACGAAGCGCCACGAACTCTTTTTCACTCGCGTGAGCACCAGTGGCATCTCGCTAGCAACTCAACTTGACAATGCGGCACTGGGCGTCCACCGCTTCTTCTCAGAACGCACGACTGGGAGGACACTTGTCGCATGTTTGTGCCTTTGATCTCTTGTTTGCGAACAAAGAAGTTCAGAGAGAGATCAACGATTCTCAAGCAAGGAAATAAAGCAGGTATATAAAAGTTGTTAAAACACTTTGGTTCNNNNNNNNNNNNNNNNNNNNNNNNNNNNNNNNNNNNNNNNNNNNNNNNNNNNNNNNNNNNNNNNNNNNNNNNNNNNNNNNNNNNNNNNNNNNNNNNNNNNNNNNNNNNNNNNNNNNNNNNNNNNNNNNNNNNNNNNNNNNNNNNNNNNNNNNNNNNNNNNNNNNNNNNNNNNNNNNNNNNNNNNNNNNNNNNNNNNNNNNNNNNNNNNNNNNNNNNNNNNNNNNNNNNNNNNNNNNNNNNNNNNNNNNNNNNNNNNNNNNNNNNNNNNNNNNNNNNNNNNNNNNNNNNNNNNNNNNNNNNCTCTTTACTGACAACtgtgcaaaaagaaaaagaatcaaaCCTACGAAAAGAACAAGGACCCAAGACAAATATGCATCACCATGAAACAAACACAGTGACAGACTGCTATTAAAGGGTTTCACACTCCCTCCGCATTATCTTACAAACCATACGTATCACGCGTCAGTGCGCCAGCCAGATCAACAGAATGTGCAAGTCCATCAACAGCGTCATGAAGACGTAGTCCATCAACAGGGTCcccatcaccaacaagatCACCATGAGTCACATCAACGTGAGCATGAACGAGATaatcaccaccaacgacatgaAGGGATACTCCATCATCGTGCATATCGACAgcgtcaacatcaagaagTGTCGGTCCACACAGGGAATtgttcccaacaacaacatgagccagatcatcagcaccaacatGAAGTGTTACTCCATCAACaggatcatcgtcatcgtgaaCAACATGAAGTGTCAGGTCATCAAGAGGTTCATCGttcccaacgacaacatcaagcagTGTCAGTACATCAAGAGGTACATCGTTCCCAACGACACCAAGAACAAGCTCATGCAGATGATactcaacaccaacaacatcgaaaAGAGGTACATCAAGAGGTTCAtcgtccccaacaacaccaagaacaagCTCATCTCAACCAACGACAAGAAGggacaaccacaacaaatcGTGCTCCAACGATTGACCCCAGGCgaagcgacaacaatgaGGACATCGGGAAGACACGCCGCCGTTTACCTATGCAATCATTGGGTTGGTGGTGTAACGCGGTTATATTTATTGAGCGTTTGAGAACTTCTGTGCTCTCCCTCTTCactttgtttgtgtttagAGTTGTtagggaaaacaaacaaacacccGGACACATAAGATTCCTACTCAGATTCACACAAATTAAAGTACATATTCTACTCCTAGTCGAGTCGCTCCTAGTCGAGTTTGCTCCTAGTCGAGTCGCTTCTGATCGAGTCGCTCCTAGTCGAGTTTGCCCTTAGTCGAGTTTGACCCTAGTCAAGCTGGCGCTGCACCTAGCGGAAGCCCCGGCCAAGTACCGATGACCATCCTTTGGTAGCAAGGAAGGGCTACACAATCGGGTACGtccagaagcaacaaaacaagcatTCCTAGCGCAGACGAAGAGACCCTTGTGTACAGAAGGAGAGGGGTGCAACGCACCTACAACCCGATAGCAATTCCCGTGTgcgaacacaaacgcaacaaaccACAGATCGAGACCAAGTCCATTGCATATCCTCAAGAATATCGCAAAAACGCGTTATGTTGCCACGACCAATTTCTGCAACCGACTCTCCGACGTGACTATGTGGCGAGAGGCAAACCACATCCAGGTAGCATGCTGGCAGTCTTCCACAACATCTTTAATCGAACCGAGGCACCTAGTGGAACCCCAAGCGAAGTACCGACGACCATCCCTCGTTGCATCGAAGTGCTACCCAATTGGGTGCGTCCTTGAGAAGCAACGGTTAGGGatagggttagggttagggttagggttagggttagggttagggttagggttagggttgGGGTNNNNNNNNNNNNNNNNNNNNNNNNNNNNNNNNNNNNNNNNNNNNNNNNNNNNNNNNNNNNNNNNNNNNNNNNNNNNNNNNNNNNNNNNNNNNNNNNNNNNNNNNNNNNNNNNNNNNNNNNNNNNNNNNNNNNNNNNNNNNNNNNNNNNNNNNNNNNNNNNNNNNNNNNNNNNNNNNNNNNNNNNNNNNNNNNNNNNNNNNNNNNNNNNNNNNNNNNNNNNNNNNNNNNNNNNNNNNNNNNNNNNNNNNNNNNNNNNNNNNNNNNNNNNNNNNNNNNNNNNNNNNNNNNNNNNNNNNNNNNAGCTCATACAGATGAGTCAGTACATCAAGAGGTTCAGcgtccccaacaacaccatgaACAAGCTCATACAGATGAGTCAGTACATCAAGAGGTTCAGCGTCCccaacatcaccaagaaCAAGTTCATCtcaaacaacgacaagaaggatcaaccacaacgaagGCAGTGCAATTCGGAGGTACCTTCCGTGCAGGGAAGGTGTCTAACCTAGAATTAGATGCGTTATTCACGGCCCCTTCCTTCCTAGAGGGAAAAGTGGGAAAGTCAATTGTGCTCCAACGATTGACCCCAGGCGAAGCGACAGCAATGAGGACATGCGGAAGACACGCCGCCCCTGTTTACCTATGCAACCATTGGGTTgcattcttcttctacttcgACAAGGTAAAAATCGAGGTCTTCGACTCAGGACCCAGTCCCCACGTACACGCGATAATTCTGCGAGAATGCGCGCGACTGTGGCCTGACGTGAAGGTGTCGTTCGAGCGTGCACCACGTCAGCGACGCTTCAGCGATGACTGTGGGGTCTACACAGCGATGGCGGTAATCGCGAACTTGTTAAGAATACCTCTCACAGACCGCAGTTACTGCGCGATGAGAACATTACTACCCCTCGTTTTCGTGCTCCCATCCATGTTTGGCACTTTGATGACAGTGTGTGTGACCACATAACCACGCATACTTCTACGTGAACGTGACCTTCATCCccgggttgttgttgaggtttTGCAAACGCTCGGATGACTCCTGCCTCGAGAGGTGTAGACATCACCATTCTCGGTAAACGCATATGTGCGTTTAAGAGGAGTTCGATGGCCTTCACAAACGCCTGATTTCCACGGGAACTCGCCACTTGATCAGGCGCATGCGAAAAACCTCCATGAGGTGTTCCTGTGGATCCACCTTGAACGTCTTTAAAACTTCTCAGAAGTGCGATGATTGACGAACGTTCTTCTGCGCCCGAGCAAACTGTTCTCATCTTCGCAATGTTGTGAGCGCAGTAACTGTGCTCTGTCAGATGGATTCTTANNNNNNNNNNNNNNNNNNNNNNNNNNNNNNNNNNNNNNNNNNNNNNNNNNNNNNNNNNNNNNNNNNNNNNNNNNNNNNNNNNNNNNNNNNNNNNNNNNNNNNNNNNNNNNNNNNNNNNNNNNNNNNNNNNNNNNNNNNNNNNNNNNNNNNNNNNNNNNNNNNNNNNNNNNNNNNNNNNNNNNNNNNNNNNNNNNNNNNNNNNNNNNNNNNNNNNNNNNNNNNNNNNNNNNNNNNNNNNNNNNNNNNNNNNNNNNNNNNNNNNNNNNNNNNNNNNNNNNNNNNNNNNNNNNNNNNNNNNNNCGAACCTATCTGAgcataatgttcgccaaaccgctttgcacgacacgaaaacgaaacTATCGAACCATAAcgttcgccaaaccgctttgcacgacacgaaaacgaaacTATCGAACCATAATGctcgccaaaccgctttgcacgacacgaaaacgaacctatctgagcataatgttcgccaaaccgctttgcacgacacgaaaacgaacctatcgAACCATAATGctcgccaaaccgctttgcactTGTGAAGATCCGTTTTGTGCACAGTAACAAAATAGGAGAAGGATCGCACAgcagaaagaaagaagaagcaacagcttGTCGAATTTGCAGATTTGAACATTCGTTTTCTGTCGTGCTGCTTTTGCTCGAATTTAGTGGGTATtgtatttttgtgtttgtcgcTGCCtattttttattttattgCAGATACGATGGCTGCACGGACCCTGTTGGTGACCGCTGCACTGATTTGTGCAGTGTTTGCTCGTCGCCCTAAGTGGCATGAGCTTTCCGAGAAGTACTCTTTTGAGCGGTACCTCGTGGATTTCCACAAGGTCTACTCTGCAGAGGAGAAAGTGTATCGCGAGGcaaacttcaagaagaaccTGCAAGTTATCTTGGCTCACAACAAGCAAGGACGCAGCTACAAGATGGGTGTCAACCACCTTGTTGACTTTGATGATTCTGAACTTGTGAGCATGCGTGGTGGTCGCTTTGAGGCTGCATACGAAGGAAAGTACTCTCGCCCGTATGTTCGCAaggatggtgctgttgcgaaTGAGTCTGTCGACTACCGCACCGTTGTTCCTTCGGTTTTGACTGCTGTCAAGGATCAAGGCTCATGCGGTGACTGCTGGGCTCACGCTGTGACGGAGGCTATTGAATCGTCCTACGCTATTGCAACTGGCGAACTTTTTGTGTTgagccagcagcaagtgACTTCATGCACTCCACTGACTGGATCTTGCTATTCGTGCAACGGATCTTTCCCAACGCTTGGGTACGATTACGTTGTGGAGAACGGGATTACCGAGGAGTGGATTTATCCGTTCGAGGCCTACAATGGATCTTTCCCAGCCTGCAAGAGCAACCCATACCTCCCAACACCGGTTCAAACCATTGTCAACATCAGTGGTTACACAAACGTTGGGTCAAACAGCCAGCCTGCCGTGGAGGAAGCACTGTCAAACCTTGGTCCCCTTTCCATTCTGGTTGACGCATCGGACTGGTCTTTCTATGAGACAGGTATCTTCGATGGCTGTGACTACTCTGTTAACATCTCACTCGATCACGCCGTGAATCTTGTTGGTTATGGAACGCAAGATGGCTCAGATTACTGGATTGTACGCAATTCATGGGCTCCGTCGTGGGGTGAGAGCGGCTTCATTCGCTTGGCAAAGAACGCTGTTCCAGAGTGTGGTTGGAATGTTGGCGCGGCACACTCTGCAGGTTGCTTTGGCGTTGGTCCCAATCAAGTGTGGAGCTGTGGGCAGTGCGGTGTCCTTTTCGCCCCTCAATTCCCCGTTGTGAACATTTGAGATATGATGGAAAACAAGCAAAAGTCAAAAACAGAGATCGATCAAAGTACAAAATCAGGAAAGGCACATACTTAACTACAGCGCGTGATTCTCAAGAAAACCTCAATTGTCAATCTGTTAGTTTTGGAATTCATTTGCTCCCAGACGTGTTCTTTCTTACTTTGCAAACGAGACTGATGCGACGATTTCAATCAcgctttgttgctgcagccgcctGTGCTGTTGCACGTCGTTTGTACGGTACTCGTTACTTCACCGACTCTCACGAATGGGTTGAGATCGACGGAACAACCGCAACTATTGGTATCACTGATCACGCTCAAACAAACCTTGGCGACGTCGTTTTTCTGAGTCTCCCACAAGTCGGCGACGAGCTTGAGGCTAAGCAACCGCTTGGAGAGATTGAAAGCGTCAAAGCAACAAGTGACATTTACTCTCCCATCTCAGGCAAAGTTATCGAAGTGAACGAGGCCGCCAAGACTCAACCAAAGCTCATCAACGATTCCGCAGAAGATCAAGGCTGGATGATTAAACTCGACGCTTCTACTGCTTCTATTGAGGGCTTGATGGATCGTGCCAAGTACGATGCCTTCCTGACCACTGCCAGCCATTGATTTCTCAAACCAAAAATGATTGAACCCTCTCAAAAGTCAAAATGGAAGAACGTAACATTTTATTCATCGTTCACATTTCATTTTGTTGATTGACACTGAATGCATTTTAATGAAAGAGTTTTATTGTTGACTTTGCAACACTTTGCACCACAGATGACCAACGATGAGGTAAGGCTTAGACTCTTGGAGGAGAGTTATCAGCGACAACTTGCTTCGAATCACGATCGAAGAGCACGCGTTGATATTGACAAAAATCTGTGCCTTCAACTAGAAGCGTCGCTTGTCGAACTTACTCATGAGAATTCTTCAACGAAGCGTTCACTTGATGTTAGAGAATCTCAAATTGCCGAACGCCGTTCTTCCAACGAGAAAAAGATTGAAGATTTAACTCTCGCTCTTGTTCAAGCTGAGGACTTACTGAGAGTGCAACGAGAACGTCAAGATTCCCTTGCTGATGGGATTGATAATGGATGGCGATCCATTGAAGATGAACTGAAATCAATGGATGCGTGTCACGCTTACGAAGTTTCTCGCCTTAAGAAGTCGCAGCGAGACCTTGAGGAGAGAGAATCTCTCATTCGTGAAAAATCAAGACTTGTAGGCGAGCGAGAGCAAGATTTGCACACTCAAGAACGTCATCTTCAGGCGAGAGAACGGCTCATTGGTGAGATCGGGCGCATCAGCCTCGAGAAAAAAGTGgaagaacttcaagaacGTGAGGCACTGCTTCACAACGAAAACCTGTAGTTTAGAGCTAACATACTAGTAACCTGAAAAAACAAAGATGGATTTAGTGCAATGAAATACACttgcgttgcagttgttaTGCCCTttgtggcaacaacaggaagTAACGTCTATGGACAACTGGGGAGGCGAACTAGCGAACAACGAAGCAACTCTTTTTGTATCGTTGAGTTGGATGCCGACATCACACATGTTTCATGCGGTCAGTTTCACACTGTCGCTCTGACCACTGGCCACAGACTCATCGGCTGGGGACGTAATAGCGAAGGTCAATTAGGTTTTTCAAGTGACGTTCCTTCGATTCAAGAGCCAGAGTTGCTACTGTCACCCGAATGGTCTATTGGGAAAGTTTGTTGTGGAGAGGCATTCACAATGTTTCTCACTCTTGATGGCGAGGTCTATGTTTTTGGAGCAGGATCCTGTGGCCAACTTGGCCAGGGAGCATCGTCGGTGAGTTCCTTGGTTCCCCTTCAAGTTCACCTCTCCGAAGCAATCTGTGAAATATTTTGTGGTGCTCGCAGCTGTTTTGCACTTTCAGTTTCAGGAAATGTCTTCGCATGGGGAGAAAGTGTAAGTGGTATTTTCGGATCGCCTTACGTGACAACCCCGCTGGTTTTGCAGCCCACGAAGCTATCCCTCGGCccacaaaaaacacgcaTCACCTCGATAGCTGCATCAGACTCCTTTGCAGTGTACATTACATCAACatgcgatgctgttgtaTCTGGAAACAACGCCCAAGGGCAGCTTGTAGGTGTTGAGTCGAGTTCCACTATGAGTTGGAGGCAATTGAAGATTCCACACTGCATTCGACACATCGCTTGCGGGACCAACCACCTGGTTGCACTTCTTGCGAATGGGCGAGTCGTTCACAGCGGTGCATCGTCATTAAGCTCATCGAAGGGAGGCACTTTTCAATCTATTGCCATTGAtcggtgctgcggcgtcgcAGCGGGACGAAATCGGTCGTTCTTTTTACAATCAGATGGTGGTTTGATGTGCTGTGGCAAAAACAAAGATGGCCAGCTCGGATTAGCATCTTTTTCTGATGCTCAAATAATCACTCCTGTTATGCTGCCTCATGGTCATCATGCAGTGGCAGTTGCTTGCGGCGGTCGACACACTGCGGTGTTGCTCAACTGTGAAAATTCTGAACGAGACGGTGACGCTGATAAGGGCATCATGAATTTGATACCGATGGAGGATGAAACACTGTCCGATGATGAGCCACTTAGGTCTATGCGCACGGTTTCTTTTGGTCGTTGGGATGAGGACATTTCAAGTGTATCCTTCTATCGCGCCCCCAGCTTCAAAGTTGGCTCACCAAACCCTGGTGTCGAGTCGCAGCACGCAGGGTCAAGCAGTGGCCATACTCCTTCCAGCCAACATGGATCGTCGAGAGACGACGGCGATTACGATGCATTTTTGCTGGCGAAAGCAGTGATCGCAatcactgtcgttgttgtagttgcaGGCGGTCTAGGATGGATTGCAGGTAAGCGCTGGTCCTCCCGCAAAAGTTAGTTGAAACAAACGCCATATGTAAATGTTTTGATAGTTTTTTGgtcgttgtcctcatcgaTTAAATCATTTTTGCCCTACCTGAAAATAACCAAGATTCGAACACTATGGCTGATCAAGGCGATGTCAAGGCAGAGGTTCCACAAGTCTCCCTAAAAGTTGTCaatgctgatggtgcagaGATGTACTTTAAGATCAAGAGGGGAACTCAGCtcaagaagttgatggaTGCTTACTGCAAGAAGCAAGGAATTTCTCGACAGTCTGTCCGATTTCTCTTTGATGGCAGCCCTATCGATGAAAACAAGACGCCCGATGACATTGGCAtggaggatgacgacgtcatcgatgcCATGGTGGAGCAGACTGGTGGTTTGCTGTAATAAATGCTCGAACGTCGTGGGCCTGGTGGAACTCACAAGCGAATTTCAAGCATAGAACAACCGAAAACTATTCGTTTATTTGCAAGATTGTGTGGGGTAGTAGAAAGGTGATCACAGTTGCAGTGTGACGAGTTGGAAGTGATTTTTTTGACATGATTGTTTTGCCTAACATTAGGTTAGCAGATGGCAGCTTCAAATCTTTCGAAGGATGATCTCCTGAAACTTTCGGTACGCCTTACCAAAGCGATGGAAACTGAAGAGTTCAAGACCAAAGTTCGTGCGCGTTTAGAGGAAAAGAACACGCCTCCCACTCAAGCTGTGATGGAAGAATTCGAAGTGATTCAAGTTGAAACCCTCGCATCGTGGGGCCAAGATGGCAATAGTATTCTTCGCCAATTAAAGATGGCAGTGCGCACATTTCCCGAACCTGACACTCGAATGGCAATCAGTCAACTGTGTAGTGTTGAAGAGAAGATTTTGATGGAGCTTTCCCGGGAGGTTGCAACAAGATTTGGACAAGTGATCCCAGAGCATGACCACGGCCACAGTCACAACGGCAAGCCGTGCCACGGCCACGGACAGGCCTCTCACGGGCACAGTCACGAGAGCTCACACGGACACAGTCACAATGGTCAGCCATGTCACGGTCATGGACACGACCACGGCCACGGTCAACCgaatcagcagcagatgatggcCATGCAAATGGCAATCCAGTCGCTCCCGAAAGATCAGAAGGTTGAGTTCGACAAGCTTCAGCAGAAGATGATGTCAGGGCAGCAACCAACTGCCGACGACcaaaagaagatgatggcaatccagcagcaccttATCGCGTTTATgagcacgatgcagcagttgcaacaacaaactacTGCAGCCGCAACTGCTAAGAAGTGATTTTGTTCGTGTAAAAATCCACAGTAATTCTTCATTTTCAACTTCGCACTtttgcagcaccgcaacatttttttttctgatcACTCTTTCGTTGTGTTTCTGTAGGCCAAATGAGTGACGCAGTAACTATCGGCATCAACGGCTTTGGCCGCGTTGGCCGTGCGGTGCTCGTTGCATCCCTATCCAACCCTGCAGTCAGGGTAACAGCCATCAACGATCCGTTCATTTCTGCTGACTATGCGGCATATCTGGTCAAGCACGACAGTGCTACTGGCGGATTCAAGGGAAGTGTCGAGGCGAAGAAAGACGCCATCGTGGTCGATGGATGCACGATTGCAGTAACGCAGAAATCCGATCCTTCAAGTGTGCCTTGGGGCGATAGCCACGTCACATACGTGATCGAGTGCTCAGGTGTTCACACCACACACGACCGAGCCGGGGCACATTTGGCAGGTGGCGCTTCACGTGTCGTGATAGCAGCACCAAGCTCTGATGCAGTTACATTAGTTCAAGGAGTCAACGCTGATTCGATGAAGCCGAGCACACAAGTTATCTCGGCAGGCTCATGCACTGGCATGGCTGTTTGTCCCATTCTAAGGTTTCTAGGAGAACGCTTCGGTGTTGACGAGTGCACGTTCACTGCTGTGCATGCCGTGACACCCACCCAGAAAGTAGTTGATGGCGCCCAAGGAAAGGAATGGCGAAGCGCACGTTCCGCAATGACGAATATTATTCCTCATTCTTCCGGTGCTACGAAGACAATCCAAAAGGTGTTACCCCAGCTTGCTAATAAGGTGTTGGGCACGTCGTTACGTGTGCCAGTTCAAAACGGATGTGCACTTGACATCACCGTCAGACTGACGAATGGAATTTCGAAAGAAGCCCTAGACCTTGCTATTCAAGAGGCTTCGCAGCCCGGTTCCCCGTTTTATGGTCTTCTTGCATTCTCTTCTGAGGAGCTGGTGAGCAGCGATGTCAGTGCCTCGGCTGCGTCGATTTACGACTCTAAGGCGTCTGTAAGTCTAAGCTCCACAACCCACaaactgctgtggtggtatAGCCATGAGCTTGGCTACGCCcagcgtttgttgctgctgattgccCAAACGAATGCCTCATGGTAAATATCACTTGTTGTGTGTATCGTCTGTGTGGGATGGCATTTTGTGTACCAAGATATGAAACTTCTACTTTCGTACCGGTAACGTACATCAAGTGTTCAAGTTAAACTTTGATTCTTTGTTACATTGAAGCCAATCAGAAATGCTCACCAGCCGTAAATCGTTCGTGGACATGGGCTCCGTTCGACGAGGAGACAGTATGTTAAGCCTCAGCGCTCGTAAAGCCCACCCTCTCTCCAGCCGCCAGTCGAACTCGCACGTTGTCACTCATCAACGAAGGCGCAACGGGCGCCACTTGTGGAGAATTGCATTTTTTGCTCTCCGATTTATTTCTCGAGCGCGAGTGGCTGCGAAACTTCCAAAGCTCACAGTGGATGAGGCCAAAGAGATCGCAGCAAAATATTACGCCGTCATGTGTCTGAATGACCTTGCCACTGTCATGGAGTTCA
>__CYKH01001135.1_ position 1 to 9675
TAGAGCGCCTGTTTTGCATACAGGAGGCCTAGGGTTCGAACCCCTACTCGTCCATTTTTTGAACTCTTTTTTGAACTCTGATTTTGAGAGTGAGGTCCCTAATATGGTCAGTCCTATTTTTCTGTCTTCAACAGGTTTGTCTCAACAAGAGTAGGTACATGTCATAAAGTAAAGCTACCTTCCAGATCACCATTAGTTTCTCGTCTTTGCATTTCGCAAACAATGGGACAAATTTACTACAGAAGTAAAAACTTTCGAGatagaaagaaaagaaagaaacacaaagagACAAAAAGGCAAACCAACCAAGAAGTCCCTCAGTACGCAGATCCGGACGGatcaaaaagtgaaaaatgTCAAGGCCGCTGGGGGGATCGAACCCCCGACCTCCGTCTTACTAGGACGGCGCTCTGCCATTGAGCTAAGCAGCCACGTTGCTGACGGTTCACTTTCCGCATCTTACGCTTACAACGACATTGCTCGGATCGTTGCGTTCAGGGATGCTTAGGATGGCAGGACAACGAGAGTTCTTCTCACAAAgaggaacaaaaacaacacattgATTTGTTTCCCACCGTCCAAATTGCCCTGGGGGCCCCTGGGCAGGacaacgagaaaaaaagaactctCACAAAGCGGTCACAACCCACCATCCACTTCCTATCTTTTACGACAGTTAAAAAACCTTCCTGGCCGGGAATTGAACCCGGGTCACCCGCGTGACAGGCGGGTATACTAACCACTATACTACCAAGAACTGACAATGGGTGCAGCGTAATCAAACAACGTGATCAGAAACGACGAAAACTACGACGGGCGGGGATTGAACCCGCGATCTCTCGCGTGTGAGGCGAATGTCCTAACCACTAGACGACCATCGCATgtcaacaagcaacaagtCCTTGAAGGATTTAAATTTGCAGAGCTTTTGGTGAGTCTGTTGATTGTCTAAGCGCAGTTGGTCTAGTGGTAGAATTCTCGCCTGCCACGCGGGAGGCCCGGGTTCGATTCCCGGACTGCGCAGTGTTTTTCAATTTTGTGCCTTTTTGTCTCTTGCTGACTTCACCCCCAACGACTCTTTCGCCTCGTCGCCTGAGCCACACGCCCCCGGATCCCACTTCAAGTCGGCCACCAGGGCGCAGCAGGAcctcctcgccgccgcctccgtcaTCGCAGAGACCCTCGCCCGCCAGCTTTCTGTCTCCCTCGCCCCGCACAGTGCCGCCGCCTCTCCCGCCCTGCAGCAGACGTTATCGCGCACCTTGGAAGCCTCACGCACTTACTTCTCCTCTTCTGAGTCGAGCCCCGGTGAAGGCGGCCAGCCTGGCCTGCCGGTGGAGNNNNNNNNNNNNNNNNNNNNNNNNNNNNNNNNNNNNNNNNNNNNNNNNNNNNNNNNNNNNNNNNNNNNNNNNNNNNNNNNNNNNNNNNNNNNNNNNNNNNNNNNNNNNNNNNNNNNNNNNNNNNNNNNNNNNNNNNNNNNNNNNNNNNNNNNNNNNNNNNNNNNNNNNNNNNNNNNNNNNNNNNNNNNNNNNNNNNNNNNNNNNNNNNNNNNNNNNNNNNNNNNNNNNNNNNNNNNNNNNNNNNNNNNNNNNNNNNNNNNNNNNNNNNNNNNNNNNNNNNNNNNNNNNNNNNNNNNNNNNCTCCTCCGCACACTGGAAGTCTTCGCCCGGGCGTACCACGGCCGCCGAAGTCACAGGGTGAGTACATCAGTCCGCCCATGCTCCCCATCCGTGAGgcccgtttttttttttctcctccgCACACTGGAAGTCTTCGCCCGGGCGTACCACGCCGTCAAGCAGGACCCCCCGCGTAACGCGACCGCCATCATTACCGCCCTCCGCGCTTCTGGCCGATCCGTGAACGTCGACTTCGTGACCAGCCTTCTCAACCAGGACCCCATGTCCGCCCTCTCGTTAGCAGAGATCGCAGTCATCGCCGACCCGACTCTGCCGGAATCCGCGCTGTCCCTCCTCCGTCTCGCTCGCGTGGCCCGCCCGCGTACCGCCGCAGAAGTCACGTCCGCCCGCAAGGGTGAGTACATCAGTCCGCCCCCCGGCTACGACATGCTCCCCATCCGTGAGGCCCGTCCCGCAGGCGCCAACCGATCCGCACCCAGAGGCAACAACGAGAGCACCGCCCGCACGTCCCCGAGCAGGAACCACAGCAGCCCTcaacagccgcagcagaaCAACAGGCAGGGCGGTGGCCGTCGCGGAGAGACGCAGGTCTCTTAATAGTCCTGAGCAAGACTGTAAACTGTCTCGCAGTCGCAGACGCGCACGCCCCGGCCGTGCCGCCGCGGCTGCGCCGGCGGCCCCCTCGGGCCGGCACTGNNNNNNNNNNNNNNNNNNNNNNNNNNNNNNNNNNNNNNNNNNNNNNNNNNNNNNNNNNNNNNNNNNNNNNNNNNNNNNNNNNNNNNNNNNNNNNNNNNNNNNNNNNNNNNNNNNNNNNNNNNNNNNNNNNNNNNNNNNNNNNNNNNNNNNNNNNNNNNNNNNNNNNNNNNNNNNNNNNNNNNNNNNNNNNNNNNNNNNNNNNNNNNNNNNNNNNNNNNNNNNNNNNNNNNNNNNNNNNNNNNNNNNNNNNNNNNNNNNNNNNNNNNNNNNNNNNNNNNNNNNNNNNNNNNNNNNNNNNNNCTCcccgccgttgctgctctccgAGGGAGCGACCTCCGTGCTCTGCTTGCCCTGCCGGAACCGCCTGTGCCGCGCCTCGTGGAAGCCGGCCTCGTGAAGACCACCCGACAGGAGCACCGACGGACCTTGACCCTTCTCGCGTCATTGCCCCCCGCCATCGATCCGCCTCCCCTGCCGACGGCAATCATCACGTTCCTTTCTCAGCTGGCATCGGACCGCAGATATCGCACTTGCCCGGCCATTGTCCTCTCGGCGTGCCCACTCTGGCGTCAGGCGATGCGCGCGGCCGGCATTGCAGCGAAGGAGGAGTTGCCGAAGCAGCCCGTCCCGGTGTCCCCCACCGAGGTGCGGAAGGCGGTGTCGGCGGAGCCGTGTCCCCCCACCGCGGCAGCGATCATCTTGGCCTGGGCCACAGCTGCACGCGTCGGCTGCATCCTGCAGCTGGCGAAGGAGGACGTGATCCTGCAGGAGGACGGCTCGCTGTCTGTTCGTTTCCGCCGCGGGAAGGGGGCCCGCGTGCGAGGGCCTTACACGGTGCACACCGCCCCCCTGGATCCCCagcacctccgccgcctgcagcagtggctcCGCTCGCGCCGGTCGTCTCTCTTCGCCCGGGCCACGACGGGCGAGAAAATCCGGACCTCACTGAGACGCGTGAACCGGTCGCTGGAGCAGCGTTCGCTCCGGCGTGGCGCCATCCAAGCTCTGGCGAAGTCCCCGGGAATATCGGACGAGGTCCTGATGATGTTCTCGGGGCACACGCAGGTATCTACCCTCCGGAGATACCTGTCGTGGggcgtggcggcggcgcacACCCGGCggacgatggcggcgcaCGTGGCGCAGGAGTAGAAGGAGGTGTTGGCCGTTCCGTCCCCCGGTTCGTGCAGCACCTCGGTACGTAGTAGAAGCTTACTTCTCTTTAGCGGATCGGTTGTTCTCTGGACACACAATTTCACAAAAAATTCTCTTTCACGGTCGAGAGCACGGTGCAAGCACCATGTCAGGGCTCTGCgatctcttcttcttcttttgtctTCTACTTGTCATGTCTGCTGATCCACTTGCTGCCGCGCTTGTAGAGTGGTAGGCGGTGTGCTATGCGTGCGAGTGTGGCTGCCATGCGCTCGTGGGCATCTTTGGAGTCCCAGTCCTGGTGTCGTGTTCCTACGTCGGCAATGTTGTCTTCGCTCGTGATGTCTATTACTGTTTGGATGTGTAGGTTCTTAATTGTAGATTCGTGAAGGATTTGTAGAATTTTTTCGTCAACTTCGTGCCGGAGCGAGTAGCCTTTTGCTAAGCTGCGCCCAGCAGTTGTGTTGTCTGTCATGACAATCACTTCCGTTACAGTTGTCTGGTACTCTAGCGACTATTGTATTGCTTGAAGTATTGCAGTAGCTTCTGACAAGCCGGAGACCAGCAACTCCTCGATCGCCTGGTACCGGCCGATCGTCCAaagaacttcttcgtcggcggcggtgagggACGAGGGACGAGCAGTgcgaggacgaggaggtaTGCGTCGACCGAGAGCAGCGTAGAGGGCATCGTCATCCAGCCAGCGGAGGGCGCGAGAGAGAAGACGAGGCGTGAGGAGTGTTCGTAAGAGGTAGTTGCTTCGTGGGACACCGCACCTCGATAGGACTGGGAGGGCAATTTCTGGCGCAAGCTTCGCTGTGAGGGCGAAGAATGGTTTGCATTTGTTCAGTTGCTTGTCGAGAAACTCCTTGCATTTCCCGTCTCGTCCATGATGGCATGCACGTCGACGTTGGGGGAGATCTGGGAGGTTGACATCCGCGGGCATGGTGCATGACATCCCCGGGCATGGTGCATGACAACCCCgggcatggtgcgtgacatccGCGGGCATGGTTCGTGACATCCCCgggcatggtgcgtgacatccGCG

>__KV452613.1_ position 11787 to 29880
GTCTTGAGCCGCTTGCGAGCTGTCCAAACCTGAGAACTGTTGACATCCGAGACTGTCCTGACGCCAACTTGTCCTTTGGGAAGGTTTCAAGTGTTAAGCATATTATACTAGATGGCCCTAATATCACCAGCGTTGGGTTTCTAAAGGACTGTCACGAGTTGGAGTCACTTGATGTAAGCAAGTGTAAAAACCTAATGTCGCTCGACGGCCTTTCGGGGTTGCCAAATCTCACCAATATATATGCGAGAAGAAGTGGACTTGAGGACATTCGAGGATTAAGTGGTTGCGTGGCGCTGGAGGCACTTAACGTAAGCCAGTGTAAAAAGTTAAGGTCGCTCCATGGCCTTTCGGGGCTGAAAAAGCTTGTTAGTGTGAATCTGTGGAAGAGTGGAATTGAAAATATTCTTGGGCTGTGTGGTTGCGTGGCGCTGGAGGCACTTGACGTAAGCCACTGTAAAAGCCTAATCTCGCTCGACGGCCTTTTGGGGTTGCAGAATCTCAAAAGTGTGAAGGCAGTGAAGAGTGGAGTGAAGAATATTCGAGGCCTGAGTGGTTGTGTGGCTTTGGAGGAGGTTAACGTGGAAGAATGCAGGGGGTTATTTTCTCCGGATGGCCTCTTGTGGTCGTAAAATTTGGTGAGATTGAATGCCAAGTATACAGAGATTACCGATGTTCGTGCTCTGGCGGAAAGTGTGTCGTTGAAGACGGTTATTCTAAACAACTGCGGAAGGTTAACTTCCATAGACGAATTGGCGGAGTTAAAAGGATTGGAGAACGTGGAGGCGACGTATACGGCGCTTAAGGATATCAAGGCTCTAAGTGGATGTGTATCGCTGAGGAAGGTGGACGTAAGTAACGTTGAGGGTTTGAATTCGTTGGAAGGCCTTTCGGGGCTAAAGAATCTCAGAAAAGTGGTTGCTTCGAGATGCGCGTTAACAAATATAAAGGGCATTACTGGCTGTGTTTCACTGGAGGAAGTTGATGTGAGCTACAGTGAAAGTTTAACATCGTTGGACGGCCTGTCAGGTCTGACGGCCCTTAAGGTCGTCGAAGCAAGAGAAACTGGAGTTACAAACTTAAAGGGTCTAACCGGTTGTACAGCCCTAGAGGTCCTTAACGTACAAAAGTGTGAAAACCTGGAATCTGTGGACGGTCTGACGGGTCTAAGGTTCCTTAAGGAGGTGAATGCTTCAAAAAGTGGAATTACAAACCTGAACGGCCTAGCCGGGTGTACTGCACTGGTGAGAGTAAACGTGAGCTACTGTAAGAATCTAAACTCTTTGGAAGGTCTGGGTGGTCTAACGGGACTTAAGTATGTAGATGCCTCGCAAACTAGAATTACGAACCTAAACGGCCTAGTAGGGTGTAGTGCATTGGAGACCGTGTTCGTGGCATACTGCTGGAAACTTTTGCCTTTGAAAGGACTGAACAGTCTTCCAAAACTTAGAATTGTAAAAGCCGCCGGGTTTCAGGGTTCTTCTGAAGAATGGCCAGAAGACTGCCCTGAATTAAAAGAAGTTAGGACACGGTGGTGATTCGTTAAGGCTTTTGGTGCTTCTGGTGGATTTTACTTTAATATTCTAGTACTACCGGTATTGAAGTTTTTGAAGTGAGATGAGTAACCGTCGGAGTGTTAGGACGATAGAACAATGTACATCTCAATCCTTTAAGGAAGTGACTGTTCATTGCATAATCGtatgttttatttatagtATATTACCTTTTATTAACTATTTAAGTGCATAAAGATGCGTATCCTTGTTTATAGAGGTCTGGGCAACGTCGCTGACAAGTTTCATTGGTAGTATTTCCAATGTTTAAGGTTGATTAATCATTAATTTCCTCTCTTTCGTTCCTCTTTCTAACTATAATGTATTCGTGGCGTAGTTCCGTTTTGATCAATATGATGTTGATATTACGTGTAGTGGCGAAAAATACCTCGTGTTAGTTATGATCGATAAGAATGCCGTACCAGTGAATTGTGTGTAAGAAAGCCACGTatcttttctattttcagattattattcgacTCATCACGGTTGTTAGTTTAAACAGTGTTGTAGAAGTGGACAGCATACCAAAAGTGAAGGGCCGGTTTCGCCCTAGAGAAGCGACAGGCGTTGCAGTAATGAAAGTGGGTTCTTAAGGTATATTGTAATGTCGTCAATGATGTGATTCCGTTAGATGGTGTGAATGTGCGGAACAAGTTTGGTTACTTGGGTAGGGACCGACAGTACTACCAGTTGAGGACGCTTCCCNNNNNNNNNNNNNNNNNNNNNNNNNNNNNNNNNNNNNNNNNNNNNNNNNNNNNNNNNNNNNNNNNNNNNNNNNNNNNNNNNNNNNNNNNNNNNNNNNNNNNNNNNNNNNNNNNNNNNNNNNNNNNNNNNNNNNNNNNNNNNNNNNNNNNNNNNNNNNNNNNNNNNNNNNNNNNNNNNNNNNNNNNNNNNNNNNNNNNNNNNNNNNNNNNNNNNNNNNNNNNNNNNNNNNNNNNNNNNNNNNNNNNNNNNNNNNNNNNNNNNNNNNNNNNNNNNNNNNNNNNNNNNNNNNNNNNNNNNNNNNNNNNNNNNNNNNNNNNNNNNNNNNNNNNNNNNNNNNNNNNNNNNNNNNNNNNNNNNNNNNNNNNNNNNNNNNNNNNNNNNNNNNNNNNNNNNNNNNNNNNNNNNNNNNNNNNNNNNNNNNNNNNNNNNNNNNNNNNNNNNNNNNNNNNNNNNNNNNNNNNNNNNNNNNNNNNNNNNNNNNNNNNNNNNNNNNNNNNNNNNNNNNNNNNNNNNNNNNNNNNNNNNNNNNNNNNNNNNNNNNNNNNNNNNNNNNNNNNNNNNNNNNNNNNNNNNNNNNNNNNNNNNNNNNNNNNNNNNNNNNNNNNNNNNNNNNNNNNNNNNNNNNNNNNNNNNNNNNNNNNNNNNNNNNNNNNNNNNNNNNNNNNNNNNNNNNNNNNNNNNNNNNNNNNNNNNNNNNNNNNNNNNNNNNNNNNNNNNNNNNNNNNNNNNNNNNNNNNNNNNNNNNNNNNNNNNNNNNNNNNNNNNNNNNNNNNNNNNNNNNNNNNNNNNNNNNNNNNNNNNNNNNNNNNNNNNNNNNNNNNNNNNNNNNNNNNNNNNNNNNNNNNNNNNNNNNNNNNNNNNNNNNGGCGATTGTGGCGGCACAGCGGAAGCTCAACGGTTTTGGAAGTATCGGACGCGGTTATACGCTGAACCGTCTGTTTGAGCTGACGTACAACATTCTATACACGGAAGGGATTCTGGTGGTTTATTTCTACATTGCCGGTCCACAGAATCCGGCGGATACCCTATCACGAGTGTTTCATCACAATAATAGCTTTGGGGAAATACGAACAATGGATGCTTCTGGGCTGCGTCTGCCAAGGCTCAAGGAAACGTATTGCCCGCTGGCGGAAGAGTAGAAtagtaatcataataataactataGGGATAATATGTTAGCCACGGCGTTTACCTGCAGAGAGAGGGGGTGCGGAAGAGGACTGAGTGCCCAGTTCTTCTTTGCATTCTAATGTATGTGTTTGACCGGCAGCATGCTGCCCGAAAACGTTGAATacattctctttctctGCTACGCTGTCTggtctctctctccttttctcgACTCACCAGATAGATATCGACATGTGATTAATGTGTGTGTCGTGAAAAGGTGTGACCATACGTTATCTTCCCAGTCTCCGTGGCCCTCCGTCATTAGGGTTGGGGTTGGGGTTGGGGTTGGGGTTGGGGTCCAGGGcctcggagaagaagatgacGATCGGACCATAGGAGATTTTCCTATGGGTGACCCTGGGTTCATACAGGCTATGTTCCCTGTACCACCCCCCACTGTGGAGATTTTGGGATTTTCACCAAGTCCGACTTTGGGACCCGGACAAGTAAGACACAATCACTACTAATAGAAACGAGAGTTGAAATGTGCAAAATAGGCGTTATGGAGTATTCGCCTACGCATTTTGAGCAAACATGAAAATTTGGTATGTTCGAGTGGAGGTCGCCAAAGTGCCAAAAAGTGACCGTGGGCCGTCCCTGGCGGGATTGCGCGGTTTCGGGGGTCAAAAGTTGTATTTTTTGAGACCTCACAGAGTACCATGCATTTTCGTTGCAAGCTAGGCGAGTTATAAATGCCCATAGGGTTCATCCATCAGTTCCAACCATCAGATTTTCAATCAGGTGCAACTTACTCGATATCTCCCTCTCGGGGTCGTATTTTTGGGAAATCCGGGCCAAAAACCTGGTTTTCGGGGGTTGAGGGATACTACAGTCAGATCCGGAGTAACGTGAATTTTTTCTGCGAGCCAGGCGAGTTATAAACGCCTATATGGTTTATCTATCAGTTCCACTAATCAGATTTTCAATCAGGTGCAACTCACTCGAGTTCTACTTCTTTTGGTCAAATTTTTGGAAAATCCGGACCCCAAAAGGGGGTATTTTTGTACTTAGAAATTTCCGAAATCCGGAAAAAGGGGCCCCTAGAATTCCCTATGCTTTTTTACGTGTAATATTTGCTAGGGCGGGGGCTTCGAAGAAATCCCCTGTATAGGGGGCCGGGCTGACGAAAAGCTTATTCCATAGTGTCACTGCACAGTAAGGATGGTGACATTCgtgaaaatggaaaaaagggggggtCACAGAGGGTATCCCGGGAAACGTACGGCCTGCATGGCTGTACTGACTACCGGATACTCGGGAGTGTTCTCCTGTACTTTACAGTGCACATTACCCTACTTTCTCCTGTTTTTCACACCCATGTCTAGAGTAAACACCCTACACACGTTTTTAAAGGAATTTCCATGTCTACCAGTGCCAACGGCGCCCAGACAGACCCAGCAGAGCTGGTTCCACTGCCTGTTTCGCAGCTAAACTCCCCTCGGGGAAGCGAAAATGGCCCTGTGGACCCAGTCCAGCCTCCTTCCAGTCCCCCGGCCGCCCCGGCCGCTGCTCCGACTGGTACGGCCAATATGAGCCTTCTGGAGCGCCTGGAGCGGGTACTGTCGGCCCCGGTGAAGGATGTCCCGCTCACGGACGACTCCAAACTCGAAAGAGCCCTGCTCCAACGAATGGAAGAGTCCGAAGAGCTGAAAAGACACCCCTACAAGGGCACTTTGAAGAGCTTCAAGGGCCTTCTCGACCAAAttgagaaggagctggaccACCCAGACGCCAAGACCAAGCTCAAGGAAGCCTACATACGGAAAGTGGAGGGCGTGAATCCACCCACAGTGGAGGAAGCCTACATTGTCAATTGGGCCCTCTACGGCAACGTAAAGAACCCTTCGCTGCTACTGGCGTACCTGTTCATCAATACCCCTGCTGAGCTGCGCACCCAACTGGCCAACTGGCACTTCTTTGCCAGTCTATTCGGTTCTGGACAGCAGAACCTGATAGGTCCTAAGCTGGAGACCCTCCAACTGCCTCTCTACCCCGATAACAAGCTGCAGGCCACAAATGAGTCCATCCTACGGGAAGGAAGCATGGTCGGCGGCGAGGCGAGAGAGCGCAGAGCCATTGAGAAGCACCTTTCCACCCACAATCTCATTGGCGGGGGCCCCTATACCACGGTGCCAGTCTACACGGAAGGTAACGATCAGCCGGTCGCCGTAGCGGACACAACCCTCATCTCCGATGCTTTTCAGGAGGTCTACGCCAAGATTGGCCTCCTGGAGCAGAACCTCAAGAAGATTCGCACCGAGAAGCGTGCCNNNNNNNNNNNNNNNNNNNNNNNNNNNNNNNNNNNNNNNNNNNNNNNNNNNNNNNNNNNNNNNNNNNNNNNNNNNNNNNNNNNNNNNNNNNNNNNNNNNNNNNNNNNNNNNNNNNNNNNNNNNNNNNNNNNNNNNNNNNNNNNNNNNNNNNNNNNNNNNNNNNNNNNNNNNNNNNNNNNNNNNNNNNNNNNNNNNNNNNNNNNNNNNNNNNNNNNNNNNNNNNNNNNNNNNNNNNNNNNNNNNNNNNNNNNNNNNNNNNNNNNNNNNNNNNNNNNNNNNNNNNNNNNNNNNNNNNNNNNNNNNNNNNNNNNNNNNNNNNNNNNNNNNNNNNNNNNNNNNNNNNNNNNNNNNNNNNNNNNNNNNNNNNNNNNNNNNNNNNNNNNNNNNNNNNNNNNNNNNNNNNNNNNNNNNNNNNNNNNNNNNNNNNNNNNNNNNNNNNNNNNNNNNNNNNNNNNNNNNNNNNNNNNNNNNNNNNNNNNNNNNNNNNNNNNNNNNNNNNNNNNNNNNNNNNNNNNNNNNNNNNNNNNNNNNNNNNNNNNNNNNNNNNNNNNNNNNNNNNNNNNNNNNNNNNNNNNNNNNNNNNNNNNNNNNNNNNNNNNNNNNNNNNNNNNNNNNNNNNNNNNNNNNNNNNNNNNNNNNNNNNNNNNNNNNNNNNNNNNNNNNNNNNNNNNNNNNNNNNNNNNNNNNNNNNNNNNNNNNNNNNNNNNNNNNNNNNNNNNNNNNNNNNNNNNNNNNNNNNNNNNNNNNNNNNNNNNNNNNNNNNNNNNNNNNNNNNNNNNNNNNNNNNNNNNNNNNNNNNNNNNNNNNNNNNNNNNNNNNNNNNNNNNNNNNNNNNNNNNNNNNNNNNNNNNNNNNNNNNNNNNNNNNNNNNNNNNNNNNNNNNNNNNNNNNNNNNNNNNNNNNNNNNNNNNNNNNNNNNGGAACACACCAACCTGAGCTCGCAGTCCGCCAAGCGCCGACTAGCGCCACAGACGATGCAGGACCTGGCAGAGGTTCTCCACAAGTACCGGATACGGGTATATCTGGTTGGACAGACGTCTCGAAGGCGAGAAGCCACAGTAGGCTTCCTTGGCCGACGGCCAGCCTCCACGGAGGGCTTGTACGTGGCACAGACGGACCCCGAAGTCGGTGGACTCCCAGGTGAACTAAAAGGCGACGGCAATGAAAATGCCGTGTTTGTGGTGGGGGCAACGTTCCATTCTTCTAGTAGTGGCACAACTAGGCCACGCTATGCGTTGACCCAGGACCCACAGGCCGCCATACTGGGGGTCTACCGTAGGGGCTCTGCGACCCGGTTcaagctggtggaggaagaggaggcccCAGCGGCCCCTCCACGGCCCATGGTCCAAGCACAACCAGAGGAAATTGTactggaagaggaagaatcCGAtatggaggagctggatgCGAGTGACAACGCTGGCACGTTTCTACGAGGGGTCGATATGACGCCAAAAAACATGTCCGGCAGGCAGGACGGTCTGGGAAGGACCTTATGGGGGTCTGTCTGCCCTCGAAACTGGGTGTTCAGCACTACGCAAAACCCCCCCTACAGCAAGTCCatctccgcggcggagcagaaGCTGCACCTGCAGTGGCTGCGACGAATCCAGTACATGCCACAGGACATGCTGAGCTGGCCGGTCGAGGATGTCCTCCTGAGCATGCTTCAGCGGGACTCCGTGGCCAGAAACTACACTTGGACGACCTTTGTCCGGAAGCTGTTCTGCATCCAGTCCGCTCTCAAGAACCTCCCACTGTACACGACGGAGGACGCCGGCGTCGACCTGAAAGGCCCCAAATGGAAGGCCGTGGTCCACCTGGCGAAGCGgatgcagcagcaggccgACGTGCACCCACCATCCGCCATCCGCCTGGAGCAGTTCCATGCTATATACCGTCTATTGCAGCACAAGTCCCCTTTGACGGCGCTGTACCTGATGGTCATGTTCTGCACAGCTGGGCGAGCGGTCGATGTGGAGAGGCTCAAGGTGAAGGATGTCAAAGTGGGGTATACCCCTGGTCAGCAGGCCGAGACAACGCTCGAGCTACGACAATGCCTGATGCGGATGGGATCCCAGGGCATGACCCCCAtcacggtggtgatgaAGCGGGGCAAAGGTGCCTACTTTCGGGGCACCTACACGGTCCACACGTGCCTTCCAGCGGTGGACGCGTCGAATCTGCAGTCTCTGTGCAGCCAGCGGCGACATGGCCAGCGGCTGTTTCCTCACATCGAGGCCCGACGGAAAGAAGCGCTGACGGCGATCCAAATGGTGGAGCCCGGGGCGAGTATGCCCTCTATCCGCAAGAGTGCGGTCCGTTTTATGGCGGCGCAGGGGATGTCtcaggaggagatgatgCGCATCACGGGGCACACCCGGGAGACGACCTACTTCCGGTACCTGGGCGATGGCCGCCATCCTACGAAGGAGGCCATACGGCTGCAGGGAcgcgccgccgtcgccctcCGGAGCCTCCGAACGCGTACCAGCTAGGCAACAAGGCgcccaaggcggaggaactGGGCATCCGAGAGGCGGACCTCGTGAGGGAGATGATTGAGCTGTATGAGGGCGAGGGCAATTATACGGCTGCCCAAGAGTGGACCGAGAGACTGGAGAAAATGGCACCCAATCCAAAGCAGTGGCCGCTGCACCTCAAGAGTCCCACGCACGTGGACCTCCAGGCCGTTCTGGCGCTGCCAGTGGCCCACTCGAGGACAATCGACTTTCTTCTCACCACGTACCAGTACCTACACCGGGACTTTTACAGAGGACTGAGGACCTCGCGGACCATCAAGACGACGTCGCTTTCGATGGAGGATGTTCGGATTGGCGTCGAGAAGGGCAAGTTTGAGCTTGCGGTGGAGTTGAATCGAATTACCGGACACACCTACCGAGGGGATGCCTCGTTTGGCCGACTGCCAGAGGGGTATCACGGCGTGAACAGCTTCTATGTGCTCGAGACCAAGGGACGAAGACGGCTGATTACGGAGCCCATCCTGAACGGggtggtggaaaaggagtcGATCCCCAAGGTGTCGTACCCAAGCAGGCTGGAGAAACGCCAGCTTCTCAAGAACTGCCGCTACATGCTTCAAATTGACTTTAACTCCTACTATGATGCCATTCCGCTAGGGGATTCGGTGCGGAACAACTTTTTATTCCGCGGAAAGGACGGCCAGTACTACCGGCTGAGGACGCTGCCCACTGGGGCGAGATGGAGCGTGTGTGTTGGCCAGGCCATTACGAGCACCATTGTGGATATTGACGTCTCCCAGGTGGTCATTCTGTCGCTGATTGACAATATCCTGATTGCCGCGCCGCAAGGAAGTGAAGGGGAGTTTCTGTTTGCCGTTCGAAGCATTCTGACACGGATACAGCAGGTGCGCCTGGAGACCTCCCCCGAACGAGATACGTTGTTACAAACGGGAGACCATGACTTGCTGCGCATGGCGGAACAGAGTGATGTCTTTTTAGGCGAAGAGTACCGGTACGAACCGACGGAGTATGTACGAAAGGTCCGGAATTCGATCAAGACGGTGGCCAAGCTGCGGATTGCCATGCGGAAGGCCCCCTACTACACGTGCCGAAAGTTTGTGAGTTTTGTGAGCCTGTTCCTGTTTGCCGCCCACACCGTGAACCTCAACCCCGCGTCGCTCTTCTTTCTGCTCAAGGCCTACCGAGCCGTGTATGTGACCGTGTGCAACACTGGAGGGGAGTGGGACGCGCCGCTGCCCCACATCTCCCCGAGGGTTTACGAGCACTTGCAGCGCACCACGTCTGTTCTAGCGACGAACGAGTATGCGCCCATTGCGCCGGTGATACGAGTGGCCGCGGAGGACCGTGACTACGACTGGGTGATTTACACGGACGCGTCGGACCGAGGATGGGGTGCGATTTGCCAGAATACGCACACGCAGGAGGTGATTGCCCTGCAGAAGGAGTGGATGGATGAGCTACAGTGTGGAAAGTATAGAGGACCGACGGATGAGTACCAGGCGTTTCTGTTCAACAAGAAGCACAGCGCGCACGCGGAGCCACGGGCTGCCAGGGAGGTACTGGAGTACCTGAAAGAGATTGGCCGGCTGGTGGCGGGGATGCGAGTGGCGCTTGTGACCGACCACGAGGCGATTGTAAGGGCCCAGAGAAAGTTGAATGGGTTCGGAGGCATTGGCCGTGGGACGGACCTGAACCTCCTGTATGAAATGGTCTACAACTGGTTCCACTGTGAACAGGTACTCGTGCTCTTCTTCTACCTCCCGGGTCCCCAGAACCCGGCGGACCAGCTGTCACGAGTGATCGATAGTAGCAACTGTGGGGAAATCCTCAGGGTGCAGTTAGACGGACAGCAGCTACCCACTCTACGAAACTGCTACTGCCCCCTGCTAGAAAcggaaggagagagagtgAGTATACTATGTggataacaataataataactaatgagcgaaggaggagatccGGGAGCGAAGCGAGGTTTGAGAGAGGGTATCAGATTTTCCATATCTATTCTGAAGATGTATGATCGTTTACGACGACACTTGATTTATCTGGCATTTCTTACACACTGAACGAGATGAATCACAAGAACGATACACATAcattccctctctctctcctttatGCTTCTCGGGTCTTTCCTCTGGACCCCACTACTAGGTAGACCTACATAGTGAATGTAACCTGGCTACAATGGGCCAGACGTAAGACGGAGATCTAACACAAGAGACTTTTGCGCAGCGCCTACCGTCATTCAGGGATCCGGGCCTCGGATAGGAAGATGACGATCGGACCATAGGAGATTTTCCTATAGGTGACCCTGGGTTCATACAGGCTATGTTCCCTGTACCACCCCCCACTGTGGAGATTTTGGGATTTTCACCAAGTCCGACTTTGGGACCCAGACAAGTAAGACATAATCACTACTACTAGAAACGAGAGTTGAAATGTGCAAAGTGGGCGTTATGGAGTATTCGCCTATGCATTTTGAGCAGATTTGGAGATTTGGTGATTTTGGATTTTGGGTCCCCAAGTGGCCAAAAAGTGGGCTGGGGACCCCGTGTTTTGGACATGGCCAAAAATGGACCAAAATCGTGACGAAAGTGCACTTTGGGACCCCTATAACTTTGAACAAATCGTATTCCGGTAAAATGAGATTGCACACGTGCATTCGACGCATGTCGAGGAATGCTTTGGTGAAGTTTGAGAAAATACGGAAATTTGGTATGTTCCGGTGGAGGTCGCCAAAGTGCCAAAAAGTGGCCCTGGGCCGTCCCGGGCGAGAACTAACTGGATGTGTGGGTCTCGAGGTAGTAAACGTGAGCTATTGTGAAAGCCTTGCCTCAGTCATTGCCTTATATGGGCTTCAAAACCTAATGAAGGGGAATGTTGAAGGCAGCGGAGTTAACCGCGGTGAAGAATCCGCATTCAGGTCTGGCGTGCTTGCATATGATGGTGACACGTACATCGACGGGCCTGAGTCCCTACTTGTATCTCTATTGTGAGAAGGATGACCCGTAAGATGTCTTGTATGGTTAGAGGGAATAGTTTGTTACGGCAAGTACGTCAGAATTTCGCGGCAGTACCAGGGAAGGGTGACGGCCACCGGTTTGAAAACGTCTTTGCTTGAATTCCCGGAGGAGTGAAATAACAATTCCAACCCTCGAAGCGGTCCTCGTTCGAATCACTAAAACACCATTTTTTATAGGTGAGTACTAGTAGGACGAATACGAAACTTCTGTTTGGTTGTTTAGTAGTTTATTATAGGTTCATAATTCATGATGAGTAAATGAACtcattctttctttctctcacTTCAGTTCACTCTTTACTTTAGTATACCATAAAGAATTGTGCTCCTCTTGTATTAGATTCCGTTATGTTCTATTCTTGACATCCTTTCTTTCATCGCTTATCAGACTCGCATTATTGGTGGACGATGACCGACCATCGctttgtggtggtgggtaTTCTACCGTCGCACTTCAACGAGTCCTAGGATTTTCGCTTTGATGATGTAGAAAGAGgtggttttgttttgttattCATCTAACACAACCAAGCTAAAAACTGTTACCTTTTCGGGAAGCCGTTGGGAAGTGTGTCCATCTTCACCCACAGAAAGAGGACCTATACGAAATCTGACTTCTCTCTATAATCTTTCAGGAGTACAGAGGCGAAAAGTATCGTGGCACTGAGGGACAGAAATAACCAGTGTTCAACCCCGATCCATCTGCGTGGTACGTGAGCCATTTGGTGCATATGGGTGTGACACGTGAATCTCACTCACCGGTCTGTCAGGGTTACCCAACTTGAAGACGTTTCGTTCCTTTAAAGGAATAATTTGGAGTATTGTGTGTGGAGTTGGAGTTTGCGTGTGCATGTTTTATGAAGATTTAACGAGTACTGACAGCCTATTAGTGTTGAAGCATCTCAAAAATGTGGGTGCTGCTCGTGGTGGAGTTGGAAATGTTCGCGGTTAGTTAACCTTATTCGATGGTATCTTCAGCGGCTTTACAACGTTTTAATTCCGTTCGGGCTGGTTTCGTCTCCTGCTTTGGCGGAAAGGGGGAAGTAGACTGTGTGGCGCGGTGGTGCACGGGCATTTGTGTTTGCGATTGTTTCTTCACCGCCTGTTAGTTTCATCGCTATAAAAGTCTACTCACAATACTATTGTGGCCCAACTCATTCCTGTTCGGTGTAAAATTGCGCTTGTGGTCTTCTCTATTtgctttctctttccctcatccttctcttttcaaTTTCAATTTctttgattttttatttttatctttgtCTATACAGGACATTTGAAATGTCAGATCGCCTTCGATGATGATAAAAGACCATCTAACAATGGGGCAGAGGCGTTGCCGCTTGAAGTTTCACGCATCACAGAAGACTTTACAGACTACGTAAGGAGAATGTGCTACAAACGCCAATTTGGCTGCTGTCTCATTGTGGAGGACTACGAGGACCAACTTGGTGGGATTTCCGAAGAATCTGTcgccggcggcggcgatgaTATGTGGTCCATTAGCTTGTGGGTAAACGGCCATGGGAAGGGCATCGACAAGTCTCCTGTGCACCGCGCCATGTCGATCGGCGGAGAGAGTGGGTCAGGTAAGACCCATGCTGCGCTCCACTGTTTTAATTTACTcgatggaaaaaagaaggacgatGAGTTGGAGTATCTGACTATTTACATAAAGTTGGCTGAAAGTTATGAACAGAATATACCCGATGATGAAGTATAACCTCAACACTGCTACGGATGTGGATAACCAGATGCAAAACGAGGCAACGGAGGAGAACGATATCAGTACCCTGAAAGACCTTCGTGCCAACCTTTGCTTTGATTTCCTctgtaaaaaaatacaGGATATCACTGGGTGCTCATCGCTGTGGGGAAACAACACGTTCAAGCGGGTTCATATTATACTGGATGAGGCCGCTTCGTGTCCATGGATATACCGTTCCGTTAATCAAGTGTACCATGAAACATTTTATATGCCGGCTCTGTTTTCCAAAAAGACAGAGTTTGGCGAACacttttctattatttgCTGCAGCACAACAAGTGAAGCATTGTTTAAAGAGCGGTTGAGCAACCAGGATGCCTTTCACCCCGTTATTATGGGGCCCTGCGATAAGGTGTACGAAAATCTACTGAACAGTGGAAAGACCATGTTCGAGACGAACAAGAAAATGGCTAGTCTCTTTAAAAGGAATAATTGTTTCAGAGGGCTCATCCAGAATCGCCGATGTGGCGTGTTAGCGGCCACACTCATTTTTGAAACCGTTGCTTATATGATACCGGAAAGTCTTCCCGTCGAAGCGGACTTTGGTGACCGGTCCAATGAGGTGTCGACGTTCTTCTCCGATGGGAATATGAAAAGCGTCTATTTCATGGCGGACTTCATTTCTTGCGGAGTGGCCACTCCATACAGGAAATCAAATGGGTCTAATGACAAGCCCATTGAAAAATTGTAGAGATTAGTGGCAACATGTGTCCGCGCCCTTTTGTGCTGCCCCAAGAAGAGCAATTTGCCTATCGTTCACGATAACGAGGTGGTAAAAATAGGAATGCTGAGTGTGGCCTCCTCACCTGTGGTTCTTTGGGGCAAGGACAGAAAACTAGAGGTCGAGATGTCTTCCGCCCAGATCGTTCTTGGTGCCATGCTCTACAGTAGCAGTTCTTGTTTTCCGATGGCCACCAAGGCAAGTCCCTTTGCCCTGTTTTCGGCCTccatcttttcccttttcctcgACGGTTGCTCTTCATACTATTATGGGGGGAAAACGgacttttctctttctgcGTTCCTTCGGCCGCTGAGCCAGACAGCGGTAGGAGACTATTCGGCCAAGATGGGCCACATTAgtgtttcttcctttttagtATCGAGTGAACGAATAGAGGCGCCGGATCATCTACAGGCGTATTTGCAGGTGCTACGGGGACAGCTGAGGAATGACAAGGGAAGGGCATTTGTGCTTGTCAATAACCGTGACGCTCCGTATGCGGATCTCATCGCAAAAAGCGGAGATATCCTGTTCCTTATTCATTGTGAAGAATGTGTTGGCACGACGACTATGAATGTGCTGACCACGCTGAAGAATATGGGTTTCTACGGTACTGACGACCCCGAAGTGGATACTTTTGTCAAGGCACTCGACCTGAACGGACCAAACTTGGGGGAACAACTAGGTGATTTTATGGCCGAAGGGCCCAAGGGAAAAGGTAGGAGTTTATCTGGAAAAACGGCGGAGCCGTGGCCTCTGCTTCACGGGAAGCTGCTGACACGTCTGTTAATGAAGGAGTTAGAGTGCAACATTGCTGTTCCCGTGCTGGCGTGCAGCGAACCACGCAGTGAGGATGAAAAGACAGAATTTGTAAAATGCGTGGAAGAATATTCTTTTCAGAGTTTCGGGTGGAATGACCCCCCTGCGCTGCTGTTTGTCCGCGGTTCCATCAAAAGGTCTACGACGATAAGTGTCTAGCTTATgctttgttattatttgttcTTAATGCCTGCCGTATGGCCTTCTTGACTTTCAGAGAAAAGACGATGAAGGTGTACTGGTGGTCGTGTTTAGTGAGATGCGTCGCGTCCTGTATTTACCATGGTAAGTATGTCTCATCATGACAAACCTCTTCCAGGAGGGTTTTGCACTTTTGCAATAGGTTTTCTTTCTCgtctttgttttattttgtttttagtaTTTAGTATGTagtgtttcttttattattattatttatgttTCTATTTCGATGTATTTCACGGTACACTGCCTACTTTAAGTCAGTGATCCCTCTCGCACTCACGGCTGTTAATTCCCATGCTAGGGAGTGTGGGGAGCACCACGAAGAGGGTGTACTCGGCTGTAACATCGTGTCTGACACCTGTGGAAGAAGTCGTATAATTGAAGTGGATTCGTCCGACGTGGCGTGTCTGGAGCGTGTTCAGTGGTGGATAGAGAGAGAGCGTGATTGTCCTCTGCGAATCGCCGTCAGGTTCAGTGGTAATGAGTTTCAGGGACACATTCCTGCATGGGAAAAACTCTCCCAACGGCTCTCGGCGGGTAAGGTGGAACACACTTTTGACTTGCAAAATGTGGGCGTAGAGTCCCTTCTCCCTTTCGCTGTCCTGTTAAAGCGGTCGGGAGTGGTTCGCTTGGATGAGTGTGACTTGAACACTCTAGAGGCGCTGGCAGGACTCGAGCTGTTGAGAGAAGTGCATTTATCGTCTTGCCACGGTGCTTTTACGCTTGTTCCACTGCTTACATGTCCTAACCTGACCAGTATAGGCGTCACAGATTGTCCTAGGGTGAGTTCGCCGGAGGTCCTGGGGAGGCTTCGGAATCTGAAAGAGATATCTTTGGCGGACTTTTCTATCACAAGTCTTGATTTCCTAAAGGACTGTACCTTGCTCGAGTATGTCAATGTCCGCCATTGTAAGAATTTTCTCTCGCTTGATGGTCTGAGTGGAATTGAGAAGCTGAAGACCGTGATCGCCTGCTACTCTGCCATTGAGAGTATTGAACATCTAGCCGGATGTGTGGCACTCGAGTCGGTGAACGTCAGTGGTTGTCGGGGTCTTACCTCGCTTGAAGGTTTGAGCGGACTCGAGAAGCTGAGAACTGTGAATGTCAGTTGCACTTCCATTGAGAGTATTGAACATTTTGCTGGGTGTCTAGAACTAGAGAAGGTGAATGTCAGTTATTGTAAGAATCTTACTTCGCTTGTTGGTCTGAGCGGACTCAAGAAGCTGAAGACCTTGGATGCCAGTTACACGGAAATTGAGAGTGTCGAACACCTATCTGAATGTGAAGCCCTTGAGTCATTGGATGTGAGCTACTGTGAACCTTTAGCTTCACTTTCGTGTTTGGATGGATTGCCAAACCTCCGTTCTGTGAAAGCTATCGGCACTTTCGTTCCTCCAGACACACAACTATGCCATTGTCCAAAGGTGAAGTATCTTGTACTAAAGTAAGTGGCCAGTCACACGGATTCTGCGCACATTAAGGTCTTATCCAAAGTGCTTTTGAGGTATGACAGTTTACGTGTCTATTTAAGAACTACTGGAGATTAAAGTTGTTACATAATTGTGGGTTTCTGAACAGCACTGGTTTACAAAAGGGCGGCAACAGGTTATTCCTTTTTAGAGTCTCTTCAGGGATATTAGCGTTAAATAGTGTTAGCATTAAACAGGGGCGCTGCAAGTATGTTATGTGACTTTATAGGtacctcttcttttcacaaATCATTCGTGAGCACTTTTCAATTTTCGTCTCTCTCTGTCTTTTAGTGCATACTTTTAAGTGGATCGTACATTTCAAGCGTTGATTGGGGTCGACTATGGGGAACCCGTTCTTAGGTGATCTTTTACATGGAATCATTGCGTAACAACTCTGTTGGCGTCTTGGGTTCATATCTGCAGTTTGCCTATACAGGCTGTCTTTCGGTAAACCATCTAGCAGGGTAAAGTAGTGCATTGAGTGGTAAGTCAGGGGATCACTATAATGTCATTTGGCTCGGACGTGCCGTATGTGTTAGTGTCATTGACCGGGTTATCATTATTTAGTGTAATTCATAGGGCAACTGTTGCTGTCCACTTTCCTGTACAAACTGTGATTGCGTGACACGGTTCATTTCAATATTCTGCCAGAAACCCCACTGGTGGTTTAGGCTCTTGTTTTCAAGTACTGCGTGTCTCCCTCAGAAGAATACTTGTCGTGCCACttggtgttgttgtgtGTATGTTGGTGTTAGTGTTAGTGTTAGTGTTAGTGTTAGTGTTAGTGTTAGTGTTAGTGTTAGTGTTAGTGTTAGTGTTAGTGTTAGGGTTAGGGTTAGGGTTAGTGTTAGGGTTAGTGTTAGTGTTAGTGTTAGGGTTAGGGTTAGGGTTAGGGTTAGCCGTTCCAAACGGAGTTTGGAAGCGGCATGACGGTGGCGCGGGATCGGAACGATCCGCGACGCCGAAAAAATTTTtggtaaaaataaatatttttattttcttttttatcgaGTGATCTTGTAGATTTACGCTATGCGTTATGATAAGTCACTCCAACGTCAAAATTGTATTTtgggaggagggaaagaaaatttcatttcatttattttcattcttttttgatatagagtaaatttcttttttataaaattattttaaagATTGATATCGTGGAGAGAGGAAGCACGCGCGCAGTTTTATGTGAAAGCCCGAGAAAATAAGCTGACAAAGAACGAGTTCATCCTTGGTTGCTGCCTCCTTATATGGGACATCACAAAAGTTGAGGGCGGTTTGATGCGTCTTATGGCGCTGCTCTTCCTGGAAAAATCAGAAGCGTCACGGATCAAGTTACACAACGTAATGATCCTGAGCCTCTCACCTCcccaaataaaaattgaGTTTGGGAAGTATCTCGATCAATTCACGGTTCCACTCTTTCCAACAAGATCCTGTTTGCAGGATATGAATGAGGAAATCTTGCAAGAAGTTCGCGGTTTCAGTGGCGGCTCTTCCAAAGCTCCTGCTTACCTGAAGTTCTACCGCGACGGAGTTGAGAAGAGCGAGTTCctcggcggcggtgttTCAAACGCGGCAAGGGAAAACGAAGAGATTGCCAGTCTGCGAAGAACAGTGACCAGCCAACAGGAAACCATTGCCGCTTTGACGCTTCAGCTGCAGAACAATCAATCCAACAGCAACCGAGGACGCGGCGGACGTGGAAGGGGATTCGGCAGAGGAAATGCGACTGCAGTACAAGAAGAGTATGGAAACCCGCTCCCAAAAAACCCTTAAGGAGTGGAGTCGCCGGAAAAACCTCCAACGCCAGGCATGAATTAAACCACATTCTGTTTGGTGCGGGACTAAC
>__KV452575.1_ position 1 to 8967
ACCGGACATACGCAGGAGGAAACGCTCCTGCGGTACCTGGATTATGGCCGCCAACCAACGCGGGAGGCCGCAACCGTTATGGCCAACGTCGATCGGGCCCTCCGCCCCCTCCTAGCGCAGGAGAACTAGGCGTCACGTCCCCCAATGCTGACCAGCTTGGCATTCAAGNNNNNNNNNNNNNNNNNNNNNNNNNNNNNNNNNNNNNNNNNNNNNNNNNNNNNNNNNNNNNNNNNNNNNNNNNNNNNNNNNNNNNNNNNNNNNNNNNNNNNNNNNNNNNNNNNNNNNNNNNNNNNNNNNNNNNNNNNNNNNNNNNNNNNNNNNNNNNNNNNNNNNNNNNNNNNNNNNNNNNNNNNNNNNNNNNNNNNNNNNNNNNNNNNNNNNNNNNNNNNNNNNNNNNNNNNNNNNNNNNNNNNNNNNNNNNNNNNNNNNNNNNNNNNNNNNNNNNNNATCGGTAGAGGACTTGGCGTTGGCGGTCGAAAAGGGAAAGTTTGAAGTCCTGCCGGACGCCGAGTTTGACCGCCTCCCACGAGGGTATCACGGGGTCAATGTATTCTTTGTGCCAGAAATGAAGGGCAGGCGACGCCTCATCACGGAGCCGTTGCTCAACGGTGTGATTGCCAAGGAATCGATGCCAAAACTAGAGTATCCTAGCAGACTAGAACGAAGGCAAGCCTTGAAGCCATGTCGATACATGTATCAACTGGATTTTGACGCTTTTTACGACACCATCCCGCTAGACAACACCGATGTGCGGAATAAGTTTGTTTTCCAAGGAAAGGACTGCCAATGGTACCGCTTAAAGACTTTGCCGACCGGCGCAAGATGGTCGGTGGCGTTGGCACAGGCCGTGACAGATAAGATTATGGATTTCCCCACGGacggggtggtggtgttaACCCTCATTGACAACATTATGATGGCCGCCCAGGAAGGTCAGGAAGCCGCCTTCTTGCAGGCGGTACGAACAGCCATAAAACGAATCGAGCGAGCGAACTTGCTTACCACTCCGACAAGAGAGACGGTGATGCAAATGACCGATGACGAGCTATTAGCCGAAAGTTGTAAGAATAGCATGTTTTTAGGAGAGGAGTACAGCTGGGATGCGGAGCGGAACGAACGTGTGGTGCGCAACTCACACAAGACGGTGGCCAAATTATATTTGAGCGTTGAAAAGTGCCCCTACTACACCTGTCGAACCTTTGCCGGTGTGATTGCGCTCATTATGTTTGCCTACCACACAGTAAACAAAAACCCCGCTAGGCTGTACCCTCTGTTAAAGGTGTACCGAGCCGTCTACTACGCCGTGAGCGCGGGAAAAGACTGGGACGACGCGATTCCCTTCTTGAGCCCCCATATTCAGGAATGTTTACACGAATTATCCAGCGAGCTGCTCGACAACGAGTTTGCCCCGATTG
>__KV452489.1_ position 1 to 13346
NNNNNNNNNNNNNNNNNNNNNNNNNNNNNNNNNNNNNNNNNNNNNNNNNNNNNNNNNNNNNNNNNNNNNNNNNNNNNNNNNNNNNNNNNNNNNNNNNNNNNNNNNNNNNNNNNNNNNNNNNNNNNNNNNNNNNNNNNNNNNNNNNNNNNNNNNNNNNNNNNNNNNNNNNNNNNNNNNNNNNNNNNNNNNNNNNNNNNNNNNNNNNNNNNNNNNNNNNNNNNNNNNNNNNNNNNNNNNNNNNNNNNNNNNNNNNNNNNNNNNNNNNNNNNNNNNNNNNNNNNNNNNNNNNNNNNNNNNNNNNNNNNNNNNNNNNNNNNNNNNNNNNNNNNNNNNNNNNNNNNNNNNNNNNNNNNNNNNNNNNNNNNNNNNNNNNNNNNNNNNNNNNNNNNNNNNNNNNNNNNNNNNNNNNNNNNNNNNNNNNNNNNNNNNNNNNNNNNNNNNNNNNNNNNNNNNNNNNNNNNNNNNNNNNNNNNNNNNNNNNNNNNNNNNNNNNNNNNNNNNNNNNNNNNNNNNNNNNNNNNNNNNNNNNNNNNNNNNNNNNNNNNNNNNNNNNNNNNNNNNNNNNNNNNNNNNNNNNNNNNNNNNNNNNNNNNNNNNNNNNNNNNNNNNNNNNNNNNNNNNNNNNNNNNNNNNNNNNNNNNNNNNNNNNNNNNNNNNNNNNNNNNNNNNNNNNNNNNNNNNNNNNNNNNNNNNNNNNNNNNNNNNNNNNNNNNNNNNNNNNNNNNNNNNNNNNNNNNNNNNNNNNNNNNNNNNNNNNNNNNNNNNNNNNNNNNNNNNNNNNNNNNNNNNNNNNNNNNNNNNNNNNNNNNNNNNNNNNNNNNNNNNNNNNNNNNNNNNNNNNNNNNNNNNNNNNNNNNNNNNNNNNNNNNNNNNNNNNNNNNNNNNNNNNNNNNNNNNNNNNNNNNNNNNNNNNNNNNNNNNNNNNNNNNNNNNNNNNNNNNNNNNNNNNNNNNNNNNNNNNNNNNNNNNNNNNNNNNNNNNNNNNNNNNNNNNNNNNNNNNNNNNNNNNNNNNNNNNNNNNNNNNNNNNNNNNNNNNNNNNNNNNNNNNNNNNNNNNNNNNNNNNNNNNNNNNNNNNNNNNNNNNNNNNNNNNNNNNNNNNNNNNNNNNNNNNNNNNNNNNNNNNNNNNNNNNNNNNNNNNNNNNNNNNNNNNNNNNNNNNNNNNNNNNNNNNNNNNNNNNNNNNNNNNNNNNNNNNNNNNNNNNNNNNNNNNNNNNNNNNNNNNNNNNNNNNNNNNNNNNNNNNNNNNNNNNNNNNNNNNNNNNNNNNNNNNNNNNNNNNNNNNNNNNNNNNNNNNNNNNNNNNNNNNNNNNNNNNNNNNNNNNNNNNNNNNNNNNNNNNNNNNNNNNNNNNNNNNNNNNNNNNNNNNNNNNNNNNNNNNNNNNNNNNNNNNNNNNNNNNNNNNNNNNNNNNNNNNNNNNNNNNNNNNNNNNNNNNNNNNNNNNNNNNNNNNNNNNNNNNNNNNNNNNNNNNNNNNNNNNNNNNNNNNNNNNNNNNNNNNNNNNNNNNNNNNNNNNNNNNNNNNNNNNNNNNNNNNNNNNNNNNNNNNNNNNNNNNNNNNNNNNNNNNNNNNNNNNNNNNNNNNNNNNNNNNNNNNNNNNNNNNNNNNNNNNNNNNNNNNNNNNNNNNNNNNNNNNNNNNNNNNNNNNNNNNNNNNNNNNNNNNNNNNNNNNNNNNNNNNNNATTATGTCGTGTTCACGGACGCTTCGGCTGCCGGATGGGGAGCCGTGGTAGAGGATGTAGATTCCGGACGAGTATTGTGCTACCAGCAACAGTGGATGGATGAACTGGCAGCCCCACTTAGCACACACTATGCTGGACCAAAGGATTATCGGTCTAAGCAGTTATTTAATCGACAGCATTCGGCCCATGCTGATCCACGTGCCTTTCTCGAGTTATTGCGTTAcatggaagaaaaaggtaaGTTGCAGAGTGGTATGCGTTTGGCGATTGTGACGGATCACGACGCCATTGTGAAGGCGCAGCGTAAGTGTAATGGTTTTGGTGGTATCGGACGCGGCAAGACGCTGAACCGCCTATACCAGCGAGTATTTGATCTGGTTTTCAAAGAAGGTATCACTTTTGTGTTCTACTATATTGCGGGTCCCCAGAACCCCGCTGATACATTGTCACGTCGGTTCCAAATCTATGGGGAAAGCGTGAGCGAGATTCAGGTGAATGATCTGACGGTTCCATTTCTTCGCTCCACGTATTCACCGCTCGCGGAAAGGCGATGTGGAGACACACATACATTCGCCTCTATGGGTTCCTATGAGTAATGGTTTTGAAAAGGGGATGATTTCCGCACAACAGGCTAGTGAGCCCAATTGAAAGCTTGCCTGTGGGTCGGTAACACAGGCCCTCCTTGTGTATGTGTTTTGGCTTTCCTTGTTTGTACGAACAAGGACCAAAACATTGGAATACAAACCCTCTTCCTGCTCTTTTCCGATACAATAGGTTAGTCGATAAAGATGATTTGTTTAGACCAGTGCTAACCCTGTAAAGGAAAAGCCTATGTATATAGCCCGACGTCATTGGGGTTGGGGTTAGGGTTAGGGTTCAGGGATCCGGGCCTCGGATAGGAAGATGACGATCGGACCATAGGAGATTTTCCTATGGGTGACCCTGGGTTCATACTGGCCATGTTCCCCGTACCACCCCCCACTGTGGAGATTTTGGGATTTTCACCAAGTCCGACTTTAGGCCACGGACAAGTAAGACATAATCACTACTACTAGAAACGAGAGTTGAAATGTGCAAAATGGGCATTATGGAGTATTCGCATATGCATTTTGAGCAGATTTGGAGATTTGGTGAGTTTGGATTTTGGGTCCCCAAGTAGCCGAAAAGTCGGCTGGGGACCCCTGGTTTTGGGGGTATGGGGGAAAAATGGGCCAAAATCGTGACCAAAGTGCACTTTGGGACCACAATAACCTTGAACAAATCGTATTCCGGTAAAATGAGATTGCACACGTGCATTGAAAGTCGTTTGTAGAGCGCGTAGGTgcattttaaaaaaatacggAATTTTGGTATGTTCGGGTGGATGTCACCAAAGTGCCCGAACGTGCTCTGAAAATTATGGTGATTTTGGACACTACGCCAGAGGAGACTTTGGGACCAGCAGAAGTATGAATAAACCGACCTCATCAAAAACACGTGTGTGCACGTTTTGTACACTGGAATAGTGCCAACTCACGTCTCGGTTTTGAATTGATGTGGAGATTTGGTGTTGGCACAGGAGTTTGcacaaaatagaaaaaatcattttccTCGAAAATCGACCAAAAAGTTTCCCTATGTGTTTTTACGTGTAATATTTGCTAGGGCNNNNNNNNNNCACACATACATTCGCCTCTATGGGGTCCTATGAGTAATGGTTTTGAAAAGGGAATGATTTCCGCACAACAGGCTAGTGAGCCCAATTGAAAGCTTGCCTGTGGGTCGGTAACACCGGCCCTCCTTGTGTATGTGTTTTGGCTTTCCTTGTTTGTACGAACAAGGACCAAAACATTGAAATACAAACCCTCTTCCTGCTCTTTTCCGATACAATAGGTTAGTCCATAAAAATGCTTTGTTTCAACCAGTGCTAACCCGGTAAAGGAAAAGCCTATGTATATAGCCCAACGTCATTAGGGTTAGGGTTGGGTTTCAGGGATCCGGGCCTCGGATAGGAAGATGCCGATCGGACCATAGGAGATTTTCCTATGGGTGACCCTGGGTTCATGCTGGCCATGTTCCCCGTACCACCCCCCACCGTGGAGATTTTGGGATTTTCACCAAGTCCGACTTTGGGCCACATACAAGTAAGACATAATCACTACTACTAGAAACGAGAGTTGAAATGTGCAAAATAGGCGTTATGGAGTAGTCGCATATGCATTTTGAGCAGATTTGGAGATTTGGTGATTTTGGATTTTGGGTCCCCAAGTGGCCAAAAAATGGACCAAAATCGTGACGAAAGTGCACTTTGGGACCACTATAACTCTGAACAAATCGTATTCTGGAAAAATGAGATTGCACACGTGCATTGAAAGTCGTTTGTAGAGCGCGTAGGTGCATTTTAAGAAAATACGGAATTTTGGTATGTTCGGGTGGATGTCACCAAAGTGCCCGAACGTGCTCTGANNNNNNNNNNNNNNNNNNNNNNNNNNNNNNNNNNNNNNNNNNNNNNNNNNNNNNNNNNNNNNNNNNNNNNNNNNNNNNNNNNNNNNNNNNNNNNNNNNNNNNNNNNNNNNNNNNNNNNNNNNNNNNNNNNNNNNNNNNNNNNNNNNNNNNNNNNNNNNNNNNNNNNNNNNNNNNNNNNNNNNNNNNNNNNNNNNNNNNNNNNNNNNNNNNNNNNNNNNNNNNNNNNNNNNNNNNNNNNNNNNNNNNNNNNNNNNNNNNNNNNNNNNNNNNNNNNNNNNNNNNNNNNNNNNNNNNNNNNNNNNNNNNNNNNNNNNNNNNNNNNNNNNNNNNNNNNNNNNNNNNNNNNNNNNNNNNNNNNNNNNNNNNNNNNNNNNNNNNNNNNNNNNNNNNNNNNNNNNNNNNNNNNNNNNNNNNNNNNNNNNNNNNNNNNNNNNNNNNNNNNNNNNNNNNNNNNNNNNNNNNNNNNNNNNNNNNNNNNNNNNNNNNNNNNNNNNNNNNNNNNNNNNNNNNNNNNNNNNNNNNNNNNNNNNNNNNNNNNNNNNNNNNNNNNNNNNNNNNNNNNNNNNNNNNNNNNNNNNNNNNNNNNNNNNNNNNNNNNNNNNNNNNNNNNNNNNNNNNNNNNNNNNNNNNNNNNNNNNNNNNNNNNNNNNNNNNNNNNNNNNNNNNNNNNNNNNNNNNNNNNNNNNNNNNNNNNNNNNNNNNNNNNNNNNNNNNNNNNNNNNNNNNNNNNNNNNNNNNNNNNNNNNNNNNNNNNNNNNNNNNNNNNNNNNNNNNNNNNNNNNNNNNNNNNNNNNNNNNNNNNNNNNNNNNNNNNNNNNNNNNNNNNNNNNNNNNNNNNNNNNNNNNNNNNNNNNNNNNNNNNNNNNNNNNNNNNNNNNNNNNNNNNNNNNNNNNNNNNNNNNNNNNNNNNNNNNNNNNNNNNNNNNNNNNNNNNNNNNNNNNNNNNNNNNNNNNNNNNNNNNNNNNNNNNNNNNNNNNNNNNNNNNNNNNNNNNNNNNNNNNNNNNNNNNNNNNNNNNNNNNNNNNNNNNNNNNNNNNNNNNNNNNNNNNNNNNNNNNNNNNNNNNNNNNNNNNNNNNNNNNNNNNNNNNNNNNNNNNNNNNNNNNNNNNNNNNNNNNNNNNNNNNNNNNNNNNNNNNNNNNNNNNNNNNNNNNNNNNNNNNNNNNNNNNNNNNNNNNNNNNNNNNNNNNNNNNNNNNNNNNNNNNNNNNNNNNNNNNNNNNNNNNNNNNNNNNNNNNNNNNNNNNNNNNNNNNNNNNNNNNNNNNNNNNNNNNNNNNNNNNNNNNNNNNNNNNNNNNNNNNNNNNNNNNNNNNNNNNNNNNNNNNNNNNNNNNNNNNNNNNNNNNNNNNNNNNNNNNNNNNNNNNNNNNNNNNNNNNNNNNNNNNNNNNNNNNNNNNNNNNNNNNNNNNNNNNNNNNNNNNNNNNNNNNNNNNNNNNNNNNNNNNNNNNNNNNNNNNNNNNNNNNNNNNNNNNNNNNNNNNNNNNNNNNNNNNNNNNNNNNNNNNNNNNNNNNNNNNNNNNNNNNNNNNNNNNNNNNNNNNNNNNNNNNNNNNNNNNNNNNNNNNNNNNNNNNNNNNNNNNNNNNNNNNNNNNNNNNNNNNNNNNNNNNNNNNNNNNNNNNNNNNNNNNNNNNNNNNNNNNNNNNNNNNNNNNNNNNNNNNNNNNNNNNNNNNNNNNNNNNNNNNNNNNNNNNNNNNNNNNNNNNNNNNNNNNNNNNNNNNNNNNNNNNNNNNNNNNNNNNNNNNNNNNNNNNNNNNNNNNNNNNNNNNNNNNNNNNNNNNNNNNNNNNNNNNNNNNNNNNNNNNNNNNNNNNNNNNNNNNNNNNNNNNNNNNNNNNNNNNNNNNNNNNNNNNNNNNNNNNNNNNNNNNNNNNNNNNNNNNNNNNNNNNNNNNNNNNNNNNNNNNNNNNNNNNNNNNNNNNNNNNNNNNNNNNNNNNNNNNNNNNNNNNNNNNNNNNNNNNNNNNNNNNNNNNNNNNNNNNNNNNNNNNNNNNNNNNNNNNNNNNNNNNNNNNNNNNNNNNNNNNNNNNNNNNNNNNNNNNNNNNNNNNNNNNNNNNNNNNNNNNNNNNNNNNNNNNNNNNNNNNNNNNNNNNNNNNNNNNNNNNNNNNNNNNNNNNNNNNNNNNNNNNNNNNNNNNNNNNNNNNNNNNNNNNNNNNNNNNNNNNNNNNNNNNNNNNNNNNNNNNNNNNNNNNNNNNNNNNNNNNNNNNNNNNNNNNNNNNNNNNNNNNNNNNNNNNNNNNNNNNNNNNNNNNNNNNNNNNNNNNNNNNNNNNNNNNNNNNNNNNNNNNNNNNNNNNNNNNNNNNNNNNNNNNNNNNNNNNNNNNNNNNNNNNNNNNNNNNNNNNNNNNNNNNNNNNNNNNNNNNNNNNNNNNNNNNNNNNNNNNNNNNNNNNNNNNNNNNNNNNNNNNNNNNNNNNNNNNNNNNNNNNNNNNNNNNNNNNNNNNNNNNNNNNNNNNNNNNNNNNNNNNNNNNNNNNNNNNNNNNNNNNNGGAACACACCAACCTGAGCTCGCAGTCCGCCAAGCGCCGACTAGCGCCACAGACGATGCATGACCTGGCGGAGGTTCTCCAAAAGTACCGGATACGGGTATATCTGGTTGGACAGACGTTAAGAAGGCGGGAAGCCACCATAGGCTTCATTGGCCGACGGCCAACCTCCACGGAGGGCTTGTACATGGTACAGACGGACCCCGACCTCGGTGGACTCCCAGGTGAATTAAAAGGCGACGGCAATGAAAATGCCGTGTTTGTGGTTGGGGCAAAGTTCGATTCTTCGAGTAGTGGCACCACTAGGCCACACTATGCGTTGACACAGGACCCACAGAACGCCATACTGGGGGTGTACCGCAGGGACTCTGCGACCCGGTTCAAGCtgatggaagaggaggaggccccgGTGGCCCCTCCAAGGCCAGTGGTCCAAGCACAACCTGAGGAAATTGTactggaagaggaagaatccgagatggaggagctggatgCGAGTGACAACGCGGGCACGTTTCTACGAGGGGTCGATATGACGCCAAAAAACATGTCCGGCAGGCAGGACGGTCTGGGAAGGACCTTATGGGGGTCTGTCTGCCCTCGAAACTGGGTGTTCACCACTACGCAAAACCCCCTCTACAGCAAGTCCatctccgcggaggagcagaagctACATATCCAGTGGCTGCGACGAATCCAGTACATGCCACAGGACATGCTGAGCTGGCCGGTCGAGGATGTCCTCCTGAGAATGCTTCAGCGGGACGCCGTGGCCAGAAACTACACTTGGACGACCTTTGTCCGGAAGCTGTTCTGCATCCAGTCTGCTCTCAAGAACCTCCCACTGTACACGACGGAGGACGCCGGCGTCGACCTGAAGGGCCCCAAATGGAAGGCCGTTGTCCACCTTGCGAAGCTTatgcagcagcaggcaGACGTGCACCCACCGTCCGCCATCAGCCTGGAGCAGTTCCATGCTATATACCGTCTATTGCAGCACAAGTCCCCGTTGACGGCGCTGTACCTGATGGTCATGTTCTGCACAGCCGGGCGAGCGGTCGATGTGGAGCGGCTCAAGGTGAAGGATGTCAAAGTGGGGTATACCCCTGGTCAGCAGGCCGAGACAACGCTCGAGCTACGACAATGCCTGATGCGGATGGGATCCCAGGGCATGACCCCCAtcacggtggtgatgaAGCGGGGCAAGGGTGCCTACTTTCGGGGCACCTACACGGTCCACACGTGCCTTCCAGCTGTGGATGCGTCGAATCTTCAGTCTCTGTGCAGCCAGCGGCGACATGGCCAGCGGCTGTTTCCTCACATCGAGGCCCGAcggaaggaggcgctgacGGCGATCCAAATTGTGGAGCCTGGGGCGAGTATGCCCTCTATCCGCAAGAGTGCGGTCCGATTTATGGCGGCGCAGGGGATGTCtcaggaggagatgatgCGCATCACGGGGCACACCCGGGAGACGACCTACTTCCGGTATCTGGGCGATGGCCGCCATCCTACGAAGGAGGCCGTACGGCTGCAGGGacgcgccgccgccgccctccggAGCCTCCGAACGCGTACCAGCTAGGCAACAAGGCGCCCANNNNNNNNNNACTGGGCATCCGAGAGGCGGACCTCGTGAGGGAGATGATTGAGCTGTACGAGGGCGAGGGTAATTATACTGCTGCCCAAGAGTGGACCGAGAGACTGGAGAAAATGGCCCCCAATCCAAAATAGTGgccgctccacctcaaGAATCCCACGCACGTGGACCTCCAGGGCNNNNNNNNNNTGCCAGTGGCCCACTCGAGGACGATCGACTTTCTTCCCACCACGTACCAGTACCTACACCGAGACTTTTACAGAGGACTGAGAACCTCTCGGACGATCAAGACGACGTCTCTGTCGATGGAGGATGTACGGATTGGCGTGGAGAAGGGCAAGTTTGAGCTTGCGGTGGAGTTGAATCNNNNNNNNNNACACACCTACCGAGGAGATGCCTCGTTTGGCCGACTTCCGGAGGGGTATCACGGCGTGAACAGCTTCTACGTGCTTGAGACCaagggacgacgacggttGATTACGGAGCCCATCCTGAAcggggtggtggagaaggagtcgATCCCCAAGGTGTCATACCCAAGCAGGCTGGAGAAACGCCAGCTTCTCAAGAACTNNNNNNNNNNGCTTCAAATTGACTTTAACTCCTACTATGATGCCATTCCTCTAGAGGATTCGGTGCGGAACAACTTTGTGTTCAGAGGTAAGGACGGCCAGTACTACCGGCTGAGGACGCTTCCCACTGGGGCGAGATGGAGTGTGTGTGTTGGCCAGGCCATTACGAGCACCATTGNNNNNNNNNNCGTCTCCCAGGTGGTCATTCTGTCGCTGATTGATAACATCCTGATTGCCTCGCCGCAAGGCAGTGAAGGGGAGTTTCTGTTTGCCGTTCGAAGCATTCTGACACGGATACAGCAGGTGCGCNNNNNNNNNNNNNNNNNNNNNNNNNNNNNNNNNNNNNNNNNNNNNNNNNNNNNNNNNCGCATGGCGGAACAGAGTGATGTCTTTTTAGGCGAGGAGTACCGGTACGAACCGATGGAGCATGTACGAAAGGTCCGGAATTCGATCAAGACGGTGGCCAAGCTTCGAATTGCTATGCGGAAGGCCCACTACTACACGTGCCGACAGTNNNNNNNNNNTGTGAGCCTGATCCTGTTTGCCGCCCACACCGTGAACCTCAAACCCGCGTCGCTCTTCTTTCTGCTAAAGGCCTACCGAGCCGTGTATGTGACCGTGTGCAACACTGGAGGGGAGTGGGACGCGCCGNNNNNNNNNNNNNNNNNNNNNNNNNNNNNNNNNNNNNNNNNCACCACGTCTGTTCTAGCGACGAACGAGTATGCGCCCATTGCGCCGGTGATACGAGTAACAGTAGAGGACCGTGACTACGACTGGGTGATTTACACGGATTCGTCGGACCGAGGATGGGGTGTGATTTGCCAGAATACGCACACGCAGGAGGTGATTGCCCTGCAGNNNNNNNNNNNNNNNNNNNNNNNNNNNNNNNNNNNNNNNNNNNNNNNNNNNNNNNNNNNNNNNNNNNNNNNNNNNNNNNNNNNNNNNNNNNNNNNNNNNNNNNNNNNNNNNNNNNNNNNNNNNNNNNNNNNNNNNNNNNNNNNNNNNNNNNNNNNNNNNNNNNNNNNNNNNNNNNNNNNNNNNNNNNNNNNNNNNNNNNNNNNNNNNNNNNNNNNNNNNNNNNNNNNNNNNNNNNNNNNNNNNNNNNNNNNNNNNNNNNNNNNNNNNNNNNNNNNNNNNNNNNNNNNNNNNNNNNNNNNNNNNNNNNNNNNNNNNNNNNNNNNNNNNNNNNNNNNNNNNNNNNNNNNNNNNNNNNNNNNNNNNNNNNNNNNNNNNNNNNNNNNNNNNNNNNNNNNNNNNNNNNNNNNNNNNNNNNNNNNNNNNNNNNNNNNNNNNNNNNNNNNNNNNNNNNNNNNNNNNNNNNNNNNNNNNNNNNNNNNNNNNNNNNNNNNNNNNNNNNNNNNNNNNNNNNNNNNNNNNNNNNNNNNNNNNNNNNNNNNNNNNNNNNNNNNNNNNNNNNNNNNNNNNNNNNNNNNNNNNNNNNNNNNNNNNNNNNNNNNNNNNNNNNNNNNNNNNNNNNNNNNNNNNNNNNNNNNNNNNNNNNNNNNNNNNNNNNNNNNNNNNNNNNNNNNNNNNNNNNNNNNNNNNNNNNNNNNNNNNNNNNNNNNNNNNNNNNNNNNNNNNNNNNNNNNNNNNNNNNNNNNNNNNNNNNNNNNNNNNNNNNNNNNNNNNNNNNNNNNNNNNNNNNNNNNNNNNNNNNNNNNNNNNNNNNNNNNNNNNNNNNNNNNNNNNNNNNNNNNNNNNNNNNNNNNNNNNNNNNNNNNNNNNNNNNNNNNNNNNNNNNNNNNNNNNNNNNNNNNNNNNNNNNNNNNNNNNNNNNNNNNNNNNNNNNNNNNNNNNNNNNNNNNNNNNNNNNNNNNNNNNNNNNNNNNNNNNNNNNNNNNNNNNNNNNNNNNNNNNNNNNNNNNNNNNNNNNNNNNNNNNNNNNNNNNNNNNNNNNNNNNNNNNNNNNNNNNNNNNNNNNNNNNNNNNNNNNNNNNNNNNNNNNNNNNNNNNNNNNNNNNNNNNNNNNNNNNNNNNNNNNNNNNNNNNNNNNNNNNNNNNNNNNNNNNNNNNNNNNNNNNNNNNNNNNNNNNNNNNNNNNNNNNNNNNNNNNNNNNNNNNNNNNNNNNNNNNNNNNNNNNNNNNNNNNNNNNNNNNNNNNNNNNNNNNNNNNNNNNNNNNNNNNNNNNNNNNNNNNNNNNNNNNNNNNNNNNNNNNNNNNNNNNNNNNNNNNNNNNNNNNNNNNNNNNNNNNNNNNNNNNNNNNNNNNNNNNNNNNNNNNNNNNNNNNNNNNNNNNNNNNNNNNNNNNNNNNNNNNNNNNNNNNNNNNNNNNNNNNNNNNNNNNNNNNNNNNNNNNNNNNNNNNNNNNNNNNNNNNNNNNNNNNNNNNNNNNNNNNNNNNNNNNNNNNNNNNNNNNNNNNNNNNNNNNNNNNNNNNNNNNNNNNNNNNNNNNNNNNNNNNNNNNNNNNNNNNNNNNNNNNNNNNNNNNNNNNNNNNNNNNNNNNNNNNNNNNNNNNNNNNNNNNNNNNNNNNNNNNNNNNNNNNNNNNNNNNNNNNNNNNNNNNNNNNNNNNNNNNNNNNNNNNNNNNNNNNNNNNNNNNNNNNNNNNNNNNNNNNNNNNNNNNNNNNNNNNNNNNNNNNNNNNNNNNNNNNNNNNNNNNNNNNNNNNNNNNNNNNNNNNNNNNNNNNNNNNNNNNNNNNNNNNNNNNNNNNNNNNNNNNNNNNNNNNNNNNNNNNNNNNNNNNNNNNNNNNNNNNNNNNNNNNNNNNNNNNNNNNNNNNNNNNNNNNNNNNNNNNNNNNNNNNNNNNNNNNNNNNNNNNNNNNNNNNNNNNNNNNNNNNNNNNNNNNNNNNNNNNNNNNNNNNNNNNNNNNNNNNNNNNNNNNNNNNNNNNNNNNNNNNNNNNNNNNNNNNNNNNNNNNNNNNNNNNNNNNNNNNNNNNNNNNNNNNNNNNNNNNNNNNNNNNNNNNNNNNNNNNNNNNNNNNNNNNNNNNNNNNNNNNNNNNNNNNNNNNNNNNNNNNNNNNNNNNNNNNNNNNNNNNNNNNNNNNNNNNNNNNNNNNNNNNNNNNNNNNNNNNNNNNNNNNNNNNNNNNNNNNNNNNNNNNNNNNNNNNNNNNNNNNNNNNNNNNNNNNNNNNNNNNNNNNNNNNNNNNNNNNNNNNNNNNNNNNNNNNNNNNNNNNNNNNNNNNNNNNNNNNNNNNNNNNNNNNNNNNNNNNNNNNNNNNNNNNNNNNNNNNNNNNNNNNNNNNNNNNNNNNNNNNNNNNNNNNNNNNNNNNNNNNNNNNNNNNNNNNNNNNNNNNNNNNNNNNNNNNNNNNNNNNNNNNNNNNNNNNNNNNNNNNNNNNNNNNNNNNNNNNNNNNNNNNNNNNNNNNNNNNNNNNNNNNNNNNNNNNNNNNNNNNNNNNNNNNNNNNNNNNNNNNNNNNNNNNNNNNNNNNNNNNNNNNNNNNNNNNNNNNNNNNNNNNNNNNNNNNNNNNNNNNNNNNNNNNNNNNNNNNNNNNNNNNNNNNNNNNNNNNNNNNNNNNNNNNNNNNNNNNNNNNNNNNNNNNNNNNNNNNNNNNNNNNNNNNNNNNNNNNNNNNNNNNNNNNNNNNNNNNNNNNNNNNNNNNNNNNNNNNNNNNNNNNNNNNNNNNNNNNNNNNNNNNNNNNNNNNNNNNNNNNNNNNNNNNNNNNNNNNNNNNNNNNNNNNNNNNNNNNNNNNNNNNNNNNNNNNNNNNNNNNNNNNNNNNNNNNNNNNNNNNNNNNNNNNNNNNNNNNNNNNNNNNNNNNNNNNNNNNNNNNNNNNNNNNNNNNNNNNNNNNNNNNNNNNNNNNNNNNNNNNNNNNNNNNNNNNNNNNNNNNNNNNNNNNNNNNNNNNNNNNNNNNNNNNNNNNNNNNNNNNNNNNNNNNNNNNNNNNNNNNNNNNNNNNNNNNNNNNNNNNNNNNNNNNNNNNNNNNNNNNNNNNNNNNNNNNNNNNNNNNNNNNNNNNNNNNNNNNNNNNNNNNNNNNNNNNNNNNNNNNNNNNNNNNNNNNNNNNNNNNNNNNNNNNNNNNNNNNNNNNNNNNNNNNNNNNNNNNNNNNNNNNNNNNNNNNNNNNNNNNNNNNNNNNNNNNNNNNNNNNNNNNNNNNNNNNNNNNNNNNNNNNNNNNNNNNNNNNNNNNNNNNNNNNNNNNNNNNNNNNNNNNNNNNNNNNNNNNNNNNNNNNNNNNNNNNNNNNNNNNNNNNNNNNNNNNNNNNNNNNNNNNNNNNNNNNNNNNNNNNNNNNNNNNNNNNNNCGCGCTTTGGAAGATTACCAAGTGAGTATCACAGCGTCAACGCGTTCTAtgtgacggagaagaagggacGTCGACGTCTTATTACGGAACCTATTTTGAACGGTGTGGTCGACGTGGACTCCATCCCAAAAGTGGACAGCCTCGGTCGCCTAGAGAAGCGACAAGCGTTGAGACACTGCANNNNNNNNNNNNNNNNNNNNNNNNNNNNNNNNNNNNNTGCGATTCCGCTACATGACGTCCATGTACGGAACAAGTTTGTTTTCTTGGGTAAGGACCGGCAGTACTACCGGTTAAGGACGCTCCCCACTGGGGCGCGGTGGAGCGTGATTGTTGGACAAACTATTACTTCCTTGATTGTCGAT
>__LXWQ01001884.1_ position 1 to 9102
CTCGCCGCAGTCGCCCTCCGCCCCCTCCAACAGCAGAGCAATTAGGCTCCAAGGCGCCGAGTGTGAAGCAGCTGGGGCTACAGGAGTTGGATATTCTAAACGAGATGCTCCGCATAAAGGAATACGAGCTGAACGATTACTACGATGACGAGAGAGCGGCCGAGGCAGCTACGTTACGAGAAAAGATTGACCATATTCCATTCAACACTCGGCAGTGGCCGTTGCATTTAAAAAACCCGCCATTATTGAATATGCAGGCGGTACTCACCCTTCCTGTGGCACATTCACGGACTATGGACCGACTGATGGAAGTGCAAAAGTTTATGCAACCGTCGTATTACCAAGGTTTGCGAACGTCAAGGACACTGAAGAGTACCTCGTTGAGTATGGCAGATGTCCAACTGGCGATCAATATGGGCAAGTTTGAAGAGTGCGAATACCAGAACCCGATCGCCCAGCAACACACGGGACCGAACGCGTTTAGCAAGCTACCAGAAGGGTGGCATGGTTTAAATACATTCTACGTACTAGAGTTAAAAGGGCGTCGCCGCCTCATTACAGAACCATTGGTCAATGGAGTGatacgaaaagaagatatGCCACATGTGGACTACCCTGGAAGATTGGAGATTCGACAGTTGTGGAGCGTGTGCGTAGCACAAGCCATTACGAGTACAATTGTAGATGTGGACACTACGTTGGTGATTCACACGATGATAGACCATATTTTGATTAGTGCCCGAGACAACGAGGAGACGGAATTCCTACGTGTAGTGCGACTTATTCTCCACAGAATTCAACAGTGCCACTTGAGCACGACACCGGATCGCAACACATTGTTGCAGATGTCGGACGAGGACCTCCTGAACCTATCGGAGAAGTCTAATGTTTTTCTAGGCGAGGAGTACAGCACTTATGACTTTACAAGCGGCCAGCGTTTTATCCGAAACAGCACCAAGTCGGTGGCCAAGACGACCCTGTCGGTGGGATTGGCGCCCCATTTCACGGCTCGAACTTTCGCGAGTACCATTAGTTTGATTTTATTTACGGCCCATGCGATTCACATGAACCCGGCCGCCATGTACGACCTGCTGAAGGCATACCGAGCCGTCTATTCGACGGTGGGAGCGGGACTAGACTGGGACACGCCCATTCCGAACTTGAGTCCGAAGATACACCGTGTGATGGTAGATATTGCCACCGTGATAGCGGAGAACAGCTGTGCAGAGATTGCTTCCACTATTCTCGCTACGTACAATGAAGAGGATTACAATTATGTCGTGTTCACGGACGCTTCGG
>__KV452523.1_ position 1 to 13684
TTAAAGAAGCTGAAGATTGTGAAGGCTAGTGGCAGTGGAGTGGAAAATATTAAGGGACTGACGGGATGCATGGCTCTAGAAGAAGTCAATGTACGTCGTTGCTGTGAATTGAAATCTCTGATAGGCTTGTCCGGCTTACAGAAACTTAGGTTACTAAGGGCTGACAGTAGTGGTATTACTGATATTCTGTCGTTAACAGGCTGTACTTCTCTGGAGGAAGTTAATGTGCGTGTGTGTGAGAATATCAAGTCTCTGGACGGATTGTGTGGATTAAAGAAGCTGAAGATTGTGAAGNNNNNNNNNNNNNNNNNNNAAAATATTAAGGGACTGGCGGGATGCGTGTCTCTAGAAGAAGTTGATGTAGCTTGTTGCGAAGAGTTGAAATCTCTGAAAGGCTTATCTGGGTTGCAGAAACTTAGGTTACTAAGGGCTGACAGTAGTGGTATTATCGACATTCTGTCCTTAACTGGGTGCACTtcgctggaggaagtggatGTACGTAGATGTAAGACACTGACATCACTCGATGGCCTCTCAGGCTTAGAAaacctaaaaaaagtagatgCCATATTCTGTGGAATTAAGAATATTCAAGGTCTGAAGGGGTGTGTGGCACTGGAGAACGTGGATGNNNNNNNNNNNNNNNNNNNNNNNNNNNNNNNNNNNNNNNNNNNNNNNNNNNNNNNNNNNNNNNNNNNNNNNNNNNNNNNNNNNNNNNNNNNNNNNNNNNNNNNNNNNNNNNNNNNNNNNNNNNNNNNNNNNNNNNNNNNNNNNNNNNNNNNNNNNNNNNNNNNNNNNNNNNNNNNNNNNNNNNNNNNNNNNNNNNNNNNNNNNNNNNNNNNNNNNNNNNNNNNNNNNNNNNNNNNNNNNNNNNNNNNNNNNNNNNNNNNNNNNNNNNNNNNNNNNNNNNNNNNNNNNNNACTCCTGCCGCTTTGACGCAACTGGTTGAAGGCCTCACGAGAGACTTCAACCTCCGGAATGAAAAGGAGTTAAACCCCTATCATTCCGAGCTGTCGCGTTTtaagctcctccaccaggaACTCGTGGAAAAGTCTTCCGCGNNNNNNNNNNNNNNNNNNNNNNNNNNNNNNNNNNNNNNNNNNNNNNNNNNNNNNNNNNNNNNNNNNNNNNNNNNNNNNNNNNNNNNNNNNNNNNNNNNNNNNNNNNNNNNNNNNNNNNNNNNNNNNNNNNNNNNNNNNNNNNNNNNNNNNNNNNNNNNNNNNNNNNNNNNNNNNNNNNNNNNNNNNNNNNNNNNNNNNNNNNNNNNNNNNNNNNNNNNNNNNNNNNNNNNNNNNNNNNNNNNNNNNNNNNNNNNNNNNNNNNNNNNNNNNNNNNNNNNNNNNNNNNNNNNNNNNNNNNNNNNNNNNNNNNNNNNNNNNNNNNNNNNNNNNNNNNNNNNNNNNNNNNCCTATGGCGGTTCACCTTCCTCCCAATCCTTCTTCACAGGGGTTCACACCAAACCGGTCCGAAAGTTCTTCGGGGCACCGGCAGATCCCTTACCGCTGCAGGACGAGGTGGCTGGGGGAGGTACCCTCCCCGTCTACGGAGCCGACAACACCCAAACGGGAGTGGTGGACATGACAGAGGTGGAGAATGCCGTGAATGAGTTGCAAAGTCGGGCCATCCACTATGAGAACCAGGGCAACGCCCTTTACCAGCGGCTTCAGAAACTCAGCGAGGAAATCCAGAATATGAAAGCGGACGCAAAGGAGGCGCCCAGGCAAACCAAGTCCCTCCAGGAGCTCCGCGACGTGCTGGAGTTGGCACGGAGCGTCTGGGGCCCCGGNNNNNNNNNNNNNNNNNNNNNNNNNNNNNNNNNNNNNNNNNNNNNNNNNNNNNNNNNNNNNNNNNNNNNNNNNNNNNNNNNNNNNNNNNNNNNNNNNNNNNNNNNNNNNNNNNNNNNNNNNNNNNNNNNNNNNNNNNNNNNNNNNNNNNNNNNNNNNNNNNNNNNNNNNNNNNNNNNNNNNNNNNNNNNNNNNNNNNNNNNNNNNNNNNNNNNNNNNNNNNNNNNNNNNNNNNNNNNNNNNNNNNNNNNNNNNNNNNNNNNNNNNNNNNNNNNNNNNNNNNNNNNNNNNNNNNNNNNNNNNNNNNNNNNNNNNNNNNNNNNNNNNNNNNNNNNNNNNNNNNNNNNNNNNNNNNNNNNNNNNNNNNNNNNNNNNNNNNNNNNNNNNNNNNNNNNNNNNNNNNNNNNNNNNNNNNNNNNNNNNNNNNNNNNNNNNNNNNNNNNNNNNNNNNNNNNNNNNNNNNNNNNNNNNNNNNNNNNNNNNNNNNNNNNNNNNNNNNNNNNNNNNNNNNNNNNNNNNNNNNNNNNNNNNNNNNNNNNNNNNNNNNNNNNNNNNNNNNNNNNNNNNNNNNNNNNNNNNNNNNNNNNNNNNNNNNNNNNNNNNNNNNNNNNNNNNNNNNNNNNNNNNNNNNNNNNNNNNNNNNNNNNNNNNNNNNNNNNNNNNNNNNNNNNNNNNNNNNNNNNNNNNNNNNNNNNNNNNNNNNNNNNNNNNNNNNNNNNNNNNNNNNNNNNNNNNNNNNNNNNNNNNNNNNNNNNNNNNNNNNNNNNNNNNNNNNNNNNNNNNNNNNNNNNNNNNNNNNNNNNNNNNNNNNNNNNNNNNNNNNNNNNNNNNNNNNNNNNNNNNNNNNNNNNNNNNNNNNNNNNNNNNNNNNNNNNNNNNNNNNNNNNNNNNNNNNNNNNNNNNNNNNNNNNNNNNNNNNNNNNNNNNNNNNNNNNNNNNNNNNNNNNNNNNNNNNNNNNNNNNNNNNNNNNNNNNNNNNNNNNNNNNNNNNNNNNNNNNNNNNNNNNNNNNNNNNNNNNNNNNNNNNNNNNNNNNNNNNNNNNNNNNNNNNNNNNNNNNNNNNNNNNNNNNNNNNNNNNNNNNNNNNNNNNNNNNNNNNNNNNNNNNNNNNNNNNNNNNNNNNNNNNNNNNNNNNNNNNNNNNNNNNNNNNNNNNNNNNNNNNNNNNNNNNNNNNNNNNNNNNNNNNNNNNNNNNNNNNNNNNNNNNNNNNNNNNNNNNNNNNNNNNNNNNNNNNNNNNNNNNNNNNNNNNNNNNNNNNNNNNNNNNNNNNNNNNNNNNNNNNNNNNNNNNNNNNNNNNNNNNNNNNNNNNNNNNNNNNNNNNNNNNNNNNNNNNNNNNNNNNNNNNNNNNNNNNNNNNNNNNNNNNNNNNNNNNNNNNNNNNNNNNNNNNNNNNNNNNNNNNNNNNNNNNNNNNNNNNNNNNNNNNNNNNNNNNNNNNNNNNNNNNNNNNNNNNNNNNNNNNNNNNNNNNNNNNNNNNNNNNNNNNNNNNNNNNNNNNNNNNNNNNNNNNNNNNNNNNNNNNNNNNNNNNNNNNNNNNNNNNNNNNNNNNNNNNNNNNNNNNNNNNNNNNNNNNNNNNNNNNNNNNNNNNNNNNNNNNNNNNNNNNNNNNNNNNNNNNNNNNNNNNNNNNNNNNNNNNNNNNNNNNNNNNNNNNNNNNNNNNNNNNNNNNNNNNNNNNNNNNNNNNNNNNNNNNNNNNNNNNNNNNNNNNNNNNNNNNNNNNNNNNNNNNNNNNNNNNNNNNNNNNNNNNNNNNNNNNNNNNNNNNNNNNNNNNNNNNNNNNNNNNNNNNNNNNNNNNNNNNNNNNNNNNNNNNNNNNNNNNNNNNNNNNNNNNNNNNNNNNNNNNNNNNNNNNNNNNNNNNNNNNNNNNNNNNNNNNNNNNNNNNNNNNNNNNNNNNNNNNNNNNNNNNNNNNNNNNNNNNNNNNNNNNNNNNNNNNNNNNNNNNNNNNNNNNNNNNNNNNNNNNNNNNNNNNNNNNNNNNNNNNNNNNNNNNNNNNNNNNNNNNNNNNNNNNNNNNNNNNNNNNNNNNNNNNNNNNNNNNNNNNNNNNNNNNNNNNNNNNNNNNNNNNNNNNNNNNNNNNNNNNNNNNNNNNNNNNNNNNNNNNNNNNNNNNNNNNNNNNNNNNNNNNNNNNNNNNNNNNNNNNNNNNNNNNNNNNNNNNNNNNNNNNNNNNNNNNNNNNNNNNNNNNNNNNNNNNNNNNNNNNNNNNNNNNNNNNNNNNNNNNNNNNNNNNNNNNNNNNNNNNNNNNNNNNNNNNNNNNNNNNNNNNNNNNNNNNNNNNNNNNNNNNNNNNNNNNNNNNNNNNNNNNNNNNNNNNNNNNNNNNNNNNNNNNNNNNNNNNNNNNNNNNNNNNNNNNNNNNNNNNNNNNNNNNNNNNNNNNNNNNNNNNNNNNNNNNNNNNNNNNNNNNNNNNNNNNNNNNNNNNNNNNNNNNNNNNNNNNNNNNNNNNNNNNNNNNNNNNNNNNNNNNNNNNNNNNNNNNNNNNNNNNNNNNNNNNNNNNNNNNNNNNNNNNNNNNNNNNNNNNNNNNNNNNNNNNNNNNNNNNNNNNNNNNNNNNNNNNNNNNNNNNNNNNNNNNNNNNNNNNNNNNNNNNNNNNNNNNNNNNNNNNNNNNNNNNNNNNNNNNNNNNNNNNNNNNNNNNNNNNNNNNNNNNNNNNNNNNNNNNNNNNNNNNNNNNNNNNNNNNNNNNNNNNNNNNNNNNNNNNNNNNNNNNNNNNNNNNNNNNNNNNNNNNNNNNNNNNNNNNNNNNNNNNNNNNNNNNNNNNNNNNNNNNNNNNNNNNNNNNNNNNNNNNNNNNNNNNNNNNNNNNNNNNNNNNNNNNNNNNNNNNNNNNNNNNNNNNNNNNNNNNNNNNNNNNNNNNNNNNNNNNNNNNNNNNNNNNNNNNNNNNNNNNNNNNNNCGGCGCATGACGGTGAAGACCCCGGCGACACACACGTTTCTGAATGAGGCTTTACGCTGGCTAGAGGACCCACCATTTCCCTCGCCACTGACGACGTATANNNNNNNNNNAGTGAAACCCACGATGCTGTCACACGAGGACATtcagaaggcggtggagatggaCAAGTTTGAACCATGTCGGGACCCTCGTACNNNNNNNNNNATCGTGGAGTTCGATATTGGCCATCTACCGGCTGGATACGATGCCGTTAACGTGTTCACGGTCCCTGAGATGAAAGGACGTAGACGATTGATCACCGAACCGTTGCTGAACGCCGTGATTGATCGGGAAAAGCTACCCCAAGTGCAATACCCCGGCCGGTTGCAGCGGCGCCAGGCTTTACGACACATGAAGTACATGATACAGATTGATTTCGAGGCCTTTTATGACGCCATTGGTCTTCCTGAACACGTCAGAAACCACTTTGTGTTTCGGGACAGGGGCGCGACAGGCGGCTACTATCGGTTGAAGACGTTACCGACAGGGGCGCGATGGAGCGTAGCAGTTGGACAGGCGATCACGAATACCATCGTAGACATTGACACTCCTGTTACGGTGATGACAATGATTGACAACATCTTGATTGCGGCGTGTGACACTCAGGAAGACAATTTCCTATGTGCAGTACGGTCTATTCTGCGGCGTATTGAAGAGGCGAACCTTCTCACCTCACCTCCCCGTGACGAATTGTTGGCGATGTCAGACGAGGCGCTGCTCACCATGAGCGTGAAAGACAATGTGTTTCTGGGCGAGGAGTATACCTGGGACGGTACCCANNNNNNNNNNCGGAACTCGATCAAGACAATTTCAAAGATTGAACTCGGTATCGCGCCTGGCAAGCAGTATTCCATTCGTTCTTTCGTATCCACTGTTTCACTGATATGCTTTGCGCACCATACCACTCGCCTGAACCCCGCCAGCTTGTACAAAATCCTGTCTGTCGTCAGAGCCTTCTATAGNNNNNNNNNNNNNNNNNNNNNNNNNNNNNNNNNNNNNNNNNNNNNNNNNNNNNNNNNNNNNNNNNNNNNNNNNNNNNNNNNNNNNNNNNNNNNNNNNNNNNNNNNNNNNNNNNNNNNNNNNNNNNNNNNNNNNNNNNNNNNNNNNNNNNNNNNNNNNNNNNNNNNNNNNNNNNNNNNNNNNNNNNNNNNNNNNNNNNNNNNNNNNNNNNNNNNNNNNNNNNNNNNNNNNNNNNNNNNNNNNNNNNNNNNNNNNNNNNNNNNNNNNNNNNNNNNNNNNNNNNNNNNNNNNNNNNNNNNNNNNNNNNNNNNNNNNNNNATTGGTTTGTCGACGAAGAAACTCCAGACGATTTGGGAGCGCTCCCGGCTAACATGAGGATACGCAACGAAAGAGGGTTAACGAACTCCCGTCACTCGGCACACGCTGAACCGCGGGCGATTNNNNNNNNNNTCACCGCCATGATGGAGAAGGGGCTGTTGCAGCCCAAGATGCGTTTGGCGATCGCGACGGATCACTATGCCATTGTGGCGGCACAACGCAAACTGAATGGTTTTGGTGGTATAGGGAGAGGGTACGCACNNNNNNNNNNTTACGAACTTTGTAACTCCCTACTGGTCGAACAGGCGATTTCTGTGACGTTCTTTTATGTTATCGGGTCGTTAAACCCTGCCGATACCCTCT
>__KV452523.1_ position 1 to 14358
TTAAAGAAGCTGAAGATTGTGAAGGCTAGTGGCAGTGGAGTGGAAAATATTAAGGGACTGACGGGATGCATGGCTCTAGAAGAAGTCAATGTACGTCGTTGCTGTGAATTGAAATCTCTGATAGGCTTGTCCGGCTTACAGAAACTTAGGTTACTAAGGGCTGACAGTAGTGGTATTACTGATATTCTGTCGTTAACAGGCTGTACTTCTCTGGAGGAAGTTAATGTGCGTGTGTGTGAGAATATCAAGTCTCTGGACGGATTGTGTGGATTAAAGAAGCTGAAGATTGTGAAGNNNNNNNNNNNNNNNNNNNAAAATATTAAGGGACTGGCGGGATGCGTGTCTCTAGAAGAAGTTGATGTAGCTTGTTGCGAAGAGTTGAAATCTCTGAAAGGCTTATCTGGGTTGCAGAAACTTAGGTTACTAAGGGCTGACAGTAGTGGTATTATCGACATTCTGTCCTTAACTGGGTGCACTtcgctggaggaagtggatGTACGTAGATGTAAGACACTGACATCACTCGATGGCCTCTCAGGCTTAGAAaacctaaaaaaagtagatgCCATATTCTGTGGAATTAAGAATATTCAAGGTCTGAAGGGGTGTGTGGCACTGGAGAACGTGGATGNNNNNNNNNNNNNNNNNNNNNNNNNNNNNNNNNNNNNNNNNNNNNNNNNNNNNNNNNNNNNNNNNNNNNNNNNNNNNNNNNNNNNNNNNNNNNNNNNNNNNNNNNNNNNNNNNNNNNNNNNNNNNNNNNNNNNNNNNNNNNNNNNNNNNNNNNNNNNNNNNNNNNNNNNNNNNNNNNNNNNNNNNNNNNNNNNNNNNNNNNNNNNNNNNNNNNNNNNNNNNNNNNNNNNNNNNNNNNNNNNNNNNNNNNNNNNNNNNNNNNNNNNNNNNNNNNNNNNNNNNNNNNNNNNACTCCTGCCGCTTTGACGCAACTGGTTGAAGGCCTCACGAGAGACTTCAACCTCCGGAATGAAAAGGAGTTAAACCCCTATCATTCCGAGCTGTCGCGTTTtaagctcctccaccaggaACTCGTGGAAAAGTCTTCCGCGNNNNNNNNNNNNNNNNNNNNNNNNNNNNNNNNNNNNNNNNNNNNNNNNNNNNNNNNNNNNNNNNNNNNNNNNNNNNNNNNNNNNNNNNNNNNNNNNNNNNNNNNNNNNNNNNNNNNNNNNNNNNNNNNNNNNNNNNNNNNNNNNNNNNNNNNNNNNNNNNNNNNNNNNNNNNNNNNNNNNNNNNNNNNNNNNNNNNNNNNNNNNNNNNNNNNNNNNNNNNNNNNNNNNNNNNNNNNNNNNNNNNNNNNNNNNNNNNNNNNNNNNNNNNNNNNNNNNNNNNNNNNNNNNNNNNNNNNNNNNNNNNNNNNNNNNNNNNNNNNNNNNNNNNNNNNNNNNNNNNNNNNNNCCTATGGCGGTTCACCTTCCTCCCAATCCTTCTTCACAGGGGTTCACACCAAACCGGTCCGAAAGTTCTTCGGGGCACCGGCAGATCCCTTACCGCTGCAGGACGAGGTGGCTGGGGGAGGTACCCTCCCCGTCTACGGAGCCGACAACACCCAAACGGGAGTGGTGGACATGACAGAGGTGGAGAATGCCGTGAATGAGTTGCAAAGTCGGGCCATCCACTATGAGAACCAGGGCAACGCCCTTTACCAGCGGCTTCAGAAACTCAGCGAGGAAATCCAGAATATGAAAGCGGACGCAAAGGAGGCGCCCAGGCAAACCAAGTCCCTCCAGGAGCTCCGCGACGTGCTGGAGTTGGCACGGAGCGTCTGGGGCCCCGGNNNNNNNNNNNNNNNNNNNNNNNNNNNNNNNNNNNNNNNNNNNNNNNNNNNNNNNNNNNNNNNNNNNNNNNNNNNNNNNNNNNNNNNNNNNNNNNNNNNNNNNNNNNNNNNNNNNNNNNNNNNNNNNNNNNNNNNNNNNNNNNNNNNNNNNNNNNNNNNNNNNNNNNNNNNNNNNNNNNNNNNNNNNNNNNNNNNNNNNNNNNNNNNNNNNNNNNNNNNNNNNNNNNNNNNNNNNNNNNNNNNNNNNNNNNNNNNNNNNNNNNNNNNNNNNNNNNNNNNNNNNNNNNNNNNNNNNNNNNNNNNNNNNNNNNNNNNNNNNNNNNNNNNNNNNNNNNNNNNNNNNNNNNNNNNNNNNNNNNNNNNNNNNNNNNNNNNNNNNNNNNNNNNNNNNNNNNNNNNNNNNNNNNNNNNNNNNNNNNNNNNNNNNNNNNNNNNNNNNNNNNNNNNNNNNNNNNNNNNNNNNNNNNNNNNNNNNNNNNNNNNNNNNNNNNNNNNNNNNNNNNNNNNNNNNNNNNNNNNNNNNNNNNNNNNNNNNNNNNNNNNNNNNNNNNNNNNNNNNNNNNNNNNNNNNNNNNNNNNNNNNNNNNNNNNNNNNNNNNNNNNNNNNNNNNNNNNNNNNNNNNNNNNNNNNNNNNNNNNNNNNNNNNNNNNNNNNNNNNNNNNNNNNNNNNNNNNNNNNNNNNNNNNNNNNNNNNNNNNNNNNNNNNNNNNNNNNNNNNNNNNNNNNNNNNNNNNNNNNNNNNNNNNNNNNNNNNNNNNNNNNNNNNNNNNNNNNNNNNNNNNNNNNNNNNNNNNNNNNNNNNNNNNNNNNNNNNNNNNNNNNNNNNNNNNNNNNNNNNNNNNNNNNNNNNNNNNNNNNNNNNNNNNNNNNNNNNNNNNNNNNNNNNNNNNNNNNNNNNNNNNNNNNNNNNNNNNNNNNNNNNNNNNNNNNNNNNNNNNNNNNNNNNNNNNNNNNNNNNNNNNNNNNNNNNNNNNNNNNNNNNNNNNNNNNNNNNNNNNNNNNNNNNNNNNNNNNNNNNNNNNNNNNNNNNNNNNNNNNNNNNNNNNNNNNNNNNNNNNNNNNNNNNNNNNNNNNNNNNNNNNNNNNNNNNNNNNNNNNNNNNNNNNNNNNNNNNNNNNNNNNNNNNNNNNNNNNNNNNNNNNNNNNNNNNNNNNNNNNNNNNNNNNNNNNNNNNNNNNNNNNNNNNNNNNNNNNNNNNNNNNNNNNNNNNNNNNNNNNNNNNNNNNNNNNNNNNNNNNNNNNNNNNNNNNNNNNNNNNNNNNNNNNNNNNNNNNNNNNNNNNNNNNNNNNNNNNNNNNNNNNNNNNNNNNNNNNNNNNNNNNNNNNNNNNNNNNNNNNNNNNNNNNNNNNNNNNNNNNNNNNNNNNNNNNNNNNNNNNNNNNNNNNNNNNNNNNNNNNNNNNNNNNNNNNNNNNNNNNNNNNNNNNNNNNNNNNNNNNNNNNNNNNNNNNNNNNNNNNNNNNNNNNNNNNNNNNNNNNNNNNNNNNNNNNNNNNNNNNNNNNNNNNNNNNNNNNNNNNNNNNNNNNNNNNNNNNNNNNNNNNNNNNNNNNNNNNNNNNNNNNNNNNNNNNNNNNNNNNNNNNNNNNNNNNNNNNNNNNNNNNNNNNNNNNNNNNNNNNNNNNNNNNNNNNNNNNNNNNNNNNNNNNNNNNNNNNNNNNNNNNNNNNNNNNNNNNNNNNNNNNNNNNNNNNNNNNNNNNNNNNNNNNNNNNNNNNNNNNNNNNNNNNNNNNNNNNNNNNNNNNNNNNNNNNNNNNNNNNNNNNNNNNNNNNNNNNNNNNNNNNNNNNNNNNNNNNNNNNNNNNNNNNNNNNNNNNNNNNNNNNNNNNNNNNNNNNNNNNNNNNNNNNNNNNNNNNNNNNNNNNNNNNNNNNNNNNNNNNNNNNNNNNNNNNNNNNNNNNNNNNNNNNNNNNNNNNNNNNNNNNNNNNNNNNNNNNNNNNNNNNNNNNNNNNNNNNNNNNNNNNNNNNNNNNNNNNNNNNNNNNNNNNNNNNNNNNNNNNNNNNNNNNNNNNNNNNNNNNNNNNNNNNNNNNNNNNNNNNNNNNNNNNNNNNNNNNNNNNNNNNNNNNNNNNNNNNNNNNNNNNNNNNNNNNNNNNNNNNNNNNNNNNNNNNNNNNNNNNNNNNNNNNNNNNNNNNNNNNNNNNNNNNNNNNNNNNNNNNNNNNNNNNNNNNNNNNNNNNNNNNNNNNNNNNNNNNNNNNNNNNNNNNNNNNNNNNNNNNNNNNNNNNNNNNNNNNNNNNNNNNNNNNNNNNNNNNNNNNNNNNNNNNNNNNNNNNNNNNNNNNNNNNNNNNNNNNNNNNNNNNNNNNNNNNNNNNNNNNNNNNNNNNNNNNNNNNNNNNNNNNNNNNNNNNNNNNNNNNNNNNNNNNNNNNNNNNNNNNNNNNNNNNNNNNNNNNNNNNNNNNNNNNNNNNNNNNNNNNNNNNNNNNNNNNNNNNNNNNNNNNNNNNNNNNNNNNNNNNNNNNNNNNNNNNNNNNNNNNNNNNNNNNNNNNNNNNNNNNNNNNNNNNNNNNNNNNNNNNNNNNNNNNNNNNNNNNNNNNNNNNNNNNNNNNNNNNNNNNNNNNNNNNNNNNNNNNNNNNNNNNNNNNNNNNNNNNNNNNNNNNNNNNNNNNNNNNNNNNNNNNNNNNNNNNNNNNNNNNNNNNNNNNNNNNNNNNNNNNNNNNNNNNNNNNNNNNNNNNNNNNNNNNNNNNNNNNNNNNNNNNNNNNNNNNNNNNNNNNNNNNNNNNNNNNNNNNNNNNNNNNNNNNNNNNNNNNNNNNNNNNNNNNNNNNNNNNNNNNNNNNNNNNNNNNNNNNNNNNNNNNNNNNNNNNNNNNNNNNNNNNNNNNNNNNNNNNNNNNNNNNNNNNNNNNNNNNNNNNNNNNNNNNNNNNNNNNNNNNNNNNNNNNNNNNNNNNNNNNCGGCGCATGACGGTGAAGACCCCGGCGACACACACGTTTCTGAATGAGGCTTTACGCTGGCTAGAGGACCCACCATTTCCCTCGCCACTGACGACGTATANNNNNNNNNNAGTGAAACCCACGATGCTGTCACACGAGGACATtcagaaggcggtggagatggaCAAGTTTGAACCATGTCGGGACCCTCGTACNNNNNNNNNNATCGTGGAGTTCGATATTGGCCATCTACCGGCTGGATACGATGCCGTTAACGTGTTCACGGTCCCTGAGATGAAAGGACGTAGACGATTGATCACCGAACCGTTGCTGAACGCCGTGATTGATCGGGAAAAGCTACCCCAAGTGCAATACCCCGGCCGGTTGCAGCGGCGCCAGGCTTTACGACACATGAAGTACATGATACAGATTGATTTCGAGGCCTTTTATGACGCCATTGGTCTTCCTGAACACGTCAGAAACCACTTTGTGTTTCGGGACAGGGGCGCGACAGGCGGCTACTATCGGTTGAAGACGTTACCGACAGGGGCGCGATGGAGCGTAGCAGTTGGACAGGCGATCACGAATACCATCGTAGACATTGACACTCCTGTTACGGTGATGACAATGATTGACAACATCTTGATTGCGGCGTGTGACACTCAGGAAGACAATTTCCTATGTGCAGTACGGTCTATTCTGCGGCGTATTGAAGAGGCGAACCTTCTCACCTCACCTCCCCGTGACGAATTGTTGGCGATGTCAGACGAGGCGCTGCTCACCATGAGCGTGAAAGACAATGTGTTTCTGGGCGAGGAGTATACCTGGGACGGTACCCANNNNNNNNNNCGGAACTCGATCAAGACAATTTCAAAGATTGAACTCGGTATCGCGCCTGGCAAGCAGTATTCCATTCGTTCTTTCGTATCCACTGTTTCACTGATATGCTTTGCGCACCATACCACTCGCCTGAACCCCGCCAGCTTGTACAAAATCCTGTCTGTCGTCAGAGCCTTCTATAGNNNNNNNNNNNNNNNNNNNNNNNNNNNNNNNNNNNNNNNNNNNNNNNNNNNNNNNNNNNNNNNNNNNNNNNNNNNNNNNNNNNNNNNNNNNNNNNNNNNNNNNNNNNNNNNNNNNNNNNNNNNNNNNNNNNNNNNNNNNNNNNNNNNNNNNNNNNNNNNNNNNNNNNNNNNNNNNNNNNNNNNNNNNNNNNNNNNNNNNNNNNNNNNNNNNNNNNNNNNNNNNNNNNNNNNNNNNNNNNNNNNNNNNNNNNNNNNNNNNNNNNNNNNNNNNNNNNNNNNNNNNNNNNNNNNNNNNNNNNNNNNNNNNNNNNNNNNNATTGGTTTGTCGACGAAGAAACTCCAGACGATTTGGGAGCGCTCCCGGCTAACATGAGGATACGCAACGAAAGAGGGTTAACGAACTCCCGTCACTCGGCACACGCTGAACCGCGGGCGATTNNNNNNNNNNTCACCGCCATGATGGAGAAGGGGCTGTTGCAGCCCAAGATGCGTTTGGCGATCGCGACGGATCACTATGCCATTGTGGCGGCACAACGCAAACTGAATGGTTTTGGTGGTATAGGGAGAGGGTACGCACNNNNNNNNNNTTACGAACTTTGTAACTCCCTACTGGTCGAACAGGCGATTTCTGTGACGTTCTTTTATGTTATCGGGTCGTTAAACCCTGCCGATACCCTCT
>__KV452539.1_ position 1 to 8524
CCATACTGGTTGTCTAAATAAGTTGCCGAGACTTGCTCTCTCGGGTGTTTGTTTTCAGACTAGAATGTTCGGTGAGAAACATGAGGGAGGTGGACAGGGTTTTGCGAATGCCAGCTCTGTCGCGACTCGTTTCTTTGACGTGAAATCTTCCAATGTGGCGCagctggaagaggcgaaGCTTTGGCGAGAGGAACAACGTGAATTTCCACCACACATTACCGTTGCGTTCAAAGGCAAGGAGTCACTGGAAGACGTTCCCACATTGGAAGCATTCTCACAAAAGCTTAATAAGGGTGGAGTTGAGCACACGTTCGACTTGAACATCAGTGAGGCGGACAGCCTTCTTCCATTTTGCTTTCTATTGATGCGATCGGATGGGGTTTGTCTTAATAAATGTCAAATAGCATCCCTACAGGCTTTGGAAGGACTTGAACGattggagaaggtggagttgTGCGATTGCAGAGGGGCATTCAGTCTGGATCCGCTTACGACCTGTCCTAACCTGACTAGTGTATCCGTGGAGTATCCCCATGATATGACTTCACCGGCAGCGTTATGGAATCTTCAAAACCTGAAACATGTTGTGTTGGAGGGCTGCGGTATCACAAGTGTTGCTTTTCTTGCTGGCTGTACCTCGCTGGAGTCGGTGAACGTAGGTTGCAACAGCAACTTAAACTCTCTTGTCGGACTTTTCGGTCTCAAGAAGCTCCAGATCGTGGATGCCAGCAACAGCGGAATTGAGAGTATTGAATGCTTAACTGGGTGCTTGTCACTGCAGAGTTTGGATGTCTCTTTTTGTGAAAGTTTGACCAGTCTCGAAGGCCTTTCTGGATTACAGAATCGTAGGGAAGTTTGGGCCTCCTACAGTAACATTGATGACATTAGCGGACTAGCCGGATGTGTGGCGTTGGAGATAGTGGACGTCTCCAATTGCAAAAGTTTGGGTTCGCTCGACGGACTGTCTGGATTACCGAACCTAAAGGTAGTAGATGCCTCATTTTCCAGTATAGGTTGTATGAGAGGACTGTGTGGATGTGTGTCCCTGGAGGTGGTAGACGTGAACAACTGTGAAAACTTGTACAATTTGTGCGGGTTGTCCGAATCCCGGAATCTTCGATCTGTAGACGCCAATCACAGTGGCATTTGCGATATGGATTCTCTACCCGATGGGGATGGGGATGGGTGGTTGAGTGTTGATGTAAGTAACTGCAAAAACTTAACGAGTCTTGCCGGCCTATACGGTGTGAGGCGTCTGGTGAGTGTCGATGCAAGCGAGAGTGGAATTGAGAGCATTGGGGACCTAACGGGGTGCGTGGCATTGGAGGATGTGAACGTTTTTAACTGCGAGAAGTTATCTTGCATCGAGGGCTTTTCCGGCTTGCAAAACTTGAAGACTCTGAATGCCAGGTACAGTCGTATTACAGACATTTCTTCTCTAAGTGGGTGCGTGGCGCTGAAAACAGTAGAAGTAAACAGCTGCAAAGAACTTTGTTCCTTAGGTGGCCTGTCGGGGTTGAAACAGTTGGAGGTTGTGGAGGCATCAAGTACGCGTGTTACGGATATTCGTGTTCTGTCCGGGTGCGTTTCACTCAGGGAAGTGAACGTGAATTTCTGCGAAGGCCTGACTTCCCTAGAGGGGCTTTCAGGGCTGAAGCATCTCGTAACTGTGCGTGCGGCTTACACTGTGGTAACGGACATTCGGACGCTTTCTGGGTGTGTGGCTCTCAACGCGATTGACGCGGGTAGCTGTAAAAGTCTCCAAACGTTGGATGGCCTATCTGGGTTAAAGAATCTGAAAACGGTGAAGGCGGAAAAGTCTGGGATCACTAACATTCGGGGTCTAGCAGGGTGCTTGTCTCTCGAGGAAGTGGATGTAAGTGAGTGTGAAGCGCTGGAAACGCTGGATGGCCTCTCGGGGTTACAGAGCCTCAAGTCTATTAACGCTAAAAAGTCTGGTATTAAAAGCATTCGGGGTCTCACCGGGTGCATCGCTTTGACAACGCTGGACGTGGGCATGTGCAGAAACCTAAAGTCGCTGGATGGGGTTTCCGGCCTGGCGCAGCTAAAAAAGGCTATTTTCAGCTCTACTAGAATAACAAGCGCGACTGCTCTATCCAGTTGTTTCGCACTGGAGGTATTGGTCGTGAGTTAATGCTACCGTTTGTCTAGTTTAGAAGGCTTGACTGCCCTAAAAAAGCTGAAAATACTCCGTGCAAATGGGTGTAAGATTAAAAGTCTCCCTGCTTTATCACAATGtgtggcgctggaggaatTAAGTGTGTGTTATTGTGAGCATTTGAAGAGCCTAGATGGCTTATCTGGTCTATCGAGTCTAAAGTCAGTGAGGGCCGACGACTCTGGAATTACTAACGTTGACGGGCTCACTGGTTGCGTGGCACTGAAGAAACTAGATGTTACACAGTGCAGAAGGCTAAAGAGTCTTAAGGTGTTGTCAGGTTTGCCACAACTCGAGACAATATTGGCCAGGGGCGCTCCTATTCAGTGCCGAAAACTTCCAGAACACCTTAAGTCTATTTTGGTAGCAGagtggcggaggtgattAGAGGTGTCCGTGCTGGAGCTGTTGTAGTTTTCGTAGAATCGATAGGCAATCAAGTCCTGCACCCCACTCCTGAAGGGAAGTGGtggtgttttttattttttttcggggTTTTGTATAGTGAATGAAAACTAATTAGTATTAAGTTTTAGTATCACTCATTacatttttgatttttgtttttaaattgATCAAGCCGAAAGAGTTTAAATACTATATCCTGTTTTCACTATGATGCATTATCCCCCTTTTCGTCTACCTCTGATGAAATCGTTTCATTTTAGCCTGCCTTCTCTTtatgtgttttttttatgcaGAATCCCATGGTTTGTAAGACCTTTTGTCAGTCATGAGGTCATGAATATGGCAATGCAGAGAATGTGAAACATGGCACTGACTATCTTGTGAAAGAGTGTTTTCAAGACACTAAACACTCATTTCACTGTGCCTTTTCGTGTTGCAGTATTGCGCATCTTTTGATGTTACTTCATGTACAAGGTTAGGTGATTGATAGGTGACTCAGTGATTTAATACAGTTGTTTATCTTTGATTCGATCCTCATGGCCCTGGTACCATTTCTGAGCACGTGTTGTTGTACTGTTACCGTATAAGGACTGTATGGTTGAGTCGTCGTAAATTCTTGTTGTCCTGGTTTACATCATCCGTTTTTCACTGTACGCAGTGAATCTATTGACGAACGTTTAGTTTGTGAAGGTAACTCCTTCAATCGTTGTGCATGTGTTTTCAATTTCCCTTCTCGGGTTAATGATTATCGAATCATTGGCGGGGGAACATTCGTCCTTCTTTGGAGTTTTCTATAATGGCGTGCGTCCGTATTGTTGGTGTTAGGGTTAGCCGTTCCAAACGGCGTTTGGAAGCAGCACCAAAAAAGGTTTtggtaaaaaataatttttttctttttcttttttatcgaGTGACTTTGTAGATTTATGCTGCGCATTGCGATAAGTCACTCCAACATCAAAATTTTACTTTgggaggagggaaataAATTTTCTTCTCCCACCTCCCATGAGAATAGTTCATGAGACACTCCGAAAAATTGGAGACAGAACGCGTGCATCCTCACCTGGAGGAAGTTGAGGTGTTGTTCCGTCAACTAAAGACGGACTTGGAAGTTTCATCGACATCTTGGAGAGAGGAAGCACGCGCGCAGTTTTACGTCAAGGCCAGGGAAAATAAACTGACAAAGAAAGAAGTCATCCTTGGTTGCTGCCTCCTTGTATGGGACATCGCAAAGCTTGAGGGCGGTTTTATGCGCCTTATGGCGCTGCTCTTCCTCAAGTTCTACCGAGACGGAGTTGAGAAGAGCGATTTTCTTGGAGGCGGTATTTCAAAGGAAAACGAACAAGAGATTGCCTTGTTGCGAAGAACCGTTACTATCCAGCAGGAAACCATCGCCGCGTTAACGATACAGCTGCAGAACCATCAATCCACCGGTAATCGAGGACGCGGCGGCCGTGGAAGGGGATACGGCAGAGGAAATTCGACTGCATTACAAGACGATTATGGAAACCCGCTCCCAAAAAACTCGTAGGGAGTGGAGTCGCCGGAAAAACCTCCAACACCAGGCATGAATTAAACCACATTCTGTTTGGTGCCGGATTGAGGGGCGGAAAGACGTCCAAAAAGGAGCTGAACACACTCCTAAATCTGTTAAACACCAAAAACATTGTGACCGTGGCATGNNNNNNNNNNNNNNNNNNNNNNNNNNNNNNNNNNNNNNNNNNNNNNNNNNNNNNNNNNNNNNNNNNNNNNNNNNNNNNNNNNNNNNNNNNNNNNNNNNNNNNNNNNNNNNNNNNNNNNNNNNNNNNNNNNNNNNNNNNNNNNNNNNNNNNNNNNNNNNNNNNNNNNNNNNNNNNNNNNNNNNNNNNNNNNNNNNNNNNNNNNNNNNNNNNNNNNNNNNNNNNNNNNNNNNNNNNNNNNNNNNNNNNNNNNNNNNNNNNNNNNNNNNNNNNNNNNNNNNNNNNNNNNNNNNNNNNNNNNNNNNNNNNNNNNNNNNNNNNNNNNNNNNNNNNNNNNNNNNNNNNNNNNNNNNNNNNNNNNNNNNNNNNNNNNNNNNNNNNNNNNNNNNNNNNNNNNNNNNNNNNNNNNNNNNNNNNNNNNNNNNNNNNNNNNNNNNNNNNNNNNNNNNNNNNNNNNNNNNNNNNNNNNNNNNNNNNNNNNNNNNNNNNNNNNNNNNNNNNNNNNNNNNNNNNNNNNNNNNNNNNNNNNNNNNNNNNNNNNNNNNNNNNNNNNNNNNNNNNNNNNNNNNNNNNNNNNNNNNNNNNNNNNNNNNNNNNNNNNNNNNNNNNNNNNNNNNNNNNNNNNNNNNNNNNNNNNNNNNNNNNNNNNNNNNNNNNNNNNNNNNNNNNNNNNNNNNNNNNNNNNNNNNNNNNNNNNNNNNNNNNNNNNNNNNNNNNNNNNNNNNNNNNNNNNNNNNNNNNNNNNNNNNNNNNNNNNNNNNNNNNNNNNNNNNNNNNNNNNNNNNNNNNNNNNNNNNNNNNNNNNNNNNNNNNNNNNNNNNNNNNNNNNNNNNNNNNNNNNNNNNNNNNNNNNNNNNNNNNNNNNNNNNNNNNNNNNNNNNNNNNNNNNNNNNNNNNNNNNNNNNNNNNNNNNNNNNNNNNNNNNNNNNNNNNNNNNNNNNNNNNNNNNNNNNNNNNNNNNNNNNNNNNNNNNNNNNNNNNNNNNNNNNNNNNNNNNNNNNNNNNNNNNNNNNNNNNNNNNNNNNNNNNNNNNNNNNNNNNNNNNNNNNNNNNNNNNNNNNNNNNNNNNNNNNNNNNNNNNNNNNNNNNNNNNNNNNNNNNNNNNNNNNNNNNNNNNNNNNNNNNNNNNNNNNNNNNNNNNNNNNNNNNNNNNNNNNNNNNNNNNNNNNNNNNNNNNNNNNNNNNNNNNNNNNNNNNNNNNNNNNNNNNNNNNNNNNNNNNNNNNNNNNNNNNNNNNNNNNNNNNNNNNNNNNNNNNNNNNNNNNNNNNNNNNNNNNNNNNNNNNNNNNNNNNNNNNNNNNNNNNNNNNNNNNNNNNNNNNNNNNNNNNNNNNNNNNNNNNNNNNNNNNNNNNNNNNNNNNNNNNNNNNNNNNNNNNNNNNNNNNNNNNNNNNNNNNNNNNNNNNNNNNNNNNNNNNNNNNNNNNNNNNNNNNNNNNNNNNNNNNNNNNNNNNNNNNNNNNNNNNNNNNNNNNNNNNNNNNNNNNNNNNNNNNNNNNNNNNNNNNNNNNNNNNNNNNNNNNNNNNNNNNNNNNNNNNNNNNNNNNNNNNNNNNNNNNNNNNNNNNNNNNNNNNNNNNNNNNNNNNNNNNNNNNNNNNNNNNNNNNNNNNNNNNNNNNNNNNNNNNNNNNNNNNNNNNNNNNNNNNNNNNNNNNNNNNNNNNNNNNNNNNNNNNNNNNNNNNNNNNNNNNNNNNNNNNNNNNNNNNNNNNNNNNNNNNNNNNNNNNNNNNNNNNNNNNNNNNNNNNNNNNNNNNNNNNNNNNNNNNNNNNNNNNNNNNNNNNNNNNNNNNNNNNNNNNNNNNNNNNNNNNNNNNNNNNNNNNNNNNNNNNNNNNNNNNNNNNNNNNNNNNNNNNNNNNNNNNNNNNNNNNNNNNNNNNNNNNNNNNNNNNNNNNNNNNNNNNNNNNNNNNNNNNNNNNNNNNNNNNNNNNNNNNNNNNNNNNNNNNNNNNNNNNNNNNNNNNNNNNNNNNNNNNNNNNNNNNNNNNNNNNNNNNNNNNNNNNNNNNNNNNNNNNNNNNNNNNNNNNNNNNNNNNNNNNNNNNNNNNNNNNNNNNNNNNNNNNNNNNNNNNNNNNNNNNNNNNNNNNNNNNNNNNNNNNNNNNNNNNNNNNNNNNNNNNNNNNNNNNNNNNNNNNNNNNNNNNNNNNNNNNNNNNNNNNNNNNNNNNNNNNNNNNNNNNNNNNNNNNNNNNNNNNNNNNNNNNNNNNNNNNNNNNNNNNNNNNNNNNNNNNNNNNNNNNNNNNNNNNNNNNNNNNNNNNNNNNNNNNNNNNNNNNNNNNNNNNNNNNNNNNNNNNNNNNNNNNNNNNNNNNNNNNNNNNNNNNNNNNNNNNNNNNNNNNNNNNNNNNNNNNNNNNNNNNNNNNNNNNNNNNNNNNNNNNNNNNNNNNNNNNNNNNNNNNNNNNNNNNNNNNNNNNNNNNNNNNNNNNNNNNNNNNNNNNNNNNNNNNNNNNNNNNNNNNNNNNNNNNNNNNNNNNNNNNNNNNNNNNNNNNNNNNNNNNNNNNNNNNNNNNNNNNNNNNNNNNNNNNNNNNNNNNNNNNNNNNNNNNNNNNNNNNNNNNNNNNNNNNNNNNNNNNNNNNNNNNNNNNNNNNNNNNNNNNNNNNNNNNNNNNNNNNNNNNNNNNNNNNNNNNNNNNNNNNNNNNNNNNNNNNNNNNNNNNNNNNNNNNNNNNNNNNNNNNNNNNNNNNNNNNNNNNNNNNNNNNNNNNNNNNNNNNNNNNNNNNNNNNNNNNNNNNNNNNNNNNNNNNNNNNNNNNNNNNNNNNNNNNNNNNNNNNNNNNNNNNNNNNNNNNNNNNNNNNNNNNNNNNNNNNNNNNNNNNNNNNNNNNNNNNNNNNNNNNNNNNNNNNNNNNNNNNNNNNNNNNNNNNNNNNNNNNNNNNNNNNNNNNNNNNNNNNNNNNNNNNNNNNNNNNNNNNNNNNNNNNNNNNNNNNNNNNNNNNNNNNNNNNNNNNNNNNNNNNNNNNNNNNNNNNNNNNNNNNNNNNNNNNNNNNNNNNNNNNNNNNNNNNNNNNNNNNNNNNNNNNNNNNNNNNNNNNNNNNNNNNNNNNNNNNNNNNNNNNNNNNNNNNNNNNNNNNNNNNNNNNNNNNNNNNNNNNNNNNNNNNNNNNNNNNNNNNNNNNNNNNNNNNNNNNNNNNNNNNNNNNNNNNNNNNNNNNNNNNNNNNNNNNNNNNNNNNNNNNNNNNNNNNNNNNNNNNNNNNNNNNNNNNNNNNNNNNNNNNNNNNNNNNNNNNNNNNNNNNNNNNNNNNNNNNNNNNNNNNNNNNNNNNNNNNNNNNNNNNNNNNNNNNNNNNNNNNNNNNNNNNNNNNNNNNNNNNNNNNNNNNNNNNNNNNNNNNNNNNNNNNNNNNNNNNNNNNNNNNNNNNNNNNNNNNNNNNNNNNNNNNNNNNNNNNNNNNNNNNNNNNNNNNNNNNNNNNNNNNNNNNNNNNNNNNNNNNNNNNNNNNNNNNNNNNNNNNNNNNNNNNNNNNNNNNNNNNNNNNNNNNNNNNNNNNNNNNNNNNNNNNNNNNNNNNNNNNNNNNNNNNNNNNNNNNNNNNNNNNNNNNNNNNNNNNNNNNNNNNNNNNNNNNNNNNNNNNNNNNNNNNNNNNNNNNNNNNNNNNNNNNNNNNNNNNNNNNNNNNNNNNNNNNNNNNNNNNNNNNNNNNNNNNNNNNNNNNNNNNNNNNNNNNNNNNNNNNNNNNNNNNNNNNNNNNNNNNNNNNNNNNNNNNTAGAGGCGACGAGCGCACGACTTGGTTTAATCGGAAGCACAGTGCCCATGCAGAACCAAGCTACATTGTGGAGGTCCTGCAGTACCTCATCGAGACTCGAGTATTGACCACAGGTAAACGAGTAGCGGTCGTGACGGATCACGAGGCGATTGTGGCGGCACAGCGGAAACTCAACGGTTTTGGAGGCATCGGACGAGGCTATACGCTTAACCGTTTGTTTGAACTGACCTACAACATGTTGTACACGGAAGGGATTCTGGTGGTCTATTTCTACATTGCCGGACCACAGAATCCGGCCGATACCCTCTCCCGAGTGTTTCATCACCATAATAGCTTTGGGGAAATACGAACGTTGGATGCTTCTGGTCTGCGTTTGCCCAGTCTCAAGGAAACATTTTGCCAGCTGGCAGAGGATTAGGTTTCGTTGAGTGacgtagtagtagtagtaataataataatggtatCATCCACCATTAACAACcattcataataataataataacaactATGGGGATAAGACGTTAGCCACGGCGTGACCTGCGGAGAGAG
>__KV452469.1_ position 147172 to 163441
TAAATTGTCAATCGtggagtttttttttttttttttagtttagTTTTTGGCTGACCGTCCCGTATATTGGCCTTCTTGTCACTCGCCCTAAAGGaagaaaggggaaaaaatatatttgcCGCGGTAGAACACCgaagaacgaaaaaaaaaaagaaaaaagttgCGTATCCTTCGATGATGCAGGGTTCTACAGCGcgagcaaaaaaaaacattttttttttttttagaaaacaTAAGATATAATCGAAAACTAATGTATTATGTGCAATCTTGCGAAAACCTATTTTGAGACGAATTCACGCATAAGAAAATGAGTGTCTTCGCGCAAGAAGccgcatttttttcttttcgatatttttgttttatttcagATTTAATAAGGATGGtataaatttatttttaataggAAACTCTTCAACCCCGATgtatattttgttttttgcgAAGGATATCCTCTAATGCAAAAGTTTTAATGATTATTAAccggacaaaaaaaaaaaagttcccACGGTACACCCCTCCTTTGGATTACGAACGCCTCCTTGATTCAGATTACCATCCATCTTttccctccctcttcccTTTTACAAAGGCAAATAGccttcatttttattcaaTCCCATTTCCTGGTCCACACCACTGCAAATGCATACCAAAACACTTCGCCTAACATGTGCGACGCTGgtcgccctccttcttttcagtTCCGCTGCGGCGGAAAAGGGGAGATGCATTCATGATGAAATTCAACTACGACAAGCACAAAGCGGCTTCATTGCGCCTGTCCTGGAGGTGGATTCCCACCAGTCGACGAAGCAGTCCCGTGAGGCCTTGAGAGGCATTAAGTTTCGTTTAGGTCTAAGAGACCTTGATGACCCCGAAAAGTATTGTCAGACGGCTGGTCAAACTGTCCGCAACCTCGAAGGTATACTGATGACTTGCTCTGAAGACCAGGTTTTGACAGACGCCAAGCGTAACTATCTCATCAACACGCTTCTTCCGAAAGCCACATCAACGCTTAGTAATGCCCTGAAAACGAAGCCAACCTCTTTATCCGTGTCCCAAGGCTACTTGAAGTATACTTGCGAATACTTTAGAGCAGCTGAGGATctcaaggagaagaaggacggcgattttattcttttggtTGCGGCCGGCCCTACAGAGAGCGGAACCGTAGCATGGGCATCGCCTTGCGTGCAAAACAAGGATAGGAAAGCTGTAGTGGGCGTAATAAACATATCCCCTGCGTACATAGGCCCCGCGGCGAGCAGTTGGCGGACAGTGATACACGAGATACTGCACGCCCTTGGGTTTATGCAACTAGGTGGTGACCAAGTGCAAATGAGGGGAAAAAGTGTAAATCTGGTAACATCACCGAAGGTCAAGGCGAAAGCGGCAGAACACTACAATTGTCCCGATTTAGAAGGCATGGAGGTGAATGACGACGGTGGGACTGGCACAAAAGGGTCCCACTGGAAGTCACGAACTGCAAATGATGACCTTATGGCTGGATACACCAGCAATGTCATGTTTCTTTCCCCAATGACGCTCGCATTTATGGAGGACACCGGATTTTACACCCCAGACTATGGTAAGGCGAATATTTTACCGTACGGTCACGGTGCTGGGTGTAACTTTGTCAGGCAACCCTGCATCTCAGGCGGCGTCTCGGCTTACCCCCAGTATTTTCCGACTTCTGGTGCGAAACAGTTATGCGCCTCGGACTATTCAGCAGTTGGCCAAATAAGGGACCGCTCGGCGACGTGTCCTGACCCACTGTACAATTACTACGGGGACGGCATGTGTGCCCCCGAGGCGCGTATGGATTTCTGCACCTTTTACCTGCCGGTGCAAGTTTGTTCCGTTTCCGAAACAGAGTGGTCCAATCGCTGTTTCAATAAATTTGACGAATCTGGGGCAGCGTGCCTTCCCGTCTCCTGTAATTTCGACGCGCAAACCTATACAGTTGGGGGAGTCCCCTGCACTCCCGGTGAAAGTGTAACAGTGAACGCCGCATCCTATAAGTGCCTCCACTTTTATGAGGCTTGCCCGTATCGTCTGACCGGTGATCCCGTAAAGTCGTGTATACCGGATTGCAAGACGTGCAACGACGGTGTATGTGAAGCCTGTAATGACCCGTACGTACTTTCGGCCTCCAAAACGTGCGAGCTGCCCACNNNNNNNNNNNNNNNNNNNNNNNNNNNNNNNNNNNNNNNNNNNNNNNNNNNNNNNNNNNNNNNNNNNNNNNNNNNNNNNNNNNNNNNNNNNNNNNNNNNNNNNNNNNNNNNNNNNNNNNNNNNNNNNNNNNNNNNNNNNNNNNNNNNNNNNNNNNNNNNNNNNNNNNNNNNNNNNNNNNNNNNNNNNNNNNNNNNNNNNNNNNNNNNNNNNNNNNNNNNNNNNNNNNNNNNNNNNNNNNNNNNNNNNNNNNNNNNNNNNNNNNNNNNNNNNNNNNNNNNNNNNNNNNNNNNNNNNNNNNNNNNNNNNNNNNNNNNNNNNNNNNNNNNNNNNNNNNNNNNNNNNNNNNNNNNNNNNNNNNNNNNNNNNNNNNNNNNNNNNNNNNNNNNNNNNNNNNNNNNNNNNNNNNNNNNNNNNNNNNNNNNNNNNNNNNNNNNNNNNNNNNNNNNNNNNNNNNNNNNNNNNNNNNNNNNNNNNNNNNNNNNNNNNNNNNNNNNNNNNNNNNNNNNNNNNNNNNNNNNNNNNNNNNNNNNNNNNNNNNNNNNNNNNNNNNNNNNNNNNNNNNNNNNNNNNNNNNNNNNNNNNNNNNNNNNNNNNNNNNNNNNNNNNNNNNNNNNNNNNNNNNNNNNNNNNNNNNNNNNNNNNNNNNNNNNNNNNNNNNNNNNNNNNNNNNNNNNNNNNNNNNNNNNNNNNNNNNNNNNNNNNNNNNNNNNNNNNNNNNNNNNNNNNNNNNNNNNNNNNNNNNNNNNNNNNNNNNNNNNNNNNNNNNNNNNNNNNNNNNNNNNNNNNNNNNNNNNNNNNNNNNNNNNNNNNNNNNNNNNNNNNNNNNNNNNNNNNNNNNNNNNNNNNNNNNNNNNNNNNNNNNNNNNNNNNNNNNNNNNNNNNNNNNNNNNNNNNNNNNNNNNNNNNNNNNNNNNNNNNNNNNNNNNNNNNNNNNNNNNNNNNNNNNNNNNNNNNNNNNNNNNNNNNNNNNNNNNNNNNNNNNNNNNNNNNNNNNNNNNNNNNNNNNNNNNNNNNNNNNNNNNNNNNNNNNNNNNNNNNNNNNNNNNNNNNNNNNNNNNNNNNNNNNNNNNNNNNNNNNNNNNNNNNNNNNNNNNNNNNNNNNNNNNNNNNNNNNNNNNNNNNNNNNNNNNNNNNNNNNNNNNNNNNNNNNNNNNNNNNNNNNNNNNNNNNNNNNNNNNNNNNNNNNNNNNNNNNNNNNNNNNNNNNNNNNNNNNNNNNNNNNNNNNNNNNNNNNNNNNNNNNNNNNNNNNNNNNNNNNNNNNNNNNNNNNNNNNNNNNNNNNNNNNNNNNNNNNNNNNNNNNNNNNNNNNNNNNNNNNNNNNNNNNNNNNNNNNNNNNNNNNNNNNNNNNNNNNNNNNNNNNNNNNNNNNNNNNNNNNNNNNNNNNNNNNNNNNNNNNNNNNNNNNNNNNNNNNNNNNNNNNNNNNNNNNNNNNNNNNNNNNNNNNNNNNNNNNNNNNNNNNNNNNNNNNNNNNNNNNNNNNNNNNNNNNNNNNNNNNNNNNNNNNNNNNNNNNNNNNNNNNNNNNNNNNNNNNNNNNNNNNNNNNNNNNNNNNNNNNNNNNNNNNNNNNNNNNNNNNNNNNNNNNNNNNNNNNNNNNNNNNNNNNNNNNNNNNNNNNNNNNNNNNNNNNNNNNNNNNNNNNNNNNNNNNNNNNNNNNNNNNNNNNNNNNNNNNNNNNNNNNNNNNNNNNNNNNNNNNNNNNNNNNNNNNNNNNNNNNNNNNNNNNNNNNNNNNNNNNNNNNNNNNNNNNNNNNNNNNNNNNNNNNNNNNNNNNNNNNNNNNNNNNNNNNNNNNNNNNNNNNNNNNNNNNNNNNNNNNNNNNNNNNNNNNNNNNNNNNNNNNNNNNNNNNNNNNNNNNNNNNNNNNNNNNNNNNNNNNNNNNNNNNNNNNNNNNNNNNNNNNNNNNNNNNNNNNNNNNNNNNNNNNNNNNNNNNNNNNNNNNNNNNNNNNNNNNNNNNNNNNNNNNNNNNNNNNNNNNNNNNNNNNNNNNNNNNNNNNNNNNNNNNNNNNNNNNNNNNNNNNNNNNNNNNNNNNNNNNNNNNNNNNNNNNNNNNNNNNNNNNNNNNNNNNNNNNNNNNNNNNNNNNNNNNNNNNNGAGCCACTCTTTGCACTCCTGGATCGTCGAGCTGCACACTGGCGGCTACAACCTCCTCACTGCGGACGAGTTCAAAAATCGGTACGAGAGTGTGAGCCAGTACttgaaggagaaaaaagggtACGGCAGATTCGAAGAGCTTCTGTATATTGCAGAAAACCGCTGCGGCAGAAGGACCAATGTGTATGACGTGGTTGTAAACAACTGTCACCACTTTGCCCGTAACTACTCCCCTTACACCTCTTACGATCGCAAGACGGCATTGGCCTCAGTGGCTGGCCGGCATGCGGCGGCGGTTGTGGGGGTACCGGCCCTGGGGATTGCGTTAGGACCATTTGGTGCCGCCGCAGGCCTGTTGTTGGGAGGAGCGAACATCCTCACTGCTGATGATGGTAAACCTGTTGGTTTCTATAAACTCAGACACGCTTAGTCCTTTCGGCCTTGATCGCTGTAGCACAAAAGTGTAGAAACCGTGACGTCAAACAAGAACTTTTGTCGTTTACAAGACAGTGAACATCCCTGGTACTTCAGTTGCGTATGGTGCACTTCTAAAGGAATGCCCGGCGTTTGGCTCACTTACGCTTTTATCCCAAGAAACTAcctctttattattttctgttttgttcctcttttcaatttttttttcggatttttttttattttttttattttaaattcCACCCGCCCTGTCGGTATTTCAGTAAAACCCTACGGATATTTGGTCTTTGCacttcattttctaaaatgaCGCTagcctttttatttctatcaGCATAATTAATCGAACCCATTCGGACTAAATCGTGTTGATCACTGTCGGATAAAACGTTTTAAGGGCTTCCTGTAGAAGAAATCTTTAGTCTGactttctctccctcttctttagtttttttttttcttactttctctattttttagtttccCCTTACCAATGGACCTGTTTCAGGACATCTCCGACTACATGGACTACTTTAAGAAGTCACCCCCGCTTGCTCTCACAGGTGTTCATTCTCACGCGAGAACGTGCGGCGAGCGACAAAAACGTGGCGTGCTCGGCTGCACGGTTGCCTCCGACGGTTGTTGTGGTGTATACCGTGTATTAAACGTGAATTCGTCGTCTGTGGAGCTGCTGTGGTgtgtgcggtggtggctgACGAGGCAGCGCGATTGCCCACTGCGGGTTGTCGTCAAATTCGATGGGGCAAAATCTTTTCGCGATATTCACGCATGGGAGAATTTCTCACAGGAGCTCTGTCAGAACAGTGTAGAATACATGCTCTACCTGAAAATTGAGGCCGTCGAGTCTCTCCTACCTTTTACTGCGCTTCTGCGCCGGTCAGATGAGGTGTACCTATATCGGTGTGAATTCCCGTCCTTACAGGATTTGGAAGGACTGGAGCGGCTGAGAAGAGTGGAAGTGTCAGTGTGTTGCGGTACCTTCAGCCTGGATCCTCTTTCGACCTGCCTTAATTTGGCGAGCGTCACGGTCTCAGAATGTGAAGACGTGACATCGGTGGAGGCCCTGGGACGACTTCGAACTCTCAGAGAGGTGAAGCTGACGCATTTTAGTATTCCGAATGTTGACTTTCTGGGCGACTGCCTGACATTGGAGTCCGTCGCGGTAACCAGCTGCAAAGGGTTGTCCTCCCTCAGGGCCCTTCCGAGGTTGCCAAATCTGAAGCGAGTCGATGTCTCTTTTAGCGAGGTTGGCGATGTCCAAGCCCTCTCTCAATGTGTCGCGCTGGAGTCAGTTGATGTTAAATTCTGCGCGagtttttcctcctttgccACCTTATCGGGGTTGACGAGGCTGAAAGCTGTGGACGCTACCTGCACCAGTGTTAGCGACGTTCGCGCCCTGACCGAGTGTGCTACACTCGAGACGGTGATCGTGAATTACTGCTGGGGTCTGACTTCTCTCGACGGTCTCTCCACGCTTCCAAACCTTGGAAGAGTGAGCCTCTCCAACACTGAAATTGGGAGCCTCGAAGCCTTTTCCGGGTGTGTCGCGCTCGCATCGATCGACGTCTCCCGTTGCAAAAAGTTGACCAGCCTTGATGGCCTTCGCGGGTTGCAGAACCTAAAGTCTATCACTGCTTTTGATAGCGCAATTGACAATATTCGTGGTCTGACCGGTTGCTTGGCACTAGAGTTCGTGGACGTTAGCTGTTGCGGGGACCTAATATCCCTGGATGGACTGTGTGAGTTGCGGAGTCTGGTGACAGTGAGCGCCGACCGGAGTGGAATTAAGAATATCGAGGGCGTAACTGGATGTGTGGCACTGGAGGTACTTGAAGTGCGCGACTGCAAGAGGTTAGACCGCCTTGCTAGCGTATCTGGGCTGCGGTCCTTGAGAACTGTGGATGCTTCTGGCAGTGCAATAGAGAATATTCGAGGACTCGCTAGATGCGTGGCGCTGGAGTCATTGGACGTGCACGACTGTAAACGGCTAACAAGCCTCGACGGTCTGTCTGGGCTGCGGAATTTGAAAACTGTTGATGCTTCCGGCAGTGCAATAGAGAGTATTCGAGGGCTCGCTGGATGCGTGGCGCTGGAGACGTTGTGCGTGCATAGTTGCAAACACCTCTCCAGCTTGGACGGTTTGTCGGGCTTGCGAAAACTAAAAACGGTGGACGGTACTAGCAGCGGAGTAGTGAGCATTGAGGCTTTGGTGGGCTGCGCATCGCTGGAGGCGCTGACCGTGCGTAGCTGCAAACAATTGACCAGTCTCGATGGTTTATCTGGACTGGAAAGGATGAAAGTGGTGGACGCCTCTGACAGCGGAGTCGAGAATATTCGGGGGCTCTCCGGGTGTGTGGCGCTGGAGGCCGTGGACGTGCGCGGTTGCGGGCGGCTGTCCAGCTTGGACGGCCTGCTGGGGTTGCGGAATCTAAAAACGGTGGACGCCGCTTACAACGGTGTAGAGAACATTACCTCTCTGGCCGCATGCGTGGCACTCGAGTTGATTAATCTGTACGGCTGTAAACAGTTGACCAACCTCAATGGTTTGTCCGGATTGGAGCGGTTGAAAAGAGTGGACGCCGCTCATAGCGGGGTGGAGACTATTCGGGGTCTAACTGGGTGCGTGGGGCTGGAGTCTGTGGATGTGGCCCATTGCAAACAGTTGACCAGCCTCGCTGGTTTATGCGGATTGGGAAGCCTGAAAACCGTGAATGCCAGAAACACTGGGATTGGTGATAGCCTCGGCCTGACGGGATGCACGGCGTTGGAGTCGGTAGTTGTGGGCGGCTGCGAGAGGCTCACTTCTCTGGAAGGGCTGGCGAAGCTGACCAATCTAAAAGTCGTCAATGCTGCCTATAGCGGCATCACCGACCTTCAAGCGCTCTCTGAATGTCCGGCGCTGGAGTCGGTAGATGCAAGCTATTGTGAAGCGTTAACTTCACTCAACGGACTATCGGGGCTGCCAAACCTCAAGACGGTGAATACCAACGGCACCAGCGTTCGCCATGATGAGGCGCCAGGGGGCGCCCCCTGCGCGTGACTTCCGGGGTGTCGGAACGCTTCCCCCGAGTTTGGCGGATCCCACAAATCATTTGATGTTCCACAAAATTCCTTAGTATAGCTGAACACACTTGTGTGCTGTTTGACTGGAGTGAAAACGTGGGAGATGGGCAGCTTTTGAAGCGATGCATtcactcttcttttctcttcctgtTCTTTAATGCTTTCTCTACTCTCCGCTGGGTTTGCCCTTTCGTATCATCACCAAGGCTTGTGAACAGCAAGGACACTGAAGGGTACCTCATTGAGTATGGCAGATGTCCAACTAGCGATCGATATGGGCAAGTTTGAAGAGTGCGAATACCAGAACCCGATCGACAAGGAACACACTGGCCCGAATGCGTTTAGCAAACTACCGGAAGGATGACATGGATTGAATACGTTCTACTTGCTAGAGCTAAAAGGAGGTCGACGACTGATTGCAGAACCGTTGGTCAATGGGGTGATTCGAAAAGAGGATATTCCACATGTGGACTACCCAGGAAGATTGGAGATTCGACAGTCGTGGAGCGTCTGCGTGGCGTAAGCCATTACGAGCACGATTGTGGATGTGGACACTACGTTGGTGATTCACACAATGATAG
>__KV452484.1_ position 1 to 10264
TTTTTGGCTGCCGTACAAGACATCTTGTACGAGCGTCTTGTGGAAGGAGGAAACAACGGCAACGAGCGACATTCGCTCATGCGGTATTATACTCAAAAGTATTCACAGCACATCCGACGATTCAAGAACAACCCGAAAACGAGAAGTCTGTTCATTGCAATTGCAATGATCGCCATAGCAGAGGGCAAGAAACGCTTGGTGGAGTGGACCAACTTAACGTCCCAGGCCGGCAAAAGGAAGCTGGCCTCTGGTTGTACCAACGATGTGGCGGACCTTTTGTACTTGTATGGGTATCACCCACACCCGTTCGGAAAAGCCAGCAGAGAGGGTGAAACAGAAGTGATAGGCACCGCTCGACCAGGACCCTTGTTTCTTCAGAAAGGGAACGAACCGACTATTCAGCTTCCCGAGCGCGTCGGCCTTAGGACGTTTGTGGTGGGAACGTGCTTTGTGGACGACCATTACGAGTTGTGCACAAGCAATGTGTCCTCTCTAGTGGGTTTGTACGTGAACAGTCCCGATGAAACTCCAGAGACAGTGCAACCACCACGAGACGATGAGGAATTAGAGGCACCAACAGCGACATCTGCTGTTATACAAGAAGAATCGGAAGTTGTTcagacgacggcgacaTCTGCCGCGAGAGACGAAACCGTACCGCTGGATGTGGAGAACGTGATACGGGACGACGAACTGGAGGTGGACCCATCCGATAACGCAGGGACGTACCTTGCAAATACGGACACCACTCCAAAAAACCGGTCGGGCAGACAGCTAGACGGACAAGGACGAACCATGTGGGGGTCTGTCTGCCCGAGATTGTGGATCTTAAACCCCCACGAGCACCCGTTGTACCTCAACACGAAGGAGAGCGGGGAACATGCACTACGCCTCAAGTGGCTTCGCCGTTTCCAAAAGCTACCATCCGAGTACCTATGCTCCCCGGTAGACGAGGTGGTGATCGACATGCTAAAGAAGGATGCTGTCGCGAGAAGTTACANNNNNNNNNNNNNNNNNNNNNNNNNNNNNNNNNNNNNNNNNNNNNNGATCAACCTACCTCTGTACTCGAATCAAGAGTGCGGTATCGATCTAAAGACGTACCCAAGGTGGGTAGAGACGGTCAAGTTGTCCAAGTGGATGCAGCAGCGGTCCGACTCCAAGGAGACGGCAGTCATCAGTGTGAGTCAATTCCAGGACTTGCATCGCAAGATTCGCCACACGATGCCACTGACTGCGTTGTACCTAAGGTTAATGTGGTGTACAGCGGCGCGGGCCGGCGACGTGGACAAGCTCAAGATCCGGGATGTTTGGTTTCAAACCGCTGCTACCCCGGACGCCCAGACCACCAACCTCCGCTCGCCACAACTAGGGTCGGATATGATACCCANNNNNNNNNNNNNNNNNNNNNNNNNNNNNNNNNNNNNNNNNNNNNNNNNNNNNNNNNNNNNNNNNNNNNNNNNNNNNNNNNNNNNNNNNNNNNNNNNNNNNNNNNNNNNNNNNNNNNNNNNNNNNNNNNNNNNNNNNNNNNNNNNNNNNNNNNNNNNNNNNNNNNNNNNNNNNNNNNNNNNNNNNNNNNNNNNNNNNNNNNNNNNNNNNNNNNNNNNNNNNNNNNNNNNNNNNNNNNNNNNNNNNNNNNNNNNNNNNNNNNNNNNNNNNNNNNNNNNNNNNNNNNTGCATCGATACCTGGGCGTTGGCCGCCAACCAACGAGGGGGGACGTCGGCCTACAGGAACGCGCCGCGgccgccctccgccgcctccgacGTCCTTTGAGTTAGGCGCCAAAGCACCAAAGACACGGGATCTAGGACTGAAAGAGTGTTCGATCGTAGAGGAGATGATTGTCCTGTTTGAACGAGAAGGCAATTTTGACGAAGCGCAGAGTTGGCGCACTAGACTCGAGACGATGCAGCAGCACCCCAGTCCACATTGGCCGCTACACTTGAAGTGCCCATCCTTGTTGGATCTACAACGTCTGTTACGCCTTCCTGTGGCACACAGCAAAACGATGGATATGCTAATAGAAGTGCAGAAGTTTCTGCAACCGGACTACTACCGTGGCATGCGCACCTCACGAACGATAAAGACCACCTCCCTTTCTATGGAGGACGTCCGGTTGGCAGTAGAGCGAGGAAAGTTTGAGCTGTGTGATGAGTTGAACCGCGCTTTGGATCAGTATGCGCGCAGCAGCAGTGGTGGACAACGAACGCGCTTTGGAAGATTACCAAGTGAGTATCACAGCGTCAACGCGTTCTATGTGACGGAG
>__KV452489.1_ position 1 to 14212
NNNNNNNNNNNNNNNNNNNNNNNNNNNNNNNNNNNNNNNNNNNNNNNNNNNNNNNNNNNNNNNNNNNNNNNNNNNNNNNNNNNNNNNNNNNNNNNNNNNNNNNNNNNNNNNNNNNNNNNNNNNNNNNNNNNNNNNNNNNNNNNNNNNNNNNNNNNNNNNNNNNNNNNNNNNNNNNNNNNNNNNNNNNNNNNNNNNNNNNNNNNNNNNNNNNNNNNNNNNNNNNNNNNNNNNNNNNNNNNNNNNNNNNNNNNNNNNNNNNNNNNNNNNNNNNNNNNNNNNNNNNNNNNNNNNNNNNNNNNNNNNNNNNNNNNNNNNNNNNNNNNNNNNNNNNNNNNNNNNNNNNNNNNNNNNNNNNNNNNNNNNNNNNNNNNNNNNNNNNNNNNNNNNNNNNNNNNNNNNNNNNNNNNNNNNNNNNNNNNNNNNNNNNNNNNNNNNNNNNNNNNNNNNNNNNNNNNNNNNNNNNNNNNNNNNNNNNNNNNNNNNNNNNNNNNNNNNNNNNNNNNNNNNNNNNNNNNNNNNNNNNNNNNNNNNNNNNNNNNNNNNNNNNNNNNNNNNNNNNNNNNNNNNNNNNNNNNNNNNNNNNNNNNNNNNNNNNNNNNNNNNNNNNNNNNNNNNNNNNNNNNNNNNNNNNNNNNNNNNNNNNNNNNNNNNNNNNNNNNNNNNNNNNNNNNNNNNNNNNNNNNNNNNNNNNNNNNNNNNNNNNNNNNNNNNNNNNNNNNNNNNNNNNNNNNNNNNNNNNNNNNNNNNNNNNNNNNNNNNNNNNNNNNNNNNNNNNNNNNNNNNNNNNNNNNNNNNNNNNNNNNNNNNNNNNNNNNNNNNNNNNNNNNNNNNNNNNNNNNNNNNNNNNNNNNNNNNNNNNNNNNNNNNNNNNNNNNNNNNNNNNNNNNNNNNNNNNNNNNNNNNNNNNNNNNNNNNNNNNNNNNNNNNNNNNNNNNNNNNNNNNNNNNNNNNNNNNNNNNNNNNNNNNNNNNNNNNNNNNNNNNNNNNNNNNNNNNNNNNNNNNNNNNNNNNNNNNNNNNNNNNNNNNNNNNNNNNNNNNNNNNNNNNNNNNNNNNNNNNNNNNNNNNNNNNNNNNNNNNNNNNNNNNNNNNNNNNNNNNNNNNNNNNNNNNNNNNNNNNNNNNNNNNNNNNNNNNNNNNNNNNNNNNNNNNNNNNNNNNNNNNNNNNNNNNNNNNNNNNNNNNNNNNNNNNNNNNNNNNNNNNNNNNNNNNNNNNNNNNNNNNNNNNNNNNNNNNNNNNNNNNNNNNNNNNNNNNNNNNNNNNNNNNNNNNNNNNNNNNNNNNNNNNNNNNNNNNNNNNNNNNNNNNNNNNNNNNNNNNNNNNNNNNNNNNNNNNNNNNNNNNNNNNNNNNNNNNNNNNNNNNNNNNNNNNNNNNNNNNNNNNNNNNNNNNNNNNNNNNNNNNNNNNNNNNNNNNNNNNNNNNNNNNNNNNNNNNNNNNNNNNNNNNNNNNNNNNNNNNNNNNNNNNNNNNNNNNNNNNNNNNNNNNNNNNNNNNNNNNNNNNNNNNNNNNNNNNNNNNNNNNNNNNNNNNNNNNNNNNNNNNNNNNNNNNNNNNNNNNNNNNNNNNNNNNNNNNNNNNNNNNNNNNNNNNNNNNNNNNNNNNNNNNNNNNNNNNNNNNNNNNNNNNNNNNNNNNNNNNNNNNNNNNNNNNNNNNNNNNNNNNNNNNNNNNNNNNNNNNNNNNNNNNNNNNNNNNNNNNNNNNNNNNNNNNNNNNNNNNNNNNNNNNNNNNNNNNNNNNNNNNNNNNNNNNNNNNNNNNNNNNNNNNNNNNNNNNNNNNNNNNNNNNNNNNNNNNNNNNNNNNNNNNNNNNNNNNNNNNNNNNNNNNNNNNNNNNNNNNNNNNNNNNNNNNNNNNNNNNNNNNNNNNNNNNNNNNNNNNNNNNNNNNNNNNNNNNNNNNNNNNNNNNNNNNNNNNNNNNNNNNNNNNNNNNNNNNNNNNNNNNNNNNNNNNNNNNNNNNNNNNNNNNNNNNNNNNNNNNNNNNNNNNNNNNNNNNNNNNNNNNNNNNNNNNNNNNNNNNNNNNNNNNNNNNNNNNNNNNNNNNNNNNNNNNNNNNNNNNNNNNNNNNNNNNNNNNNNNNNNNNNNNNNNNNNNNNNNNNNNNNNNNNNNNNNNNNNNNNNNNNNNNNNNNNNNNNNNNNNNNNNNNNNNNNNNNNNNNNNNNNNNNNNNNNNNNNNNNNNNNNNNNNNNNNNNNNNNNNNNNNNNNNNNNNNNNNNNNNNNNNNNNNNNNNNNNNNNNNNNNNNNNNNNNNNNNNNNNNNNNNNNNNNNNNNNNNNNNNNNNNNNNNNNNNNNNNNNNNNNNNNNNNNNNNNNNNNNNNNNNNNNNNNNNNNNNNNNNNNNNNNNNNNNNNNNNNNNNNNNNNNNNNNNNNNNNNNNNNNNNNNNNNNNNNNNNNNNNNNNNNNNNNNNNNNNNNNNNNNNNNNNNNNNNNNNNNNNNNNNNNNNNNNNNNNNNNNNNNNNNNNNNNNNNNNNNNNNNNNNNNNNNNNNNNNNNNNNNNNNNNNNNNNNNNNNNNNNNNNNNNNNNNNNNNNNNNNNNNNNNNNNNNNNATTATGTCGTGTTCACGGACGCTTCGGCTGCCGGATGGGGAGCCGTGGTAGAGGATGTAGATTCCGGACGAGTATTGTGCTACCAGCAACAGTGGATGGATGAACTGGCAGCCCCACTTAGCACACACTATGCTGGACCAAAGGATTATCGGTCTAAGCAGTTATTTAATCGACAGCATTCGGCCCATGCTGATCCACGTGCCTTTCTCGAGTTATTGCGTTAcatggaagaaaaaggtaaGTTGCAGAGTGGTATGCGTTTGGCGATTGTGACGGATCACGACGCCATTGTGAAGGCGCAGCGTAAGTGTAATGGTTTTGGTGGTATCGGACGCGGCAAGACGCTGAACCGCCTATACCAGCGAGTATTTGATCTGGTTTTCAAAGAAGGTATCACTTTTGTGTTCTACTATATTGCGGGTCCCCAGAACCCCGCTGATACATTGTCACGTCGGTTCCAAATCTATGGGGAAAGCGTGAGCGAGATTCAGGTGAATGATCTGACGGTTCCATTTCTTCGCTCCACGTATTCACCGCTCGCGGAAAGGCGATGTGGAGACACACATACATTCGCCTCTATGGGTTCCTATGAGTAATGGTTTTGAAAAGGGGATGATTTCCGCACAACAGGCTAGTGAGCCCAATTGAAAGCTTGCCTGTGGGTCGGTAACACAGGCCCTCCTTGTGTATGTGTTTTGGCTTTCCTTGTTTGTACGAACAAGGACCAAAACATTGGAATACAAACCCTCTTCCTGCTCTTTTCCGATACAATAGGTTAGTCGATAAAGATGATTTGTTTAGACCAGTGCTAACCCTGTAAAGGAAAAGCCTATGTATATAGCCCGACGTCATTGGGGTTGGGGTTAGGGTTAGGGTTCAGGGATCCGGGCCTCGGATAGGAAGATGACGATCGGACCATAGGAGATTTTCCTATGGGTGACCCTGGGTTCATACTGGCCATGTTCCCCGTACCACCCCCCACTGTGGAGATTTTGGGATTTTCACCAAGTCCGACTTTAGGCCACGGACAAGTAAGACATAATCACTACTACTAGAAACGAGAGTTGAAATGTGCAAAATGGGCATTATGGAGTATTCGCATATGCATTTTGAGCAGATTTGGAGATTTGGTGAGTTTGGATTTTGGGTCCCCAAGTAGCCGAAAAGTCGGCTGGGGACCCCTGGTTTTGGGGGTATGGGGGAAAAATGGGCCAAAATCGTGACCAAAGTGCACTTTGGGACCACAATAACCTTGAACAAATCGTATTCCGGTAAAATGAGATTGCACACGTGCATTGAAAGTCGTTTGTAGAGCGCGTAGGTgcattttaaaaaaatacggAATTTTGGTATGTTCGGGTGGATGTCACCAAAGTGCCCGAACGTGCTCTGAAAATTATGGTGATTTTGGACACTACGCCAGAGGAGACTTTGGGACCAGCAGAAGTATGAATAAACCGACCTCATCAAAAACACGTGTGTGCACGTTTTGTACACTGGAATAGTGCCAACTCACGTCTCGGTTTTGAATTGATGTGGAGATTTGGTGTTGGCACAGGAGTTTGcacaaaatagaaaaaatcattttccTCGAAAATCGACCAAAAAGTTTCCCTATGTGTTTTTACGTGTAATATTTGCTAGGGCNNNNNNNNNNCACACATACATTCGCCTCTATGGGGTCCTATGAGTAATGGTTTTGAAAAGGGAATGATTTCCGCACAACAGGCTAGTGAGCCCAATTGAAAGCTTGCCTGTGGGTCGGTAACACCGGCCCTCCTTGTGTATGTGTTTTGGCTTTCCTTGTTTGTACGAACAAGGACCAAAACATTGAAATACAAACCCTCTTCCTGCTCTTTTCCGATACAATAGGTTAGTCCATAAAAATGCTTTGTTTCAACCAGTGCTAACCCGGTAAAGGAAAAGCCTATGTATATAGCCCAACGTCATTAGGGTTAGGGTTGGGTTTCAGGGATCCGGGCCTCGGATAGGAAGATGCCGATCGGACCATAGGAGATTTTCCTATGGGTGACCCTGGGTTCATGCTGGCCATGTTCCCCGTACCACCCCCCACCGTGGAGATTTTGGGATTTTCACCAAGTCCGACTTTGGGCCACATACAAGTAAGACATAATCACTACTACTAGAAACGAGAGTTGAAATGTGCAAAATAGGCGTTATGGAGTAGTCGCATATGCATTTTGAGCAGATTTGGAGATTTGGTGATTTTGGATTTTGGGTCCCCAAGTGGCCAAAAAATGGACCAAAATCGTGACGAAAGTGCACTTTGGGACCACTATAACTCTGAACAAATCGTATTCTGGAAAAATGAGATTGCACACGTGCATTGAAAGTCGTTTGTAGAGCGCGTAGGTGCATTTTAAGAAAATACGGAATTTTGGTATGTTCGGGTGGATGTCACCAAAGTGCCCGAACGTGCTCTGANNNNNNNNNNNNNNNNNNNNNNNNNNNNNNNNNNNNNNNNNNNNNNNNNNNNNNNNNNNNNNNNNNNNNNNNNNNNNNNNNNNNNNNNNNNNNNNNNNNNNNNNNNNNNNNNNNNNNNNNNNNNNNNNNNNNNNNNNNNNNNNNNNNNNNNNNNNNNNNNNNNNNNNNNNNNNNNNNNNNNNNNNNNNNNNNNNNNNNNNNNNNNNNNNNNNNNNNNNNNNNNNNNNNNNNNNNNNNNNNNNNNNNNNNNNNNNNNNNNNNNNNNNNNNNNNNNNNNNNNNNNNNNNNNNNNNNNNNNNNNNNNNNNNNNNNNNNNNNNNNNNNNNNNNNNNNNNNNNNNNNNNNNNNNNNNNNNNNNNNNNNNNNNNNNNNNNNNNNNNNNNNNNNNNNNNNNNNNNNNNNNNNNNNNNNNNNNNNNNNNNNNNNNNNNNNNNNNNNNNNNNNNNNNNNNNNNNNNNNNNNNNNNNNNNNNNNNNNNNNNNNNNNNNNNNNNNNNNNNNNNNNNNNNNNNNNNNNNNNNNNNNNNNNNNNNNNNNNNNNNNNNNNNNNNNNNNNNNNNNNNNNNNNNNNNNNNNNNNNNNNNNNNNNNNNNNNNNNNNNNNNNNNNNNNNNNNNNNNNNNNNNNNNNNNNNNNNNNNNNNNNNNNNNNNNNNNNNNNNNNNNNNNNNNNNNNNNNNNNNNNNNNNNNNNNNNNNNNNNNNNNNNNNNNNNNNNNNNNNNNNNNNNNNNNNNNNNNNNNNNNNNNNNNNNNNNNNNNNNNNNNNNNNNNNNNNNNNNNNNNNNNNNNNNNNNNNNNNNNNNNNNNNNNNNNNNNNNNNNNNNNNNNNNNNNNNNNNNNNNNNNNNNNNNNNNNNNNNNNNNNNNNNNNNNNNNNNNNNNNNNNNNNNNNNNNNNNNNNNNNNNNNNNNNNNNNNNNNNNNNNNNNNNNNNNNNNNNNNNNNNNNNNNNNNNNNNNNNNNNNNNNNNNNNNNNNNNNNNNNNNNNNNNNNNNNNNNNNNNNNNNNNNNNNNNNNNNNNNNNNNNNNNNNNNNNNNNNNNNNNNNNNNNNNNNNNNNNNNNNNNNNNNNNNNNNNNNNNNNNNNNNNNNNNNNNNNNNNNNNNNNNNNNNNNNNNNNNNNNNNNNNNNNNNNNNNNNNNNNNNNNNNNNNNNNNNNNNNNNNNNNNNNNNNNNNNNNNNNNNNNNNNNNNNNNNNNNNNNNNNNNNNNNNNNNNNNNNNNNNNNNNNNNNNNNNNNNNNNNNNNNNNNNNNNNNNNNNNNNNNNNNNNNNNNNNNNNNNNNNNNNNNNNNNNNNNNNNNNNNNNNNNNNNNNNNNNNNNNNNNNNNNNNNNNNNNNNNNNNNNNNNNNNNNNNNNNNNNNNNNNNNNNNNNNNNNNNNNNNNNNNNNNNNNNNNNNNNNNNNNNNNNNNNNNNNNNNNNNNNNNNNNNNNNNNNNNNNNNNNNNNNNNNNNNNNNNNNNNNNNNNNNNNNNNNNNNNNNNNNNNNNNNNNNNNNNNNNNNNNNNNNNNNNNNNNNNNNNNNNNNNNNNNNNNNNNNNNNNNNNNNNNNNNNNNNNNNNNNNNNNNNNNNNNNNNNNNNNNNNNNNNNNNNNNNNNNNNNNNNNNNNNNNNNNNNNNNNNNNNNNNNNNNNNNNNNNNNNNNNNNNNNNNNNNNNNNNNNNNNNNNNNNNNNNNNNNNNNNNNNNNNNNNNNNNNNNNNNNNNNNNNNNNNNNNNNNNNNNNNNNNNNNNNNNNNNNNNNNNNNNNNNNNNNNNNNNNNNNNNNNNNNNNNNNNNNNNNNNNNNNNNNNNNNNNNNNNNNNNNNNNNNNNNNNNNNNNNNNNNNNNNNNNNNNNNNNNNNNNNNNNNNNNNNNNNNNNNNNNNNNNNNNNNNNNNNNNNNNNNNNNNNNNNNNNNNNNNNNNNNNNNNNNNNNNNNNNNNNNNNNNNNNNNNNNNNNNNNNNNNNNNNNNNNNNNNNNNNNNNNNNNNNNNNNNNNNNNNNNNNNNNNNNNNNNNNNNNNNNNNNNNNNNNNNNNNNNNNNNNNNNNNNNNNNNNNNNNNNNNNNNNNNNNNNNNNNNNNNNNNNNNNNNNNNNNNNNNNNNNNNNNNNNNNNNNNNNNNNNNNNNNNNNNNNNNNNNNNNNNNNNNNNNNNNNNNNNNNNNNNNNNNNNNNNNNNNNNNNNNNNNNNNNNNNNNNNNNNNNNNNNNNNNNNNNNNNNNNNNNNNNNNNNNNNNNNNNNNNNNNNNNNNNNNNNNNNNNNNNNNNNNNNNNNNNNNNNNNNNNNNNNNNNNNNNNNNNNNNNNNNNNNNNNNNNNNNNNNNNNNNNNNNNNNNNNNNNNNNNNNNNNNNNNNNNNNNNNNNNNNNNNNNNNNNNNNNNNNNNNNNNNNNNNNNNNNNNNNNNNNNNNNNNNNNNNNNNNNNNNNNNNNNNNNNNNNNNNNNNNNNNNNNNNNNNNNNNNNNNNNNNNNNNNNNNNNNNNNNNNNNNNNNNNNNNNNNNNNNNNNNNNNNNNNNNGGAACACACCAACCTGAGCTCGCAGTCCGCCAAGCGCCGACTAGCGCCACAGACGATGCATGACCTGGCGGAGGTTCTCCAAAAGTACCGGATACGGGTATATCTGGTTGGACAGACGTTAAGAAGGCGGGAAGCCACCATAGGCTTCATTGGCCGACGGCCAACCTCCACGGAGGGCTTGTACATGGTACAGACGGACCCCGACCTCGGTGGACTCCCAGGTGAATTAAAAGGCGACGGCAATGAAAATGCCGTGTTTGTGGTTGGGGCAAAGTTCGATTCTTCGAGTAGTGGCACCACTAGGCCACACTATGCGTTGACACAGGACCCACAGAACGCCATACTGGGGGTGTACCGCAGGGACTCTGCGACCCGGTTCAAGCtgatggaagaggaggaggccccgGTGGCCCCTCCAAGGCCAGTGGTCCAAGCACAACCTGAGGAAATTGTactggaagaggaagaatccgagatggaggagctggatgCGAGTGACAACGCGGGCACGTTTCTACGAGGGGTCGATATGACGCCAAAAAACATGTCCGGCAGGCAGGACGGTCTGGGAAGGACCTTATGGGGGTCTGTCTGCCCTCGAAACTGGGTGTTCACCACTACGCAAAACCCCCTCTACAGCAAGTCCatctccgcggaggagcagaagctACATATCCAGTGGCTGCGACGAATCCAGTACATGCCACAGGACATGCTGAGCTGGCCGGTCGAGGATGTCCTCCTGAGAATGCTTCAGCGGGACGCCGTGGCCAGAAACTACACTTGGACGACCTTTGTCCGGAAGCTGTTCTGCATCCAGTCTGCTCTCAAGAACCTCCCACTGTACACGACGGAGGACGCCGGCGTCGACCTGAAGGGCCCCAAATGGAAGGCCGTTGTCCACCTTGCGAAGCTTatgcagcagcaggcaGACGTGCACCCACCGTCCGCCATCAGCCTGGAGCAGTTCCATGCTATATACCGTCTATTGCAGCACAAGTCCCCGTTGACGGCGCTGTACCTGATGGTCATGTTCTGCACAGCCGGGCGAGCGGTCGATGTGGAGCGGCTCAAGGTGAAGGATGTCAAAGTGGGGTATACCCCTGGTCAGCAGGCCGAGACAACGCTCGAGCTACGACAATGCCTGATGCGGATGGGATCCCAGGGCATGACCCCCAtcacggtggtgatgaAGCGGGGCAAGGGTGCCTACTTTCGGGGCACCTACACGGTCCACACGTGCCTTCCAGCTGTGGATGCGTCGAATCTTCAGTCTCTGTGCAGCCAGCGGCGACATGGCCAGCGGCTGTTTCCTCACATCGAGGCCCGAcggaaggaggcgctgacGGCGATCCAAATTGTGGAGCCTGGGGCGAGTATGCCCTCTATCCGCAAGAGTGCGGTCCGATTTATGGCGGCGCAGGGGATGTCtcaggaggagatgatgCGCATCACGGGGCACACCCGGGAGACGACCTACTTCCGGTATCTGGGCGATGGCCGCCATCCTACGAAGGAGGCCGTACGGCTGCAGGGacgcgccgccgccgccctccggAGCCTCCGAACGCGTACCAGCTAGGCAACAAGGCGCCCANNNNNNNNNNACTGGGCATCCGAGAGGCGGACCTCGTGAGGGAGATGATTGAGCTGTACGAGGGCGAGGGTAATTATACTGCTGCCCAAGAGTGGACCGAGAGACTGGAGAAAATGGCCCCCAATCCAAAATAGTGgccgctccacctcaaGAATCCCACGCACGTGGACCTCCAGGGCNNNNNNNNNNTGCCAGTGGCCCACTCGAGGACGATCGACTTTCTTCCCACCACGTACCAGTACCTACACCGAGACTTTTACAGAGGACTGAGAACCTCTCGGACGATCAAGACGACGTCTCTGTCGATGGAGGATGTACGGATTGGCGTGGAGAAGGGCAAGTTTGAGCTTGCGGTGGAGTTGAATCNNNNNNNNNNACACACCTACCGAGGAGATGCCTCGTTTGGCCGACTTCCGGAGGGGTATCACGGCGTGAACAGCTTCTACGTGCTTGAGACCaagggacgacgacggttGATTACGGAGCCCATCCTGAAcggggtggtggagaaggagtcgATCCCCAAGGTGTCATACCCAAGCAGGCTGGAGAAACGCCAGCTTCTCAAGAACTNNNNNNNNNNGCTTCAAATTGACTTTAACTCCTACTATGATGCCATTCCTCTAGAGGATTCGGTGCGGAACAACTTTGTGTTCAGAGGTAAGGACGGCCAGTACTACCGGCTGAGGACGCTTCCCACTGGGGCGAGATGGAGTGTGTGTGTTGGCCAGGCCATTACGAGCACCATTGNNNNNNNNNNCGTCTCCCAGGTGGTCATTCTGTCGCTGATTGATAACATCCTGATTGCCTCGCCGCAAGGCAGTGAAGGGGAGTTTCTGTTTGCCGTTCGAAGCATTCTGACACGGATACAGCAGGTGCGCNNNNNNNNNNNNNNNNNNNNNNNNNNNNNNNNNNNNNNNNNNNNNNNNNNNNNNNNNCGCATGGCGGAACAGAGTGATGTCTTTTTAGGCGAGGAGTACCGGTACGAACCGATGGAGCATGTACGAAAGGTCCGGAATTCGATCAAGACGGTGGCCAAGCTTCGAATTGCTATGCGGAAGGCCCACTACTACACGTGCCGACAGTNNNNNNNNNNTGTGAGCCTGATCCTGTTTGCCGCCCACACCGTGAACCTCAAACCCGCGTCGCTCTTCTTTCTGCTAAAGGCCTACCGAGCCGTGTATGTGACCGTGTGCAACACTGGAGGGGAGTGGGACGCGCCGNNNNNNNNNNNNNNNNNNNNNNNNNNNNNNNNNNNNNNNNNCACCACGTCTGTTCTAGCGACGAACGAGTATGCGCCCATTGCGCCGGTGATACGAGTAACAGTAGAGGACCGTGACTACGACTGGGTGATTTACACGGATTCGTCGGACCGAGGATGGGGTGTGATTTGCCAGAATACGCACACGCAGGAGGTGATTGCCCTGCAGNNNNNNNNNNNNNNNNNNNNNNNNNNNNNNNNNNNNNNNNNNNNNNNNNNNNNNNNNNNNNNNNNNNNNNNNNNNNNNNNNNNNNNNNNNNNNNNNNNNNNNNNNNNNNNNNNNNNNNNNNNNNNNNNNNNNNNNNNNNNNNNNNNNNNNNNNNNNNNNNNNNNNNNNNNNNNNNNNNNNNNNNNNNNNNNNNNNNNNNNNNNNNNNNNNNNNNNNNNNNNNNNNNNNNNNNNNNNNNNNNNNNNNNNNNNNNNNNNNNNNNNNNNNNNNNNNNNNNNNNNNNNNNNNNNNNNNNNNNNNNNNNNNNNNNNNNNNNNNNNNNNNNNNNNNNNNNNNNNNNNNNNNNNNNNNNNNNNNNNNNNNNNNNNNNNNNNNNNNNNNNNNNNNNNNNNNNNNNNNNNNNNNNNNNNNNNNNNNNNNNNNNNNNNNNNNNNNNNNNNNNNNNNNNNNNNNNNNNNNNNNNNNNNNNNNNNNNNNNNNNNNNNNNNNNNNNNNNNNNNNNNNNNNNNNNNNNNNNNNNNNNNNNNNNNNNNNNNNNNNNNNNNNNNNNNNNNNNNNNNNNNNNNNNNNNNNNNNNNNNNNNNNNNNNNNNNNNNNNNNNNNNNNNNNNNNNNNNNNNNNNNNNNNNNNNNNNNNNNNNNNNNNNNNNNNNNNNNNNNNNNNNNNNNNNNNNNNNNNNNNNNNNNNNNNNNNNNNNNNNNNNNNNNNNNNNNNNNNNNNNNNNNNNNNNNNNNNNNNNNNNNNNNNNNNNNNNNNNNNNNNNNNNNNNNNNNNNNNNNNNNNNNNNNNNNNNNNNNNNNNNNNNNNNNNNNNNNNNNNNNNNNNNNNNNNNNNNNNNNNNNNNNNNNNNNNNNNNNNNNNNNNNNNNNNNNNNNNNNNNNNNNNNNNNNNNNNNNNNNNNNNNNNNNNNNNNNNNNNNNNNNNNNNNNNNNNNNNNNNNNNNNNNNNNNNNNNNNNNNNNNNNNNNNNNNNNNNNNNNNNNNNNNNNNNNNNNNNNNNNNNNNNNNNNNNNNNNNNNNNNNNNNNNNNNNNNNNNNNNNNNNNNNNNNNNNNNNNNNNNNNNNNNNNNNNNNNNNNNNNNNNNNNNNNNNNNNNNNNNNNNNNNNNNNNNNNNNNNNNNNNNNNNNNNNNNNNNNNNNNNNNNNNNNNNNNNNNNNNNNNNNNNNNNNNNNNNNNNNNNNNNNNNNNNNNNNNNNNNNNNNNNNNNNNNNNNNNNNNNNNNNNNNNNNNNNNNNNNNNNNNNNNNNNNNNNNNNNNNNNNNNNNNNNNNNNNNNNNNNNNNNNNNNNNNNNNNNNNNNNNNNNNNNNNNNNNNNNNNNNNNNNNNNNNNNNNNNNNNNNNNNNNNNNNNNNNNNNNNNNNNNNNNNNNNNNNNNNNNNNNNNNNNNNNNNNNNNNNNNNNNNNNNNNNNNNNNNNNNNNNNNNNNNNNNNNNNNNNNNNNNNNNNNNNNNNNNNNNNNNNNNNNNNNNNNNNNNNNNNNNNNNNNNNNNNNNNNNNNNNNNNNNNNNNNNNNNNNNNNNNNNNNNNNNNNNNNNNNNNNNNNNNNNNNNNNNNNNNNNNNNNNNNNNNNNNNNNNNNNNNNNNNNNNNNNNNNNNNNNNNNNNNNNNNNNNNNNNNNNNNNNNNNNNNNNNNNNNNNNNNNNNNNNNNNNNNNNNNNNNNNNNNNNNNNNNNNNNNNNNNNNNNNNNNNNNNNNNNNNNNNNNNNNNNNNNNNNNNNNNNNNNNNNNNNNNNNNNNNNNNNNNNNNNNNNNNNNNNNNNNNNNNNNNNNNNNNNNNNNNNNNNNNNNNNNNNNNNNNNNNNNNNNNNNNNNNNNNNNNNNNNNNNNNNNNNNNNNNNNNNNNNNNNNNNNNNNNNNNNNNNNNNNNNNNNNNNNNNNNNNNNNNNNNNNNNNNNNNNNNNNNNNNNNNNNNNNNNNNNNNNNNNNNNNNNNNNNNNNNNNNNNNNNNNNNNNNNNNNNNNNNNNNNNNNNNNNNNNNNNNNNNNNNNNNNNNNNNNNNNNNNNNNNNNNNNNNNNNNNNNNNNNNNNNNNNNNNNNNNNNNNNNNNNNNNNNNNNNNNNNNNNNNNNNNNNNNNNNNNNNNNNNNNNNNNNNNNNNNNNNNNNNNNNNNNNNNNNNNNNNNNNNNNNNNNNNNNNNNNNNNNNNNNNNNNNNNNNNNNNNNNNNNNNNNNNNNNNNNNNNNNNNNNNNNNNNNNNNNNNNNNNNNNNNNNNNNNNNNNNNNNNNNNNNNNNNNNNNNNNNNNNNNNNNNNNNNNNNNNNNNNNNNNNNNNNNNNNNNNNNNNNNNNNNNNNNNNNNNNNNNNNNNNNNNNNNNNNNNNNNNNNNNNNNNNNNNNNNNNNNNNNNNNNNNNNNNNNNNNNNNNNNNNNNNNNNNNNNNNNNNNNNNNNNNNNNNNNNNNNNNNNNNNNNNNNNNNNNNNNNNNNNNNNNNNNNNNNNNNNNNNNNNNNNNNNNNNNNNNNNNNNNNNNNNNNNNNNNNNNNNNNNNNNNNNNNNNNNNNNNNNNNNNNNNNNNNNNNNNNNNNNNNNNNNNNNNNNNNNNNNNNNNNNNNNNNNNNNNNNNNNNNNNNNNNNNNNNNNNNNNNNNNNNNNNNNNNNNNNNNNNNNNNNNNNNNNNNNNNNNNNNNNNNNNNNNNNNNNNNNNNNNNNNNNNNNNNNNNNNNNNNNNNNNNNNNNNNNNNNNNNNNNNNNNNNNNNNNNNNNNNNNNNNNNNNNNNNNNNNNNNNNNNNNNNNNNNNNNNNNNNNNNNNNNNNNNNNNNNNNNNNNNNNNNNNNNNNNNNNNNNNNNNNNNNNNNNNNNNNNNNNNNNNNNNNNNNNNNNNNNNNNNNNNNNNNNNNNNNNNNNNNNNNNNNNNNNNNNNNNNNNNNNNNNNNNNNNNNNNNNNNNNNNNNNNNNNNNNNNNNNNNNNNNNNNNNNNNNNNNNNNNNNNNNNNNNNNNNNNNNNNNNNNNNNNNNNNNNNNNNNNNNNNNNNNNNNNNNNNNNNNNNNNNNNNNNNNNNNNNNNNNNNNNNNNNNNNNNNNNNNNNNNNNNNNNNNNNNNNNNNNNNNNNNNNNNNNNNNNNNNNNNNNNNNNNNNNNNNNNNNNNNNNNNNNNNNNNNNNNNNNNNNNNNNNNNNNNNNNNNNNNNNNNNNNNNNNNNNNNNNNNNNNNNNNNNNNNNNNNNNNNNNNNNNNNNNNNNNNNNNNNNNNNNNNNNNNNNNNNNNNNNNNNNNNNNNNNNNNNNNNNNNNNNNNNNNNNNNNNNNNNNNNNNNNNNNNNNNNNNNNNNNNNNNNNNNNNNNNNNNNNNNNNNNNNNNNNNNNNNNNNNNNNNNNNNNNNNNNNNNNNNNNNNNNNNNNNCGCGCTTTGGAAGATTACCAAGTGAGTATCACAGCGTCAACGCGTTCTAtgtgacggagaagaagggacGTCGACGTCTTATTACGGAACCTATTTTGAACGGTGTGGTCGACGTGGACTCCATCCCAAAAGTGGACAGCCTCGGTCGCCTAGAGAAGCGACAAGCGTTGAGACACTGCANNNNNNNNNNNNNNNNNNNNNNNNNNNNNNNNNNNNNTGCGATTCCGCTACATGACGTCCATGTACGGAACAAGTTTGTTTTCTTGGGTAAGGACCGGCAGTACTACCGGTTAAGGACGCTCCCCACTGGGGCGCGGTGGAGCGTGATTGTTGGACAAACTATTACTTCCTTGATTGTCGAT
>__KV452604.1_ position 13195 to 30631
GATGCACCTTGACATCTTTAGAGGCGTTGGAGGGAATGGGGGGATTGAGAACCGTGGAAGTGTTCGGGTGTCCGGGTGCTTTCGATGTTGCATCTCTGGCGACCTGTCCTAATCTCACGCGGGTGACGGTCTCCTCTTGCCCTGATGTCGCCTCACTGGAGGCGTTAGGGAGGCTCCAAAACCTGAGAGAGGTGGCGTTGAGGGGCTGCCGTATCACAAATGTTGATTTTCTAAAGAATTGCCGCATGCTGGAGGAAGTAGATGTTTGTGGGAGCGAATGCCTCACCACACTTAGTGGCCTGTCCGGAATGCCCAACCTGAAAACTGTGGCCGCCAACTACACGGCGATAGAGAATTTTAGTGATCTGAGTGATTGTACGGCGCTAGAATCCCTGCACGCGACTGGTTGTACAAAAGTTACTTCATTCGATGGTCTGCTTGGGCTGCGGAACCTGAATGATGTAAACGCCTTCCGGAGCGGGATTGATAATATCCGAGGTCTAGCCGGTTGTGTGGCGCTGGAGAGCGTAAACGTGTATGGGTGTAAAACTCTAAGGTCTCTCGCTGGGCTGTCCAATCTCAAGAATCTAAAAACGGTGAACGCCAGCGACAGTGGGATCGAGAATATCGACGGTCTATCCGGCTGTACGGCGCTGGAGTCGGTGCACGTGGCGCATTGTAAAAATTTGACTTCCCTAAAAGCCTTATCGGGGTTACCGAATCTCAAAACTGTGAATGCCGCTGGCACTAGGTTTTCCCCTCTGGCGGATTCTGCGGCCCTTGACTGACGTCACGGGAGCTATCTGAGGGTTTCACTgaccgtcttttttttttttttttcaactaTCTTTGTTCGCCGGTGTTCAGCCCATTTGCCCAAGACATCTCGCCTCCCTTTCACCCTTTTCATCTTGCAAGCAGTTTAAGACGGTTTCTTGCCGCGGAAGCCCCGTAAAAGGAACACGAAAAAGGCTTCCGCAGCGGCCAGGGGGCCGGATATGCTGACCCGATCACTTACGAAGGCCTTCGCGTGCAAAATTGGGATCCCAGGCAAACCAAAGGATGAGGACAAACAGACAGAATGGATGGAATCCGTTCAAAATTGTTGTGTGCGGTGTTTCGGTTAGAAGGTCCCGGACGCGCCCCTGTTTGTTGCATTGGACGGTCTACGATCATTTCTGCCTAGgctttctgttttttgtgcATTTCTTCTTAATAGCCGCTGTATTGCCTCTTAAAAGTCATTGAGGTCGTACCGATGGTGTTGTTCATTGACAGCAAAGCACCACGATTGCCCGTCGTAAGTACGTACTTTCACAGGATTTTGTGATAAATGCTTATCCTCCCCTTTCCTGTTTTAGTTGGATCTATAGtatttagttttttttttttctttgccgTTACCCATGGTATTGCTTCAAAATATGTCCCAGTACACTGACTACTTCCGGACCTCACCCCCTCTCGCACTCGCCACGGCCAATTCCCATGCCAGAGAGGGCGTGGAGCGTCACAAGGCAGGTGCACTGGGATGTTATATCCGCCTTGGAGACTGCGGAACGCGTCGCGTATGGAGAGGGCTTTCATCCGATGCTGAGGGCTTGGAGCGGGTTCTGTGGTGGATGGAAAGACAGCGGGATTATCCACTGCAAATTGCTGTGTCGTTTGGCAAACCGTCGAATGACGTTCCCGCTTGGGAAAGTGTCTCACAACGACTTTCTCAAAGCAACGTCGAACACATGTTTAACATAAATATTAAAAACGGCGACGATCTTCTTCCATTCATCGGGCTGCTGCAGCGATCGGAAAGTGTTATCATACAAAATTGCCCCTTGGTGTCTCTGGAGGCGTTGAAAGGGATCCCGAGGATCAACAGACTGGTGCTGTTGCGTTGTCGAGGTACCTTTACCATTAGTCCCCTGTCGACTTGTCCGAACCTGACTAGTTTGCGCGTTTTGGGTTGCCCCAATCTGACCTCAGTGGAGACCTTGGGGAGCCTTCGAAGTTTGAGAGAGATTTTTTTGCCACAGACTCCTATCACTAATCTTGATTTTCTGAAGTACTGCAGCTTGCTAGAGTCGGTAGACTTAAACCACTGTTCGggtcttttctctctcgcTGGTTTAGGCGGACTTGAAAAGCTGAAGGCCATCCATGCCAGCTACAGTAGGGTAGAGAGCATTGGAGATCTAGGTGGGTGCTCGTCGTTGGAGTTGGTAGACGTAAATGGGTGTAAAGTGATAACGTCCCTCTCTGGGTTGTCTGGTTTGACGTGTCTAAAAACGTTAAAAGTTAACGAAACTGCCATTACCGACTTGCAGGCCGTGGCTGGATGCGTGGCGTTGGAGACCCTGAGCGTTCGGGGGTGCAAAAAGTTGACGACGCTCGCCCCGTTATCCGGTTTGAGAAACCTGAAGGCGTTGGATGCAAACAGGTGTGGGATAGCAAGTATTGGAGATTTAGGGGGTTGTGTGGCGTTGGAAATAGTGGATATATGCAATTGTAAAAATTTGACGTCAATCGCTGCCTTGGCCGGACTGCAGAAACTGAGGAAGGTGAATGCCGGAGGTACCAAAATCACTGAGGTTGATTCCCTCGCTGGTTGCGCGGCGCTAGAGTACGTGTGCGTAAGGTTCTGTGATGGACTCACGTCACTGACCGGACTTTCCGGGCTGCAGAACCTCAGGGAAGTTTATGCCCGTGGCGCTCCTGTATCCCCTGGTGATccgccgaggagctgcCCTGCACTTCAAATTCTTTCCTACGATGACGACGAATCCTCATCCGGATATGATTCGGAGTGGGAAGAGTGAAAGGAGTTTTGCGGGGATACCGTATATTGTTTAGTGGGATGATTAAAcaaaattttaaaatagAACATACGTGCACGGTTTATACTTTATTCGAGAGTACTTGAAGAACCTGGAATTGAATGCAGCAGATACATTCAGTCTTTTTAGTGGGTTTTGCACCCGTGCTCACCATCTCTTTACTTTAGCTGGGtattttgtattttgtttgctacctgtttttttccgtGAAAATATTTCTCAGTGGGCTGACTACTTTGATAAGCCTATCCCGCTTGCGCTGGTTGCTGTTAATTCCCATACAAAAAATTTCGAGGCGAGTCACAAAAAGTGTGTAATCAGTTGTGGTGTCACCACCGATGGTTATGGAGAATACAGTGCAAGTGAATTCGTCAGATTTGTCACACATGGAGAGTCCTCTGTGGCTGAGACAGCTTGAGTATCCGGTGTGTATTGATGTTATGTTTAATGGTCCCAAAACACTGGATGAAGGTACCACTTGGGAGAGTTTCGCACAACGACGTTCCGTTGAATCGGTATCGATTATCTTCTGCCTTTTTCCAGACTGTTTCAGCGATCGGTAGACATTATTGTAAACAACTGAACTTTGACTACTCTGGAAGCGTTTGGGGGACTTCATCAGCTGAGAAAAGGATAGGGTTTGTAGACAGCAGCGACTGTAGGAATCTTCACTCCAACATTACCATCTCCACACTCCAAAAGCCGAAGGAGGTAATTGTCGAAGAAAACCTGGTTAGCCTCGAAGTATGCGCCGCGTTCAGGTCTGGGGTTTTCGTGAAGGTCGACGATGCTTCCGCTTGTCGACCTCAACAGTACGCCAATGAtttcgaggaggaacccCGTAGTATTGAGGGTGAGAATCCAAGAGATGGACGTCCTCTCCGGCAGTTATAAACGAATGAACCACTTATTCCGTCTCGCGCTTTCTTAGGAATAAGGGCTGACTGGGTATTCTGGTACTATTACTAGGAGTAGAAATACAATACACTAATTTAATGTCCCCTCGCCCGTCAGTGGTTTCTGTTTTGCTTTTAATTAGTAACCTACAGTGTAAATAATCCGGCCGCCTTGAAACGACTTGAGTGGCTGAGAAAAGTAGTCGTGTCAGAATCTCGTGGTGACTTCACGCTTGACTAGAAACGATAATGTAACCTTggtctgctgctgctgatTCTACATAGAATTTTGCGGCCGAAGAGTGCTTAGGAACATTACTGTAACGTGTCGTGGGAGCGCTTGGTGCGGGAGAACGTAGGTGTAATCCAATGTAAAATGGTGAGTTTTTGACACATCTTTCAGGGTTCCCACGAGGTGAGTGGTCGTCCTGCGCTATCCATCTGGCGATTCCAGCGCATTGTGTGAATAAACGGTTTTTTGCGAAACAGTAGTTTTAAAAACCCATCTTTTCACCTCTGAAATATTTACTCCATTCCCTCACTTCGGGAACAGAGTCAAGTACGACTGTTTGCTGTATTATTTCCTCAAAGTGGTCTTGTAATTTATGCATTGTTTTCAGTATACTTTGAATGTAGTTGCAGGCTTAGGTTTTGGCGTTTGTTGTTAATTACTGTGTTTCACTTTCCCCATTTTAGTTCAATAGTagcattttttgtttgtcaACGCACTAACCAATAATGTTTACCCCTCATAATTTTTCCGACTATATGGGATACTTTAAGATGTCACCACCACTCGCACTAGTAGGAGCCAATGCTCAAGCACGAGAGTGTTTGGACATCCTTAATGGAGGTGTACTCGGTGTTACAATtacgaaaaaagagcatCAAATGAGCCTGGTGTTATCCGTGCAGTCATCAGATGTAACCAGCATTGAGAAAACTCATTGGTGGATCGCCAGGCAACTGAGCTACCCTCTACATATTACGGTCAACTTCAGTGACCATAAATCACTGAAAGACATTCCCGCGTGGGAAAAATTGTCAAAAAAGATGGTGAAGGACAAGGTAGATCACACGTTTGGCTTGGATATACATTGTGTTGAGTCCCTTTTACCATTCTCCGTACTGTTGGAGCGGACAGAGGAGGTTTTCCTAAATAAATGTAACGTGAAATCCTTAGAGGCGTTGGAAAGACTTCAATGTCTTCGAAAAATAGAACTTCAAGACTGCCGCGGTACATTCAGCCTTGACTGTCTGACTACTTGTCCTAACCTGACGAGTGTTTCCGTCCCTGATTTCTATGAGAGTGCTAAACTGGAGTGTTTAGGGAGGGTTCAAAGTCTGAGGAAGGTCGTATTGAAATCCTGTTCTATAAAAAATGTTGATTTTCTGAAAGACTGCCTCATGCTGGAGTGCTTGGAGGTGAAAGCCTGTCGTTGGCTAACATCACTAGACGGACTGTCGGGATTGAAAAACTTGAGGACTGTTGATGCGTCTGAGACTGGCATCAATAGTATCCGTGCGCTTTCAGGATGTACTGCTCTGGAGGAAGTTTATGTCAATTCGTGTGAAAGGCTAAATACTCTAGAGGGGCTCTCCGGTTTACAGAATTTAAAAGTTGTGAAAGCTGAAGGAAGTGGAATTCAGAGTATTGAGGGACTGAAGGGGTGTGTCGCTTTGGAGGAAATTGATGTAAGTGATTGTAAACAATTGACCACCCTAGATGGTCTCTCGCGGTTACAGAATCTAAAAACAGTAGATGCGGCGGACAGTGAAATTGAGAATATTAGGGTATTGAAAGGGTGTGTCGAGTTGCGTGTTCTTTGCGTAATGGGATGCAAAAAGTTAACCTCCCTGAAAGGCATTTCAGGACTACGTAAATTGAAAGACGTGTGGGCTGACGGGAGTGGACTGGAAAGTGTTCGCTACTTAGCAGGATGTGATTCTTTAGAGGTGTTAACTGTGGATTTTTGCAAAAACCTAAGGAACCTGGATGGCTTATCAGGTTTACCTAGCCTAAAGACCGTCATTGCATTGGAAAGTGGAATTTCAAATATTGAAGGGCTGACCGGGTGTAAATCGTTGAAGCGGCTTGATCTGTATAAATGCGAACAATTAACGTCTCTGAAGGGTCTATCTGGATTAACGAATCTAAAACACGTTTATGCAAGCAGTACTCCAATCACCAGCGTCCTGCCTCTAACCGGGTGTGTTGCGTTGGAGAGGTTGACTGTATGTTTGTGCCCAAAGTTGAACTCTCTGGACGGATTGTCTGGATTAACCAACTTGAAGAACGTGAATGCTCATACGAGTGGCGTAAAAAGTATTGAAGGTCTACGTGGTTGTACAGCaatggaggagttggatCTTTACGGGTGCAAACGTGTAACAGGTATGGATGtccttttcacttttccaAAGCTAAAGTGCGCGACTGTATTGTTCTCCAAGATTTCTTGTGGTGAGCAGAAAGAGGACTCTTCTGTTCTTGGTTCGTTTGCCTTTAATGGAGTTGAGTTTACCGTCAGTTCGGAGTCTcggaaaaaggaaatagtTATTGTTCTTAAGGCAAGGTCTTGTGATGTTAGTGTTTAATCTGGAAAGCGGAAGTATTGTGGTATGATGTAATTAAAGAAATGAAGAGTTTCGCTAGCTTATTTCTGCCTTGTATTGTTTCTGGTACTCCACTCCTTTAAGGAAGTGGCGGTATCTCACTCTTAATTAAAGCTGTCCAAATTGTGTAGCTCAAAGTCAGATAGTAGTGAAACGAAAATAGTAATTAAAGAGTCTTTTATCAATTTATGTTTTTAAACGGACAGTTAGGTTTTTACTCTGTTCCAGTGTAGTATCATGCTCGATATATGTGCACTACTCCATCTTTTATCTCCTTTATCAAGTGTCAACCAAGCATTAATTCATTTTCCGATTATATGTACCATGACTCTCCAACATCTTAGAGAGAGGAAGCACGCGCGCGGTTTTACGTCAAGGCCAGGGAAAATAAACTGACAAAGAACGAGGTCATCCTTGGTTGCTGCCTCCTTATATGGGACATCGCAAAGTTTGAGGGCGGTTTGATGCGTCTTATGGCGCTGCTCTTTCTGGAAAAGTCGGAATCATCACGGATAAAGTTGCACAACGTAATGATTTTGAGCCTCTCCCCTCctcaaataaaaattgaGTTTGGGAAGTACCTCGATCACTTCACAGTTCCACTATTTCCCACCAGATCCTGCTTGCAGGATATGAACGAAGAAATCCTGCAGGAAGTACGAGGGTTCAGTGGGGGCTCTTCCAAGGCTCCTGCGTACCTCAAGTTCTACCGCGACGGAGTCGAGAAGAGCGAGTTTCTCGGAGGCGGTATTTCAAAGGAAAACGAACAAGATATTGCCTTGTTGCGAAGAACCGTTACCATCCAGCAGGAAACCATTGCCGCGTTAACGCTACAGCTGCAGAACAATCAACCCACCGGTAACCGAGGACGCGGCGGCCGTGGAAAAGGATACGGCAGAGGAAATTCGACTGCATTACAAGACGATTATGGAAAACCGCTCCCAAAAAACTTGTAGGGAGTGGAGTCGCCGGAAAAACCTCCAACTCCAGGCATGAATTAAACCACATTCTGTTTGGTGCGGGATTACTGGACGGAAAGACGTCCAACAAGGAGCTGAACACCCTCCTAAATCtgttcaacaacaaaaacatcATCACGGTGGCATGTGTTTCCATTCTGGAGGAGACCCCCGATTATCTGCAAAAGATTGTCCATCTGGCGGACTACGGGAAGATGGTATTCATTCCAGTCTACACGAGAAGCCACTGGGTAGCTTCTTTTCTTCGCATCCGTTCCGACGGTACACCGACACTGGTGTATTACGACTCGGCTCCCTCCCATCGGGTGAGGCGAGACATTGACCGAGTCTTCCTCAAGAAGTTAAACATTGAGGTGAAAGAACAGAGCATACAGCGTCAAGAAAGGGACAGCATGGACTGCGGACTCTATATGTTCGCCGTCTACGCGTGCATATTTTTTAGATCACCCATTAAGGATCTAAAGAGTAAAATAAGACGCTTGGGAGACTTCCTCTCCGAGTATGTTGCAAATCCCTCCCCAAAGTCGACATTCTTGGCGGCCGTACAAGACATCTTGTACTCTCCTATTGTTGAGGGTGGCCAAAATGAAAGTGAGCGACATTCGCTCCTTCAATATTACGGTGAAAAGTACTCTTTTCACCTCAGGCGATTCAAAAACAACCCGAAAATGAGAAGTCTGTTCATTGCAATTGCCATGATCGCCATATCAGAGGGTAAGAAACGCTTGGTGGAGTGGACCAACTTAACGTCCCAGGCCGGCAAAAAGAAGCTTGCCTCTGGTTCTACCAACGATGTGGCGGACCTTTTGTACTTGTATGGGTATCCACCACACCCGTTCGGCAAAGCCAGCAGAGAAGGTGAACCAGAGGTGGTAGGCACCTCTCGCCCAGGACCCCTGTTTCTTCAGAAAGGCAACGAACCGACTATTCAGCTTCCAGAGAGCGTTGGTCATCGGAAGTTTGTGGTTGGAGCGTGTTTTGTGAACGACCATTACGAGTTGTGCACAATAAGTGAGTGCGCTCTGGTGGGATTGTACGTGAATAGTCCCGATGACGTTCCATATTCTGTCCCACCACCAGAATCAGGCATTCATCAGACGACAGCGACATCTGCCGCACGATACGAAACTATACCGCTAGAGGCGGAAGAAGTGATACAAGACAACGCCATGGAGATAGACCCGTCCGACAATGCAGGGACTTACCTTGCGCGTACAGATACCACTCCGAAAAACCGGTCGGGCAGGCAGTTAGACGGATAAGGACGAACCATGTGGGGGTCTGTCTGCCCGAGATTGTGGATACTAAACCCCCACGAGCACCCGTTGTACttcaacaagaaggagagcggATAACATGCGCTACGCCTCAAATGGCTTCAACGGTTCCAAAAGCTACCTTCCGCATACCTGTGTTCCCCGGTCGACGAGGTGGTGATCGACATGCTGGCGAAGGATGCAGTGGCGCGAAGTTACACCTGGGCGACGTTTGTCCGAAAGTTGATGTTGATTCAGTCGGCGTTGATCCATCTTCCTCTGTACTCGAATCAGGAGTGCGGCATCGATCTCAAGACGTACCCAAGATGGGTGGAGACGGTCAAGTTTTCCAAGTGGATGCAGCAGCGGTCCGACTCGAAGGAGACGGCAGTCATCAGTGTGAGTCAATTCCAGGACTTACATCGAAAGATTCGCCACTCGATGCCACTGACTGCTTTGTACCTAAGGTTAATGTGGTGTACAGCGGCTCGGGCAGGAGACTTGGACAAGCTCAAGATCCGGGATGTTTGGTTTCAAACCGGCGCTACCGCGGACGCCCAGACCACCACCCTCCTCTCGCCACAACTAGGGTCGGATAGGATACCATCCTCCGTGACCATGAAGAGAGGAAAGGGCTCTTATTTTCGCGGTACGTACATAATCCATACGGCGATCCCCCGCTAGGATGCGGATCCATTGCACCAGCTGGTGACGCACCGACGAACGAACCAGTTACTGTTTCCAAAGACCAAGGACCGACGCGAGGAGGCTTTGTGGGCCTTGAAGCAGGTGAAGGAAAGCGCCATTGTACCATCGATACGAAAGAGCGCCTTGTGTTTTCTGGCGGAACAGGGTCTGACCGAAGGAGAGTTG
>__Baya_534_ position 1 to 9740
TGGCCCCCGACTAACGAGGGAGGCAGAAGCTGTAAGGGACAGCGCCGTGCAGCTCCACTACGAGCAGAATTNNNNNNNNNNNNNNNNNNNNNNNNNNNNNNNNNNNNNNNNNNNNNNNNNNNNNNNNNNNNNNNNNNNNNNNNNNNNNNNNNNNNNNNNNNNNNNNNNNNNNNNNNNNNNNNNNNNNNNNNNNNNNNNNNNNNNNNNNNNNNNNNNNNNNNNNNNNNNNNNNNNNNNNNNNNNNNNNNNNNNNNNNNNNNNNNNNNNNNNNNGGAGGGAACACGCGATTTTCTACACAGGGCACTGCGCTACATGGAGACCTCCTTATTCGAAGCGCTCCACACTTCCCGCACCATCAAAGCGACCCAGCTTCCCCAAGCAGACATCGAGAGGGCGGTCGCTATGGGTAAGTTTGAGCCCTGCGATGGGCGACAGGTGCACGGACCCCGACTTCCTGAAGGCGTCCACGGCGTGAATGTGTTTGCGGTCCCCGAGCTCAAGGGCCGGCGGAGATTGATCACGGAACCCCACCTCAACGCGGTGGTGCCCAAACATGCGGTGCCCCGAGTCGACTACCCGACCCGCTTAGGCAGGAGACAGTCACTTCGGTATGCAAAGTACATGCTTCAGATTGACTTCGAGGCTTTCTATGACTCCATCCCGCTGCCACCGGACATACGCAATCGATTTGTGTTTCGGACAAGAAGCAGGGGGGGGGCTGGAAACCACGGCTACTACCGCCTATGCACACTACCCACTGGCGCCCGCTGGAGCGTGGCGGTGGGTCAGGCAATCACGTGGACGATCGTGGATATCGACACGCCAGTGATCATTCACACCATGATCGACAACATCATGATTGCCGCCACGGAGGGGCAGGAACGCGAGTTCGTCGCAGCGGTGCGGGCGATCGTGGCGCGTATCCGAACCGCAAACCTACTCACATCCCCCGAACGTGAGTCTCTGGAGGCGGCTTCGGACACGGAACTCCTGCAAGCGGCGGTTGGAAATAATGTATTCCTCGGCGAAGAGTACGCCTGGAGCGGTGAGAAGCGACTGGTTCGCAACTCGGTCAAAACGGTGGCGAAGCTCAGTTTGGCTTTGAAGTCCACTCGATTCACCTATCGCAGTTTTGCATCCGTTGTTTCTCTTATCATGTATGCCCTCCACACAACGCGGATGAACCCTGCCCGGGCATTCTTACTACTGCGCGCCTACCGCGGCGCGTTCAGGCAGGTTTGCCATGGAAATGACTGGGATGACGAGATGCACTACGTCGATGAGAAGGTGCTTCAGTCCCTGCGGGCGATTGGAGGGGCACTAGCGGAAAACGGCTGGTGGCAAATCGCCGATGCACGCCACGCGACCTACAAGGACGCGAGCTATGATGTTGTTGCGTTCACGGACGCCTCGGCTGCGGGCTGGGGGGCCGTCGCGCAGTGGACGAGGCAATCCTGCACAAGGACCTACCAGCAACGTTGGGTGCACGACTTCCACCTAACAAATTCCGGGGAGGGGGCGCGACCCATGAAATTGTTCGACGCCAGACACTCCGCGCACGCGGAACCGCGAGGGGCGCGACTCCTCCTCCAACAGCTGGTGAGGGAGGGCCTCCCAGACGGAGCACGCGTCGCCCTCGTAACCGACCACAGCCCGATCGTCCATGCACAGAAGCGTCTTAACGGCTTCGGAGGCATCGGGCGCGGCTATGCGCTGAACAAGCTATACGAGTACACGTATGACCTTTGGTACGCCAGACGAATAGATGTGGTATTCTTTTATATCGTGGGCCCTAGAAATCCAGCGGATGGGTTGTCGCGGAAGTTTGGGGATGGGACCGGCGAGGAGGTTCACGTTGAGACAAGGCGGGCGAACGAACTCGGCCTACAGGCCCTACGCACATGCGCTTGCTCCCCCCTATGCGAGGACATCCCATCCAAGATGCAGACGCCCTCTCGTGAACACGCCGACACGGCTAACTATGGGGCTGTCACAGTCGAGCCATAGGAACAAGTGCAT
>__Baya_481_ position 1 to 10180
CCATCTCCTCCCTGCAGCGCCGCGATGTGGTACTCCACAATGGGACGGATAGGGAGGAGAGAAGCGGCTGCTGCCCTGTGACACTGCGCATGACGCGGGGGAAGGGANNNNNNNNNNATCCACCATCTGCAAGAACCTCTCAGCCATCGCCGGTGCGCTGAACCAGCTGCCCCTGTACACGAACGGGCAGGGGGCCATCGAACTAGCGCAAGTGCCCTAGAGTGGACCTCTTCGTCGCCCTCATGTGGGCATTTGCCGTACGGGCGGGCGACATCTCCTCCCTGCAGCGCCGCGATGTGGTACTCCACAATGGGACTGATAGGGAGGAAAGAAGCGGCTGCTGCCCTGTGACACTGCGCATGACGCGGGGGAAGGGAGCGCGGGCCGCGACCCGTACCGGGTTCCATCCATGTTGTCGCTAGAGGATACCTCAGAACTCATGAGGCTGATGGCGCAGTGCGGAGAACACGATCACCTGTTTCCCCAACACGAGGAGTACCGGGAAATGATCTGCGCAGCCCTCCGCCGCGAGAGCCGGGNNNNNNNNNNTAATGCGGATGACGGGCCACATGCGGAAGGAGACACTCTACCAATACTCGTACGGTAGCCCCCGACTAACATGGGAGGCCGAAGCCGTGCAGGACAACGCCGCGCNNNNNNNNNNAAGCACGTTACAATCCATACGCGGAGGGGCGGTGCAGCACATGGTGGCCTCGGGGATGCCCGAGGAACAGATCATGCGGATGACGGGCCACATGCGGAAGGAGACACTGTACCATTACGCGTACGGTGGCCCCCAACTAACATGGGAGGCCGAAGCCGTGCAGGACAACGCCGCGCAGCTCCACCACGAGCTGAGTTCCTAGGCACCAAGGCCCCCACTGCGGAGGACCTCGGGGTGCGGGACCAGGATCTGTACCTCGAGATCCAACGCCTCCTGGGTGTCACGGACCCCGCCCCACTCCCACCGCCACATACATGGGCGCTTCACTTGAAACAGACCACACCCGTGGATCTCCAATCAGTCCGGGCGATGGCAGTCACTACGCAGGCATCGCAGGATTTCCTGTGCAGAGCCCTGCGCTACACGGAGACGTCCTTCTTCGACGCCTTCCACACCTCCCGCACCATCAAAGACACCCAACTCCCCATAGCCGACATCGAGCGAGCGACCGCCATGGGCAAGTTCGAACTCTGCGGAGAGCGAGAAGTGCATGGGCCACACACCCCGGAAGGCGTCCACGGCGTGAACGTGTTTGCCGTTCCTGAGCTCAAGGGCCTGCGTAGGTTGATCACGGAGCCCCACCTTAACGCGGCTGTAGCAAAAGCACGCACTTCCACGTGTGAAGTACCCAGCACGACTTGGAAGGAGACAGTCGCTGCGGTACGCCAAGTACATACTCCAGATCGACTTTGAGGCTTTCTATGACTCGATTCCATTGTCGCAAGAAATCCGCAGCAGGTTCATCTTTCGAACCAGGGGGGCAGGGGCCACTGGCCATCGCTACTACCGTCNNNNNNNNNNCTTCGATGACTCGATTCCATTGTCGCAAGAAATCCTCAGCAGGTCCATCTTTCGAACCAGAGGGGCAGGGGCCACTGGCCATCGCTACTACCGTCTCCGGACTCTGCCGACCGGTGCTCGCTGGAGTGTTGCCGTGGGGCAGGCAATCGCGTGGGTAATTGTGGATATTGACACGCCCGTGATTATTCACACCATGATCGCCGCTGCGGAGGGGAAAGAGCGTGATTTTGCCACCGCTGTGCGCTCCATAGCGGCTCGCATCCGGACCGCCAACCCTCTCACATCCCCCGATCGTGAATCTCTGGCGGCGGCCTCGGATGCCGAGTTGCTCAAGATGGCGACGGAGAACAATGTTTTCCTTGGTGAGGAGTGCAGCTGGAACGGTCGCGAGCGATTGGCCCGCAACTCGGTCAAGACGGTGGCCAAGCTCCGTCTGGCTTTGGCGGCCACCCGCTTCAGTTACCGGTCCTTCGCCTCGGTCGTTTCGTTGATCATGTATGCCCTGCACACCACGCAGATGAATCCGGCCCGCGCGTTCCTACTGCTGCGCGCCTACCGCGGAGCGTACCGGCAGGTATGTCGCGGGAATGATTGGGACGACGAGATGACATATGTGGACAAGAAGCTGCTGGAGGCCCTGCAGACCATCGGAGCGGGCGCTGGTGGAGAATCCCTGGTGGCGAATTACTGACCTCCGCAACCCGACCTACGAGGACGCGGGCTATGACGTGGTGGTCTTCACTGGTGCATCGGAAGCAGGCTGGGGTGCCGTCGCGCAGTGGACGAAGCAGCCCTGCACCAGGACCTACCAGCAACGATGGGTGCACGACTTCCACATCACGAGGGAAGGGCAACACGCCGCCAATGGGGAACAACCGGCGGGCTTTTTCGATGCCTGGCACTCGGCCCATGCCGAACCACGAGGAGCACGACTTCTCCTCCAGCACCTGGTGAAGGAAGGCCTTCCCGACGGCGCACGCGTCGCCCTGGTCACGGACCACAGCCCGACTGAACATGCGCAGAAGCGTCTTAATAGTTTCGGCGGCATTGGTCGCGGCTATGCGCTCAACCGGTTGTTCGAGTACACGTATGACCTTTGGTACGCGCGGCGGATGGGGGTGGCCTTCTTCTATATTGTGGGTGTCAGGAATCCAGCGGACGAACTCTCGCGGAACTTTGGGGA
>__Baya_396_ position 1 to 11432
CATCTCCTCCCTGCAGCGCCGCGATGTGGTACTCCACAATGGGACGGGCAGGGAGGAGAGAAGCGGCTGCTGCCCCGTGGCACTGCGCATGACGCGGAGGAAGGGAGCGCGGGCCCGCGGCCCGTACCGGGTTCCATCCATGCTGTCGCTAGAGGATACCTCAGAGCTCATGGGGCTGATGGCGCAGTGCGGAGAATAGGNNNNNNNNNNNNNNNNNNNNNTCCATCCATGTTGTCGCTAGAGGATACCTCAGAACTCATGAGGCTGATAGCGCAGTGCGGAGAACAGGATCACCTGNNNNNNNNNNNNNNNNNNNNNNNNNNNNNNNNNNNNACGCCGAGGGGCGGTGCAGCACATGGTGGCCATGGGGATGCCCGAGGACCAGATCATGCGGATAGCGGGCCACACACGGAAGGAGGCACTCTACCATTACGCGTACGGTGGCCCCCGACTAACATGGGAGGTCGAAGCCGTGCAGGACAACGCCGCGCAGCTCCACCAAGAGCTGAGTTCCTAGGCACCAAAGCCCCCACGGCGGAGGACTTCGGAGTGCGGGACCAGGATCTGTACCTCGAGATCCAACGCCTCCAGGGTACCACGGGGNNNNNNNNNNNNNNNNNNNNNNNNNTTTCTGTGCAGAACCCTGCGCTACTCGGAGACGTCCTTCTTCGACACCCTCGACACCTCCCGCACCATCAAGGCCACCCAACTTCCCATAGCCGACATCGAGCAAGCGACCGCCATGGGTAAGTTCAAACTATTCGAAGAGCGAGAAGTGCATGGGCCTCGCCTCCCGGAAGGCGTCCACGACGTTAACGTGTTCGCCGTTCCTGAGCTCAAGGGCCGGCGAAGGTTGATCACGGAGCCCCACCTCAACGCGGTGGTGCCCAAGCACTCGGTGCCACGGGTAGCGTACCCCACGCGGCTGGCCAGGAGGCATTCGCGGCGGTACGCCAGGTGCATGCTCCAAATCGACTTTGAGGCCTTCTATGACTCGATTCCATTGCCGCAAGAAATCCGCAGCAGGTTCATCTTTCGAACCAGGGGGGGAGGGGCCACTGGCCATCGTTATCNNNNNNNNNNCATTGCCGCAAGAAATCCGCAACAGGTTTGTCTTTCGAACCAGAGGGGAGGGGCCACTGGCCATCGTTACTACCGTNNNNNNNNNNGCAACAGGTTCGTCTTTCGAACCAGGGGGGAGGGGCCACTGGCCATCGCTTCTACCGCCTCCGGACTCTGCCGACCGGTGCTCGCTGGAGTGTTGCCGTGGGGCAGGCAATCGCGTGGGTAATTGTGGACATCGACACGCCCGTGCTTATTCACACCATGCTCGACAACATCATGATCGCCGCTGCGGAGGGGCAAGAACGTGAGTTTGTCACCGCTGTGCGCTCCATAGCGGCTCGCATCCGGACCGCCAACCCTCTCACATCCCCTGATGGTGAATCTCTGGCGGCGGCCTCGGATGCCGAGTTGCTCAAGATGGCAACGGAGAACAATGTTTTCCTTGGTGAGGAGTGCAGCTGGAAGGATCGCGAGCGATTGGTCCGCAACTCGGTCAAGACGGTGGCCAAGCTCCGTCTGGCCTTGACGGCCACCCGCTTCAGTTACAGGTCTTTCGCCTCGGTCGTGTCGTTGATCATGTATGCCCTGCGCACCACGCAGATGAACCCGGCCCGCGCTTTTCTTCTGCTGCGCGCCTACCGTGGAGTGTGCCGGCAGGTATGTCGTGGAAATGATTGGGATGACGAGATGCCATATGTGGACACGAAGGAGCTGGAGACCCTGCAGACCATCGGAGCGGCGCTAGTGGAGAATCCCTGGTGGCAAATCGATGACCTCCGCAACCCGACCTACGAGGGCGCGAGCTATGATGTGGTGGTCTTCACTGATGCACCAGCAGCAGACTGGGGTGCCGTCGCGCAGTGGACGAAGCAGCCCTGCACCAGGACCTACCAGCAACGATGGGTGCACGACTTCCACATCACGAGGGAAGGGAAACACGCTGTCAATGGGGGGAAACCGGCGGGCTTTTTCGATGCCCGGCACTCGGCCCATGCCGAACCACGAGGAGCACGACTTCTCCTCCAACAGCTGGTAAAGGAAGGCCTTCCCGACGGCGCACGCGTCGCCCTGGTCACGGACCACAGCCCGATTGTACATGCGCAGAAGCGTCTCAATGGTTTCGGCGGCATTGGTCGCGGCTATGCGCTCAACCGGTTGTTTGAGTACACGTATGACCTTTGGTACGCGCGGCGGATAGAGGTGGTCTTCTTCTATATTGTGGGTGTCAGGAATCCAGCGGACGAACTCTCGCAGAACTTTGGGGAAGGGACCGAGGGGGAGGTCCATGTTAGCGTCGGCCGGGCGGACGAGCTTGGCCTACAGGCGCTTCGAGCATGAACCTACTCGCCCCTCTGCGAGGACATTCCCTCCAAAACGTTGGCATTTTCAGCGCTAGAGGATGGCAGACCAGGGCCACCTCAACCAGGAGACGCCGGAGCGGCTGACTATGGGGGGGGGCGGTCACATAATGGCCACAGAAACAAAAACCATATGAATTGGTAAACGTGATGTGCCGCCGGAGTGGTTCGCATAGCGAGACCCCGAGGAATATGCATAACGTTCTTCCTTTCCCCCTTTTCCCTTTCTACAAGTATGTCAACATTAGCTGGGTTATACAAATAACNNNNNNNNNNTCTCCTTCTATATCGTGGGTGTCAGGAATCCAGCGGACGAACTCTCGCAGAACTTTGGGGGAGGACCGAGGGGGAGGTCCACGTTAGCGTCGGCCGGGCGGACGAACTTGGCCTACAGGCGCTTCGAGCATGCACCTACTCGCCCCCTGCGAGGACATTCCCTCCAAAACGTTGGCATTTTCAGCGCTAGAGGATGGCAGACCAGGGCCACCTCAACCAGGAGACGCCGGAGCGGCTGACTATGGGGGGGGGCGGTCACATAATGGCCACAGAAACAAAAACCATATGAATTGGTAAACGTGATGTGCTGCCGGAGTGGCTCGCATTGCGAGACCCCGAGGAATATGCATAACGTTCTTCCTTTCCCCCTTTCCCCTTTCTACAAGTATGTCAACATTAGCTGGATTATACAAATGAACTCTGCTCGCATGAACCGTTTTACATCAGTGGCAGTCGCACCAGTGAAATGGAACAGGCATACCCGAGTACAGTGAAAGTGGCAACGAGAGAAGCGGATCGGAGGCACGTCCCTCACCACGCAAGCAACGGCAACTGACGGCGCGACATCGCCATGCAGGGGAGCACCAAAGCCCCGCAGCTCTCACGTGGAGCATATTTTCAAAAACAGAAGCCTACCATCATAGAAAGATAAATACTAACACAACCTTATTCTCTTTTAGTGCATCATGTACAGTAACACCACAGCAGTAATAGAAATAATAATCAGTAGAGAGCACACCTCCTAGCCGGTAATACATCGTCTTGGTGTCGCTCCACATTAGCATACCTGCATTACATCTGTACGTCTTCTCCCCTCGCGGCATAACAGCATGGTATTGACGCACCCCTGCCGCAAAGGAAAAGACACATGACTCTCACCAAACGGCGCACCAACGTGCAACACAGTGACACCTCACAACCACTGCTGTGTATNNNNNNNNNNAATAATCAGTAGAGAGCACACCTCCTAGCCGGTCATACATCGTCTTGGTGCCGCTCCACATTAGCATCCCTGCATTACATCTGTACGTCTTCTCCTCTCGCGGCATAACAGCATGGTATTGACACACCCCTGCCGCAAAGGAAAAGACACATGACTCTCACCAAACGGGGCACCAACGAGCAACACAGTGACACCTCACAACCACTGCTGTGTACNNNNNNNNNNCACGGCTTCCCAGTACTCCGCACACAAGCGGAAACGGAAACATGAAACGGTGCGCATCGTTGCATATGTACATACCTTACTGATCACTCTACTGGCGGAGTAACATACACATTGGCATACCATGCCCAGATAGCCATAACAACTAGCAGCTAAAAATAAAAGAGTTAACTCNNNNNNNNNNAAACAGTGCGCATCGTTGCATATATACATACATTAGTGATCACTCTACCGGCGGAGTAACATGNNNNNNNNNNNNNNNNNNNNNNNNNNNNNNNNNNNNNNNNNNNNNNNNNNNNNNNNNNNNNNNNNNNNNNNNNNNGACTTGCACTGCACATGCTATCCCGGTGACTGCCCACACTGCGCATGGAGCGGCAGAGGACAGTGAGGTGTTCCCTCGCGTGTCACGCACGGTTTACGGAGGACACTCACCACCGGACTTGTCCTGCTCCTCCTCCGGTACCCCAGCGCCACAGCAGCAGCAACAGATCACAGTCACGCAAATAGCGGTCATCACGNNNNNNNNNNCGAGCCGTTGTCGTCCCAGTCATCAGAGTGACTTGCACTGCACATGCTGCTCCGGCGGCTGCCCACACTGCGCATGGAGCGGGCAGAGGACAAGGAGGTGTTCCCTCGCGTATCACGCACGGTTTACGGAGGACAGTCACCACCGGACTTGCCGTCCTCCTCCTGTGGTGTGCCAGTGCCACAGCAGCAGCAACAGATCACAGTCACACAAATAGCGTCCATGACAACCACAGCGGCCACCACGATCAGTACAAT
>__Baya_076_ position 1 to 17294
GTGGGGATTGCCCACTGCCGCTGTGCTAGGCAGAAGCGCGGCAGCAACGACTACGGTCTATTTATGTCAGCGACATTCTTCGCGATGCATTTTGGCATCAAGCTTCAGAACGCCCGAACTGTGGCGAAGCCTCTACGCCCACTCTTATCACGGGCAGTCCGGGAANNNNNNNNNNCCACGAAAACTATGAGGTCCATCGACCGGATGACCAAGCAGCAGAACCGGCGTAGGCCACCGAGGGGGCAGAACTGGAATCCGCGGAGGACTTACCGTGGCCAGACTGGATACAACCGCCCTTACCGTGGAGGCGAGGACCCGGTGGACGAGCATGACCTAAGAGACGCAGAGGACCTGCCACCACACCCTTGAGGGCAGGTCCCAGCAAGCCCCTGCAAGGTGGCAGTTTCGCCTCTGGCCAGACATCCAATGTCGAACTGGACGCCATCTATCAACGTTACCTGAACCCAGGCAGCACGCTCCCGTGTGATACACTCCCTCGCATGACCGCCCAACGTGCAGTCGGCATCGGGAGACGCGCAGGGAAGCGGAGATACATTCGATTCCCCATCTTCCTTTGACACCATTGGATTGCTGGTGTCCTCTGCCACAATGCCAAGAAGGACTCACTACTGTTGCGGGACTACGACGCCGCCCCCTCCCCACTGGTCCCCGAAGACTTACGCAAAGTGTTCTGCAAGTTCTTCCCGCAGGTGGGGATTGCCCACTGCCGCTGTGCTAGGCAGAATCACGGCAGCAACNNNNNNNNNNACCGATGAGCGTGTCCATGCACTCCACAGGAACATCGAGGGCCAATCCTACATTGCCACGAAAACTATGAGGTCCATCGACCGGATGACCATGCAGCAGAACCGGCGTAGGTCACCAAGGGGGTATAACTGGAATCCGCGGAGGACTTACCGTGGCCAGGCGGGATACAACCNNNNNNNNNNGCTGGAATCCGCGGAGGACTTACCGTGGCCAGACGGGATACAACCGCCCTTACCGTGGAGGCGAGGACCCCGTGGACGAGCACGACCCAAGAAACGCAGAGGACCTGCCACCACACCCTTGAGGGCAGGTCCCAGCAAGCCCCTGCAAGGTGGCAGTTTCGCCTCTGGCCTCACATCCAATGTCAAACTGGAGGCCATCTACCAACGCTACCTGGGCCCAGGCAGCACGCTCCCGTGTGATACACTNNNNNNNNNNGCCAACTCTACCTGGACCCAGGCAGCACGCTCCCGTGTGACACACTCCCTCGCATGACCGCCCAACGTGCAGTCGGCATCGGGAGACGCNNNNNNNNNNGCCAACGCTACCTGGACCCAGGCAGCACGCTCCCGTGTGATACACTCACTCGCATGACCGCCCAACGTGCAGTCGGCATCGGGAGACACGCACGGAAGAGGGGATACATCCGATTCCCCATCTTCCTGCGACACCATTGGATTGCTGGTGTCCTCTGCCACAATGCCTAGAAGGACTCACTACTGTTGCGGAACTACGACTTTGCCCCCTCCCCACTGGTCCCCGAAGACGTACGCAACGTTTTCTGCAAGTTCTTCCCGCAGGTGGGGATTCCCCACTGCCGCTGTGCTAGGCAGAGGCGTGGCAGCAACGACTGCGGCCTATTTATGCCAGTGACATTCTTCGCCATGCATTTTGGCATCAAACTTCAGAACGCCCGAGCNNNNNNNNNNGTCCACTGCCGCTGTGTTAGGCAGAAGCACGGCAGCAACGGCTGCGGCCTATTTATGTCAGCGACATTCTTCGCCATGCATTTTGGCATCAAACTTCAGAACGCCCGAGCTGTGGCAAAAGCTTCGACGCGCACTCTTATCACGTGCAGTCCGGGAACAACCGGACAAGAAGACGCTTCTATCCCAGATACGCGGCACGCTACTGGTCAGAGAGCACCGAGCTCACCAGGCACAATCGACAAGTTGCCGAACACCTAAGCGCGAGACCGGCGGATCCGTCTTCGTAGGGGGACAACCTCGCCGCTCAGCGGCAGACCACACCCTTGCGTCACGCGCACGCGCCTCAGCTGCACGCGGTCGCACATCCCATCGGGCACCATAACCCGCGGTTTGCAGTGTGTCCCTTGGGCTGGCTCCCATCGGCAAGTCCCCTGAGCACTGCGAAGAATGGGTCCAGAGTTCTGTTTGATATCCCCGCTCAACAGCAAGAGAGGTCGCTGGGTAGCGGGTGTGAAGCACGTCTGCACGTGCTGGAGAGCTGTCTTTGATCCACGTTCACCCCGGAGCGCCGGTGAATAGGTTTGCTCTTTCTCTGGTAGNNNNNNNNNNAAGACGGCCCACCTCGGTGACGGATCGTCCTCCAAACCGTGATCGCACGCACGAAGATGAGGAACCCGCACACCAGACGATGACANNNNNNNNNNCCACTCTTATCACGTGCAGTCCGGGAACAACCGGACAAGAACACGCTTCTATCCCAGATACGCGGCACGCTACTGGTCAGAGAGCACCGAACTCACTAGGAACAATCGGCAAGTTGCCGAACACCTAAGCGCGAGACCGGCGGATCCGTCTTCGTAGGGGGACAACCTCGCCGCACAGCGGCAGACCGCACCCTTGCGTCACGCGCACGCGCGACTGAGGTGCGTGTCCGCACATCCCATCGGGCACCACCAGCCGCGGCCTGCAGGCCATCTCCACAGCGGCCACGGCCACGAGCCCACCGTCCTCGGGCACCAGGGAGCCGGAGGCACCACCCTCAAGACGGGCCACCTCGGTGGCGGATCTTCCTCCGAACCGTGATCGCACGGACGAAGATGAGGAACCCGCACACCAGACGATGACACAACCAGTGACACNNNNNNNNNNCACCCGCGGTTTGCAGTGTGTCCCTTGAGCTGGCTCCCATCGACAAGTCCCCTGAGCACTGCGAAGAATGGGCCCAGGGTTCTGTTTGATATCCCCGCTCAACAGCAAGAGAAGTCGCTGAGTAGCGGGTGTGTAGCACGTCTGCACGTGCTGGAGAGCTGTCTTTGATCCACGTTCACCCCAGAGCGCCGGTTAATAGGTTTTCTCTTTCTCTGGTAGCCGCCAGCCCCAATCCGTTAGGACCGGGAGTAGNNNNNNNNNNACCCCCAAGACGGGCCACCTCGGTGACGGATCTTCCTCCGAATCGTGATCGCACGCACGAAGATGAGGAACCCGCACACCAGACGATGACACAACCAGTGACACTCGCTGCGCAGCAAACCAACCCACAACGGCCCGCCGAGCAAACCCAACACGAGTACGTCAATGAACCGAACAGGTGCAGGAGCCTACCNNNNNNNNNNTGCACAGCGGCAGAGCGCACCCTTGCGTCACGCGCACGCGCGACTGAGGTGCGTGTCCGCACANNNNNNNNNNNNNNNNNNNNNNNNNNNNNNNNNNNNNNNNNNNNNNNNNNNNNNNNNNNNNNNNNNNNNNNNNNNNNNNNNNNNNNNNNNNNNNNNNNNNNNNNNNNNNNNNNNNNNNNNNNNNNNNNNNNNNNNNNNNNNNNNNNNNNNNNNNTGAGTGCACAGCGACGAGAATGAAGAAACCTCGGTCTCGGACGTGCCCTCAACGAGGCGCTCACCTCGAACTCGTGCAACCGCCTCACCGGGAGGGAATCTCTGCCCCTTGATCAACCCGTCCCCCCACCACCGCTTCCCCTTCCACCAAGCACCTCNNNNNNNNNNCGAGTACACAGCGGCGAGAACGAAGAAATCATGGTCTCGGACGTGCCCTCAGCGAGGCGCTCACCTCGAACTCGTGCAACCGCCTCACCGGGAGGGAATCNNNNNNNNNNTGACACCAGCGGCGGGTCGCCCATCCACAACCACCAGGAGCGGACGCAACCCGAAGCAGAACAAGAGCAGGAGGTCCCGACGCCTGCGCAGCCCACNNNNNNNNNNTCACCCGGAGCGGACACGTCCCGAAGCAGAACAAGAGCAGGTGGCCCCGACGCCTGCGCAGCCCACGGAACGACGGAGGGTCANNNNNNNNNNGAGCGGACACGTCCCGAAGCAGAACAATAGCAGGTGGCCCCGACGCCTGCGCAGCCCACGGAACGACGGAGGGTCANNNNNNNNNNGCGGACACGACCCGAAGCAGAACAAGAGCAGGAGGTCCCGACGCCTGCGCAGCCCACGGAACGATGGAGGGTCACTACGGCCACTCGGAGGCCTCGCCCCGAACACACGCCACCGCGTGCTATGCGGGAGCTGGAGGACCCAGCACCGGAGCGATATACCGTGAGACGGGCTCCGCCAGAGACCGGCCGACGGCCAAGCCCTTCGAGGACGCGAGTGCACAGCGGCGAGAACGGAGAAAGCATGGCCTCGGACGTGCCCTCAACGAGGCGCTCACCCCGAACTCATGCAACCGCCTCGCCGGGGAGGCAATCGCAGCCCCTCGATCAACCCGCCACCCCACCACCGCTTCCCCTTCCACCAAGCACCTCCGCCGTTTCCATCCGGGATCGGATAGCGGCGGTGGGATCGAAGAGGTAAGCCAGGCAGAACGCCATTTTGGCAGTTACTATCTCGTCACAGCCGCACTGGTGTGTGATGTGGACGGTGCCCTGCGCTCCCTCAACGNNNNNNNNNNCGAACCAGAGGCAGATCGCCATTTTGGCAGTTACTATCTCGTCGCAGCCGCACTGGTGTGTGATGTGGACGGTGCCCTGCGCTCCCTCAACGCAAGGTCCATCCTTACCCAACTGCAGCGGAGAGGATTCTCGGCCAACACCCTCTACGACGTTGGCGAGGCTNNNNNNNNNNCGAACCAGAGGCAGAACGCTATTTTGGCAGTTACTATCTCGTCACAGCTGCACTGGTGAGTGTTGGGGACGGTGCCCTGCGCTCCCTGAACGCAAGGTCCATCCTCACCCAACTACAGCGGAGAGGATTCTCGGCCAACACCCTCTACGACGTTGGCGAGGCTCTCGCAGCCCTTGGTGCTCCCCTTGACTTCATGGAGGTCAACACACGAGAGGGTGTACCGAGATTGATACCCCGCANNNNNNNNNNAGAACGAGAGGCAGAACGCCATTTTTGCAGTTACTATCTCGTCGCAGCTGCACTGGTGAGTGTTGGGGACGGTGCCCTGCGCTCCCTGAACGCAAGGTCCATCCTCACCCAACTGAAGCGGAGAGGATTCTCGGCCAACACCCTCTGCGACGTTGGCGAGGCTCTCGCAGCCCTTGGCGCTCCCCTTGACCTCATGGAGGTCAACACACGAGAGGGTGTACCGAGATTGATACCCCGCAATAGGGAGGATGTTATTTACGTACAGGTGCCGCAGGGGGCGAAGCTACCAGCCACACCCTCCTAGGAAGGACTTTCCGCATCGGAGCCCGATACACCATGCGATTTGACGTCGACGGAATCACGCCCACGTATGGGCACTATTCACTTACCACAAACCACGCAGAGGCGATGCTGGGCGTATACATGCCAGCTACCCTCCAAGAATACGCATCCGTACGGACGCACCCGCGCCAACCGGGAGGAGAGGTCCAGGTCGACCGAGTCCCTGAGAACGCATACAGGGGGTACATTCAGGCTNNNNNNNNNNAAGCTGCCCTCCAAGAATACGCATCCGTACGGATGCACCCGCGCCAACCGGGAGGAGAGGTCCAGGTCGACCGAGTCCCTTAGAACGCATACAGTGGGTACATTCAGGCTCTCCCGCCCCCAAGGGCCAGGGCACAACAGCTGGTTGATGAATTGGAACGTGTGATACGCGAAGCTCCAACCTCCCATTTAAACACGACGGACAGGCCTCACGACGACGGCTGGAGGACCTGCCTGAGGACCTGGTGTATACACCGGGGGAGAGCCCAAACCGTTTCCGATCGCGCACACCGGCTGTCCGCGCTCTCCATCGCCAGTGACTCATCGACATCCGCGCGATGCCGCAGGAACTCCTACACTGGCCAATCGCATCCGCCATGATCGAGATGGTGCGCCAGATGGTCGCCAAGTGCCAGTGGAAGTTCTCCACTGTATGCAAACACCTCTCGGCCATCGCCGGAGCACTGAAACAGCTGCCGCTGTACACGAACCAGCAGGAGCCCATCGACCTGACGGAGTGCCCGGAGTGGGTACACGCGACCNNNNNNNNNNGCCAACAGGAGCCCATCGACCTGACGGAGTGCCCGGAGTGGGTACACGCGACCGAGACGGCACGCCGCCTCGAGAAGGAACAGGGTGCGAACCCGGCCACGGCGATTACGCTGCAGGAGTACCTCCTGGCGAGGGCCGAACTGAAGCGCAAGTCCCTGGCAGCAGACCTCTTCCCTGCCCTCATGTGGGCGTTTGCGGCACGGGCGGGCGACATCTCCTCCCTCCAGCGCCGCGACGTACTATTACACGAGGAACAGGAGAGGGGCCAAACGTCCCCAGGAACGCCCTGTACCCTGTGACGCTACACATGGTACGTGGCAAGGGGGACCCGAGTCCGCAGGCCCTTACTGGGCACCATCAGCGCTGCCACGAGAGGATACCTCAGAGCTCGTGAAGCTGATGATGCAGCGCGGGGAGACGGACCACCTATTCCCTCATTACGAGGAACACCGGGAGATGATCCGCACCGCCCTCCGCCGCGAGAGCTGGGGGAGCGCGCTGCAATCCGTGCGCCGCGGANNNNNNNNNNCGTGAACCCGGCCACTGCGATTACGCTGCAGGAGTACCTCCTGGCGAGAGCCGAACTGAAGCACAAGTCCCTGGCAGCAGACCTCTTCCCTGCCCTCATGTGGGCGTTTGCGGCACGGGTGGGCAACATCTCCTCCCTCCAGCGACGCGACGTACTACTACACGAGGAACAGGAGAGGGGCCAAACGTCCCCAGGAACGTCCTGTGCCCTGTGACGCTACACATGGTGCGTAGCAAGGGGGACCCGAGCCCGCAGGCCTTACTGGGCTCGATCAGCGCTACGGCGAGAAGATGTCGCGGCGCTCGTGAAGCTGATGACGCAGCGCGGGGAAACGGGCCACCTATTCCCTCATTACGAGGAACACCGGGAGATGATCCGCACCGCTCTCCGCCGCGAGGGCCAGGGAAGTGCACTGCACTCCGTCCGCTGAGAAGCAATGCAGCATATGATGGCGACAGGGATGCCGGGGGAACAGATCATGCAGATAACGGACCACACGCGGAAAGACACCGTTTACGTGTACGCCTATGGTGGCCACCGACTGACACGGGAGGCCGAGGCCGTATGGGACAACGCCGCGCAGCTCCACCACGAGCTGCATTCATAGGCACTAAGGCCCCCACGGCGAAGGGCCTGGGGATTCGCGACCAGGACCTGTATGCTGAGATCCAGCGACTACAGGGCGTCGCTAACCCCACTGAGTTACCGCCGCCATACACATGGGCGCTGCATTTGAAGCACACAACACCCGTGGACCTCCAAGGGGTCAGGACAATGACTACCGCCACACAGGAAACCCAAGCTTTCCTGCACAAGGCGCTGCGCTACATTGAAACGTCCTTCTTGACGCCCTCCACACCTCACGCACCATCAAGGCCACTCGCTTCCCACGGGACGACGTCCAGAGAGCCACAGATGTGGGCAACTTTGAGCCATGCGACATAAGACAGGTGCCCGGACCCCGCCTCCCGGAAGGTGTCCACGGCGTGAACGTGTTCGCAGTTCCAGAGCTCAAGGGTCGTAGAAGGCTGATTACANNNNNNNNNNACTACATGGAGACGTCCTTCTTTGACGCCCTCCACACCTCACGCACCATCAAGGCCACTCGCCTCCCACGAGATGACATCCAGTGAGCCACAGATGTGGGCAACTTTGAGCCATGCGACATAAGACAGGTGCATGGACCCCGCCTCCCGGAAGGGGTTCACGGCGTCAACGTGTTCGCAGTTCCAGAGCTCAAGGGTCGTAGAAGGCTGATTACAGAACCCATCACAATGCAGCGGTGCCCAAACATGCGCTCCCCCGCGTGGAGTACCCGACACGACTGGGAAGAAGGCACTCCCTGAGATACGCCAAGTATATGGTGCAGATCGGCTTCGAAGCATTTTACGACTCTATCCCCCTGCCACCGGACATCCGCAACCGATTAGTCTTCCGCACCAGAACAGGAGGAAACAATGACTAATACCGCCTCCGCACGTTACCTACCGGCGCTCGCTGGAGTGTCGCTGTGGGACAGGCTATTACATGGGTGATTGTAGATATCGACACACCCGTGGTTGCTCATACCATGATCGACAACATCATGATTTCTGCAGGCGAGGGTCAATAAAGCGAATTCGTAGCTGCCGTACGTACCATCGTCGACCGCAACCAGATTGCCAACTTACTCACCTCCCCGGAACGCGAACCTCTGGAGAAGGCAGCCGATGCAGAGCTCCTCAAAATGGCACTAGAGGAGAACGCCTTCCTTGGTGAAACGTACACCGGGAACGGTAGCGAACGCCTGGTCCGCAACTCAGTGAAGACCATTGCCAAGCTCCGTCTGGCCCTGCTGGCCACGCGTTTCAGCTACCGTTCCTTTGCCTCGGCCGTATCAATGATCATGTATGCCCTGCACACCACACAGATGAACCCTGCCCGCGCTTTCCTACTATTACGCGCCTACCGCTGAGCCTACTGTCAGGTCTGCCGAGGAAGCAATTGGGGCGACGAGATGGCCTACCTGGTCGATAAGGTATGGCAGGCTCTACAATCCATTGGAGCCGCCCTGATTGTTATCCCCTGGTGGCTGATAACGGATGCACGCAACCCAACATACGAGGACGCGAGTTACGTCGTCATAGCCTTCACTACCATGTCAGCAGCAGGCTGGGGTGCCATCGCGCACTGGACAAAGCGGTGCCATATCTCAACCTACCAACAGCGCTGGGTACATGATTTCCATATCACACCAGAAGTTGGCACCGCGGCTGGGGGACCACCCCCGGNNNNNNNNNNTTACTTCAACACCCACCATTCGGCACATGCTGAGGCACGGGGGGCACGGCTCCTCCTCCAGCAGTTGGAGAGAGAAGGCCTCCCTGACGGCGCACGTGTCGCCTTGGTCACCGGCCACAGTCCTATTGCACATGCCCTGAAGAGGCTGAACGGGTTTGGCGGCATTGGCCGCGGTTACGCACTCAACCGATTGTACGAGTACACGTACAACCTTTGGTAATCCATAAAAGTTGAGGTGGTATTCTTCTATATTGACGGCGCCAGTAACCCGGCGGATGAGCTCTCGCTGAACTTTGGGGGAAGGACCGACGATGCAGTCCAGGTGNNNNNNNNNNTAGTGCTGGCGCTTGGCTTCCCCCGCGTCGGGGCACTGGACCCTGGCCCCACGGTGGGGTGGTCGGCATTACCAGGGGTATATAAATATATATATATATATATTTATGTGTGTGTGTGTGTGTGTGTGTGTGTGTGTACGCAGGTATACATAGATACGCACACTTACATATATTTCCCCCTCTTCTCTATTCACAACAATCTTCTGTTCCTGTCACGTTGGTAACGATGATTATTTCGGATGTGGGTAAATATGTGCTGCTCCTTCTGTGGACCCACCGCGCATCTGGTTTCACCCCAATCGTGCGTCATCCGCCTCCTCTGAACTCGCTTGGCTGAGAGGTTGTCAAAAGAACGACGCGGTTTTCTAGTGGNNNNNNNNNNCCTGTGGACCCACCGCGCATCTTGTTTCTCCCCTATCGTGCGTCATCCGCCTCCTCTGAGCTCGCTTGGCTGAGAGGTTGTCAAAAGAACGACGCGGTTTTCTAGTGGGTAGCCTTGTACTCTGTTACCAAGGTGGTGGAGGTGGAGATACCCCCTTCATTCTCAGCGCACGTAGCAGCAATTACTTCCTCTTACACAAGAGTGCAGCCCCAGAGGGGAGGGGTGGCTAACTACAGTCCCACCTATGCGCTCCTCTGCAGCATTCTTTCTCGCCGGCGGGCCGCCGTTGACAGCAGTTAAGGGAAGTACCGCCACACTGCCTCCCTATCACACGGCATGTCTCTCGTCTGCCCCACGGGCAGGTACGAGCCGCACGGCAGACAAGCATGAGCAGCTCATCCCGCTCGCTTCCAGCGCCCGCGAGCAGGTAGATCCTCTCGCTGGAACCTTGGAACTGGCTTCCACGTTCAGCTTCATGGCTCATTTACCACGACCAGTCACGCTAAGACAGCTTTTTGTTGGCCATCACGGTGCTGCCGACGCGGATGGATCCTTTGCAGCCACGCCCGTCCACCGTCTGGGAAGCGATGTTGCTGCACACCACACACGAAGGCGAGCCCAAAGGTCCACCGGTGCATACGCTTCACGACAAGGAGACTCCACTATCCTCGTGGATCGCTTTCCATGCAGTACGGTAACCGTTTGTGGGCGAGTTTTATCTCGCATCGGCCCATACGACAACGGGAGTTCGCGAAGCAACCGTCCGTTTAGTCTGTTGGTGCTCTCAGACACAAGCGCCATGCTGGGCGTTATGCACTATCACAGTATGTGCTTTACAGATGAGAAGTTTCCTCCGCTGGTCAGTGAAGACACCATGATGGTCGGTGCACTACCCCATGGTGCGGCCGGCTGCAGTCCTTGTGCTAGCGGAGGTCTGTGTGACGATACCTCTCTCGACGAGACCGATGGCAACGCCGCGCCGAGTCGACCAGCCGTTGCGGGAGCGTACATCCCAGAGGAAGAGCTCGATATCCGCGTCAACGACTACGTTATTTTTACTGGGCGGCTGCAATTTTCGGATGTCAACGGTAATGTGGCAAAGCACTTCGGCCACCTATCTCTGCCGGTATTCCGCGTATGGGACCCTGAGGCATTAGGTGCGCCTTGTGAACCTTGTGTGGTCTCTCACCACACGCATTCCTCCCCTGAGGCCGCAGCAATCGCACTACATGCTTGCCCAAATGGCTCCGCGTCCACTTCCACTTACGTACTTCTGCCTGGAGCTGAAGTACCCGTTCGGGTAGATGATATGACGGCGATGGGCATTACACAATTCCCTAGTGGTGCCATTTTTTCGGATACCGACGAAATGTGCAATGACGCCGCGCACGTCACTAGTGACTTTACCCACACTTTGTGTTCCGCACCTCCCGTGAAGGATAATGGAACGCTCCGCCGAGTCCCAGGTGACGCCCTACCCCGCTTTTGCCTCAAGGGGAAGGTGCGGTTAGTAACGGATAGCAACGAGATGCTCTACTGGGGATTGGAGGTGATACACACGCATGTGCGCCTGTGTGCCAAGTAGGCCGTGGAGGCTGATTGACAGTACTTCGCAGATCTTTCCTCGCGCCAGGTGATGCTGTTATTTTTTCTTTTCTTTCTCTCTGCTTGGTGATGGGCCGTCACCCACACCGCCCCTCCCACCCGTCACGGGGGAGGGGGAGTACATTATTTATTTATATGGGCAACTGTCGGCAGTCGGTTCTTCGCTTTATCCCTTTTGTTTCCGCTTGAAATCTGCTGAACAGTTAGGCGGAGGCGGGAGGAACTCCTTTCGCCCGTATGGCCCAGTCACCGCCTTGGGACTTGCAGTTTTCATGCTCCTGTGGATGCTCCTCTGCCCCTTTTATGGCGGTGGGTGAATCGTGCCGCTTCTTCAGCCACCGGTGATGGGCGGATGGGTGTAGCGATCGCATTCCTTTCCCTTTTCTTTTCCTGTCGATTTGGGTGGTTTCTCCTTTCCCGTGGTAGTCGAGGCGCCTCAGTACGTACGGCCATTCTCACATAGGAGTCCTCCACACTGGCAGGCAGGGGCTTCACCGATCCCTTCTCTGGGCAGGGCTACAGGAAGAATTAGTGAACGGCAGATAACTGGCGCCGAACGCTTTTAATGGCACACGCATGGAAACGTCCACGGTCGCCATCCCCGCAGAATCGTCGTAGCCGTGGGAGCCACTCGGCTGAAGATGGGCAGCGATCCATGCGCCTGCAGGTATTGCAAGACGTTCTTCGGCGCACCTCTCTCGCTGAGATGCGTGATAGGGAAATTGTCGAGTGGCTCATAGACGCCAACAAGTGGCTAAGCGGCAGTGATATTGCCTGTGGGGGCTACGGAACAGCCGAGATTCGCTTTCTGGTGCTTGGCGTCCTGCACACGTTGCCGTGGTGGCGCGTCGTGGAGTCTGTGCACCCAGCGCAGAAGACGCTTTCTCGATCTGCACCTTCTGGGACTCCGGCCGAGGCAGCAGCTAAGGCCATCACCCGATGGCACGAAAAGATTCAAATCAGTTTCGAACGCGTCTGTTTAACGCTTATCGAGCAATCCCAGCATACCGTCTCTGGGGTACTCGAGGTTGCTATGAAACCGTTTCACCTGCGTCCACCCGTGCGAGACGGTGCGGAGCGTGTCATTCCCACCGACACCATTATTCGCCTGATCAACGCCGTGGCCACCAAGTACTCCTTCACCTGCGTACTGGATTTGCTACCACAGTGTATTGCCACACTCATGCCCAAACGACGGTGGGCGAATCGGCGGCATCATCTGGCCTGCACCGCCATTTTCCTGCACCTCGCGCTGGAGGGGCACGTGCCGGTCTACCATCCTCAGGGAGGAAACAATCAAAGTCTCACCCCCACTCGTGAGCTACTATCACTCCAACGAAACAATGAGAGTGAGCGAGGCGCGAGTATGCGGGACGAACCTCCCCTACGTGCGACCACCATAACCTTGCAAGGGGGTGGTGCCACAGCTACCCGACGAGAGAGTGACATTTCAGGTTTCACTGATAGGGCAGAGCTGGAAGGGCTGCAGCCAGCACCACTGCAACAGCCTGTCGTCAGCGCGAGCGACGTGGGCATCAGCGATGCCAGTCTTGGCTGCGGAAGGGGTCATCCTTTCAGTGAGGCAGATATTCTGCTGCCTGGGGGAAGCCGGCGACTGGTCGGCATGGGGACGCAAAACAATAAGATGCTGACCTGCCGCAATGAGCTGATTCGTTTTGTCCTGCATCGATTACTGGAACTGGAACTGACCCTGGAGCGCAATGAAGCCGTCATGCCATTGGAAGATGCGGTGCATAGTCCACGGCACATTTCGGTACGCTCTGGAACTGGTCCCTCCACCCCACTGAGCTGTCCCAGTTCCCCTTCCATGGTGGCTTCCAGTGGAAGCTGCGCCCGAGACGACCTCAACGTGGAGCGTCAATTCTCAGATGCAGCACAGCCGTACATTCGCATTCTGAAAGACTGTGCAACGCTGGTCTTCCGCAGGCTGGCGGACGACCTGAGCCGCCAGCAGGCCGCTGGTGTATGTGGCAACGCTGATTGGTGGCGAGAGCTGCTTTCCTTCCACCTCAGCACCATAGCGTGCGTCGAGCGTCCTGTTTGCTTGTTGTACCTGGCACCCAGCCTTGCGCTTCTCGGAACCGAAGAAGAATCGATCGACATGGTGCACAAGCTGGTATCTCTGGTAACGAAAGGTACAATGCCGGTGCAACCGCAGCAGCTCATGGCGCCAGCGGCAGCGGGCCCGATGCGCCGGCGCATGGCTCCGCCCTCTGTAGGCATCCATTCCGTTCCCTTGGCGCAGCGAACCCGTGCGGCCATGCTGCTGTACCCTCTTTTTAAGTTTATGAAGGACCGAATCGGCAATGGCGAAGGCGCACGGAAGCGCATTCTGAAGTGTGTAGCGCAGGAAATGAAACGTTCTCAGGTTGGTACACCGCCGAGCCGCCTGACAGAGGTGCTCTTCGCACAGTGCGCAGCGATATCGGAGCTCCTTGGAGTGGAGATGGTTCCTTCGGTGAGCGCCACAGGCACTCCACTACATCTTCCGCAGGATGCGCCGCCCTCACAAGATTGGATTGCGGAAGCGGTGCGTCCTCTCCTTACGAAGTATGCCCTGCACGAGGCAGAAGAAAGCGCGCCAGCGACTGGCACGCGCCCCCTGAGACTGGATTTGCTACAGATGGAAATGGAAGGTCTGCTTCGGCCTGCGCTCATGGATGCATGTCCCTGGAACATCATGTGTAACGGCAGCAGGTGTGAATGAGATTGCCCGTGGGAACATTGCAGTAAGGCAGTCGCACATAAGTTCGAGTAACAATCCGCGTGCGTGGTGGGGCTCGCGGTAACCGGTAGCTACTCCAGGAGACACACCTGCCCTTCAAGTCCATGCGGTATTGGATAGCTGTGCTGGGCAACTGTGACGAGGTTTGTTGTTTTTTTCAGTCTCCAGGGGTGGGGATAGGTCGCCTTTCGCCGGGGGTGCAAGTAGGGGTGATCCATCAGAGGGAATATCAGGCCACTGTCTAACGCAATATATGCCAGCGGTTGTGTTGGTGTAGCCCACTTCAGGGAGAACTATATGTCATGGGAGGCAGTCTGAGGGTGGAGCTGGACTGTGCTGTGCCCTAACAGAGGACAAACACCAAGAAGACGAGGGGAGAGTCCCCTCCTCCCTGCATCGTTGCGGGACGATGTGGGGGGAATACGTATTATCTACGTGGTCGTATGAGCGAGGTTGTTTTGTCGAGAGTATCCGTGATCGGGTGATGAGGTCTTCATTCCTAATTCTCTTTTTCCTTGGCTTTGCTCCCTCCCACACACACGTATGCATCTCTGGATCAAGAGTGGCCGCTCATCCTTTTGATTCGGCATTGGAGCACATCCTCTCTAATGCATCGGCTTACCACTGTAGCTTCTCACCTTGGCGATGATAGCTATGTGTGCATGGAGCGCCATGGAGAAGTCCTTGCACTTGTTCTACGGCACACAGAATCTCCAGTAACTGGCTGGGGGGCCCTGACGAGTCCGGTGCGACGTTCATTGTGGAGGGAACTGCGTGCAGCGCAACGGGACGACGCATGCAAGGTAATTCTACTTACTTCAGATAACCAATGTGTTTTCTCCCGCGGAGTGAGCATAGCAAATTTTGCAGATGGAATAGCAGAACACGAGCCGAGCGGTTTGCCGAGTCTCGCCAGGCTTACAGCAGAGGTGGAGGCGAGCAGCAAACCAGTGGTGGCATTCATTCAAGGCCCCTGCTACTCCTGGGGTCTCGAACTGGCTCTTGCTGCCACATACCGAGTGTGTGCGCCTAACGCTTGCTTCTGTTTCCCGGACGTTCACTATGGCCTCGTGCCCTGCGGGGGTGGGGTGCAGCGGCTGACGCGGCTTGTAGGGGTCCGTCAGGCTCTTTCTTTACTCTGTGCAGCGCGCAAAGTGCGTGCGGTGGAAGCGCAACGGATTGGCCTTGTTCACCGAGTGGTGAGTGATGAGGTTCCTATGGGAACTAGGATGATGCTGGAAGCCGTCCTACAGCTGTCTGAAGAGTGGGGCCGGCGAGCGCGACCTCTCCCCCTTTCGCAGGACAGCCGGCGGTTAGGATTCGCCTTTGCGAATGAAGCACTTTTTGCGTGGACCGAGCATCACCTCCGTGAGTCGACGCCACGCAGTGTAAAGGCGCCCCACTTGGCGCTTCAGGCAGTGCGGAACGCCACCCAGCACGCAAGGGATTTCGACAGGGGAGTTGTCGGCGAGCAGCAACTCTTTCAGCGCAGTATGGAGTTACCAGAGACAAAAGCGATGCAGCATGTAGCCCGCGCCTCCTGTGCAGGTACCTTGACGGGCGAGAGAAGCCTGGTGATGCGTGGTCCTCCATCTAAGGCCGGGCTTCGCTGTATTGGTTTTATTGGTGATACCGCGATGGCCACCGTCGTTGCCCTGCCACTGTTGCAGCGCGGCCATTCGGTTATTCTGGTGGAACCAAATGACGACCGTGCGGAGCCTGTCCGGTTGAATTTCAAGGTGGCAGTGGATCGGGAGGCGAGCCGAAGGCATCTTGTCCCACAGGAGAAGGAAGGCATGTTGCAGAAACTGAAGGTGGTGGGAGGGGACATTGATCCACTTCCATCCTGCTTAGCCGAGGTTGATCTGCTAGTGATATGCGGTTCTGGGCAGGCCACAGTGGACAGGGGCCTTCTGGAGCATCTGGATACCATCTGCAAGCGTAGCTGCGTATTCGTCATCACCTCCTGTGCGGTGCGCCTGGACGAGCTCCTCAAGACTACTACGCGGGCCTCCCATGTTCTCTCTATGCACTTTATTCGCCCTGCTAACAGTGTAAAGCTGGTAGAGGTGGCGCATGGCAGACAGACAGATAAAGAAGCGCTACGTAGCGTAATAAGGCTTGCCCAGAGTGTGTCCAAGCGTGTTGTCGTTGTGCGCAACGTATTCGGGCTCATTGCCACACGTATCCTTCTCAGCGGTCTCTACCAGGCGTACACCTTGGTACTGGAAGGTTGTTTTCCCATTGGGGTCGACCTCATCGTGAAGCGCCGGCTGCACTTCCGCCGTGGATTGTTTGAAATGGACGATGCGGTGGGCATCGACGTCACCCGAGCGTTACATCAACAAGCTCAGGCGATGCTAAGCCGTCCACTGCGACCTGACGTCTTCGCCACGGCCGACCTCCTCATAAACGACAATCGACTGGGGCGCAAGACAGGCGAGGGGTGGTACCGTTATAGCACGTCTAATGAAACGACGAGGTCGCCGGCGACACCGTGCCACCCCTCAGTCGATAACCCCCTTTTCTGGGGAAGCCCTGGGGCGGCAGAGGAGCCACGCCCCCGTCACAACCGCCGTGTTGAGCATCTTATCCTGGCTCGTGAGAGGGAGAGGCACATCCTGAGGCGCGATATCACCGAAAAAGAGGTGGCGGAGCGCATCTTGCTCGCCATGGTGAACGAGGCGGCTCTGTTGCTGAGTGAGGGGGTCGCGCGATCAGCGGCGGACGTGGACCTGGTGACGGTCGACGGTCTAGGTTTTGCTGGCTGGAAAGGTGGTCTATGCTACTACGCCGATCACACCCTCGGCATAGATAAGGTGGTGGAGCGAACGAGGGTCAATCACTTCGCCCTGGGCATTGAAACCTTCCCACCTCCCTGTGAAGTGCTGACACGCATGCAGCGCGACGGTAGCGGCTTCGCCCAGCAGTTTCCGCTACTGGCCCTCCCCTGAAAGTGGGGGAAAAGATGGGGACGTTCGGGTTACGGGGGTGTAACCTCGTCTTGCTCATCAAAAGGCATATGAGATTTGGTGTTATGAAGGGATAGAGGAGGAGGCGGCGGCGGTGCGGGGTGGGAGGCTCCCGTGCACAAGGTACCAAAACTCTATGTTTCTCTTACGATGTGCTGCCGCTGGCCCTCGAAAAGCAGGAGCTTGGCAGGTTGGTGTGGCAATCGGTCGGCAGGGACTAGCTGCGCGCCGTGCTGCTGGACGGCACCGAGACGAGCGCCGTGTTCATCCGCATAGCGCTTCCCGAGTACCGTGCACTTCAGTTATACCCCCTGCAAAAA
>__Baya_525_ position 1 to 9785
AAGCAGGAGGCCATCGAACCAACGCAAGTTCCCGAGAGCGGACCTCTTCCTAGCCCTCATGTGGGCCTTTGCCGCACGGGTGGGGGACATCTCCTCCCTTCAAAAACGCGATGCGACGCCCAACGAGGAGACCATCAGGGAGATGTCCGACGNNNNNNNNNNNNNNNNNNNNNNNNNNNNNNNNNNNNNNNNNNNNNNNNNNNNNNNNNNNNNNNNNNNNNNNNNNNNNNNNNNNNNNNNNNNNNNNNNNNNNNNNNNNNNNNNNNNNNNNNNNNNNNNNNNNNNNNNNNNNNNNNNNNNNNNNNNNNNNNNNNNNNNNNNNNNNNNNNCAACGCATCATGCGGATGACGGGCCACACGAGGGTGGAGACACTCTGCCGCTACGCGAAAGGTGGCCCCCGACTAACGAGGGAGGCAGAAGCGGTAAGGGACAACGCCGCGCAGCTCCACCACGAGCAGAATACATAGGTACCAAGGCCCCCACGGCGAAGGACCTTGGATTGCGCGAGCAAGATCTTTATGTTGAGATACAAAGACTCGAGGGAGTGGAGAACCCCACCACACTCCCACCGCCGCGCACATGGGCACTTCATTTGAAGCATACCACGCCCGTGGACCTCCACGCGGTCTTGGCGCTGACGACCGCCACGGAGGGAACACGCGATTTTCTACACAGGGCACTGCGCTACATGGAGACGTCCTTATTCGAAGCGCTCCACACTTCCCGCACCATCAAAGCTACCCAGCTTCCCCTAGCAGATATCGAGAGGGCGGTCGCCATGGGTAAGTTTGAGCCCTGCGATGGGCGACAGGTGCACGGACCCCGACTTCCTGACGGCGTCCATGGCGTGAACGTGTTTGCGCTCCTGAGCTCAAGGGCCGGTGGGGATTGATCACGGAGCCTCACCTCAACGCGGTGGTGCCCAAACATGCGGTACCTCGAGTCGACTACCCGGCCCGCTTAGGCAGGAGGCAGTCACGTCGGTATGCCAAGTACATGCTTCAGATTGACTTCGAGGCTTTCTATGACTCCATCCCGCTGCCACCGGATATACGCAATCGATTTGTGTTTCGGACGAGGAGAGTGGGGGCTGGCAACCACGGGTAATACCGCCTATGCACGCTACCCACTGGCGCCCGCTGGAGCGTGGCGGTGGGTCAGGCAATCACCTGGACGATCGTGGATATCAGCACGCCAGTGATCATTCACACCATGATTGACAACATCATGATCGCCGCCGCGGAGGGCCAGGAACGCCAGTTTGTTGCAGCGGTGCAGTCGATCGTGGCGCGTATCCGCACCGCAAACCTACTCACATCCCCCGAACGCGAGTCTCTGGAGGCGGCGTCGGACACGGAACTCCTGCAAGCGGCAGTTGGAAATAATGTATTTCTCGGCGAAGAGTACGCCTGGAGCGGTGAGAAGCGACTGGTTCGCAACTCGGTCAAAACGGTGGCGAAGCTCAGTTTGGCTTTGAAGTCCACTCGATGCACCTATCGTAGTTTTGCATCCGTTGTTTCGCTTATCAAGTATGCCCTCCACACAACGCGGATGAACCCCGCCCGAGCAGTCTTACTACTACGCGCCTACCGCGGTGCGTTCAGGCAGGTTTGCCGTGGGAATGACTGGGATGACGAGATGCACTACATCGATGAGAAGGTGCTTCAGTCCCTGCAGGCGATTGGCGCGGCACTGGTGGAAAAAGGCTGGTGGCAAATCGCAGACGCACACCACGCGACCTATGAGGACGCGAGCTACGATGTTGTTGCGTTCACGGACGCCTCGGCTGCGGNNNNNNNNNNNNNNNNNNNNNNNNNNNNNNNNNNNNNNNNNNNNNNNNNNNNNNNNNNNNNNNNNNNNNNNNNNNNNNNNNNNNNNNNNNNNNNNNNNNNNNNNNNNNNNNNNNNNNNNNNNNNNNNNNNNNNNNNNNNNNNNNNNNNNNNNNNNNNNNNNNNNNNNNNNNNNNNNNNNNNNNNNNNNNNNNNNNNNNNNNNNNNNNNNNNNNNNNNNNNNNNNNNNNNNNNNNNNNNNTGAACTTTGGTACGCCAGAGGAATAGATGTGGTATTTTTCTATATCGCGGGCCCTAGAAATCCAGCGGACGGGTTGTCGCGGAA
>__Baya_265_ position 1 to 17016
ATCTACCAGAAATACTTGGAGAGGGGCAGCACGCTCCCGTGCGATACTCTTCCCCGGTTAACGGCCAGTAGGGCCGGTGAGATCGAGAAGAAAGCACGGAGGAGGGGGTGGATCAGGTTCCCCATTTACCTGAGTCACCACTGGATCGCCGGAGTCCTATGCCACGATGCCAAGAACGACTCACTGACTCTCTTCGTGCATGACTCCGCCCCCTCACAAGTTGTTCACGATGACTTGCGAAAAGTGTTCTGCAAGTTTTTCCCGCAGGTGGCCATCGTCCACCGCCGCTGCGCTAGGCAGAAGCGCGGCAGCAACGACTGCGGACTATTCCTGTCAGCGACATTCTTCGCTATGCACTTTGACCTCAAACTTCGACGTGCCAGCACGGCGGCGAAACAACTTCGCCCCCTTCTTTCTAGGGTCGTCCGTGAACAGCTGGCCAAGGACAAATTCATGCCCCAGCTCCGTGATACGCTACTGGGCGTCGAACAACCAACGGAACCGCCACAGCACACAAGGCGAAGAGCGCCTAGATGCGACGCAGACGGTTTCGACTACGTTGGGGGGACAACCTCGACGCACAACCGCTAACACCGCCCTCGCGGCGCGCACCCGCAGTTCAGCCGCANNNNNNNNNNCAGCAACGACTGCGGACTATTCATGTCAGCGACATTCTTCGCCATGCATTTTGACCTCACACTTAGGCAGGCCAGTGCAGTCGCAAAGCGACTCCGCCCGCTGCTGTCCAGGGCCGTCCGGGAACAGCCGGACAAGGACAAGTTCATGCCCCAGATTCGTAATACGCTTCTGGGCGTTGAACAACCAACGGAACCGCCACAGCACACAAGGCGAAGAGCGCCTAGGTGCGACGCAGACGGTTTTGTCTACGTTGGGGGACAACCTCGACGCACAACCACTAACACCGCCCTCGCGGCGCGCGCCCGCAGTTCGACCGCGCGCGCCCGTACGGCGCCGAGATCAGCTCCGGCTACTGCCCACAGGCCCAACCCCCCACGGCCGAGGCTACGCGGTCACCGCACCCAGCGGAACAGAGCACCTGATTCTCCTACCCAAAGGCAACACACCCCACCCTCTACTCCTCAAACGAATGCGACGCGGCGTCGATCGAGGACTGAAGAGNNNNNNNNNNCTAGGCAGAAGCGCGGCAGCAACGACTGCGGACTATTCATGTCAGCGATATTCTTCGCCATGCATTTTGGCCTCACGCTCAGGCAGGCCAGTGCAGTCGCAAAGCGACTCCGCCCGCTGCTATCCCGGGCCGTCCGTGAACAGCCGGACAAGGACAAGTTCATGCCCCAGATTCGTGACACGCTGCTGGGCGTTGAACAACCAGCGGAACCGCCACAGTACACAAGGCGAAGAGCGCCTAGGCGCGACGCAGACGGTTTCGTCTACGTTGGGGGACAACCTCGACGCACAACCATTAACACCGCCCTCGCGGCGCGCGCCCGCAGTTCGACCGCACGCGCCCGTACGGCGCCGAGATCAGCTCCGGCTGCTGCCCACAGGCCCAACCCCCCACGGCCGAGGCCACGCGGTCACCGTNNNNNNNNNNCCCCCCACGGCCGAGGCCACGCGGTCACCGCACCCAGCGGAGCAGAGCACCGGATTCTCCTACCCGAAGGCAACACACCCCATCCCCTACTCCTCAAACGAACGCGACGCGTCGTCGATCGAGGACTGAAGAGGAACAGGAGGCCACTGCGGAGGAAAGACCCGCTCCAAGACGCACCTACACACCGGCCGCCCGCCGAACCAGCCCAGAGCGGTCACGGCCGAGGGATACACACAACGAGGAGGAATCAGACCCGGCCCGGCCCGTCTAAAGACGACNNNNNNNNNNGAACAGAGCACCTGATTCTCCTACCCGAAGGCAACACACCCCACCCTCTACTCCTCAAGCGAACGCGACGCGTCGTCGATCGAGGACTGAAGAGGAACAGGAGCCCACTGCAGAGGAAAGACCTGCTCCAAGGCGCACCTACACACCGGCCGCCCGCCGAACCAGACCAGAGCGGTCACGGCCGAGGGATACACACAACGAGGAGGAATCAGACCCGGCCCGGCCCGTCCAAGGGCGATTGGCCAGGACGGCTACCCGGAGAGTCCGATCCGATCAAACGTCACCGCGTGCCGAACAGGAGCGGACGGCCACCAGCTCAGAGAGACCCACGGTGGTACGCACCCCGGCAGCGACAGTCCACCGAGCCCACTCAGAACGGGTGCGACCATGAAGCGAACAGGACGAGGAGTCCACGGCCCCTGAAGAGCCCACAGAGAGTCCAGTAACTCCCGCAAGACCCTCGACTGGGAGACGACAACACGCTGCTACACCAGCCAGCGGACAGCCCAGTTCGGCTACGGTCGCGNNNNNNNNNNCCACGGTGGTACGCACCCCGGCAGCGACAGTCCACCGAGTTAACTCAGAACGGGTGCGACCACGAAGCGAACAGGACGAGGAGTCCACGACCCCTGAAGAGCCCACAGGAAGTCCAGTAACTCCCGTCAGACCCTCGAATGGGAGACGACAGCACGCTGTTGCACCAGCCAGCGGGCAGCCCAGTTCGGCTAGGGCCGCANNNNNNNNNNGGAGTCCACGGCCCCTGAAGAGCCCACAGAGAGTCCAGTAACTCCCGCCAGACCCTCGACGGGGAGACGACAACACGCTGTTACACCAGCCGGCGGAAAGCCCAGTTCGGCTACGGTCGCACGGCCACCAACCCCAGAACGGCCCCACACCCCACAACCGCTTCCTCCTNNNNNNNNNNCTACCCGGAGAGTCCGATCCGATCAAACGTCACCGCGTGCCGAACAGGGTCGCACAGCCACCAACCCCAGAACAGCCCCACACCCCACCACCGCTTGCTCCCCCGGCAAGCAGCTCCCCTGTGAGCGTCCGGGAGAGGTTAACGGCGGTGATGGAGGAGGTAAGCCGCGCCGAGCAAGAAACGGAAAGACGTTTTGGCTGCTACTACCTCGTCGCCACCGCGCTCTTGAGCGTCGGAGACGGTGCCTTGCGCTCCCTCAACGCGAAGTCCATACTCACCCAGCTCCAGCGCAGAGGATTCTCGACCAACACTCTCTACGACGCAGGTGAGGCACTAGCGGCCCTTGGGGCCCATCTTGACTTCATGGAGGTCGACACCCCCGATGGCGAACCAAGATTGATACCACGCACCTCGGAGGGCCGCGCGGGCAACAGAGAGGACGTTATTTACGTACAGGTACCACAGAGGGCGAGACTACCAGCCGTCCTCAAAGGAAAGACCTTCCGCATCGGAGCGCGGTACACCATGCGATTTGACGTCGACGGGATTACGCCCACGTACGGGCATTATTCACTTACAACAAACCACGCGGAGGCCATGATTGGCGTGTACATGACAGCTGCCCTCCAAAGATACACTTCTGTGCAGACGCACCCGCGCCAACCGGGAGGGAAGGTCCAGATCGACCGAGCCCCTGAGAACANNNNNNNNNNNNNNNNNNNNNNNNNNNNNNNNNNNNNNNNNNNNNNNNNNNNCAGAGGGTACATCCAATCCCGCCCGCCATCGAGGGCCAGGGCACGGCAGCTGGTTGACGAACTGGAACAGGTGTTACACGAGGCGCCAACTTCCCATTTAAACACGACGGGCAGGCCTCACGACGGAGGCTGGAGGACCTGCCTGAGGACCTGGTGGATCCACCGGGGGAAAGCCCCGACCGTTTCCGGACTCGCATGGCGAGCGCGCACACCGACCGTCCGCGCTCTCCATCGCCAGTGGCTCATCGGCATCCGGGCGATGCCGGAAGAACTCCTACACTGGCCAATCGCATCCGTCATGATAGAGATGGTGCGCCAGATGGCCATCGCCGGAGCCTTGACACAGCTGCCGCTGTACACGAATNNNNNNNNNNGCTCATCGACATCCGCGCGATGCCGGAGGAACTCCTACACTGGCCAATTGCATCCGCCATGATCGAGATGGTGCGCCAGATGGCCATCAATCGTCAGTGGAAGTTCTCCACTATATGCAAACACCTCTCGGCCATCGCCGGAGCCCTGAAACAGCTGCCGCTGTACACGAACCAACAGGAGCCTATCGACCTGACGGAGTATCCGGAGCGGGTACACGCGACCGAGACGGCACGCCGCCTCGAGAAGGAACAGGGTGCGAACCCGGCCACGGCGATCACGCTGGAGGAGTGCCGCTTGGCGAGGACCGAACTGAAGCGCAAGTCCCCGACAGCGGACCTTTTCCTGGCCCTCATGTGGGCGTTTGCGGCACGGGCGGGCGACATCTCCTCTCTCCAGCGACGCGACGTGATATTACACGAGGAACCCGAGAGAGAGNNNNNNNNNNGCGCAAGTCCCCGGCAGCGGACCTTTTCCTGGCCCTCATGTGGGCGTTTGCGGCACGANNNNNNNNNNGCGCAAGTCCCCGGCAGCGGACCTTTTCCTGGCCCTCATGTGGGCGTTCGCGGCACGGGCGGGCGACATCTCCTCCCTCCAGCGGCGCGACGTGATATTACACGAGGAACCCGAGAGAGAAGGGGGGAGCGTATCCAGGAACGCCCTGTGTCCTGTGACGCTACACATGGTACGTGGCAAGGGAGCCCGAACCCGCGGCCCTTACTGGGCCCCATCAGCACTATCACGAGAGGATACCTCAGAGCTCGTGAAGCTGATGACGCAGCGCGGGGAGACGGAACGCCTGTTTCCCCAATACGAGGAACACCGGGAGATGATCCGCACTGCACTCCGCCGCGAGAGCAGGGGGAGCGCGCTGCAATCCGTGCGCCGCGGAGCAGTGCAGCCCATGATGGCGACGGGAATGCCAGAGGAACAGATCATGCAGATAACGGGCCACACGCGGAAAGACACCCTTTACATGTACGCCTACGGTGGCCGCCGACTGACACGGGAGGCCGAGGCCGTACTGGACAACGCCGCGCAGATCCACCACGAGCTGAATTCATAGGCACCAAGGCCCCCACGGCGAAGGACCTGAGGATACGTGACCAGGACCTGTACNNNNNNNNNNCACATGGGCGCTCCATTTGAAGCACACAACACCCGTGGACCTCGCGAGGGTCAGGGCGATGACTATGCCACGCAGGAAACCCAGGCTTTCCTACACAAGGCGCTGCGCTACATGGAGACGTCCTTCTTTGAGGCCCTCCACACCTCACGCACCATCAAGGCCACTCGCCTCCCACGAGATGGCATCCAGAGTGCCTTAGCTATGGGCAAGTTCGAGCCTTGCGACGAAAGACTGGTGCATGGGCCCCGCCTCCCAGAAGGTGTCCACGGCGTGAACGTGTTCGCAGTTCGAGAGCTCAAGGGCCGTAGGAGGCTGATCACAGAACCGCATCTCCATGCAGCGGTGCCCGAACACGCTCTCCCTCGCGTGGAGTACCCGACACGGCTGGGAAGAAGGCGGTCACTACGTTACACCAAGTGTATGTTGCCGATTGATTTCGAAGCCTTTTGTGACTCCATCCCTCGNNNNNNNNNNCCACGAGCTGAATTCATAGGCACCAAAGCCCCCACGGCGAAGGACCTGGGGATACGCGACCAGGACCTGTATGCTGAGATCCAGCGACTACAGGGCGTCGCTAACCCCGCTGAGTTACCACCACCACACACATGGACGCTCCATTTGAAGCACACAACACCCGTGGACCTCGCGAGAGTCGGGACAATGGCGACCGCCACGCAGGGAACCCAGGCCTTCCTGCACAAGGCCCTGCGCTACATTGAGACGTCCTTCTTTGACGCCCTCCACACCTCACGCACCATCAAGGCCACTCGCCTCTCACGAGACGACGTCCAGAGAGCCGTAGCTATGGGCAAGTTTGAGCTTTGCGACGAAAGGCAGGTGCATGGGCCCCGCCTCCCGGAAGGGGTCCACGGCGTGAACGTGTTCGCAGTCCCAGAACTCAAGGGGCGTAGGAGGCTGATCACAGAACCGCATCTCAATGCAGCCGGTGCCCAAACACGCTCTCCCTCGCGTGGAGTACCCGACACGGCTGGGAAGAAGGCAGTCACTGCGCTACGCCAAGTATATGTTGCAGATTGACTTCGAAGCCTTTTATGACTCCATCCCCCTACCGCCGAACATCCGCAACCGTTTCGTCTTCCGCACCGGAACCGGAGGAAGCAACTGCTATTACCGCCTCTGCACACTGCCCACCGGCGCACGTTGGAGTGTTGCTGTGGGACAGGCCATTACATGGGTGATCATCGATATCGACACACCTGTGATTATTCACTCCATGATCGACAACATCATGATTTCTGCACACGAGGGTCAAGAAAGCGAATTCGTCGCTGCAGTACGTATCATCGTCGACCGAATCCAGACTGCCAACTTACTCACCTCCCCGGAGTNNNNNNNNNNGGTGCCCAAACACGCTCTCCCCCGCGTGGAGTACCCGACACGGCTGGGGAGAAGGCAGTCACTGCGTTACGCCAAGTGTATGTTGCCGATTGATTTGGAAGCCTTTTATGACTCTATCCCATTACCACCGGACATCCGAAACCGTTTCGTCTTCCGCACCGGAATCGGAGGAAGCAACTGCTATTACCGCCTCTGCACACTGCCAACCGGCGCACGCTGGAGTGTCGCTGTGGGACAGGCCATTACATGGGTGATCATCGATATCGACACACCTGTGATTATTCACTCCATGATCGACAACATCATGATTGCCGCACGCGAGGGTGAAGAATGCGGATTTGTCGCTGCAGCACGCACCATCATCGACCGAATCTGGACTGCCAACTTACTCACCTCCCCGGAGCGTGAATCTTTGGCGACAGCGTCCGATGCAGAGCTCCTCCAAATGGCACTAGAGGAGAACGTCTTCCTTGGAGAAACGTACACCTGGAACCGTAGCGAATGTCTGGTCCGCAACTCAGTGAAGACCATTGCCAAGCTCCGTTTGGCCTTGCAGGCAACACGTTTCAGCTACCGGTCCTTTGCCTCGGCCGTTTCACTGATCATGTACGCCCTTCACACCACGCAGATGAACCCTGCTCGCACTTTTCCTCTATTGCGCGCCTACCGCGGCCCTTACAGACAGGTCTGCCGAGGAAGCGGTTGGGATGATGAGATGACCTACCTGGACGATAAGGTATGGCAGGNNNNNNNNNNACTGAATGTAACGCCTTTTCGAACATCGAGGTCAAGGAATGTTGTTACGGAGACCGTCGAGGACGCGAGCTACGACGTCATAGCCTTTACTGACGCATCGGCGGCAGGCTGGGGTGCCATCGCGCACTGGACAACACGGGGCCACTTCTTAACCTACCAGCAACGCTGGGTACATGATTTCCATATCACACCGGAAGTTGGTACCGCGACTGGGGGACCACCCCCGGCGGACTACTTCAGCGCCCGACACTCTGTCCATGCCGAGCCACGAGGGGGGCACGGCTCCTCCTCCAGCAGTTGGAGAGAGAAGGCCTCCCCGACAGCGCACGCCTCCCCTTGGTCACCGACCACAGCCCCATTGTACACGCCCAGAAGAGGCTGAATGGTTTTGGCGGCATTGGCCGCGGTTACGCACTCAACCGATTGTGCGAGTACACGTACAACCTTTGGCTTACTCGAAAGATTGAGGTGGTATTCTTCTACCTTGACTGCGCCAGTAACCCGACGGACGAGCTGTCGCGGAACCTTTGGGGGAAGGACCGACGATGCAGTCCAGGTGGATACCCGGCTAGCGAACGAGCTCAGCCTACGAGCGCTACGTTCTTGCGCCTACTCACCCCTTTGCGAGAACATCCCCTCTCGTTAAGGCCCAGATGTTACTCACTTGAAACAGCGAGACGGCTAACTATGGGGTCTGTCACAGGATAGCCACCTGAACAAAGCCTGTTATTCATTACGTTCTTCCTTCCCCCCCTTTTTTCTACTTAGTAAGTAAAGATTATCTCAGCGTTGAGTTGTATTTTGTGGTAAGTGAATGGGACGCATTACTGCCTGTGGTACTTATGTGCGGATGATGGCGGTTGGCCCTGACTTCAACGCCACCAGGCCCTACCAGTCGTTTTACTCTTCCTTTCTCATTTCTCGCGGGGGGTTTCAGCGGACCTCTTGTGGCGGTTTCTCCATGTCATAGGTGTTGCTTTGCATACCTGTTGTTGTGACAGCCCCACTTCTCCACATCTCTTCCCAGTCGATCAGGGGTGGACGCTACGCGCTCCTCCCTTGCAGGCAGTTTCTGCCGCGCAAGTTAAGCGGGACTTCCTGTGAGTGTTGTGTCGCGTTGCCGGCAATTCTCTTTTGTTTGGGATCTGCATACCCCTTTTCCACATTTCCCTTGTTCTCTTGCATTCAGTACTAAGTACGGCGGGAAGGGTGACGTTCAGGCGCACACGGCATGAGCAAACACAGCCGTGATGACGGCGGTGGTGCCAACGACGCCAGTGAGCTTGCATCGAAACAGATTCGCACGGAGGAGGGAAACCCCGCCTCTGCGCATGATTTTGTAGAGGTGCTTCATACAACCTCGGATAATAGCAGCTCTGACCCAGAGGCTGCGGATGATGCAAGCGATCGCTCTCGTTCCCCTTCCGCCACCTCTCTGAGCGTCTCTAGCAGTGAAAAAGATGAGGATGGGACCGACGAAGTGGATATCCAAGAGCTGTTACTCACCCATGCGAAGGCTACCGCGCACTCAACGAAGGGTGGCCAGCTTAATGGCGCTAACGTCCGAGCTAACATCGGGACCCACCTGCACGATGGCATCCAAGACAACCCTGTGATGGTGGCGCTCCAACGCTTGAACGCAGAGCTGTCCAAGCCGGTGGCGACCTCAACTGCGCTCACTGTTGTCAACGCGGCAGACGAGTCAGCGGATGTGCTACAGCACGCCGTCACTGCCAAACTTCCGCCAGCCCCACCTGGGGAAACGAAAAAGCTGCGCAAGCTGACCTACGTGGACCACAGCAAGGTGGACTACCCTCCCATCCGCAAGGACTTTTATGTCGTTCCGCCAGACGTGAAGGATCTCACGTCGGATGAGATTAAGGCGTTATATCGAGAGCTGGACGGGGCCCGCCTCAAGGGCAATAACATCCCGCGTCCCCTGCGCTCTTGGCACGGCACGGGACTCCCTGATGGTGTGCTGAATGTCCTCGACAGGCACGATTTTAAGTCCCCATTCGCGGTCCAGTCGCTTGGCGCGCCTGCCTTGATGAGCGGACGGGATTTACTTGTGACAGCCAAAACGGGCTCCGGCAAGACGCTGGCGTACGTCCTCCCTCTGATTCGCCATTGTGTGGATCAGCCTCGCTGCAGCAAGGGGGAGGGGCCGATTGGTTTGATACTTGTGCCCACACACGAACTGGCGGCGCAAGTGTTTCAAGTGCTAAAGGAGCTGTGTGACGCGGCGCGACTGGGCTGCGTGGCTTCGTACGGCTCCACATCCCTTGCTGACAACATCCGCCATGCTAAAGCTGGTTGCGAGGTGATGGTCTCCACCCCAGGCCGCCTACTCGACCTTCTGACTGTGAATGGCGGCTGCGTGGTGACGCTGAAGCGGACATCGTTTGTGGTTATCGACGAAGCGGATCGCTTATTCGACAGCGGCTTCATGGAGCACGTGGAAGCATTTCTCAAAAACATCCGACCGGATCGTGTGGTGGCCATGATCAGTGCGACGATGCCAAAGGAACTGAGAAAGATCGTCACGCGGCACATGGTGGATCCGATTGAGATTACGGTTGGTGGGAAGCCAACCCCCGCTTCTAATGTGGAGCAGCGCTTCTACTTCTTTGACGAAGAGATCTACGAGGTGGATGATGAGAAGCGGCGGGAGGAGCAGCGATTTGTTAAACTGATGCAGATACTGGGTGATGAAGGAGGCAGCGGTGAGCATCTCATCCTGATCTTCACACAGAGAAAGGAAGAAGTGGATGAGCTGATGGCCACACTCAGTGCACTTGGATATCGTAATCGGATTGCGACATTGTATAGCGGCATGGATCCCATTGACCGCGAGTTTGCCCTGGAGCACTTTATCCCTGGCAAGCAGTTTATTTTAATCGCCACCGGTGTGGCCGAGCGCGGACTGGACATTCCTTATTTGAAGCTGGTGATCAACTACTCCCTCCCCAACCACTATGAGGCGTATGTTCATCGCATTGGCCGTACCGGTCGCGCGGGGAGGAAAGGGGAGGCGGTGAGCTTCTTCACCCGCGGTAAGGATGATGACATTGCACCGGATCTGGTGGAGGGTTTGGAACGGGCGGGGCAGCAGGTGCCAGAGGAGCTGTATGAGCGAGCGGCCAAGGTGCGGGAGCTACGCAAGGACGGCGCGGCCAAGCACAACGTCAGCTTCTACCGCGGCTACCTCAAGGCGAGGCCGCAGCGCTTCACCGATCGGGATCAAAAGGATCAAATTCGTGCGGCCGCTCGTGAAGCCGGGCTGGACGGGTACCTGTCTTTGGACTCCGATGCCGACTCAGACGCCCAGAGCGGCGACAGCGAACCAGAGATTGTCGCCGTTCCTGCCAACCGCCGGGGCAGCCCTAATGAGCCGGTATCCTCTACCGCACTGTCCCTGCATCGTGCCGGCAGCCAGCGGGCGCTTGCACTCGCAACGCACCAGGAGGACCGCATTGCCAAGGCCTTGGCATTCGCACAGAAGACCACCGACGCGCTCTCCGTGGAGCACGGCAGCGACGTCCGCTTCCAGGTCGAGTATCCAATTAATGATTTACCCAATGTGGTGCGTGGTAAGCTGCAGAGCGCAACGTTTTTGCGTTCCGTCATGGCTGAGACTGATACCACGGTGGTGCGAAAGGGTGTATACTATGATCAGCGCTACAAGTACACGCATAAGATGAAGGAGGGCGAGAGACCGTTGTACCTGCTTATCATTGGCCGCACCACCGAGGCGGTGCAAGAGGCGCGCCGCAAGTTCAACGAGATGAAGTCAGAAATATTGAGCCGCCAGGCCAAGAAAGCGTCTGCGATTGGTGTACAGCTGTAGGGATCGTCCCCCGGCTCACCTCTAGGTATACTTGGGCGGCAAGGTGGCTGAGACAGGTGACAGGGGGCAGGGGGGCAGATTGCGACATTTATGTGCCATATGGGCAATTGCTCCCACCCCGGGCTTTCAGATGCTCTTAGACCAGTACACGTGAAAGGGTGATGCTTTTTCCTGGGAGGGCCATTTTTTGCAGTGGAACAAAAGTGATCGCTGCTGGTGATACTTCTTGAGTGTGCTTGCTATAGCTGCCTTCTACTTCACGCGAATACTTTCCCATTCTGCCCTTCTTGCTCTCTCCTCGCCCTTGCTCACCTGTGTGCTTTGACTCAGGATTTCACGCGCGTGGCGTTGTAAGCAGCGCGGAGATTGGAAACCTGTGCTTATCTTGGCGGATACCCACCTGTCTCACTGAAGCGCACGGGCACAAGGACTTATCTCCTGTCATCCTTTTCCTCCACTCACATACCCGCCGCAAGAGAGACGTGCGTCAGCTCGCCACGGTCGTACATAGCTCTCTTTCCCTTGTTGCGGAGTGCTACAGTGCCTCCCTTTAAGTTGGCGCAGGTGTTGTGAAGAAAGGGTGTGTGTGTTNNNNNNNNNNNNNNNNNNNNNNNNNNNNNNNNNNNNNNNNNNNNNNNNNNNNNNTGGGGGGGGGGGGGCGCTCCCGTTTTCCTTTCCTCCTTGGCTGCCGTGCGCTCGTAGGTACCTGAGACCTCGCTTGGCAGGCATTCCATCTTTTTTTAAATCGTCACAGCGGTGTCTGTTGGTGTCATGTCGGACATTACGAAGAATGCCGTACAACTCTTATTTCAGCAAACCATGGCGGAGGTGGTGCGGAAGTTGCGGAGTGCCAACAGAAATGAGCAGGAGTTGATGGAGAAGTTTCTCAACGATACAAAGGTAGAGGCCGCCTCCGCGGTGCAGAGCGTTAAGGTGATGGCCATTCAGAAGGCCGCCTATTTCCACATGTTAGGCTACAATGCGTCCTATGCAGCGTTCAACATTGTGGAGGTGATGGCAGATACCGTCTTCGCTCACAAGCGCATCGGCTACGTGGCGGCGAGTACCACCTTTTCCGAGGACACAGAGGTGATTCCCCTCACGACGGCGCTTCTGAGGCGAGACTTAACCAGTAGTAACCCATATGAGGCCGGACTTGCGCTGTACTGTTTGGCATCTATCTGCACGGTTGACCTGGCGAGGGACTTAATGAAGGAGGTGACAAATCTGCTGAACCACCCCCGGAAGTACGTCCGCAAGAAGGTTGTACTAGCGTTATACAAGATGTTTATCCAGTACCCAGACGCGCTGCGTCCCACATACGTGAGACTGAAGCAAAAGCTAGAGAGTGAGAGTGATTACTATGACAGCGACCCCGCGGTGCAGGGGGCTGTCGTGTGTGTCTTGTGCGAGCTCGCTCGGCGAAACCCCGCTAACTACCTCGGCCTGGCCGTCCCCCTGTACGCCATGCTCAACAACGTCCACAGCAACTGGACGCTGATCAAGCTTGTGAAGGTGTTCGGGTACTTTGCGCCACTTGAGCCGCGACTAATAAAGAAACTAGAGGAGCCGCTCACGTCACTCATTAATAGCACCGGGGCCAAGTCCGTCCTCTGCGAGTGCGCGCTCGCTGTCGCTAACGGCATGCGCAGCGTTCCCGCTTTGTCGATCCTTGCCATTAGCAAGATGCTGTACTTCGTCGAGGATCCGGATCAGAACCTCAAGTTCCTTGGCCTCACCGTCATGGCACTCATGATGAACGAGTATCCTCACGTACTGGAAAGCCGGCGGAAGACGGTACTGGCTTGCCTGGACAATGCCGATCCAACGATCCGCCAGAAGGCCCTTGAGATTCTGAAGGGCCTAACCGCCAAGGAGAACATCGTCGCCACCGTGAACCATATGCTGGACCGCAGCGTTCGCAGCCCTCCGGATGAGGAGTGGTCGAATGCCGTCATTGCCACCATCATGGAGATGGCAGAGGCGGAGGACTACCTCTACGTGGAAGATTTTGAGTGGTACCTGGGGGTGCTGCTGGACTGCTGCGTCGTGCCGTTGAGCTGCTTTGAACACGGAGGGAGACTAGAGAAGGAGCTGGTGACGATTCTCTCACGTGTGAGTGGTGTGCGGCCGTATGGTGTCCAGGCACTTTCTCAGCTACTGTCCAACTCACACGTGCTGGGGTGTGACACATCACGTTCCTCTCAGTGGCACGTGTTGTGCGCCGCTGCATTTGCCTGTGGAGAGTTTCCGCATTGGCTCATTGACAAGAAGGCGACCTGCCAGTTATTGCTAAGTGAGCGCATTGCCTCATTACCACCGGAGGTGCAGGCTGCCTGCGTGTCTGCGGTGGGAAAGATTGCTGCCTTTGTCCTAGAACCGTGCCCACGTCACGTAGAGCTGTGTAACGGGGAGGAGGAGCCGGCGTTACCTGACGACCCACTGACACTGGAGGAGTTGGTACCCCTGCTCGTTGATGGCACGAGCAAGATGACGGATAAGGAGGGTGTCATCCATACGGGACTGGGGATATTCCGGCACAGCACATACGCTGCCGTGCAGGAGGGCGCGAACTTTGTTTACTTTTTAGTGAGAGAACACCCAAGACTTGGGAAGCTCTTGTATGCGAAACCGCTTTCTCCTGCTGCGGCTGGGGCACAGGAAGCTGTGCAGGTGCCCGAGGGCCTGGACCTTGACGAACCATTTTATGCCAACGCTCTCGAGCTCATGTCTTTGACTGAGAGCGATGCGAGCGAAGACGATGAGGAAGGCTTTACCATTGAAGGCCATCTGGAGTTCCTCGCTGCACAGCATGAGGCCAGAGAAAAGGCTCGCCAAGCGGAAGTCTCAGCCTTCTACCTCAAGGATGCCGCCAGTGAGAAGGAGCGGGAGGAGAGCCTTAGCGTACCCGGGAGCCCGTCCTGCGGCTCTCCCGCGTTGAAGGACGCAGTGATCCAGCCACATCGCCTTCGGCACACCACTAGTGGCGGAAGGAAAGCATTCGTAATGAACCGTGACCTCTCCAAGCCGTCCAACTATGAGCCCGTCATCAAGCCGAAGCGCAGTCACTCGCCAGAGGAAGACGAAATTGCCCGCCGCCTGCGCCACATTGACGTGACACGGGCCCTTGCCCCACATGAGAAAATTCCCGAGCTCACCCCGTATGGAGCAGCGCCCCCACCGTCGAAGGGCAATGGAGAGAGCCGGCTGACTGATGAGGCAGAGGCCATTCCTCCAGTGACCCTGCACGACGCCGATTTAGTGCGAGTGGTCGTGCACGTCGACGGCTGTAAGGTCCGAAAGGATGGCACGCACCTGAAATGCACGTTCGAGGTGACCAATATGGCAAGCAGCAGCACTCTGCATGATGTCTGTCTCAGTGTGGCGTACGACGATGTCTACACAAAGGATGTTGTGACGCTGCACAGCACCGCCCCGCTGAGCACGGAGAAGGAGGTGGATGTGCGCGAGGATGGGGCTGTCCTTCTTTCCCAACGCATTAAGGGTTCCACAGTTGCAAGAAGCGAAACCACCCTGCGTTTTGCCGTCTTCCCGGAGAGCTTTGACATACCACTGCCATTTACACTACACTACACGAAAGATAAGAGGACAACTGCCGTTCCACTTCGTCTGGATGTGCAATACGTCTTCTTTACCAAAGCGCCTGCCGAAATGACTTCGGAGCAGTTCCACACGCAAATTCTTCTAGCGGCATTGGCAGACGCGCCCATCTATGCCGCATTTATTCCGTGCAGTAAGGCGAGCATCCTCGTTACCGTACCCCTTTTGCAGCGCCACCTGCGCTTGACCGTTGTGGATGTGCTGAAGGATGCCTTGTCTCTTTATGGCTCGCTTCATGGCCGGAAGTCTGCTCTGGCCTACACACATGTGGCAGTGCTACTGCGCGAGACGACGGTGGGTGGTGTGAAGGGAATGACCATCTCCGTCCGCACGTGCACTCCATGCATCGCGCAGTTGCTCATACAAGCGGCAGTGAAACTCCTCGACACAACTGTGATGCAGCGCGGCGACTGAGACGAGAGCGGAGGTTGGCTTCACATTCATGATGCGTGATGGCGTGGTTTCAAGCGCTGACCCATCTGAGTTTTTGTGGTGAGGATTGCGTGAAGACCGTCTGAATGCGCCCCACCTACTTAACGCGCGCCGCTGTGGGCCGATAAAACGTACTGCACCTGTCCAGGTGATTCCACGATGGGTAGAGGGGAGCCATCGCTGTACAACAGAGAACAAGGAGGTACAATAAAGTAGGACAACTCGGTGCTTTCCCTCCGTCTTGTACTTATTTGAGGTTAGGGACGACCATTGTGGTGGGCACAGGAGGGGCGTGGGGGGGGGGGTCTTATGTGGGGCCCATCACGCACAG
>__Baya_052_ position 37712 to 54491
CACCCTCTTTCTACCAGATCCCTTTTCCATTTCTGCCTATTTGCCATTGCAACCTAAACAGTGAGTCCTTCAAGTTAAACCTCAGTATTTGATTCTTTTGGGATGAGCAAGGTTCCTCAGGACGACAAGGTCGCTACTATTATGGCGGCCAAGATGGCTGAGTTCTCTTATCGGGAAAAACAGTACCAGGACCTCCGTGACGAGGGACGCATCACAACCGCTGCTTGCGTGAGGATTATTGATGCCGCGGCTGCGGATATCTTCGGCACACACAGGAAACAGGCACCGAAAGGTACCAACGCCGATTTGGAACACATCTTGGCCTCCAACGGTCAGTTTAATCTCCACCCGTGGAAGGCTGACTACCACAGGGCACTTGACCTCGCGGACGCCGCTGTCACAACCGGGACGGTCGAGGAACAGCAGGAGACCATGAAAAAGCGCTTCATTTCCGCTGCCCAACGTGGACTCCTCCCCCCAATTGAGGTGATCATCGGCCAGTACCTGTTCTTTGAGGAGGACAGGGACGCTGNNNNNNNNNNATGCCGCGGCTACAAAGATCTTCGGCACACACAGGAAGCAGGCACCGAGAGGTACCAACGCCGATTTGGAACACATCGTGGACTCCAACGGTCAGTTTAATCTCCACCCGTGGAAGGCTGACTACCGCAGGGCACTTGACCTAACGGACGCCGCTGTCACACAGCCGGGACGGTCAAGGAGCAGCAGGAGACCATGAAAAAGCGCTTCATTTCCGCTGCCCAACGTGGACTCCTCCCCCCAATTGAGGTGATCATCGGCCAGTACGCGTTCTTTGCGAAGGACAGGGACGCTGCCATGGCAGCATGGGGTCATCTCGTCGTCAACATCCCCCGGAAGAAGCGTCTGGAGGTCCACAGCTGGCCCATTTTTNNNNNNNNNNAAAAAGCGCTTCATTTCCGCTGCCCAAGGTGGACTCCTCCCCCCCAATGGAGGTGATGATCGGCCAGTACGCGTTCTTTGAGAAGGACAGGGACGCTGCCAGGGCAGCATTGGGCCATCTCCTCGTCAATATCCCCCGGAAGAAGCGTCTGGAGGCCCACAACTGGTCCCTTTTCCGGCAATGGCCTGAATCCGTCCAGGAGTCGACCGGAGCGGAGGTGGCACTGTTGAAGTACCCGCTTTTTCCCCCAGGGGAACTGGACAGCCGAAACGACGAACTCCTCCGCGCGACAGTTGATCTGCAATGGGGTGATGGTGACAAGGATCCTTTCCAGCATCTTTATGATCTGAACGAGGGCGACTGCCACCTGGAAGGGNNNNNNNNNNACAAGGATCCTTTCCAGCATCTTTATGATCTGAACGGGGGCGAATGCCCCCTTCCAGGTGGCAGCTACACATAGGCGGTGTACGATGCCTCCGGTGCGCAGATCGCGTCCATCCACATGGACAACACCGACGCTCGCCTGAATGAACTCCACCAGCTCCAGCAACAAATACACAAATCCATGAAGCGTATGGATGCACTCCTGCGGGCCAAGCCAAAACGCAGGGAGGCACCCCCCCCAGCCGCGCTTTGCACAACCGTGGCAGCGCCAGCCACCCCGGTATGAAAACAGACGTCTGCACCGCGGGGGGANNNNNNNNNNGCCAAAACGCAGGGAGGCACCACCCCCCTCAGTCGCGCTTTGCACAACTGTGGCAGCGCCAGTCATCCAGGTATGAAAACAGACGTCTGTACCGCGGGGGGAGGAACTACACATGGATGACCCCATGCCAAAAAACGGGGAGGGCCTGCCGTCCCATCCTTGAAGACAGGCCGCACAACCCCACCCCTGGATGGTGGCAGCTTTGCATCCGGCAAAACGTCCAGCGAAGAGCCGGANNNNNNNNNNCCAGCTCCAGCAACAAATACACAAATCCATGAAGCGTATGGATGCACTTCTGCGGGCCCAGCCATAACGCAGGGAGGCACCCCCCCCCCAACCGCGCTTTGCACAACTGTGGCAGCGCCAGCCATCCAGGTATGAAAACAGACGTCTGTACCGCGGGGGGAGGAACTACACATGGATGACCCCATGCCAAAAAACGGGGAGGGCCTGCCGTCCCATCCTTGAAGGCAGGCCGCCCAACCCCATTCCTGGAGGGTGGCAGCTTTTCATCCGGCAAAACGTCCTGCGAGGAGCTGGATCCCATCTTCCAGAGATACCTGAAACACGGGAGCACACTTCCATGCGGTACACTTCCACGCCTTGATGCCATGAAGGCAAGGCAAATCATGGAGCGCACACGGACGATGGGATGTATCCGTTTCCCCATCTTCCTGCGCCACCACTGGATAGCTGGAGTCCTTCGCTATGACAGCGAGACGAAGGGGATATCCCTTTCTGCACATGACTCCGCACCGTCCCCGGTCGTGCACGATGATTTACGCAAGGTTTTCCACAAGTTCTTCCCACAGGTGGAGATCATCCATTGCCGCTTCGCAAGGCAGAAGCGAGGCAGCAATGACTGTGGACTCTATATGGCAGCCGTGTTCTTCGCAATGCATTTTGGCCTCGCAATAAAGCGAATCGACCGCATAGTGAAGTAACTCCGGCCACTCTTGTCGACAGCAGTCCGGGAANNNNNNNNNNCCGCACAGTGAAGCAACTCCGGCCACTCTTGTCGACAGCGGTCCGGGAACTTCCGGCCAAGGACAAGTTTCTCCCCCTGATGCGTGAGACCTTGGNNNNNNNNNNCTTCGCAATGCATTTTGGCCTCGCAATAAAGCGAATCGACCGCATAGTAAAGCAACTCCGGACACTCTTGTCGACAGCGGGCCGGGAGCTTCCGGCCAAGGACAAGTTCCTTCCCCTGATGCGTGAGACCTTGCNNNNNNNNNNACTCTTGTCGACAGCGGTCCGGGAGCTTCCGGCCAAGGACAAGTTCCTTCCCCTGATGCGTGAGAACTTGCTCGGGTTGGGGTGCCCCAAAGCCCCCCCGAAGGCTGCAGAAGGGACGGCGGAGCACGGCAAACATGGATTTACCCACAGTGGCAGCGGTCCAAGCCGCGCCACCACCAACACTCGTGACCCACAAGCACGTCACAAGCCACCGCCATCCCCCGGGAGAAGGGTGCTTTCTCGCCAACCAGCGGCCACCAGGCGTGGCGCCACCGCTCGCCGGCGAGCCCCCGTGCCCCGGGAAGGGCGGTGCGATCCGAACGCAACCCACGGCGCCAAGCTGCCGCGGCACCGGNNNNNNNNNNTCCGAACGCAACCCGCGGCGCCAAGCTGCCGCGGCACCGGCCGCAAGGACCACGCGCACCGGACGCCCCCGCAGCGGCGCACAGAAGCCGACGTTTACAAACGAGGGCTTCACCTGTAGACACCCCTTTGNNNNNNNNNNCCCGGGAGAAGGGTGCTTTCTCGCCAACCAGCGGCCGCCAGGCGTGGCGCCACCGCTCGCCGGCGAGCCCCCGTGTCCCGGGGAAGGGCGGTGCGATCCGAACGCAACCCGGCCTACGAGGACGCGAGCTATGACGTGGTGGTCTTCACTGATGCGTCGGCAGCAGGCTGGGGTGCCGTAGTGCATTGGACACGGAGGCCCCACATTTCTACCTACCAGCAGCGCTGGATACACGATATCCATATCACACCGGCGATTCGATCCAACGACGACCANNNNNNNNNNTCCGAACGCAACCCGCGGCGCCAAGCTGCCGCGGCACCGGCCGCAAGGCCCACGCGCACCGGGCGCCCCGCCGCCCCCCCAGCGGCGCACAGAAGCCAACGTTTACAAGCGATGGCTTCACCTATAGACCCCCCTTTGGCCACTGCGGTGCCCACACGGGAACCCACCGCGCCTACCGGGCAAGTCCCCCCTCCCGCTGACCCGCAGATCTCCATAGAGGACTGGGTTGCCACTGTGATGCGGGAAGCAAGCCAAGCGCAGGTGGAGGCAGGGAGGCAGTTTGTNNNNNNNNNNATGCGGGAAGCAAGCCAAGCGGAGGTGGAGGCAGAGAGGCAGTTTGTTTGTTTCTAGCTGGTGGCTACCGCACTTCATTGCGTCGCTACTGGAGCCAAGTGGTCCCTGAAAGCCAACGCGGTCCTCATCCAGGCCCGANNNNNNNNNNGAAGCAAGCCAAGCGCAGGTGGAGGCAGAGAGGCACTTTGGTTGTTTCCATCTGGTGGCTACCGCACTTCACGNNNNNNNNNNTGGGTTGCCACCGTGATGCGGGAAGCAAGCCAAGCGGAGGTGGAGGCAAAGAGGCACCTTGTTGGTTTCCATCTGGTGGCTAATGCACTTCACGGCGTCGCTACTGGAGTCAAGTGGTCCCTGAACGCCACATCGTAAAGTGTATTCGCCTTGAATCCCCTGCGTTGGGCCTGGATGAGGTCCGAGTTGGCTNNNNNNNNNNCGCAGGGGATTCGAGGCGAATACCCTTTACGATGTGGGGGAGGCCCTGACAACTTTTGGTGTGCCCCTTGACTTCATGGAATATGGACCCGGGGGGACGGGGCCGGACCTTGTCCCCCGCTACGAAGGGGGGCGCCTCGCCAATCGAGAAGGAACTGTGTTTGTGCAGGCACCACCCGGAACCACACTTCCGGCCACTCTTCAGGAAAGAACTTTCCGCATCGGTGCCCGATACATCACACAAGCCAACGAGGAAGGAATGCCCTCGTACGGCCACTACTCCCTCACGGCAANNNNNNNNNNGTTCCCCTTGACTTCATGGAATATGGACCCGGTTGGACGGGGCTGGACGTTGTCCCCCGCTACGAAGGAGGGCACCTCGCCAATCGAGAAGGAACTGTGTTTGTGCAGGCATCCCCCGGAACCACACTTCCGGCCACTCTTCAGGAAAGAACTTTCCGCATCGGTGCCCGGTACATCACACGGGCCAGCGAGGAAGGAATGCCCTCGTACGGCCACTACTCCCTCACGGCAGNNNNNNNNNNGACTGCCCCGACTTCACCGCCGAGTACGGCGGAGAGGTTGTTCCCCACGCCCCCACCCTCCCCACGCCTCCATCCCCAGTCGCCGTGCAAGAGAAGGCGGCAACTGTGATACAGGAGGCGGGCCGCGCTGAGGAGGAAACCGAGAGACACTTTGGCTGCTTTTACCTCGTTGCCACGGCGCTCGTGTGCGTGGTGGGCTGGGCCGAGCGCCCCCTCAACGCCAAGGCCATCCTCGAACAAGTGGGACGTAAGGGTTTCTCAAGGAACACCCTGTATGACGTGGGCGAAGCACTGGCAGTCTTTGGCGTCCCCCTCGACTTCATGGAGTGCAGACCGGACGGCGGTGAGCCGACTCCCTTGCCCCGCTATGTTGGCACACACATTGTAAACCGCGAAGGTGCTCNNNNNNNNNNATACCTTCACAGTACACGCAAGCGAGCCAGCGTACACCAGCTGCTCGAGGAGATGGATCGGGCGCTACAGGTAGCACCGGCGTCGTATTTAAACGAGCCGGGANNNNNNNNNNCGTGCAGGCGCCGCCAGGAACAACGTTGCCAGCTACCCTGCACGGAAGCACCTTTCGCATCGGGGCCAAGAGCACCATGCGGAGCGACGAAGGAGGCACTACGCCCACGTACGGCCATTACCTCCTCACAACAAACCACGAGGAGGCCATGCTCGGCGTGTACATGTCAGCTGCCATGCGAACTTAAACATCCGTCAGACCACGTCCAGCCCAGCGTGGAGAGAGGGTCCGGACCGACCGTGCACCAGTGTCTGCGAATATGGCACCTCCGCCCTCTCGCAGTCGCGTGAGACCAGGCGCGCACCAGCTGCTGGAGGATATGGATCGGGCGATCCAGGANNNNNNNNNNATACCTTCACAGTACACGCAAGCGAGCCAGCGTACACCAGCTGCTCGACGGGATGGATCTGGCGCTACAGGTNNNNNNNNNNCACCAGCGAGCCAGCGTACATCAGCTGCTCGATGGGATGGATCGGGCGCTACACGTAGCACCAGCGTCGTATTCAAACGAGCTGGGCAGGCTTCATACAGGAGGCTGGAAGACCTGCCCGAGAACCTGGCTCATATACCCAGGGAAGCCTCCACATGTGTCCGAGCTCGCGTGGCAGGCGCGCACGCCGGCAGTTCGTGGACTACACAGGCTGTGGCTGCACAATATCCGCGNNNNNNNNNNACCACGCGGAGGCGATGCTAGGCGTATATATGCCGGCAACCATGCGAGGCTACACCCGCATTAGGTCCAACCCGCGCCAGTGCGGAGAGAAGGTCAGAATCGACCGTGCGCCAGAGAGCGCATGCATGAGACCACACTGTCAAGGCACACACCAGCGAGCCAGCGTACATCAGCTGCTCGATGGGATGGATCGGGCGATCCAAAAAAGCACCGGCGTCGTATTTTAAACGAGCCGGGCAGGCTTCATGCAGGAGGCTGGAAGACCTGCCCGAGGTCCTGGTTCATATACCCAGGGAAGCCCCCACATGTGTCCGAGCTCGCGGGGCAGGCACGCACGCCGGCAGTCCGCGGCTTACACTGGTTGTGGCTGCACAAACATCCGCGCGATGCCGCACCAGGCTTCTCACTTGGTCCATCCCATCTGCGATGATCGAGATGGTACGCCAGATGGCCATCAAGAGGGGGTGGAAGTACTCCACAGTCTGCAAGAACCTCGCGTCCATCGCCGGTGCGCTGAACCAGCTGCCCCTGTACACCAACCAGCAGGAGGCCATCGACCTGACGCAGTACCCGGAGTGACTGCACGCGACCGAGGCGGCACGCCGTTTCGAGGAGGAACAGGGTGCGAACCCTGCAACCGCGGTCACATTGGAGAATTACCAACGAGCCCGCGCCGAGCTGAAACGCATTTCCCCGAAAGCGGACCTCTTCTTGGCCCTCATGTGGGCCTTTGCGGCGCGGGCGGGGGACATCTCCTCCCTTCAACGCCGCGATGTGACGCTCCACGAGGAGACGATCAGGGAGATGGCCGACGGACACTGCCCCGTTACCCTACGCATGGCANNNNNNNNNNNNNNNNNNNNNNNNNNNNNNNNNNNNNNNNNNNNNNNNNNNNNNNNNNNNNNNNNNNNNNNNNNNNNNNNNNNNNNNNNNNNNNNNNNNNNGGAACTTGTGCGGCTGATGACGCAGTGCGGAGAGAGGGACCGCCTTTTTCCCCAACACGAAGAGCACCGGGAAATGATCCGCGCCGCCCTCCGCCGCGAGAGCCGGGGGAGTGCGCTACAGTCAGTGCGCCGGGGGGCGGTGCAGCACATGGTGGCCACGGGGATGCCCGAGGAACAGATAATGCAGATGACGGGCCACACGCGGAAGGAGACACTGTACCAATACGCGTACGGTGNNNNNNNNNNAACATGGGAGGCCGAAGCCGTGCAGGACAACGCCGCGCAGCTCCACCAAGAGCTGAATTCCTAGGCACTAAGGCCCCCACGGCAAAAGACCTCGGAGTGCGTGAACACGACTTGTATGTTGAGATACAACGCCTCCAGGGTGTCACGAACCCAGTTGAGCTCGCATCCGGTGCGCACACATGGCCGCTACACTTGAAACAGACCACACCGGTGGACCTCCAAGCCGTGCTGGCGATGGAGGTTGTAACACTGGCATCTCGCGAGTTCCTGCATCAGGCCCTGCGTTTCATGGAGGGGTCCTTCTTTGACTCACTCTACACCTCGCGCACCATCAAGGCCACCCAGCTCCCCCTCGCCGACATCGAGCGAGCGGTCGCCATGGGCAAGTTCGAGCTGTGCGGAGAACGGGAGGTGTATGGCCCTCGCCTCCCGGAAGGCGTCCATGGCGTCAACGTGTTTGCCGTGCCGGAGCTGAAAGGGCGGAGACGGCTGATCACGGAGCCTCATCTCAACGCGGCTGTGTCAAAGCAGTCAGTACCTCAGGTGTCGTATCCCACGCGGCTGGCCAGGAGGCAGTCGCTNNNNNNNNNNNNNNNNNNNNNNNNNNNNNNNNNNNNNNNNNNNNNNNNNNNNNNNNNNNNNNNNNNNNNNNNNNNNNNNNNNNNNNNNNNNNNNNNNNNNNNNCGCTGCGGAGGGGCAAGAGCGTGATTTTGTCACCGCTGTGCGCTCCATTGTGGCTCGCATCCGGACCGCCAACCCTCTCACATCCCCCGAACGTGAGTCCCTGGCGGCGGCCTCGGATGCCGAGTTGCTCAAGATGGCGACGGAGAAGAATGTTTTCCTTGGTGAGGAGTACAACTGGAACGGTCGCGAGAGATTGGTCCGCAACTCGGTCAAGACGGTGGCCAAGCTCCGTCTGGCTTTGACGGCCACCCGCTTCAGTTACCGGTCCTTCGCCTCGGTCGTTTCGTTGATCATGTATGCTCTGCGCACCACGCAGATGAATCCGGCCCGCGCTTTTCTTCTTCTGCGCGCCTACCGCGGAGCGTACCGGCAGATATGTCGCGGGAATGATTGGGATGATGAGATGCATTACGTGGACCCCATCGTTTTAGAGGCTCCGCAGACGATCGGAGCGGCGCTGGTGGAGAATCCCTGATGGCGAATCACTGACCTCCGCAACCCGACCTACGAGGACGCGAGCTATGACGTGGTGGCATTCACTGATGCATCAGCAGCAGGCTGGGGTGCCGTGGTGCATTGGACACGGAGGTCCCACATTTCTATCTACCAGCAGCGCTGGATACACGATATCCATATCACACCGGCGGGTCGATCCAACGACGACCGCACGCAGCCGACAGGATACTTTGATGCCCGGCACTCGGCCCATGCAGAGCCACAGGGGGCACGACTCCTCCGTCAACAGCTTGTCAGGGAAGGCCTTCCCGATGGCGCGCGCGTGCTGCGCTTGTCACGGACCACAGTCCGATCGTACACGCCCAGAAGCGGCGCAATGGCTTCGGCGGCATTGGTCGCGGCTATGCGCTCAACCGGTTCTACGAGTACACGTATGATCTGTGGTACACCAGGCAAATCGAGGTGGTCTTCTTCTACATTTTTGGCGAAAGGAACCCAGCGGACGAACTCTCGCGCAACTTTGGGGACGGGAACGGAAACGGGGTCCCTGTTAGCGTCGGCCAGGCAGACCAGCTTGGTCTACAGGCCCTACGAGCATGTGCCTACTCCCCCTTCTGCGAGGGCATCCCCTCCAAAATGTCGGCGTTTTCAGCGCTAGAGGATGACAGACCAGGGCCACCTCAACCAGGAGACGCCGGGGCGGCTGACTATGGGGGAGGGGCTGTCGCATAATGGCCACAGAAACAAAAACCATATGAAATGGGTAAACATGATGTACCGNNNNNNNNNNCTTCATTGCGTCGCTACTGGAGCCAAGTGGTCCCTGAAAGCCAACGCGATCCTCATCCAGGCCCGACGCAGGGGATTCAAGGCGAATACCCTTTACGATGTGGCGGAGGCCCTGGCAACCTTTGGCGTTCCCCTTGACTTCATGGAATATGGACCCGGTTGGACGGGGCCGGACCTTGTCCCCCGCTACGAAGGAGGACGCCTCGCCAATCGAGAGGGAACGNNNNNNNNNNAGCCGACAGGATACTTTGATGCCCGGCACTCGGCCCATGCAGAGCCACGGGGAGCACGACTCCTCCTTCAACAGCTTGTCAGGGAAGGCCTTCCAGATGGAGCGCGCGTCGCGCTTGTCACGGACCACAGTCCGATCGTACACGCCCAGAAACGGCTCAATGGCTTCGGCGGCATCGGTCGCGGCTATGCGCTCAACCGGTTATATGAGTACACGTACGATCTGTGGTACACCAGGCAAATCGAGGTGATTTTCTTCTACATTTTTGGCGAAAGAAACCCAGCGGACGAACTCTCGCGGAACTTTGGGGCAAGGACCGGAAACGGGGTCCAGATTGGCGTCGCACAGGCGGACGAGCTTGGTCTACAGGCCCTACGAGCATGTGCTTACTCGCCCCTATGCGAGAACATTCCCTCCAAAAAGTTGGCGTTTTCAGCGCTAGAGGATGGCAGACCAGGGCCACCTCAACCAGGAGACGCCGGGGCGGCTGACTATANNNNNNNNNNCAGACGGTCTGGTCCCCAGCCCGAGCTGGAATATATTGACCCAGGTGCAGTTTTCCACCATCATCCAATTGGAGTATTTCCTCCACCTTCTTCCTACCAGACCCTTTTCTCTATTCCTGCCTATTTGCCATTGCAACCTAAGCAGTGAGTCCTTCAAGTTAAACCTCAGTATTTGATTCTTTTGGCCCACCCGCCCACACCTGTTATTTTTCTGCAAGCGAGCCGTGAAGTACGATGAAGGCTATATAGTGCGAGTGACGCGCACGAACGTGAATGAAAGAGAAGTATTATTTACCTACTCCACTGAGTTGACCGTATGATGCGCAGCGGGGGCTGTCGCAGTGGCCACAGAAGCCAAAAACCATATGAATGGGTAAACGTGATGTGCCGACGGAGTGGCTCGCATAGCGAGACCCCGAGGAATACGCATTACGTTCCTCCTTTCCCCCTTTTCTCTTTCTACAAGTAAGTCAGCATTTGTCCTCAGGGGGTATTTCAGGCCGGTGTGGATTGAGCTTCTCTCCTTAGTCTTATGGACGTATATCGACAGGCTTCTGACATCATCCGCATTGTGCGAGAAGGCAATGGCACCGCCAAGGCGCTATGCCTACGCAAGGAGGTACAAAAGAAAAAGCAAACCTACGCTGTGGTGTGCGAGACATTGCGACACTATGAGCTGTTGCAGGACGTCCTGGAGGTTTCGGAGTTCTTTCAGTACTACCCGCACGCCAACAAGGAATTTGCGATGTGCATGGCGTATGATGTTGTATTGGGCAAAGGAGTCAATACGAATAGCGATACTACTGCAAGAGCCGTGACACAATCTGCCTCTTATCTACGTGAGGCGTACTGGAAGGTACACAAGCACCACGTAATAACACCCCGTGCCGACGATAAGCTGCACACCGGTGAAGGTGCCCCTGGGGAAGGCGGTGGCGGAGGCGCTTTGCAGCTACCGCGGTACGCCCGGGTGAACACCCTTAAGATAGACAAGGATACGCTGGTGGAAAGGCTCCGACGCTCCGCCGAGGTGCGCAAACGACAGCGGGAGGACGGGGTGGCACCTGCAGCTAAAGACGATACCAGTGGTACAAGGCGGCCGCACAAGACCCAGCACATTCTGCCGAGTTTCACAGAAGATAAAGTGATTCCCTCCCTGCTGGTGTTCCCTCCCGGTACAGATTTGCACGCACACCCCGCTGTTCGAAACGGCCAGTTGGTGCTTCAGGACCGTGCCTCGTGTCTCCCTGCATGTATCATGCTGGATGCTGTACGGGTTGAGAAACCATGGGAAACTCCCGCAGGACAGGGACCCCTGGAGTACATCATTGATGCGTGTGCAGCACCCGGTAATAAAACGACGCAGCTTGCCGCGCTTGGGGCGCCACATGTGAAAATTATGGCCATAGAACGCGACGAGCGGCGTGCGGAGGTGCTGTCCCGCCGAGTAAAATCTCTGGGCGCCGGTGATTACGTTAATGTAATGCACATGGACTTTTTTTTGCTCTCCTCGGAGGACCGAAATGCGGCGGAAGGCATCTTGCTCGACCCAAGCTGTAGTGCCAGTGGGGTTGTCACACGCGTGGATGTGGCCCTAATGAATCATCAACAGCAACGGCAAAAGGCGGCAGTGCCGGTTCCTGATGATGAGGCGGCAGAGACAGAACATCCCGAGACCCTAGGTTCGGTGAACGCAGACACACAGGGCAACGAATTTGCCAGCAACAAGACTCGTGTGGAGAATCTTGCTCGACTACAGCGCAAGCTACTGGCGCACTCACTGCTCTCGTTCGATGCTTGCCGCACAGTCGTCTACTCAACATGCTCAGTTCATGAGGAGGAGAATGAGGCTGTTGTGCGGCAGGTGTTAGAGGACGAGCGCGTAAAGGCGCGTGGGTGGCAGCTAAGTAACATTATGCCCCACGAATGGGCGTCGCGGGGGATAAAGAGGAAAGGCGAATTACTTCCACTGGACTTCACCATTCGGTGCAGTCCCTCGACAGATGCCACGAACGGGTTTTATGTGGCGCGCTTTGATCGTATCCTCTAACGAGGTTGGATGTGAGAGCGAGTGGAGATGAACGGTAGGCGTGACGATAAGAATTTCGACTAACAGTACAACTGTGGCAGCCGGATCAACTGCATCCGTGCACTACATAACTAGGACCGTGTCCATCGCATCGATTAATACTGTACCATACTCGTACGATCCGCGTAGGAGAAGGGCGTTCACCCACACGCGTATATGTTTACGATTCCTATCTATGGGCAAATGCACATGTAATATACATGCTTGGGCGTTTGTCTAGTGTTTACAGATTCGCTAGCACTGGGTAACATGCTTTACGCTTATTGCTTCTTCTCGATCCACACGCCGACATTAGCATAAGTNNNNNNNNNNTGCTTGGGCGTTTGTCTAGTGTTTACAGATTCGCTAGCACTGGGTAACCTGTTTTACGCTTATTGCTTCTTCTCGATCCACACGCCGACATCAACAGAAGCTCTCTTGCAGGCGATATCATTATTTGTACTAACCCCCGGTTGCACATCCGTGTGCATACAGCGGAGGCTTTTTACTGCCGTTACAGTTGTTTCATACACAAAGAAGATCGAATTGCGATCGATCGCCTGGAATTTCAATTTGACTTCCCAGTACCTCAGCGGTGAGAAATGGCTCCTGGACTACTGTCCTCCAAGGGCGTTCTGGCCCTCCTCCGCGAGTCCGATAGCTCTATCATCTACTTCGCTCTAAGCCGTGTCCGAGACCTGATGGACGTCTTCTGGTACGAGATCAGCTCTGATCTGTCCATTATCGAGGAGCTCTACGAATCTGAGTGCCTTCCCCCCAAAACTCGTCAGCTGGCGGCACTCGTGGCGTCGCAGGTGTACTTTCATTTGGGCGCCTACAATGAATCAGTGCACTTTGCCCTCTCTGCCGGCTCCGCGTTTGATAGCTCCGAGCGCTCGCTGTTTACGGATACCATTCTGAGTCGATGCATTGATCAATATGTGGCATACCAGGAGGCGCCCGAGGGTGAGCGGCCAGAGATGGATTCACGCCTAGAAGGTCTCTTTGAGTCCCTCACAAAAATGTGGATCTTACAGAACGAAAGTTACGAAGAGGTAAAGGAACTAGTGGGTTTTACGATTCGCGCCCGCCGACTGGACTTCATGGAGCGAGTACTAAAGCAGTACGTGGGCCGCACCAACTCCGCAGACATTCTCAATTTTACCCTTGGTGTCGCTAACCTGTTGCTACGTGATATCGGCTTTCGTCGCCGTATTTTGAGGCTGCTGGCCGACCTTTATACAGAAGGCCTGCAGACAGTCGATTACTTTGCTTTAGCGCAGTGCTTACTTTTCCTCGGCGACGTACCTGGAACGGCCAAGCTGATCAATACCCTTTTGCAGGCAGGCGAAACGATGGTGGTATATCAACTGTGCTTTGACTTGTTTGAGTACGGCAACCAGGAGTTTCTGTCGTCCCTTGTGAAGGAGGTGGAGCGACTAACAAGCGAGGAGGCGCCGCCGGCAGCGGAGGAGGGGCCAGGAGCGTCCGGCACCCGAGCGGTGACCCCAAACTCCAGCATTGGGGCAAAGGTGCTATCCGTCCTTTGTGGTGAAGTCACGACAGGTCTCCATATCCGCTTTCTTTATGCTCGCTGCGTCGCTGACATCCACATCTTGAATCAGGCCAAGAAGGGGGTGGACACCCGCAAAGCCGTCCTGAACACAGCCATCGTTATTGCTAACGCGTTTATGTACAGCGGCACCACGATTGATGGCTTTCTCCGTGACAATGTGATGTGGCTGGCCTCCTTCAACCACTGGGCCTGCTTCACGGCTATTGCTACGGTTGGCGTCATTCATCGAGGCCACACAGCAGACGCGATGAAGGTTTTGGAGCCGTATCTGCCCAAACGTGGAAGTCTATCAGCGATGCCGTATAAAGAGGCGGGCTCGCTCTATGCGCTTGGCCTCATTTACTCCCCTCTTGGCGTCTCGCGTGGACGCGAGGTAATCTCTTACCTTCATGAGAACCTGAGGGAGTACATGGATGGTATGGTCATGGCGCACGGAGCGTCTCTCGGTCTTGGTCTTTGTGCGATGGGTCTGCAAGACGAGGAGCTGTACGACTCGCTCTTTACATGTGTGACCGTCAGCGACGCCGTGGGCGGGGAGGGCGCGACCGTGGGGATCGGCATGCTCATGATGGGCAGTGGCAGCGAGTCTGCCATCCAGAGTCTGAAGAATTTGGCCAATGAAGATAACCAGAAGGAGAAGATCATTCGGGGGGCGTCGATGGCGATGGCCCTTATCCACCTTGGCCGTGAGAATGAGTCCTTACCGCTGGTGAACGAGCTTCTGGAGAGCCCCGACCCCTGGATCCGGCTCGGCGGGTGCTTTGTGCTTGGCCTTGCCTACGCTGGTACAGAAAACACAACAGCGATGGAGCGACTTCTGAGTGTGGCGGTGAAGGACACCTCCGACGATGTTCGTCGGAACGCGACTATCATGCTGGGATTCCTCACCTTTAAGGATCCATTGCTGTGCTTGAACCTCATTCGCGTGTTGGTGGACAGCTACAATCCGCAAATTCGATATGGCGTGGCTCTAGCTCTGGGTATCAGCGCCGCCGGCACCGGGTGTGCTGAAATCATTGACGTTCTGTTCGAGCTGACCAACGATTTGGTGAATTATGTACGCCAGGGTGCGTATATCTCCCTTTCCTTGGTCATGGTGCAGCTGACGGAGAAGCAGAACCCCAAGGTGAAAGATTTTCGGAAGCTGTTGGAGAAGAAGATCAGCGACCGCCGCGAGGGTATCTGCTCAAAGCTGGGCTGCATCTTTGCGTCCGGTCTGCTGGACGCTGGTGGCCGTAACTGCACCTTTGCCCTCCACCGCCACCGCCACCGTCTGGACAAGGCAGTTGTGGGCATGTTCATGTTTTCGCAATACTGGTACTGGTACCCATATCTTCTAATGGGCTCCTTAGCGATGCAACCCACCTGCTTCATCGGCCTTAATGATGAGCTAGAGATGCCTGTGTATGCATTTAAGTCCAACATGGCGGGGAGTTATTTTGCCATCCCCAAGTCCACCTTGCAGGGAAAGAAGGAAATGAAAGCAGCTGGCCTTCAGGCCGTGGTACTCTCCACGACACGCAAGGAGGAGGAGCTGCGCCAGCGCCGTAAGCGGCCGAGCATTGGGGAGATGGACGTTCGTCGCACGGCCGCGCCTTTATCGGCTGAGGCTAACGCAGATGCAAAGAAGGAGGCGGGCCCTGAAGCGAACTCTGAACTGCTGCACAATCCCGCTCGCGTCACTGCCCACCAATTCGCCTTCATCTCGCATGATGTGGATGATCGGTACACACCTCTTAAAGCCAATTCGGTCGGCGTTTGTCTGCTTAAAGATAACAAGCCAGAACTTGGAGAGCAGAAGCTAGTGGAGAATATTTTCCTCACCGACCGAGCTCCGATGCCGGAGCCATTTTCCTTTCCGTGATGAGCTGGTCAGTTCGGCCCTGTTCGTTTTTGTGCAGGTAGTTGTTCCGGTCTGTAAACTTCTCTATCGAGGGTGGGTGTTAGTGAAGTGTTGTTCGCTCCCTTGTAGGTGGTACACACGAGCAGGCCATTTATTCTGTTTTTGTTTCGTTGGCCATGTGACGGTAAATAGAAAGAGCGTTTATCACTGCGCATCCAGGTATACACCGTGTTGTGTGAGTTATTAATGGGTCGCCTCTCCTTTCTCCTCACAGCGCAGCCATCAGGGAGCGTGTTGTGGAAGCTTGAATGTGAACGTGCGTGCAGGCTGTAGGTGGAATAGGGAGGGGGGAGACGAAGGACTGTAGGGGAGATGTGATGGACAGTGTGAGTATGTCCGTGGATTTGAATCATACACTGAGAAGGGACTGATAGGGTGTTTATCTAGATGAAGGACATGTAGTGGGGTGGAAGAGAGGGGGTGAGGCAGAGTAGTGGCTGGTGAGAGGGTGAGTGAAAGCTCTTTAGTTGGCAGCTGCTGCCAAGCAATACATCTTGGCTGCTCATATGAGCCTCCTGGGTCTCCAAGAGGGGCAACTACCTTTGCCCATCTGGCCACTACTTGTCGTGCAAAGTTACTGTGGAATGCTGTTTCGTTGTTCTTCTTGCCAGTCTCTCTTCAAAAAAAAAAAAATCACCCTGTATGCCATGTGAGCGCCGTCCATATTGTACGTTTCCCTCCTAACTGTTCAGCTCAACGTCGCTGGTGAACAGCGCTGAAGTTGGGGGGGGGGCGGGTAGGGGTGACTGCAGTATTTCTACTTTGCGTCCTATTCTTTGCCGTTTGGTGGTTGATACCTAGGGGAGACCATCCAGCAGTTCATTGTTAAGGACTGGTGAGGAGAGGTGTCAGCTGCGAAGAACAAAAAAGAAACCATCCCAACAAGGCCGCTTGCTGTAGCTCAGGAACTCCTTTTTTGAAACCACTTCATATCGAGGGTTGCAAGAGATAAGGTAGTCTTTCCATTTGGTATGTCTTTTTGTTTTAACTGGGAGCGTCTGGACGACACCGCTGGAGAGGCGTTGCGTTTGCTCATCAACAGTAAACTCACCGAAGTGTTGCTGTCCTACCCAAGCCCGTCTGTTTCTGAATCTACCCCGTGTGAGACAGCCGCCCACACCTCCTCTACAGCGACAACAATGAGTTTTTTGAAGACAGTACACTCTGGGACGGGTTCCTCATCACCGTTGCTGAGTGCGGGTGAGGCATTGTCATCTGTAGAGATGCGGATGGGCTTCCCCAGTGCTACAG
>__Baya_381_ position 1 to 11171
ACCATAGACTGCACTTGTGCATCAACGCTCTTTAAGGTGTCCTTTCCGGCCTGCATCACAAAAAACTTTCAAAAACTTTCGAAGCCCTTGGTTTGACGTGAAATTACTCCCTGTGTATGTGCAATCCATGAATACCGGGCAGAAGGGGATCGNNNNNNNNNNCCCTTGGTTTGACGTGAAAGTACTCCCTATGTATGTGCAATCCATGAAATACCGGGCAGAAGGGGATCATTGGAAAGCATTCAAGAAGTGTGTGCACCAAGTCGCCCGGCTCACACCGCGCTACATACGACACCACTGGTCCCCACATGAAAATAGATCGCTCGTCTCTCGCATAACTTACCAATCACTAAGATCGTACACCCCTCTCACCAACATTCCTTGACCTCGGTCTGTGTGTGTCCGCATCCGATTCGGTAGGATAACCCCGCTGAGTTACCGCCACCACACACATGGGCGCTCCATGTGAAGCACACCACTCCCATGGACCTCGCGAGGGTCAGGGCGATGGCGACCGCCAATGCTCNNNNNNNNNNCGCTGAGTTACCGCCACCACACACATGGGCGCTCCATGTGAAGCACACACCACTCCCACGGACCTCGCGAGGGTCACGGCGATGGCGACCGCCACGCTCNNNNNNNNNNACCAACATTCCTTGACCTCGGTCTGCGTGCGTCCGCATCCGATTCGGTGGGATACCCTNNNNNNNNNNTAAGATCGTACACCCCTCTCACCAACATTCCTTGACCTCGGTCTGCGTACGTCCGCATCCGATTCGGTGGGATAACCCCGCTGAGTTACCGCCACCACACACATGGGCGCTCCATGTGAAGCACACCACTCCCACGGACCTCGCGAGGGTCAGGGTGATGACTACCGCCACACTTNNNNNNNNNNGGACCTCGCGAGGGTCAGGACAATGACTACCGCCACACTTGAAACCCAGGCTTTCCTGCACAAGGCGCTGTACTAGATGGAGACGTCCTTCTTTGACGCCCTCCACACCTCACGCACCATCAAGGCCACTCGCCTCCCACGAGATGACATCCAGAGAGCCTTAGCTATGGGCAAGTTCGAGCCTTGCGACGAAAGGCAGGTGCATGGACCCCGCCTCCCGGAGGGGGTCCAAGGCGTGAACGTGTTTGCAGTTCCAGAGCTCAAGGGTCGTAGAAGGCTGATCACAGAACCGCATCTCAATGCAGCGGTGCCCAAACACGCTCTCCCCCGCGTGGAGTACCCGACACGGCTGGGAAGAAGGCAGTCACTGCGTTACGCCAAGTGTATGTTGCCGATTGATATCGTAGCCTTTTGTGACTCCATCCCGCTGCCACCGGACATCCGAAACTGTTTTGTCTTCCGCACCGGAACCGGAGGAAGCAACTGCAAATCGCCTCTGCACGCTGCCAACCGGCGCTCGTTGGAGTGTCACCGTGGGACAGGCCATTACATGGGTGATCATCGATATCACCACACCTGTGATTATTCGCTCCATGATCGACAACATCAGGATTGCTGCAGGCGAGGGTCAAGAAAGCGAATTCGTCGCTACCATACGCGTNNNNNNNNNNACTGCGTTACGCCAAGTGTATGTTGCCGATTGATATCGAAGCCTTTTGTGACTCCATCCCCCTGCCACCGGACATCCGCAACCGTTTTGTCTTCCGCACCGGAACCGGAGGAAGCAACTGCAAATCGCCTCTGCACGCTGCCAACCGGCGCTCGTTGGAGTGTCGCCGTGGGACTGGCCATTACATGGGTGATCATCGATATCACCACACCTGTGATTATTCACTCCATGATCGACAACATCAGGATTGCCGCACACGAGGGTCAAGAAAGCGAATTCGTCGCTGCCGTACGCGCNNNNNNNNNNCATCATGATTGCTGCACACGAGGGTCAAGAAAGCGAATTCGTCGCTGCAGTGCGTATCATCATCGACCGAATCCGGACTGCCNNNNNNNNNNCATCATGATTGCTGCACACGAGGGTCAAGAAAGCGAATTCGTCGCTGCCGTACGTGTCATCCTCGACCGGATCCGGATTGTCAACCTACTCACCTCCCCGGAACGTGAACCTATGGCGACAGCATCCGATACAGAGCTCCTCCAAATGGCATTAGAGGAAAACGTCTTCCTTGGAGAAACGTACAGCTGGAACGGGAGCGAACGTCTGGTCCGAAACTCAGTGAACACCATTGCCAAGCTCCGTTTGGCCTTGCAGNNNNNNNNNNGTCCTTTGCCGCGACCGTTTCATTGATCATGTATGCCCTTCACACCACACAGATGAACCCTGCCCAAACTTTCCCGCTGCTGCGTGCCTACCGCGGCGCCTACAGACAGGTCTGTCGAGGAAGCGATTGGGATGATGAGATGACCTACCTGGACGATAAGGTATGGCAGGCCCTACAAACTATTGGAGCCGCCTTGACCGAAAACCCTTGGTGGCAGATAGCTGAGGCCCGCAACCCAACATACGAGGACGCGAGCTATGACGTCATAGCCTTCACTGACGCATCGGCGGCAGGCTGGGGTGCCATCGCGCACTGGACAAAGAGGTGCCACACCTTAACCTACCAGCAACGCTGGGTACATGATTTTCATATCACACCAGCAGGAGGCACCACGGCTGGGGGACCACCCCCGGCGGATTATTTCAACGCCCGACACTCTGCCCATGCCGAGCCAAAGGGGGCACGGCTCCTCCTCCAGCAGTTGGAGAGAGAAGGCCTCCCTGACGGCGCACGAGTCGCCTTGGTCACCGACCGCAGTCCCATTGTACACGCCCAGAAGAGGCTGAACGGGTTTGGCGGCATTGGCCGCGGTTACGCACTCAACCGATTGTACGAGTACACGTACAACCTTTGGTTTACTCGAAAGATTGAGGTGGTATTCTTCTATATTGACGGCGCCAGCAACCCGGCGGACGAACTGTCGCGGAACTTTGGGGGAAGGACCGACGATGCAGTCCAGGTGGATACCCGGCTTGACAACGAGCTCAGCCTACGAGCGCTACGTTCTTGCGCCTACTCACCTCTCTGCGAGAACATCCCCTCTCCCAAGGTCCAGAGGTTACTAACGAGAAACGCCNNNNNNNNNNTCCTCCAAATGGCATTAGAGGAGAACGTCTTCCTTGGAGAAACGTACAGCTGGAGCGGTAGCGAACGTCTGGTCCGCAACTCAGTAAAGACCATTGCCAAGCTCCGTCTGGCCTTGCAGGCAACGCTTTTCAGCTACCGGTCCTTTGCCTCGACCGTTTCACTGATCATGTATGCCCTTCACACCACGCAGATGAACCCTGCTCGCACTTTTCCACTATTACGCGCCTACCGCGGCGCCTACAGCCAGGTCTGCCGAGGAAGCGATTGGGATGACGAGATGGCCTACCTAGATGATAAGGTATGGCAGGCCCTACAATCCATTGGCGCCGCCCTGATTGTTGTGCCCTGGTGGCTGATAGCGGATGTACGCAACCCAACGAACGAGGACGCGAGTTACGACGTCATAGCGTTTACTGACGCATCGGCGGCGGGCTGGGNNNNNNNNNNAACCCCGCCCGCGCTTTCCTACTATTACGCGCCTACCGCTGAGCCTACAGCCAGGTCTGCTGAGGAAGCGATTGGGATGACGAGATGGCCTACCTAGATGATAAGGTATGGCATGCCCTACAATCCATTGGCGCCGCCCTGATTGTTGTGCCCTGGTGACTGATAGCGGCTGTACGCAACACAACGAACAAGGACGCAAGTTACGACGTCATAGCCTTTACTGACGCATCGGCGGCGGGCTGGGGTGCCATCGCGCACTGGATGACGCGGGGCCACTTCTTAACCTACCAGCAACGCTGGGTACATGATCTCCATATCACACCAGAAGTTGGCACCGCGGCTGGGGGACCACCCCCGGCGGACTACTTCAACGCCCGACACTCTGCCCATGCCGAGCCACGAGGGGGGCACANNNNNNNNNNGCGAGTTACGACGTCATAGCCTTTACTGACGCATCGGCGGCGGGCTGGAGTGCCATCGCGCACTGGACGACGCGGGGCCACTTCTTCACCTATCAGCACTGCTGGGTACATGATCTCCATATCACACCAGAAGTTGGCACCGCGGGTGTGGGACCACCCCCGGCGGACTACTTCAACGCCCGACACTCGGCCCATGCCGAGCCAAAGGGGGCACGGCTCCTCCTCCAGCAGTTGGAGAGAGAAGGCCTCCCTGACGGCGCACGTGACGCCTTGATGGCGGACCACAGCCCCATTGTACACGGNNNNNNNNNNAACCTTTGGTTTACTCGAAAGATCGCGGTGGTATTCTTCTACCTTGACAGCGCCAGTAACCCGGCGGACGAACTGTCGCGGAACTTTGGGGGAAGGACCGACGATGCAGTCCAGGTGGATACCCGGCTTGAGCACGAGCTCATCCTACGAGCGCTACGTTCTTGCGCCTACTCACCTCTTTGCAAGAACATCCCCCCCAAGGTCCACATGTTACTCTCTTGAAACACCGAGACAGCTAACTATANNNNNNNNNNGGGAAGGACCGACGATGCAGTCCAGGTGGATACCCGGCTTGAGCACGAACTCAGCCTACGAGCGCTACGTTCTTGCGCCTATTCACCTCTTTGCGAGCACACACCCCCAAGGTCCACATGTTACTTCCTTGAAACACCGCNNNNNNNNNNGAACAAAGCCTGTTATACAATGTGCCAACGTGATGAATATGCGGAGGGGCTCGCGTAGCGAGACTGTTGATGATATGCATTACATTCTTTCTTCCCTCCTTGTCTCTACCAAGTAAACATTGATTTTGGCGATGGGCCGAAACTCGTGGAGACATGCCTGTGGAGCTGCGAAGGCCTGTTCTCCGAGAGTGAAAGACTGATGGAGANNNNNNNNNNNNNNNNNNNNNNNNNNNNNNNNNNNNNNNNNNNNNNNNNNNNNNNNNNNNNNNNNNNNNNNNNNNNNNNNNNNNNNNNNNNNNNNNNNNNNNNNNNNNNNNNNNNNNNNNNNNNNNNNNNNNNNNNNNNNNNNNNNNNNNNNNNNNNNNNNNNNNNNNNNNNNNNNNNNNNNNNNNNNNNNNNNNNNNNNNNNNNNNNNNNNGGGCATGGATCTTCCCTGTGCGTGTGATGAACGGTCTGCGGAGAAGATTGGCTTATAGTTAGTCAGACCCCTCTTAATGATTTTGACATGCAAGTGGGACACGGGGATGTGTGGTTCTCTTGTGTGTAGGTATGTGGATGTGCTATTTATTAGTTACGGATAGCGTGGGACGAGCACCCACCGCCTTGTTATTCGCTGCCTGTACTGCTGTGGAGGATCGTGCTGGAGGACGGTGTGGTATCTGTTGAAGGTGGGACCAGCGAAGGATTTGTGTTATGCAGCGTGTTAGTGCGTGCCGGCTC
>__Baya_016_ position 184582 to 201211
GGCTATGTCCAAGATCGTTGTAAAGCCATCGGGGTCATCGCGTTTGTAGTAGATGCGAAAGAATGTATCGAACACCAATGTGGCATCCGTCGAGTCCAGCACCGCACTGCGGCACTTTTCGACCAACTCCGAGAGGGGAGTGTCCTTCTTCAGCTTGTCATAGCCCTCTGCTAGGGCGGCCATGTCTTGTGCTGTCAGCTTCTCGAACGGGACTGCTGCTAGGAGCAAATCTGCCTCGTGCTCCTGCCCAGCAAAGAGATACGCGGCAATGCACAAGGGCCTCAGGGTAGGATCCTCCTGCATCTCAGCTGCTAGCTGCCGCATCATCTCAGAGCTGTCCTGAGTCTTGTAGGAGTCAAAAAGAAAGCGCAAAGAAACGACGGAAATGGTGCAGCCATACTTGCGGAACCGGAGAAAGGCGCGAAAAAGTAAGTGGGCCATGTCATGCTGAGAGAGGTTGACGCATTCCTCCAGAATGCCCTCCATGATCTGCGAGGCATAGACGGGGTCAATAAGCTGCTTGCGAAGGAACTCCTGCAGCACTATCATCAGATGAGTAACGGTGTTTCGAAAGTGCAGGTCTCGCTTGCGCGACCGCCACACTTGTTGACGCACGTGCTTGAGAACGTGATGCGGCTTCGTTTTGACAACTCGCACCAAATCGTCCTCGTCCTTCTGCGAAAAGGGCTGAAACGGAGCAGCACGGCGGAGCCGCAGGCCGGTTGCGCTGACACCGCCGGTCCAACGCAGAATGCAAGCCAGTCGGAGCATGTTTGAATGAACCTGAAGAATTACTACGTGCCCCCCCCCACACACAGTGAAACACATATACACGTGCAAAGGGAGAGACATATNNNNNNNNNNAGTCGGAGCATGTTTGAATGAACCTGAAGAATTACTACGTGCCCCCCCACACACACAGTGAAACACACATATACACGTGCAAAGGGAGAGACATACATGGACACAACCGACAGAAAAGGAGTGTGGAGAGTGGCGGTGGCGGATCGCGATTGACATGAGAAGGCATGTGTTGGCCAGGCCTCCGATCGCCGCGGTGGAGGGCGTACAACACAGAAAAGAAGTGCACCACCCAGCTCGTGACCCATCTGCTGAGATCAACCAAACAAGAAAAAGCTCATCCAAGAACCGGCCGTATAGCATGACGAGGAATTCCTCTAGCCGTCTGCCCTTACGTTAGACATGACTGAGTCGTGAATGTAAAACAAGGATGGGGGCATGCAGAAAGCTGCCCGCACCCGCCACGGCCCTTTCGTGAGTCTGCCCTTCCCGCGTTCCGCTTCTGTATCAGGCTAAAAAGGAGCTAGTGTTTAATGAGAGATGCTTCAGGTGGAAGCGTCTGTACGCCTGTTCCGACAGGCGACTGCAACAACATCTCCAAAGGCTTTTTGGGGTACGCGATCAACTCCGTCATGCCGTCAGGGACCGGAGTCGACCTGCACCGCCCTAAGAGTTCTTCATCGTGGAAATAGAAGTTCTCGTCCGAAATTGGAAAATGCGCCAAGAGTACCGCCACGGCTTCCGGTAAGTCGTCTCGCAGGGTGAAGAGAAAGCAGTTGGCGCCGGCATCAAAGGTGTAGGCCACGACATGGCGGCCCTTTCTCGCGTTGTAGGCCCGGAGGAGACGAATCATGGCGTAGCTGTCCTCGGTGGCGTACTGAATCGTCGGCGTCGTGGTGCGACAGATCTCCTGCAGATCATCGGAGTCCTTCATCGTGATGTCCGCAAAAGCCTCAAAATTGCGTTCCTGAATGGCTTTCTTGACCGCCGCCATGCGCTGCGGTACCACCTGCTGGATGCGCTGCTGCATCATTGGAGAAGTCTTAAGGGACTGCTGCATGCCAGCCGTACTGGACACATCCTTTACAGCACCCTTGAGAACGGCACACATTACCTGCATCTCAGGCCAGTGCTCCTCATCGGCGAATTGCGTAGCCATACAGTCTGAGCCATCCTCCCTGTCGCCTTTATTCCAGATAACAAATCCTCCGTACGCGCTGCGGCAAGCACTGCCTGACCCTAAGCGCGCTAGAAGGGACACATTGATCGTGGATTGATACACCTGCACAAGAGCAGCCGCCAAAGCACAATAGCCGCTCGCCGAGGACGCCATACCTGCCGCAGTGGGGAAGTTATTCTCAGATACAATGTACGCCCTTAACGCTCGCCGCTCGCTCGGACACGATGCGCGAACGTGCTCTAGAACCGACTGAATACGAGGTGATGCATGAATATCACTCTGTACCCCATTCAGCCACAGCTCGTCCTCGAGCAAATCGCTCCGGAGTTCCACCGAGGTTTTGGAACGGAAGGGCCTGGTAGAGAGGGTGATACTGAAGGAATCGTTTGTAGGAAGTATCAGCTGCTCTCCGCCCTCACGCTTCCCCCAGTATTTGATGAAGGCAATGTTGATCGGCGCCTCGACCGTGACGGAGATGGGCTTTGACATGAGGAAAACAATAAAGTGACGTACAAATAGCTACACATGTATTCCATGAGGCGCAAAGTTGAAATGANNNNNNNNNNGGAAAACAATAAAGTGACGTACAAATAGCTACACATGTATTCCATGAGTTGCAAAGTTGAGATGGNNNNNNNNNNTCCTCCAGTGCGGCCCTCCAAGCCGATGCACACACTGAATAGCAAGGCAGCGTGTGCTGGTGCTACACCAGGCACAATCACAAACAAGGGATACGCACACATGCCACAGCTCCCATCACCCCGTGGTCAGCTGCGCCTGATAATAAAAAATGAGGGGTACGCCTGCCTATGAGGANNNNNNNNNNACACCTCCGCCGCTCCCTCGTGACGACCTACAATACCGGCGGGGTGGCGGGCTGGATCGAAAACAAAGAATTACCCCATACTACCACTACACGGTTATCACACAAGCGGCGCCCGCGCCACGTTCATCGCACATACAGCAGTTACAGACAGAGAGGGAAAGAGAGAGAGAAGCCTTCCTGCACACACACGTGGGGCTGGTCCCCGCCGGTACAGCGGCTCCGTTTCCCCAAAGATTGTTCCCCGCATAGGCCTCGTGACGGGCCAATCAAAGTAATACACAAACAAGAGGAAGAAGGGGGGGGGGCGGTCTTTACTGTTAGAGATAGAAGCAATCTAAAGGCACGGGCTGCCACGGGGAGGCTGCCGTCGCTGCTGGTCGTTGCCCCACTGAGGGTCCCCATCGGTTTGCCACCCTCCGGCAGTGGGCCTTCGCAGCTTCACAGGCATGTCTGCCCGCAATCGACCCATCGCCCACCCGGCAACACAGAACACAAAATATTATAACAGAACCAGTAAGACATTTAGGTGGGCACAGTCACGCCCTGAAGCAGATGAACGCACGCACACGTAGGGGTGAACTGAAAGGCGGACACCGTTGTGCACCGCACCTCTCACACCGTCCCCCGTCCCACAGTGAGGGCCACGCGGGCGGAGCAGCGGGCCGGACCTGGCCCTCACTGCCCCCCCTCCCCCGGTGTAGCGCACGGTTCCCCAATCAACCCCCACTGCGATGCGCTGGCTGCCGCCCGCCAAATGCGCCACCCGATGATGCCGAGACGGCCCAGCACGTGCTGCTGGTAGAGCAATTTGTCTCCACAAGCACACGCGCCGCGAAGGGTGCGCATAACGCAATTACCTCGGTGGCAAAACACAGCTCACCGAAGTACGGGTGCAGCACCACAGCCCACAGCTGCCCCTCTTACGTCCTTCCTCATCGATTGGTTAATTCACACAGTCGCTACAAACAGTAACACATATCCTCACTATCGCTTGCTTTTTTGATCCCCACTAACCCAGCACACTCACCTCACTCCCACCCCCAGCCGGCACAGATCCGGATGCTACCGCCCCCCTGTGTGGAGAGGAGACTCACCGACTACAGGGTCCGCCGACAGCGCAGCTGCACCGGTGGCAGGTGGAAACCCCATCGGCGATGGCGCACGCTGCTCCAAGGAGTCCATGACCCGCCACTCGGTGGGGACGGACACGCTCGACCCTCGGCCTTGGGGGTGCCCGTGCCGCATGCGAATCCCCTGAGCAATAGTCCCAGCAGGCCTCAGCCTGGGGCTGTACCGTAGCCCGTCCCTTCCCCGCACAGCCGACCGCGGTGCACGGCTGGCCAGAAGTAGCTCACGACAACCCCTCCGTGCTGTCAGACGCCATTGACTCTGTGCAACCCGGAGTAAACGCGATACATCTCCTCAGAGTCGAGTGACGGCTTATCAGAGTCGTTGTCACTGTGAGAGTCGAACACAGGAGAAGTACACACGCGTTATATGGGACCGATATCCTGAGTTGGCCCCGCTTGCGATGGCCCTCCTTCGGGGTGGGGTGTGGTACCCGGCGCTGATTTCGCACTTGTCGGGAGCATGTGACCCTTCTCTGCATGGCCTTCATGACCAGCGCCTGGGGATGTATAGCCACGCAGACGATAAAGAGGGTTGGTCCTCGTCTCAGCAGGGGTGCTGGTGTCCTTTTCTCCTTGCGAACTGCGCATGCATAGGCGGAGCGTGATGAAAGACAGCACGACGACGACCAACAAAAGGATGCATACAGCCACGATGAGCACGATGACCCACCACGGGAACGAGGTGCTGGTCGTGGCGGGGCCANNNNNNNNNNGACCAGCGCCTGGGGATGTATAGCCACGCAGACGATAAAGAGGGTTGGCACTCGCCTCAGAAGGGATACTGGGACCTTCCGTCGTGTAGAAGCTGTCAGCAGCCATTTCTCCCTCCGAATTGCGCTTGCATAGGCAGTACCAGAGTAGGGACAGTACGACGACCAACAAAAGGATGCAAACAGCCACGATGAGCACGATGACCCACCACGGGAACGAGGTGCCGGACGTGGTGGGGGCGTTGGTGGTGGTGCGCTCACGCATGCACAGGACGTCAGTTATGGAGGCAGCATCGTCATTTATCCATGCTCCCGCAGTATAGCCAAGGTAGACATACACCGAAGATTCCCTACCAGTTGGATAATTAAGAGCCCAGTGACTGTACAGACCGTTGATCTCATTGCCCTTTTCNNNNNNNNNNTTGGTACTCGAGCACTCCGCACCTCCACGCACGCCTGCGATCAGCACATGTGCTTTAGCCACATCCCCGCTCGCCCTTCCGGAGTAGTTGGTCCTTATCAAATCAAACGCAGCGGNNNNNNNNNNGGATGCGGGTATCTCTTCAAAGCACCACAAGCACGCATTGTCATTGGTGCTCGAGCACTCCGCACCTCCACGCACGCCTGCGATCAGTACATGTGCCTCNNNNNNNNNNTCGCGCCTTCACGACTGCACTTTGCCAGATGGTCGGCGTAGCTCCCTCTTGACGGCACCAGGAAGTAGTCAGGCGCCGGGTCGAGGGCGGCGGCGGACGCGGCAGTGACGACGATGCAGGCGGCGATGACCAGGAAGTAGCGGGGGAGGGAGATGCCGGGTGCGGACCGCTGGCGTGCACCACACAGCGATGGCCAGGCGGGGCTGGATAGGACACGAGGGAGCATCTCTCTGGGTGAAGGTAGTACTAAATAGCAGACTGTTGGGAGGGACAGACGGTGGGAAATAGCCTCGTGCAGGGCGTGTCCCGTCAGAGAAAGCAAAGCAAACGCGGGCAAAAGAAGAAAGCGCAAGCGCAGCGAGGTGGAGAGCACACGCCAGGTCAATCCCTCATGGCAGATGCATGGCGGCAGACGAAGACAGACTTGCCGACAGAGGGTGGTGAAAGCAAGTAGGGCTACAAACAAGCAGTAGACAACGACGCACACCACAGAGGACCTCGTCCCATCCGCCCTCGGCACGCGGCGCACGCTGAGAGGCACCACCCACGCGTGCCACCAGGCCATGTGCACAAGAGGGCGAGGCGACCTCCCTGTCGCTGAGCGCTGATGGGCTGGCCAAGGCGCGAAAATGTTTGGAAGTGAGTGACGCGGGGGGCCCGATAACGAGACGACTAGCGCCAGACAGGGGTTCATAACATGCGGAAACAGCCTTCCCCACACGGGATGCGGCCGACCGCAGTGGGCCTCGTGCCGATGCAGGGGAGCAAACACAGCGACTGCGAAGCAGCAAGGACCTTCGTGGCTGCATCCCTACCCACGCTCCAGCGTAGCCTCTCATCAAGGCAGCGCCGGGGGACCGCCCACGTGTGCTGCGCTGACCTTGACGTGTGGGGAGGGGAGGGGGCCGCAGCGACGCACACATACACCCCCAGCGAACTTCAAGGCCTGGGTGCCGCCCTCCTTGTCGGCACGGCCGTTTCCGGCTCGCCGCCCGCGGACTCGGGAACAGCCGGCANNNNNNNNNNCATACGCTGGTGGAGATGCTCCATCACTACGCGTGTGGTGGCCCCCGACTAACGCGGGAGGCAGAAGCAGTACGGGCCGACCCCTAGCTGCTCCACCACGAGCTGAATTTGTAGGTGCAAAGGCTCCCNNNNNNNNNNGCTGGGAAGCGGAGGCCTTCACCGCCAACTGCCGGTCCTGTGCACCTCTCGGGAGTGATGCAGGCAGGGGACATACATATTGCCAGGGGCTAGGCACTCTGGCAGCCGCGAGTGGCGGAGGGGGAACCACAAACGGCCCGGCCTCCTTCTGCATGANNNNNNNNNNCCTTCTTCGACCCCCTCCACACCTCACGCACCACAAAGGCCACGCAGCTTCCCCTCGAGGACATTCACAGAGTGGTCGCCACGGGCATGCTTGGACCCCGTGATGGACGGCAAGTGCATGGGCCTCGCTTTCCTGAAGGTATCCATGGTGTGAACGTTTTTGCCGTACCCGAACTAAAAGGACGGAGNNNNNNNNNNCCTTCTTCGACCCCCTCCACACCTCACGCACCACAAAGGCCACGCAGCGTCCCCTCGAGGACATTCACAGAGTGGTCGCCATGGGCAAGTTTGGACCCCGTGATGGACGCCAAGTGCATGGGCCTCGCTTTCCTGAAGGTATCCATGGTGTGAATGTTTTTGCCGTACCCGAACTAAAAGGACGGATGCGTTTGACTACGGAGACCCTCCTCAACGCGGTCATACCCAAGCACGAGCTACCCCGCGTCGCATATCAGACGCGACTGGCCAGGAGACAGTCAGTGCGGTATGCCAAGTGCATGCTTCAAATTGATTTCGAGGCCTTCTGTGATTCTATCCCGCTGCCACCGGAAAAAACGCAACCGTTTCGTCTTTTGTGCGAGAGGAATTAGCAGGGCCCATTCTTACCACCGACTGTGGACGTCCCCAACCGGGGCTCCATCGAGCGTCACCGCAGAACAGGCGATCACGCGGATAATCGTCGATATCGACACGCCCGTGGTGATTCACGCCTTGATTGATAGCGTTACGATTGCCGCTACAGAGGACCAAGAACGGGAGCTCATTACTGCGGTCCACTCCATCCTCGACTGCATTCGTGCAGCAAACCTCCTCACACCTCCCGAGCGAGAATACCTTGCTGCGTCTTCTGACGCAGAACTCTTGGAGATGGCGACAGCAAACAGCGTTTTTCTCGGGGAGGAGTACTGCTGGCATGGACGCGAGTGTCTCATCCGCAACTCAGCCAAAACGGTGGCTAAACTCCGCTTGTTCCTGATGGCCACCCGTTTCACCTACAGGAGTTTTGCCTCCGTGATATCGCTGGTTNNNNNNNNNNTGGAGATGACGACAGCAAACAGCGTTTTTCTCGGGGAGGAGTACTGCTGGAATGGACGCGAGCGTCTCATCCGCAGTTCAGCCAAAACGGTGGCTAAACTCCGCTTGTCCCTGATGGCCACCCGTTTCACCTACAGGAGCTTTGCCTCCGTGATATCGCTGATCGTGTACGCGTTGCACACGACCCGGCTTTACCCGGCTCGCGCCTTCCTCCTTCTAGGAGCATACCGAGATGCGTATAGGCAAGTGTATCGCGGACAGGATTGGGATGCCGAAATGCCTTATGTGGATGCCAAGTTGCGTGACTCCCTTCAGACGATAGTTGCGGCGCTGTGGAGAACCCATGGTGGCAAATTGATGACGTTAGACACCCTATCCATGAGGGCACCAGTTACGACGTTGTGGCCTTTACCGATGCGTCGTCAGCAGGCTCGGGCTCCGTAGCGCACTGGTCAGGGGATTCTCACATTAGGACTTACCAGTAGCGCTGGATACACGACATCCATATCGCACGAACAGGGCGGCCTGTGGCGAATCAACCACGGCCGGAAGGCTACTTCGGCGCTCGCCGTTNNNNNNNNNNGCCTGTGGCGAATCAACCGCGGCCGGAAGGCTGCTTCGGCGCTCGCCGTTCGGTCCACGCGGAACCCCGAGGCGCACGGTTACTCCCCCAACAACTGCGAAAGGAAGGTCTCCACGACGGTGCGAGGGTTGCGCTAGTCACGGACCGCAACCCGATTGCGCAACNNNNNNNNNNCAACCCGATTGTGCAAGCCCAGAAACGTCTCAACGGGTTTGGTGGCATTGAATGCGGATATGCGTTCAACCGGCTGTATGAGTTTACGGACGGCCTTTGGCACCCCAGACGGATAGAGGTGGTCTTCTTCTATGTCGTCAGGGCGAGGAATCCGGCGGATGAGTACTCGCGTTACTTTGGGGAAGGCGCGGGCATGGATGTGCACGTGAGGGTCGCCTGGGCGGGCCAGCTCGGCCTCCACGCGCTAGGTACGTATGCTTTCTCTCCCTTATCCGAAGGTATCCCCTTCAAGACACCACTGCTCTCCTAACAGGACGGTGGGCCGTGGGGGGGCTANNNNNNNNNNATCCGAAGGTATCCCCTTCAAGACACCACTGCTCTCCTAACAGGACGGCGGGCCATGGGGGGCTGTCGCAGTCTGGCCATATGAAGTAAACATGCAATGCTTTAACGAGATGACCGAGGGCAACGTCTCGTGCAGCGGGAATTGACCAGGACCACATGTCGTTTTTCTTTTCCCCTATCTCTCTACACAGCAAGGAAACAGTACAATACATCAACTTCCCATAACCTTCAGGAGTGCTGGTGGGGGTGGCTTTTTGCGTAACGCTGTTTGTTGTGATTCGCTGCCCCCTTTGGGTCCTTCTTGATGGCTCGGCCATTTCCAACGCGGCGGTGCGTGGGCCCAGCCGCCCCCCCCGCGGGTTGCGCCGCGGCTGAGGGGCGGGGGCGGGGCTCGCCAGCGCGTTGTGCCGCATGGCGGGGTTTGTTCCCAGAAGGATGCTCGCAGAAAGGGCGAGGCCGGGCCGCAGCGGCGGGACCCGCACACAGAAAATGGCCAGTCAAAAGACCGTGCTTTTTTTTTTTGACACCAAGTCTTTCAAACTACACCCACGCTGTCAAGATGAAGTGACCCGCACCCCGCTACTCCCTTAACTTCCTCTACGGTGGCTGTGCCAGCAGCTGTTAAGTGAGCTCCTTCCGCCTCTTCCTTGTTTCTTAAGATAATGCGCCCCAACCCTAGTCCGTTCACCTTGGATGAGGTGTGTTTTCTCCGCTCAGGGTCAGCGCAGCATTTACACCGGAAGAAATGTGGCGGGGGGGATTGNNNNNNNNNNATGATATTCGTTCACAACTCCAAGGAAACGCCAGGACGGCGGACTATGTGGGACTGTCACAGTCTGGCCATATGAACTAAACATGCGATGCTTTAACGAGATGACCGAGGGCAACGTCTCGTGCAGCGAGGCTCTCTAAGGACCACATGTCGTTTTTTCCTTTCCTCTGTCTCTCCTCTTAGTAAGGAAGCAGTGGTTATCTCGTACCGATACGTGAGCAGAAAATGTGGGTGAGCGACATGTGTTATGCTGCTGTTAACTCTGCGTCTGTGTGAATATTGACTCATTGCTGAGGGGGGTGTTGTAGGCAGAGCGATGGAGGCAAAAACAGAAGCAACGACGTTTTGGTGTATTCCGGCGCTTCTGACGGCGCTGAAGAGAGACATAAGCCACTCACTTCTGAGCATGTGTCTTAGCTGTTTGATTTGTACTTTATCGCCTATCGTCTGCAAGGGCTCTCGCGTTGAGCACTCGGAATTGATTCCTTACTGTTTGAATGCTTCGGGGTTTCACCGTACTCTTGCTTCTCTGGTACTACCCTTTTGCTTCTATCCACTTCGTGAGTCTTTTACAGCTTTTCCCCCCTAGGGGCTCGTCTGCTCTCCTTAAGTTTTTCCTTTTTATCTTGCGTGTGTGTGGTTGTGCGTCGATCCCATTAGTGCCTTGCCGAGGACCTAGAAAAGCCACAGAACCTGCTGTAGGCTCACCACACTTTCCTGAAGGGACCCGATTTCGGTTGATTCATTTCACCATTCTTGAGCGACGCATACGTCAACTCACCCATAAAGCGAGAGTTGAGGTAGCAGGGTGTAGTACGTGCAGGTTACACGCACGCGGAAGTACAAAGAAAACCTACTTACTCCGAGTATAACAGTATTAACCCCATCGTTGTGCCTCTCTGTAAGACGGAGGTACCCGTACCGCTATAGGGGTTTCCCTTGGGCTCCCTTAGCCTCGTCCTGTGAACTGCATTTTTAGAGACGGCCGTTCCCCAGGCGACGGCGTGCACTAGTGCCATGCCGTTTACTGTTAGTTCCCTCAGGAGGTACGGTGGGTCATGGATGCCGTCGCCCGTCCAGCTTTTCTTTACGGCTGCCTATTTCAGTCTTGTGGGGTGTGCGTTGCATGGACAACCTTCCCATTTGGGGGCCTTGGAATCTAGCGCGGGCACCGATTCCCCTGGTCCGCACTGGAGGGCGCCTGCAGACGTACCGTTATATCAGCAAAAAGTGGCAGTGGTTGCTTTGGGCGCCGCGAATGTGTCGGGTGATACACCCTTCTCTGAGGTCACGGAGAAACCCCCTGCATCGGACGGCACTTGGAAGATCGGTGCCATCACGGGTGGGGTGGGGTTCTTTGTGGTGGCTATTTGTGTTGTCGCCGTGCTCACGTTGGTCTATCGGCGGAAGAGGGCGGCCGAGAACCAGCGTTACCTTCACGCTGCGGATGTTGTAGACGCCAGCCCACGATCGGCGCGGCGGCACATGAGTGCGTTTTCCAACCAAGGATCAGTCGCCCGTAGCGGACGCGAGCCACCAAGACAGAAACAGCACACGACGGTGGCACCACCACCGCAGCAGAGCCGAATTTCTTCGCGGAAGCCATTAGCGCCTAGTAATCCTGATGGTTTCTCCTATTCTGCTGCGGCAGAGAATCCGGTGTACACCTACCCCGCTCCCCAAGGACCAAATGTTATGGGGTACTGGGGGACATCGCTGATGAATATGAATGTGCCCATCACCGCCGACGTCGGGATGACGAATCCTTTTCTTCATCAACCGCACCTACCTGTGACCGATGCAACGAGCTACCCTGCTCAGGTAACCAATACAGCAGATAGCAACTCCGTGCTGGCGGATGAAAACGAGCCTCTCCCGATTCGTCGACACAACAGCTGCGTGTCGTTTCATGGAGAGATTCGTCTTGAATAAAGGCGGTGCTCATGTGAGGGACGCTGCGCGAGCGCATTTGGCCATCCTCTGTGGGGGTCACGCCATGCGTGACAGCAGAGCTGTTTGACCCCTATCAACGTGATCGAAACGTCCTTACATCGTAACATTGGTTTATGTTTGTAAACCGGAGCGATTACTCTCTCTGTTCTTTTTTTTTTTGCTTAGGTTGTTGGGTAAAGGATAGCGGTGGGTGCGGGACGTCACTGTAATGCTTCCGTTACCAGTGTTGTCTCTCCCGCTTCTGCCCCTGTGGCACGCAACAGCTTGTTAGAGCCCACAGGTGCACATGTACGCCAGTACTCATAAGTGGAGCGTGTACTGTCAGATAAGGCGTATGTGGAGAATTCCCTTGGCAAATACACCTACACTCACATCCGCGCACACCTGTACAGTGCCTTACCCCAGAGCAACAATTGTGGTAACAGGGTGGCGGGGCTTAACATGTGCAGGCTAAATGTACACGGAACGAGAACAATGCGCTCCTAAATGAGCCGCTGTCTGTGTACCTTCCATATCACTGTAAAGCATTTGTATGTATGATTGTAGCTGGCCACACGCTTTTACCCACGGATGCATATTTTTTTGTGGGTGCTGATGTATGTATGGCAATCGGATAAGCATTCCTTCCACCACTGGCTTGTGCTTCCCTTTGTGTCGAAGAGGAGAATTATAAAGCATGCCAGTGGATATATGGGGATGTGTGTGTCTTACACGTCATATGGGATCGGCTACTTCCTCTAGGCCAGGGATTTTTTTTTTCTTTGTGCCAGCAAGGAAGGGGTGTGTATCAGCGGCGACACGTCAGCGGCCGCATTAAATTATAAAACAATGCGATGCTGTCATTTTCTGCATGTGCATATTGCATGCTCGGCTACCATAATGCTTTCTGCATGTTGCCCACCGCATTGGAGGATTTCTTTATCTTTTTTGCGCACGAGTGACCTTTTTGTGAGGTGAGGGGTACAGGTACAACGCGTATGGTGTACTGCGGGTGACATTAGAACGACACTTTGTAGGTTTTTTTTTGCCTCACATCGCAGTTCTGTCTTTAGGGGCATGCCATTATGAACCGGTCCGCTGCCACGCGCCATCTTGTATCCTCCCTTAAGACTCTGTGGACATACTTGTGTAAGGGGACCGCTTTGTTCACTTACTTCTCCACTGCGAGGGGTAGGACACGGGGCCGGCCTGCCNNNNNNNNNNAGTCTGGCCATATGAAGTAAACATGCAATGCTTTAACGAGATGACCGATGGCAACGTCTCGCGCAGCGGGACTCTCTAAGGATCACATGTCGTTCCTTTTCCTTTTCCCCATCTCTCTACATAGCAAGGAAACAGGGCGGTCTTTTTGCTCCTTCTCACATCATCTTATCGCCATCTTTCGTTTTGTGCAACGGCTTCATCACCGGGTATCTGCGCACATCCGATTCCAACAAGGGGGAGAAAGTAGTTGGCTCATATTCACACGCAGGCGTTATTAGACCCGTCGTTTTGTTGTTTTAACTTATCAGCAGGGTTGTATTGAAGAAGATGTCGGAGTCCGGCCCAGCAAAAATTAATGGAGAGGTCGTCCTCTACGGGACCGTGCCACACAGCGTTCTTCAGCACATTGAGGATGTTCTCGTATCTCGCAAGGTGTTCTGCGGTTGCACCATTAACGCGGAGGAGAGCATCACCGAGTGCGGACTGCAGAGGGCTGCTGTCGTCGTGCGTGTGGATGCACCAGGTGCGTACACGTGGTGCACAGACTCAGCACGTTATCACGTGCGCTACGTGTGGGTGGATGGCGGTGATCACACGGAAGAGGTCATTCATTTGATTCTCTCCTACGTTCATCAGGGCATCCAAGGAAATGAGGGCGACGAAGTGGTGCTACCCTTATCATCTCCGCGGTGCTTCACGAGTACTCGTAGCACGACCAGCACTGCTACCTTCATGTCGGCCGTGCGAGACGGGCTTGCCCCCGACGGTGGACTCTACATGCGTCGGACGATTCCATCCCTTCCTCACACCCAACTGAGTCACCTACTTTTCACGCCGGGGCTCACCTACGCCGAGTGCGCACAGATGATCATTAGTGAACTCGTCGACTGCACGCTTCAGCCCTCCACCCTGAGTAAATTTGTTCACAGCGCCTACGCGTCTGAGCGATGGTCTGCTCTCAAGGACATATGCCCTTTGACGCCGCTGATACCGGATGATGCAAGGGTCGTCAGCGGGCGTGAGGCGGAGATGTCATGGATGCGGGACGTCGACGTAATGGAACTATACCATGGCCCAACTGCTGCCTTTAAGGACTTTGCCTTGCAGCTCTTCCCAAAGATGTTTGCAGAAGCGCAAGCCCAGGAGCATACCGAGCAAGCGGCGGAGCTCCCACGCCCCCACTACACCATTCTGGCCGCTACATCAGGCGATACCGGCGTTGCCACAATCAGTGGATTCCTCAACGCAGCATCGGCATCCCGTGTGATGGTGCTCTACCCGCTGCACGGCGTCTCACCAGTGCAGCAACTACAGATGCTTTCGCTTGACAACGGTGTGCAGGTCCGGGTGGTCGGCGCGACGTCGGACTTCGACTTCTGCCAGCAAACGGTCAAGTCCATCTTCTCCAACCAGGAGCTGAAGCGCCGCCTGTACGAGGACCTCACACCGCCAGTGAAGCTCTCCTCCGCCAACAGTATTAACTGGGGTCGTTTAGTGCCTCAGGTGGTGTACTACTTCTGGGCTTACCGGCGCCTCGCCCAGCGCCGCGGTGGGTCGGGAGGGGCGTTCACACCGGTGGACGTTGTTGTGCCATGCGGAAACTTCGGCAACATCCTCTCGGGCTACATAGCCAAGAAAATGGGTCTGCCTATCCGCAAGCTGATCGTTGCCTCCAACATGAACGACGTTCTGCACGAGTTCATTCAAACCGGCTGCTACGATGTCCGCTGTCGTTCCCTCACCCAGACGGCCTCGCCGTCCATCGACATCCTCAAGGCGTCGAATGTGGAGCGGCTGCTGTTCCTTCTCAGTGACGGCGACACCGCGAGTGTAGCGGCACTGATGGCGCAGCTGGAGCAGGACCGCTACTTCACCGTCACCCCTTCAATGCGCCAGCGGCTCTCCACGGACTTCGCCTCGGGGTGCTGCCAGGAAAGCGATTGTGCGGCCGCGATCCGCGATCTGTTTCTTGCGTCCGGCCATCGCCGATTGTTGGACCCACACACAGCCGTGGCCGTTCACGTGGCGAAGTACTACCGCATGCAGCAGCCATCAGGGGCGACGCTGGTGCCACTCATAGTTGCTAGCACAGCGCATTGGTCAAAGTTTCCTGAGCCCGTTCTAAGTGCCATCCGTGGAGGGTTGCCAACGGTGGGACAGCCAACTGCCTCACCCGCAGAGGCGATTGCCCACGTCCGCTCATTGTACGACGCGGTGCGTCGGGAAGGAAGGGATGGCTCTGGCACTGCAGTCCATCCCGCACTGGAAGCAGCCTTGGCGGCCGCCGCCAAACAGGCGCGTGATCCGCGCGCGGTGGAGGCGACAGTTGCGGCTGTGGAAAATGCGCTTTGGGATATGGTGAGCACCTCCGTCACCTGAGGGTGCTCTCTACATCAACTTCGCTAAACGTTAACACTCACCCCATCCTCACTCTTCCCCCCGGCACCAATATGTTCATCCTTAGCCCTTCTCTTTATTGGTGCATGGGTAGCGAGTCGGAGAGTGATATGTCTGCTGTGGCGTCTGTATCCAACCCACGGCACTGGAGGAACTTTGGGTCTGACACAGTCACGGAGTCAAGCGGGCGGGAAACTGATGCAGGGATGAATGCAATGTAAAGCCGGTTTCATTACTAGGATGGAGGTGGTGGGGGGTGGAGGGCATAAGCGCGTGCAAGATGACAAACGGAATGTGAGGCGGGGGAGCATACGTCAATCTTGTATTCTCTCTCCTCTCCTTTTCAATTTCTTTCTCCATTACACACACCTGGCATACACAGCTGGCAGACAAACGTATGCGATAGCCCCTGTCGCGCCGTCCTTACATCCTGAATGGCGGATTGGGAGCTGTGCATGACTGCCAGGGAAAGTCAAATGGAAGGCAGGCAGGGGCAGCTGCCCGTACGTCAAGACCATGAGGAGGGGCACATCGGTATCAATCACACTGGCATTCACGACGGTGTGGCACAAATGGCCAATGACAGTAACAGAGATGACGCGGCCTCGCCGCCACGGCGGACCCTATCGCTGCGTGCCACTTGTTCGATCTCCTCTTCGTCAAAGCGCATGACCGTGGACGCCTGCGCGAACGCTGCAGCCGAGACGGCGGGCACTAGCCGCGCAAACCCCTCGCCTTGCCCCCCACCAACCGGCCCGACACGCCATATTAGTGGCACCTCGCGTTGGTGGAAGCTCTTCGCTTCGGCGGATGTCTTCCAGCGGTTTACCACAATCCCCTCGTTTGCTAGCGTGCTGCCGCGCTACGCCGATGCGGACGCTGCGTTGTTCTACGCGGCGATGGTCAACGCCTTTGAGGTGTGGCGGCGGGATGTGTGCGACTCGCTTGGTACACCGTCGCGCCGCGACGGAAGCCCCGCAGAGCAGTCAGTTGTAACTAGCCTGGCACACGCGCATGCGCTGTTGTACGACTCCATAAGGGTGGGACGGCTGATGGCACAGGAGCTGCTGCTTGCGGCCGCAGCAGCACCGTGCCATGGAGAGTCAGGCGTCTGGACATTTATCCACGGCTGTCCGATGGCCATGGCGGTAGCAAATGTTGACCCAAATAAGGCCTTTTACAGCGAATCAACTGCGTCACGAAACCAGCCGCAGAGTACGGGACTTGCAGAAATCGCTGTGGTAATGGGTGGGGCCGGGCTGGAATTCACCTCCGTCCCCACTGCCTGGCGCATGCTACTACTGCTCCGTATCATAGATGAGCTGTGGTCACAGGAGACGCTATCTCTTGCTTTCCGGTGGCCGGTATCGGAGTTGGAAGCGCCAGGGTATCACCGCCGGGTAAAGGACCCCGTGAGCCTCTGTAGTTTGTACGAGGATGTCTTCCGCGGTGTAGCCGCGCCGTACGTGCGCAGCCGGAAGACTCCTCTTCCAGGTCGGGGTGTGTCTGTCACCCGCGCAGAGCCGGCGGCGCCG
>__Baya_354_ position 1 to 9496
GGCGATGCTCTCGTGAGCCCACCTCCTCCATGAAGTCCTTTCCCAGGCCGGCAACAGATTTAAATTCTACCCACGCGGCATGCTTCACTCATTCAAGACACTTTAGCTGAATGATAGAATGTGTATGTACGGTACTGCACCACCAACACTAACGGTAAAGAGAAAAAAAGGATGGTGTACGGTAGTATTACGCATACGCTAACGGTAGTGGAATATCCCCAAAAACAAAGCCACTCGGCCCGCCCACACAGGAAAAATGGGAAAACAGGGTCGCTCATTTTGAAAATTCGGGAGCCCAATTTCCAAACCGCGAGATCCCCCACCAGTACCATCCTCGTGATTTTGAACGCACCCCCTCAGAAACTAAAATTACGTGAGCTCCATCCGCCCGTCGACACACCTTTACGAGAGGTTACGCTCTGAACCCGGATCTGCCTGTGTGTCGGATATTTCCCGTGAAAACAGGAAACCATTGAATGTGAACAATGCTGCTTTTCCTGTTTTCACGGTGCGTGGTTTGAATTCAGGCCGCTGGTGGCCCTGTGCCCTTGCCAGCTCGAACGCGGCAAGGGCTGTTTATCGCACGGAAAAAGTGGGACTGAAGGAATGCGTCACCACGTTGTATGCAAGAGGAAAACTGAGTTAGCAATGGTGTTTCTTCCCTCTTCTATTTGTATGTCCGATTTTCATCGGCATTACCCACTTCCCTTGGGACGCTCGGCCTGTACGGCTCGATTAAGGTTATCCTACCGAGACTGCCATGCTAATGCACAGATCGAGGTCAAGGAGTGTTGGTGAGAACAAACAAATATGCCGTCTTCAATGGTAACGAGGGACGAGCTACTATATTGGCTATGGTGATTGTGGCACCCTATGCTACATCTCCGAATCACCCTTCCCGGCTTCGCCCTTGCACAATTTACATGAATCCATTCTGCCTGGTTTACATAATGTACACACAAACAGCGGGAACTTTAAGGTTGAACAAAGGGCTTCGGAAGATTTATTTTATGTCGGGCTACACCAGGTGGACAAGGTTTTCCGCAGTAACGAGGATAAGATGAAGGAATTCCATACTCGCAAACAGCCAATACTGAAACTCTGTTCGGACGGAGATATCACAAAAGAGAGCTCAGAGAAACTCATCAACGACATCGCTTGTGAAATATTCGGGCCGTATTCAAGTATGGAAGAGGGCTCGACCACAGATCGTAACAACGACCCGCTGATGCATTTTCTCAACATCCAGGGCGAACACCACCCCTACCCTTGGAAGACAAATCGCCACAGGGTTCTTACCCTTTTCAACGGCGTTGATAAAAGTAAGACGCTAGAGGAGAGATTGACCGAGATGCGGGCACACTACGTGNNNNNNNNNNNNNNNNNNNNNNNNNNNNNNNNNNNNNNNNCCCTCACGCCGCTCGAGGCGATGATTTGCCAATACGTGCTGTTTGAAGGGAGTTGTCCGGGCGCCCAGTGGTGGATATACCAACTTCTCGCCAACGTCCCGCGAGAAGTGTGAGTGACGGCACACAACTGGAGAGTGCACGACAGGTGGCCCACGGCTATCCAGGAGTCTCGCGGGGAAGTGGTCGACAAGTTGCAGTACCCTCTCTTCCTGCACGGGGACTTGGATAACATTAACCCCAAGGTTCTCCGAGCGGGTACGGGACTGCATGGCGGCGGGGACGAAACCCGTTCGCCAAACGGTTTGATCTGAACGGTGCCGTTTATCCCCTTGAGGGGGGCAGTTGCACGGAGGCGGTGTACGACGCTTCTGGCACCCAGATGGCGGCCATCCAGATGGACAACACCGACGCACGCCTCATCGAACTTCAGAGAATCCTTCAGGAGCAGACGGCGGTACAGGCCGAGATATAGAGGCACCTTACGCAGTTATTGCGTACAAACCCACCACGTGAGCCGCAGAGGAGGGCACAGAGACCCTTCGTGGAGCCCCCTCCAGCACGACAGCGTGGCCCACAATCGATTCCACGCCAGAACTGGCGGCCGGCCCAGAGATCCTATCGAGGAGGCGAGGAACCCACGCACGACACCCCGTCGACAAAAAACGGAGAGGGCCTGCCGCCACACCCGTGAGAGCAGACGAGTCAACACCTCCGCAGGGTGGGAGCTTCGCCTCCGGGAAGACCTCCAGCGTGGTGTTGGACGCCATCTTCCAGAGGTACCTGGGGCCAGGAACAACACTCCCATGCGATACACTCCCCCGCCTGACCGTTCAGAAGGCCAGGGGGATCATGGAGCGCACACGGAAAAGAGGCTGTATCCGGTTCCCGATCGTCCTAAGACACCACTGGATAGCTGGCATTCTTCGTTACGACGGCGGGAGGGATACGCTGCACCTTGACGTGCACGACTCCGCACCATCACAGGTGGCGCATGACGAGTTGAATAAGGTATTTCGGAAGTTCTTCCCGCAGGTGGCCATCGTCCACCGCCGCTGCGCTAGGCAGAAGCGCGGTAGCAACGGCTACGGACTATGCATGTCAGCGGCATACTTCGCCATGCACTTTGNNNNNNNNNNNNNNNNNNNNNNNNNNNNNNNNNNNNNNNNNNNNNNNNNNNNNNNNNNNNNNNNNNNNNNNNNNNNNNNNNNNNNNNNNNNNNNNNNNNNNNNNNNNNNNNNNNNNNNNNNNNNNNNNNNNNNNNNNNNNNNNNNNNNNNNNNNNNNNNNNNNNNNNNNNNNNNNNNNNNNNNNNNNNNNNNNNNNNNNNNNNNNNNNNNNNNNNNNNNNNNNNNNNNNNNNNNNNNNNNNATCTGAATACCACTGGGAGGGAACCAACCAAGCGCGACAAGGACGGATTCGCCTACTTTGGCGGAAGCCGCACGCCGCAGCGGCCCTCTCACACCACCCCTACGCGCCAGGCTCCCCTTCAGCGCNNNNNNNNNNNNNNNNNNNNNNNNNNNNNNNNNNNNNNNNNNNNNNNNNNNNNNNNNNNNNNNNNNNNNNNNNNNNNNNNNNNNNNNNNNNNNNNNNNNNNNNNNNNNNNNNNNNNNNNNNNNNNNNNNNNCTGAAAACACCTCGCGGGGCCCAGTGCCCGCGAGACCAGCCACTCGGCTACCCCCACGCATCCCCGCCGTCGCCCCGGTGGTGAGGCAACGGAAGATGACGATACCCGCCCGAAGGGTGTGCCAGGAGACTGCCCCGACTTCACCGCCGAGTACGGCGGAGAGGTTGTTCCCCACCCTCCCCAACCCCTCGATCCCCAGTCGCCGTGCAAGAAAAGGTGGCAACTGTGATACAGGAGGCGGGCCGCGCTGAGGAGGAAACCGAAAGACACTTTGGCTGTTTTTACCTCGCTGCCACGGCGCTCGTGTGCGCGGCGGGCGGGGCCGAGCGCCCCCTCAACGCCAAGGCCATCCTCGAGCAAGTTGGACGTAAGGGTTTCTCCAAGAACACCCCGTATGACGTGGGCGAGGCACTGGCAGTCTTTGGCGTCGCCCTCGACTTCATGGAGTGCAGACCGGACGGCGGTGAGCCGACTCTCGTGCCCCTCTGTGTTGGCGCACGCATTGTAAACCGCGCAGGTGCTATCTACGTGCAGGCGCCGCCAGGAACAACGGTGCCAGCTACCCTGCACGGAAGGGCCCTTTGCATCGGGGCCAAGTACACCATGCGGAGCGATGAAGGAGGCACTACGCCCACGTACGGCCATTACTCCCTCACAGCAAACCACGAGGAGGCCATGCTCGGCGTGTCCATGCCAGCTGCCATGCAAACTTACACATCTGTCAGACCACGTCCAGCCCAGCGTGGCGAGAGGGTCCGGACCGACCGTGCACCAGTGTCTGCGAATATGGCACCTCCGCCCTCTCGCAGTCGCGTAACACCAGGCGCGCACCAGCTGCACGAGGAAATGGATCGGGCGATACAGGAAGCACCGACATCGTATTAAACGAGCCGGGCAGGCTTCATACCGGAGGCTGGGNNNNNNNNNNNNNNNNNNNNNNNNNNNNNNNNNNNNNNNNNNNNNNNNNNNNNNNNNNNNNNNNNNNNNNNNNNNNNNNNNNNNNNNNNNNNNNNNNNNNNNNNNNNNNNNNNNNNAACCTCTCGGCCATCGCGGGAGCGCTGAACCAGCTGCCCCTGCACACGGACAAGCAGGAGGCCATCGACCTGACGCAGTGCCCGGAGTGGCTGCATGCGACCGAGGCGGCGCGCCGCTTCGAGAAGGAACAGGGTGCGAACCCGGCAACCGCGGTCACGCTGGTGGATTGTCTGAAGGCGCGGGCCGAGCTGAAACGCAAGTTCCCGAAAGCGGACCTCTTCCTCGCCCCCATGTTGGCCTTTGCCGCACCGGCGGGCGACATCTCCTCCCTGCAGCGCCGCGATGTGGTACTCCACAATGGGACGGACAGGGAGGAGAGAAGCGGCTGCTGCCCCGTGACACTGCGCATGACGCGGGGGAAGGGAGCGCGGGCCCGCCGCCCGTACCGGGTTCCATCCATGCTGTCGCTAGAGGATACCCCATAGCTCATGAGGCTGATGGCGCAGTGCGGAGAACAAGATCACCTGTTTCCACAGAACGAGGAGCACCGGGAGATGATCCGCGCAGCCCTCCGCCGCGAGAGCCGGGGGAGCACGTTACAATCCGTACGCCGAGGGGCGGTGCAGCACATGGTGGCCATGGGGATGCCCGAGGAACAGATAATGCGGATAGCGGGCCACATGCGGAAGGAGAGACTGCGCCATTACGCGAACGGTGGCCCCCGACCAACATGGGAGGCCGAAGGCGTGCAGGACAACGCCGCGCAGCTCCACCACGAGCTGAGTTCCTAGGCACCAAGGCCCCCATGGCGAAGGACCTCGGGGTGCGGGACCAGTATCTGTACCTCGAGATCCAACGCCTCCAGGGTGTCACGGACCCCGCCCCACTCCGCCGCCACACACATGGGCGCTTCACTTGAAACAGACCACGCCCGTGGACCTCCAAGCAGTCCGGGCGATGGCAGTCACTACGCAGGCATCGCAGGATTTTCTGTGCAAAGCCCTGCGCTACATGGAGACGTCCTTCTTCGACACCCTCCACACCGCCCGCACCATCAAGGCCACCCAACTCCCCATAGCCGACATCGAGCGAGCGACCGCCATGGGCAAGTTCGAACTCTGTGAAGAGGGAGAAATGCATGGGTCTCGCCTCCCGGAAGGGGTCCACGGCGTGAACGCNNNNNNNNNNCGGTGCCACGGGTAGCGTACCCCACGCGGCTGGCCAGGAGACAATCGCTGCTGTACGCCAGGTACATGCTCCACATCGACTTTGAGGCCTTCTATGAGTCCATTCCATTGCCGCAAGAATTGCGCAACAGGTTTTTCTTTCAAACCAGAGGGGGGGGGGCCACTGGCCATCGTTACCACCGTCTCTTGACTCTGCCGACTGGTGCTCGCTGGAGTGTTGCCGTGGGACAGGCAATCGCATGGGTTATTGTGGATATTGACACGGGCGTGATAATTCACACCATGATCGACAACATCATGATCGCCGCTGCGGAGGGGAAAGAGCGTGATTTTGCCACCGCTGTGCGCCCCATAGCGGCTCGCATCCGGACCGCCAACCCCCCCACATCCCCCGATCGTGAATTTCTGGCGGCGGCCTCGGATGCCGAGTTGCTCAAGATGGCGACGGAGAACAATGTTTTCCTTGGTGAGGGGTACAGCTGGAACGATCGCGAGGGATTGGTCCGCAACTCGGTCAAGACGGTGGCCAAGCTCCGCCTGGCCTTGACGGCCACCCGCTTCAGTTACCGGTCCTTCGCCTCGGTCGTTTCATTGATCACGCATGCCCTGCGCACCACGCGGATGAATCCTGCCCGCGCTTTTCTACCGCTGCGCGCCTACCGCGGGGCGTACCGGCAGGTATGTCGTGGGAATGATTGGGACGACGAGATGGCATATGTGGACAAGAAGCTGCTGGAGGCCCTGCGGACCATCGGGGCGGCGCTGGTGGAGAATCACTGACCTCCGCAACCCGACCTACGAGGACGCGGGCTATGGCGTGGTGGCGTTCACGGATGCATCGGCAGCAGGCTGGGGTGCCGTCGCGCAGTGGATGAAGCAGCCCTGCACCAGGACCTACCAGCAACGATGGGTGCACGACTTCCACATCACGAGGGAAGGGCAACACGCTGCCAATGGTGAACAGCCGGCGGGCTTTTTCGATGCCGGCACTCGGCCCATGCCGAACTACGAAGAGCACGACTTNNNNNNNNNNNNNNNNNNNNNNNNNNNNNNNNNNNNNNNNNNNNNNNNNNNNNNNNNNNNNNNNNNNNNNNNNNNNNNNNNNNNNNNNNNNNNNNNNNNNNNNNNNNNNNNNNNNNNCATGCGCAGAAGCGTCTCAATGGTTTCGGCGGCATTGGTCGCGGCTATACGCTCAACCGGTTGTTTGAGTACGCGTATCACCTTTGGTACGCGTGACGGACAGTGGTGGTCTTCTTCTTTATCGTCGGTGTCAGGAATCCAGCGGACGAACTCTCGCGGAACTTTGGGGAAGGAACGATGGAGGGGTGGCCGAGGGAGGGGTCTATGTTAGCCNNNNNNNNNNTCGCGGAACTTTTTGGAAGGACCCGATGAAGGGGTGGCCGAGGGAGGGATCTATGTTAGCTACGGCCGGGCGGACGGGCTTGACCTGCAGGCGCTTCGAGCATGCGCCTACTCGCCCCTATGCAAGAACACCCCCG
>__Baya_535_ position 1 to 9277
GGCCGTCACGAGCGAACTGGCAGGCCACAAGCGAAGTGGCCCAGGGCGGCTGGAAATTGGCGTGATCCCCCGCGAGATTCTCGGAGGGATGAAAACGGCAACTAAGCAAGTTAATGTTTCGCAAGTCTGAAAACCCAAAACTTCAACTGAAAGGAGGGCGTCGGTGGTCTAGCCGGCGCGCCTCTGGTGGTAAGGCGGCCCGATTCCCAGAGAGCTGGTTCAAATCCATGTGCCAGCATCTTTTACGCCCTCCCACTCTCTCGTTTACTTTCCGAAAACCAAGGTAGACAGAAGGTTCACACCATGATCGATAACATCATGATCGCCGCTGCGGAGGGGCAAGAGCGTGATTTTGTCACCGCTGTGCGCTCCATAGCGGCTCGCATCCGGACCGCCAACCCTCTCACATCCCCTGATGGTGAATCTCTGGCGGCGGCCTCGGATGCCGAGTTGCTCAAGATGGCAACGGAGAACAATGTTTTCCTTAGTGAGGGGTACGGCTGGAACCATCGCGAGAGATTGGTTCGCAACTAGGTCAAGACGGTGGCCAAGCCCCGTCTGACCCTGATGGCAACCCGTTTCAGTTACCGGTCCTTCGCCTCGGTCGTTTCGTTGATCATGTATGCCCTTCGCGCCACGCAGATGAATCCGGCCCGCGCGTTTCTACTGCTGCGCGCCTACCGAGGGGCGTACCGGCAGGTATGTCGTGGGAATGATTGGGACGACGAGATGGCTTTACGTGGACACGAAGCTGCTGGAGGCCCTGCAGACCATCGGAGCGGCGCTGGTGGAGAATCCCTGGTGGCGAATCGCTGACCTCCGCAACCCGACCCACGAGGACGCGGGCTATGACGTGGTGGTCTTCACTGGTGCATCGGCAGCAGGCTGGGGTGCTGTCGCGCAGTGGACGAAGCGGCCCTGCAACAGGACCTACCAGCAACGATGGGTGCACGACTTCCACAACACGGGGGAGGGGCAGCACGCTTCCAATGGGGAACAGCCGGCGGGCTTTTTCGATGCCCGGCACTCGGCCCATGCCGAACCACGAAGAGCACGACTTCTCCCCCAATNNNNNNNNNNAGGCCTTCCCGACGGCGCACGCGTCGCCCTGGTCACGGGCCGCAGCCCAATCGTACATGCGCAGAAGCGTCTTAATGGTTTCGGCGGCATTGGTCGTGGCTATGCGCTCAACCGGTTGTTTGGGTACACGTATCACCTTTGATACGCGCGGCGGATGGAGGCGGTCTTCTTCTATATTGTGGGTGTCAGGAACCCAGCGGGCGAACTCTCGCGGAACTTTTTGGAAGGACCCGATGAAGGGGTGGCCGAGGGAGGGGTCTATGTTAGCGTCGGCCGGGCGGGCGAGCTTGGTCTACAGGCGCTTCGAGCATGCGGCCACTCGCCCCTATGCGAGAACACCCCTCCAAGATGCCGATGTTCCCCCATAATAATGGAGAGGGNNNNNNNNNNGCCGGGCGGGCGAGCTTGGTCTACAGGCGCTTCGAGCATGCGGCCACTGGCCCCTATGCGAGAACACCCCTCCAAGATGCCGATGTTCTCCCATAATAATGGGGAGGACGCCGAAATGGCTGACTATGTGGGGGGGGGCGGTCACATTCGAGCCATAGGAATAAAGCCATGCAATGTGCCAACGCGATGCCGGAGGGGAAGCCTCGCTTGCGAGCCTTCCGTGGGNNNNNNNNNNCATAGGAATAAAGCCATGCAATGTGCCAACGTGATGCCGGAGGGGAAGCCTCGCTTGCGAGCCTTCCGTGGACATGGCTGGCGTTCTTCTTTTCCGCCATCCGCCTCCCCAAGAGGGGGGGGCTGGCGGCCGGCCGGGCCGCGGGGGGGCCAAAGGGCCAGCGGCCTTCGCCACACAGGAGGCCCCCGCGCATGGGGAGGCGCCCACGCGCCGGCCCTCCAGGACACTCCGGCGCGGCAGTCCTTGAGAGCCTGTGGGGGTTCACGTTCTGAACCTGGATCTGCCTGTGTGTCGGATATTTCCCGTGG
>__Baya_045_ position 110457 to 127209
CCGTTTCCTTTACCCGTAAAAGGGTGATGACAAGGTGCCACGAGCGCGGCCACAGTGTTCGTTTTACCCACCTACATCCTGTCCGCCCCTACAGATGGTACGCAGCAGTGGGTGAAAAAGGTGTGTGGGGTGGGGTGCAGGTGGTTAGAGGTAAGGCAGGGGCTTGAAAGTGGTTTATTCCCATTTTTGAGCTGTAGCAACAGCCTTGTGGTCTCCATGCCAACTGGAGGGGAAATATCTCTATTGTAGCCTGCCCATGTGCAACCTGTTGGCTGCCGGCAGACACACTTCCACAGAGAAAATGAAAATGCCGTGGAGCGGCGGTAGTGCGATTGCGGTTCTACTTGTCTATCCAACCACAGGAGGACTTCTGACTTAACAATATACGCATTGCGGAACGACCAGAAGTGAAGTGGCTGGCCTGTGGGTGAATGGAAGGGATTGAGGCGTCTCACGACATGGAATGGCTATCAGAAACAGGGGCCTTTGATGCACACTTGGGCGATGTTGCACATCTTCATGCTTTTCATCCCAATTATTTGAATTTGTTTGCCGTTGCTTCAAAAAAGAAGCACACGTTATGACCTGTGAGCTACTTCAAGGAGCTGTGCAATGGTTACATGCTAGCAGAGAATCCGCGCATGGCCCGCCCCATTCGACCTCGATACTGTGCCCGGTCCAGGGTGGGAAGGCCACTAGTGTAGCGCTGGTACCATCATGACAGTGAAGGCCACTATCTGAGCAGATACATGTCCCTTTCTCCGCTGAGGACTTGTGTGGCCTTCAGCGTTTCAGAAAAGGCACAGGTAGGCACAGCGACGCTAAAACGCTCTCATGATGTGGTCACTTGCAAGCCACTGCGCTGGCTACTGCTGCATCACCACCTCAGTCAGTAGACGGGGAAATCGACGTTGTACCGTGGACCACTGCGCTAGAGGCGTAACGTATCGTAATGGATGGTAGTATCTCCTCTCTCTCTCTCTCTGTGAGCGTGTTTGTTATTCCGTGCTTCAGCAATTGGCAGTTCCACTTCGTTTTTGTTTTTTTTTGCTGTGTGAACCATACCAGATTCGCCTTTCCAGCAGGACGGCAATCATTGAGAAAATATTATTTGTTGCTCTGTTGTCCACACCATGTGCGCCAATCGCATACGGTTGTCGTGTCACATCAGATTCTGCTACTAGGCACACGGAGGGTGTTTTCGTTGCTTGGGTGGGGGCTTCTGCCGAGGTGGGTTGTCCTGTTAATTGTTTCATTTCGCTTTATTCTACGCACCATTCGTTGGCACAGCCGTCACAGTTCACCACTTCCATGGGTGCAAGTGAGACGCCATCGCGCAAGTGGTCTTGGTTTCATATCCATCGCAATGAGCGCCGTGCCGCAGGTGTTGCATCTCCTAGCCAGGCAGCGCAACTTACATCTTCCATATTCCCAGATCTTAGTGTCCTCTCCAAAGCCGCAGCGGTCCCTAGAGTGGCTGACTCGGCCACCTCACCGGCGGATGATGTGGCCTTCTACGCGTAGTAGAGAAACCAGGTGGATGAAAGGTTGTGCAGAGAAGAAGAACTTTGTGAGGGAAACTATTGCCCACGCCTCAAACTCGCCAACTTCGCCACCACCGGAGACGGACATTGTAATATTGCAGAGTCTCGACGCGCCTGAACAGCAGCCTACATCTTCGAGCTGCGTGAGTCTACCATTGCGCCTCACAGATGTCGCCGCTTGGTTACGTGCGCGTCATGCGCCACGGCGAACGTTGCTTCAGCACGCCCTTCCATCCTCTTCCGTTCATCAGCTGTCGCTTCAGGGTACAGGCTCCGCGATTGGTGACATCAACGAAAACGCGGCATGCTTTCTGTCGATGCACAGCAAGAACTTGGTTGTTGTGGAGGTCGCGGAGGAAGGGGATACTGCTGTGGCGGACGGTCCCAAGAGACTTGCAGCGGACGCGATTACCGTTGCAGTGCACTTGCTGCAATCGGATGGCACTTTCGTTTTGATTGCTCCAAGCAATGCGTTGTGCCTCTGTCCGAGCACACATCGCTATCTTTCCTGGCGATTTGGCAAGCTGCACTTTGGCCGAACGAGGGACGGGAAAGCCACCTTTCTATGCGGTACGACCGGCGCAACGGAGCACCCCACGTCCTGTGTGTCCAAGGATGACTATCCAGGCTTCCTCGCTAAAGGTGTCCCGCGCGAGCGTCACTGGAACCCGTATCGACGTGCCGAAATTCGGACATGCCCACCTTCACTTCGCCCCAGTTTTACCAATGCACCGCTTATCAAGGATCTTCTGCAGGCTAACTTGGACGCGAGAGGCAGGGAGGAAGAGGCCATGGCCCAGGCGGAGGAGGCGTTCTTCGGCATGGCACACGACATGGTGAGCGGATCCCAGTATACCAAGCGGGACGACTAAGAATACGACAAAATTCTGTGCCACTGCCGCGAGAGCTGCTGAGTGATTGGCGCGGGGGGGGGGAGAAGGGACTATGGCGGACTTGTGAGACACAGCACCGATTGCTCCTGGGAGTGGAGAACTCCTCATGCGCCACCATCATCCTTTGCATTTGTGGGTAGCTGCTTCATTCCATTCTCTCCCTTTCCTCACAGCTAGTCTAATAACGTTCACAAGGCTTCCGGTACTTGTGCCCACATGACACATTTGGGACGACCCCGTCAAGTTGGACGGTTCCTATCACTGTTTTACTGCAGTGCTCTTATCGCCGTTGCCGCGGCTGCCTCCATGGCGGTGGAGGGGGACGGCATCCTGCATCTACCACCTGAGGTGTTTGATCACCTTGGTGGGGACTGGGTGGTGGAGGCTCACAGCCCGTGCCGGTCTCTTGAGTCTGGCGTCATCACGTTCAACGATACAGCGAGGCTTGTGTGGGCCTCTGGACGATCGGGGGCTTTCATTCGCGCCGGGGAGACAGCGGGCCACTTGAGACTGGATGGCCTGCAGGCGCTGATCGCTGAAGCAGGAGAACCCCTGTCGTATGTGATGTGCGAGAGCCAAGTGAATTATCTCCCCACGCCTCATCGCCCCCAAATGGCCAATAAAATGCCCCTAACGCACCTGCGTGAGTACACCGGCATGCTTCTCTCGGGCTTGGGTACCGCGACGAGCTGCGGGAGCACAGACCGCCGTGACGTGTTGCTGCGCATTATGGGAGCACCCTTCACAGAAGAGAAGACCAATAAAATGTCCCAAAATGCTATTCAGTACATGGAGTTCCTTGTCGACACGAAACACCTGCCGGAACGCTGTAAAGCCAAGCAAGATGCGGCGGCTACCACAGAAGAGCTTGCCGAGAACAAACCGAGGCGCCGCCGAAGTCATCGCCACTCCTCCATGGCAGGGTCTGCGATGGAGGCGCCCGATATGGTTGTCGATGACGGATACATGGTCGTTCGCTTCTCCCGCAAGTCTTTCCCTACCTTGTCCTTCGTGGAGAAGTACTACACATCAATGGTGTTCGTTGTGCTCTTTGTTGCCTACCGAGCGGTTTATTCCCTTGCCACAAAGTTGGGTACAGGAGTGCGGACGTAATGAAGCTAAAGGAGTGACCACACAGATGAAGGATGAACACGTGCAACGAACGTCTTTCTGGCAGTGTGGACGCTAGTAATGCCGAGCATGCCCGTATGGCAGCGCATCATGCTTGCTTCTGCGGTGTTAATGCAATGTGGGCCTGCCTTGTACGCTCTGTGTTGCATTTTTGTCTGTTGTGAAAGCTTCGTCACTCCGTCTGCACTCTCTACTTGTCATCTCGCTTTCGTAGTCGTTAGTCACCTACTTTGGATCTAGTGTGCACCCCCGATGCCGGGAGACGTTTCGTACTCCGATGATGACAATGGCAATGTGGTGACCCTCCTGATTGAACGCGGGTGGCTGGCGTTCATCCTTCTGGGTATCTTTATTGTTGGGCTGCGCCTCTTCAATGTCAGGCAACGGGCGGAGCAGCGCAAGCTCCTCAGGGAAGGCCTCATGGCGGAGATGGGGTATCATAACAGAGTATCAAAGAAATCGATCTAGCCTGGCTGGATCGTGAAATCAGAAAATGGTCTGGACATTTGCCACTCTGGCGCCTGATGGCACACGAGCACACTTACGCACACGCTATGGTAAAGTAATACTCACCATGTTGTGGGTGCAACGAGAGACTGATCTCCTAGCCTGCCGCGCTCTTCCGTCTCCCATGGTCCTGTTGTTGTGTTACCTTTTTCTTGCCCTTTCCGTTTACTTCTTATTTGGTCGTTTCCTGTGGCACTCAGTTGTACAGCAAGGCCATGTCGTTTCTCAGCGTATCTGGCTTGGACGTCGGCGAGGACGATGCGCTTCAGAGACTGGCGGCGGCGTCCTCGACCACGGCGCAGCCTCGCCACGCCCCCAAGCCAAACACCACCCTTTTGGAGGCAATCCGCAAGGCGAGACAATCGCCTACTGGGGCGGAAGAACTGGATGACTTCTTTGGTGAAGTGCCACGCCCCGCACTAGCGTTGAGTGGGCAACGCGGTGTGCTGTCCACTGATACTGCCGCTGCGAAGTCGAAGTCTGTACCAGCAGCGCCGCCGCCTCCCTCGCACAAGCCCGTGAGCAAGAAAGCGTCTGTTGTAGAGCAAGTCAGCTACCGTAACGGAGACAAGCCGTTGCCTCCTGCGGCGTCGACATCGAAGGCTGTGGCCCTCCGTCAAAGCGTGTCTAGCTTTCGCGCAGAGAACCCCTCCGACGTTGAGTCCATGCCGCCTATTCCTGATCTCGTCCACACAAAGTTGAAGCGGGCACTGCTGGAGCACATGAAGATCGACTCTCTCACTCGCATTCAGCAACTGTGCTGGAAGGCGATGATCAACCGCGACCGCGATGTGCTCGTGCGGAGCGAAACTGGCAGTGGGAAGACACTCGCCTACGGGCTTCCTATTATCCATCAGCTCCTCTGTGACTGCGATGCGAAGCCGATCACTCGTGATGTCGGCACCCTTGTTATGGTTATGTGCCCCACGCGTGAGCTAGTCCTGCAAGTGACGGATACATTCACTGCTCTCACGCGGTTTGCTCAGTTCCTTACTATTGGAGGCATCCACGGCGGAGAGAACCGTCACAAGGAAAAGGCGCGCCTGCGGAAAGGGATACCCGTGCTGATAACCACCCCCGGCCGGCTGTTAGACCATCTCAAGCTGACGGCCTCTTTCACGGTGGAGAACGCACAAACCATCGTGATGGACGAGGCGGATCGACTGCTCGATATGGGCTTTGAGCGGGCCATTCGGGAAATAATGGACCTCCTGGCCACAAGGTGCAGCGCGTCGAGCACCTTGAAGCGCGTGTTGGTTTCGGCCACCATCACTGACAGCGTGGAGCGTCTCTCTCACTTCACCTTGCGGAGTAACATGGCCCGTATTGGCGAAACTCAGGACACCTTCTCCATTCCCACCACATTAAAGCAACACTTCGTTTCTGTGCCCACGAAGCATCGGTTGTCGACGCTGCTTAGTTTTCTTCGCTCTCAGCTGGATGCGGGTGCATCAAAGATTGTCGTGTTCGTTTCTACCTCCGACAGCGCCGAGTTCCTGTACTATCTTGCTTCGCGTCTAACTTCTCCGTTTCAGCGAAGGGCCTTTCGAGGCGTGGTGGAAACGCGTAAGGCCCCGGCCAGAAGCACAAAAAAAATGATTGAGCTTGCCAACCAGCATCTGCTGGACGAGGGGCATGAAGTTGTCACCTTTGGCGCTGACAGTGAGGAGGAAGAGGAAGTGGAGGGTGACGTCTCCGGCCGGTCTTCTCGCGAGAAGGCGCTGCTGGACGTTAACGTGTTCAAGCTGCACGGTAACATGAAGCAGGTTGATCGTGCTTCCGTGTTTCATGCCTTCAAACACGGAACGAAGGGTGATGCAAACGGGAAGGGGGTGCTGTTCTGCACGGACGTTGCGGCGCGTGGACTGGACATGCCCAGGGTGGACTGGATTGTGCACTTCGACCCGCCGATGGACCCCGCTAGTTACATCCACCGTATTGGCCGCACCGCGCGGATCGGAAACACAGGGGACTCCATACTGTTCTTAATGCCCCATCAAGTTGGCTACGCATCTTACTTGACGAACTTCATTCACTCCCAACCCCATGAAACGGATGGCAGCGGGATGGCCGCGGCTATGCTGGAGAAGAAGTACGAGACTTTCCTCTTCTACCTGACGAAGCTGGACCCCAAATCCAATCACATGTGGCCACAGAGCACCGCTACACTGGAACGCGCCATCAGCACACTCGTCATGCGAAAGGATTTCAACGCGGAGGATACCAAGGACAATCTGAGTCGCATGGCTCTCTTTGCATATCAGTCCTACATTCGCGCCTACGCGGGGGCGCCGAAGATGGTGAAGGAGGAATTCTTTCCATCAACGGAGCTGCATTTGGGACATGTGGCTCACAGCTTTGGCATTGACAAGAGCCCCGCTGAGGTACAGCGGCAATTACAATCTTTCATCCGGGAAGACCGTGCTCTCGTCCGGGATAACCGACGAGGCACTGTTCAGCAGGACCGCGACGCACCAAAACAGAAAAGGCAGCGCATCGAGCTGGACCATGACGACCGGTACCGCAGCGCCCTTGCCCAGAAACAGCGAAAGCTAACGCGCGACTGGGCAGAGAAGAGGCGGGAGAGCAGCAATAAGATAAGGCCGTTGCAATTTTCAGAGTTCGACGCTTAAAATGAATAGGCCAGTTTTTTTTTTCCGCCAGCGCCGAAGGGGCTGGCGGCGGCTGTGCGCGCCGGTTTTGTTTTGCTGGGGCCAAGGCCCCGCCCAACCCCCCCTGCAGCGGGACCCACCCTACGCCTCACACAAAACCCCTATCGTCCCCCGGGCCAATCTGGCGACCCCTTCCCACCACTCCTACGCGCCAGACTTCCTTTAACGCGGGAGGTCGCGCACTGAAAACACCTCGCAGGGCCCAGCGCCCGCGAGACAAGCCACTCGGCAACCCCCACGCATCCCAGCCGTCGTCCCGGTGGCGAGGCAACGGAAGATGATGTCACCCGCCCGAAGGGTGGGCCAGGAGACTGCCCCGACCTCGCCGCCGAGTGTAGCGGAGAGGTTGTTCCCCACGCCCCTCCATCCCCAGTCACCGTGCAAGAGGTGGCGACGGTGATACAAGAGGCGGGCCGTGCTGTGGAGGAAACCGAAAGACGCTTTGGCTGTTTTTACCTCGTTGCCACGGCNNNNNNNNNNNNNNNNNNNNNNNNNNNNNNNNNNNNNNNNNNNNNNNNNNNNNNNNNNNNNNNNNNNNNNNNNNNNNNNNNNNNNNNNNNNNNNNNNNNNNNNNNNNNNNNNNNNNNNNNNNNNNNNNNNNNNNNNNNNNNNNNNNNNNNNNNNNNNNNNNNNNNNNAAGACCGGACACCGGTGAGCCGACTCTCGTGCCCCGCTGTGTTGGCGCACACATTGTAAACCGCGAAGGTACTATCTACGTGTAGGCGCCGTGCGGGACAACGCCGCACTGCTCCACCACGAGCTGAGTTCCTAGGNNNNNNNNNNGACGGGCCACACACGGAAGGAGACACTGTATCATTATGTGTACGGTGGCCCCCGACTAACATGGGAGGCCGAAGCCGTGCGGGACAACGCCGCGCTGCTCCACCACGAGCTGAGTTCCTAGGCACCAAAGCCCCAACAGCGAAGGACCTCGGGGTGCGGGACCAGGATCTGTACCTCGAGATCCAANNNNNNNNNNAACCGCCACGTACATGGGCGCTTCACTTGAAACAGACCACGCCCGTGAACCCCCAAGCAGTCCGGACGATGGCAGTCACTACGCCGGCATCGCAGGATTTCCTCTGCAGAACCCTGCGCTACATGGAGACGTCCTTCTTCGACGCCCTCCACNNNNNNNNNNTACCAAGGCCCCCACGGCGAAGGGCCTCGGGGTGCGGGACCAGGATCTGTACATTGAGATCCAACGCCTCCAGGGTGACACGGGCCCCGCCCCACTCCCGCCGCAACACGCATGGGCGCTTCACTTGAAACAGACCACACCCGTGGACCTCCAAGCAGTCCGGGCGATGGCAGTCACTACGCAGGCATCGCAAGATTTCCTGTGCAAAGCCCTGCGCTACATGGAGACGTCCTTCTTCGACGCCCTCCACACCTCCCGCACCATCAAGGCCACCCAACTCCCCATAGCCGACATCGAGCGAGCGACCGCCATGGGCAAGTTCGAACTCTGTGAAGAGCGAGAAGTGCACGGGCCTCGCCTCCCGGAAAGCGTCCACGGCGTCAACGTGTTTGCCGTTCCTGAGCTCAAGGGCCGGCGGAGGCTCATCACGGAACCCCACCTCAACGCGGTGGTGCCCAAGCAGTCAGTGCCACGGGTAGCGTACCCCACGCGGCTGGCCAGGAGGCATTCGCTGCGGTACGCCAGGTACATGCTCCAGATCGACTTTGAGGCCTTCTATGACTCGATTCCATTGCCGCAAGAAATCCGCAACAGGTTTGTCTTTCGAACCAGAGGGGGAGGGGCCACTGGCCATCGCTACTACCGCCTCCGGACCCTGCCAACCGGTGCTCGCTGGAGTGTTGCCGTGGGACAGGCAATCACGTGGGTAATTGTGGATATTGACACGCCCGTGATTATTCACACCATGATCGACAACATCATGATCGCCGCGGCGGAGGGGCAAGAGCGTGATTTTGTCATTGCTGTGCGCACCATTGTGGCTCGCATCCGGACCGCCAACCTTCTCACATCCCCCGATCGTGAGTTNNNNNNNNNNNNNNNNNNNNNNNNNNNNNNNNNNNNNNNNNNNNNNNNNNNNNNNNNNNNNNNNNNNNNAGTGCAACTGGAACCATCGCGAGAGATGGATCCGCAACTCGGTCAAGACGGTGGCCAAGCTCCGTCTGGCCCTGCTGGCAACCCGTTTCAGTTACCGGTCTTTCGCCTCGGTCGTCTCGTTGATCATGTATGCCNNNNNNNNNNNNNNNNNNNNNNNNNNNNNNNNNNNNNNNNNNNNNNNNNNNNNNNNNNNNNNNNNNNNCCCCTGGTGGCGAATCGCTGACCTCCGCAACCCGACCTACGAGGACGCGAGCTATGACGTGGTGGCGTTCACTGGTGCACCAGCAGCAGGCTGGGGTGCGGTCGCGCAGTGGACGAAGCAGCCCTGCAACNNNNNNNNNNTTACTACCGCCTCCGGTCTCTGCCAACCGGTGCTCGCTGGAGTGTTGCCGTGGGTCAGGCAATCGCGTGGGTAATTGTGGATATTGACACGCCCGTGATTATTCACACCGTGATCAACAATATCATGATCGCCGCTGCGGAGGGGCAAGAGCGTGATTTTGTCACCGCTGTGCGCACCATTGTGGCTCGCATCCGGACCGCCAACTTTCTCACATCCCCTGATCGTGAGTCTCTGGCGGCGGCCTCGGATGCCGAGTTGCTCAAGATGGCGACGGAGAACAATGTTTTCCTTGGTGAGGAGTACAGCTGGAACGGTCGCGAGAGATGGGTCTGCAACTCGGTCAAGATGGTGGCCAAGCTCCGTCTGGCTTTGACGGCCACCCGCTTCAGTTACCGGTCCTTCGCCTCTGTCGTGTCGTTTATCATGTATGCCCTGCACACCACGCGGATGAATCCGGCCCGCGCTTTCCTACGGCTGCGCGCCTACCATGGAGCGTGCCGGCAGGTATGTCGCNNNNNNNNNNNNNNNNNNNNNNNNNNNNNNNNNNNNNNNNNNNNNNNNNNNNNNNNNNNNNNNNNNNNNNNNNNNNNNNNNNNNNNNNNNNTCCCTGCTGGCGAATCACTGGCCTCCGCAACCCGACCTACGAGGACGCGGGCTATGACGTGGTGGTCTTCACTGGCGCATCGGAAGCAGACTGGGGTGCTGTCGCGCAGTGGACGAAGCGGCCCTGCAACAGGACCTANNNNNNNNNNGGAAATGATTGGGATGACGGGATGCCATATGTGGACACGAAGGTGCTGGAGACCCTGCAGACCATCGGAGCGGNNNNNNNNNNAACGACGAGATGCTTTACGTGGACACGAAGGTGCTGGAGACCCTGCAGACCATCGGAGTGGCGCTGGTGGAGAATCCCTGGTGGCAAATCACTGACCTCCGAGACCCAACCTACGAGGATGCGAGCTATGACGTGGTGGCGTTCACGGATGCATCGGCAGCAGGCTGGGGTGCGGTCGCGCAGTGGACGAAGCAGCCCTGCACCAGGACCTACCAGCAACGATGGGTGCACGACTTCCACAATACGGGGGAAGGGCAACACACTGCCGATGGTGAACAGCCGGCAGGCTTTTTCGATGCCCGGCACTCGGCCCATGCCGAACCACAAGGAGCACGACTTCTCCTCCAACAGCTGGTGAAGGAAGGCCTTCCCGACGGCGCACGCGTCGCCCTGGTCACGGACCACAGCCCGATTGTACATGCGCAGAAGCGTCTCAATGGTTTCGGCGGCATTGGTCGCGGCTATGCGCTCAACCGGTTGTTTGAGTACACGTATGACCTTTGGTACGCGCGGCGGATAGAGGTGGTCTTCTTCTACATTGTAGGGGTCAGGAATCCAGCGGACGAACTCTCGCGGAACTTTGGGGAANNNNNNNNNNNNNACTTGGCTAAGCGCAAAGGGAAATGTAAGGAGACGGTCGTCCCAGGGCGTGTGACCCGTCGCTGAGCATGCACTCGCCCCCTTCTTGTATCTGTACTGTCACAGGCCCGGCTGCCACCAGCTCAGTGGGCTCATTGGCGGGCATGTGTTGTGTTACGGGTCTATTCAGTTCTCCTTACAGACAGTCCATTCCGTTCCCTCCCACTCATGTTATCTCACTACATGNNNNNNNNNNTTCAGTTCTCCTCACAGACAGTCCATTCCGTTCCCTCCCACTCATGTTATCTCACTACATGNNNNNNNNNNNNNNNNNNNNNNNNNNNNNNNNNNNNNNNNNNNNNNNNNNNNNNNNNNNNNNNNNNNNNNNNNNNNNNNNNNNNNNNNNNNNNNNNNNNNNNNNNNNNNNNNNNNNNNNNNNNNNNNNNNNNNNNNNNNNNNNNNNNNNNNNNNNNNNNNNNNNNNNNNNNNNNNNNNNNNNNNNNNNNNNNNNNNNNNNNNNNNNNNNNNNNNNNNNNNNNCCTTCCACACACATCCTATGTCCATGTGGCCAACGACATGCACCATGGCACTGTGCACACGCTGTCCCTCTGCAAGCCCCTCAAGCATCTCGCAGTGGCCACTATACGAGGCAGAGGGTGAGGGCGATGCTGTGCGGAAGGAGGACCGTGAAGGATCTCCAATTGGAGGGTCGTACGGGCGTACTCCAGGAGCCGGAGACGCCTTGGTACACACGCACCACTATCAAGCATCGCATCTACGCGCGCTGTCTCGTCTTACTGCCTCAACCCCGTGTGAGAGGTGCGAGGGGGCGTGCAAGGAAGATGNNNNNNNNNNATGAAGGATCTCCGATTGGAGGGTCGTTCGGCGTACTCCAGGAGCCGGAGACGCCTTGGTACAGACGCGCCACTATCAAGCATCGCATCTACGCGCGCTGTCTCGTCTTCCTGCCTCGACTCGCGTGAGAGGTGCGCGTGGGCGTGCAAGGAAGATGCCTTCGCACCCCGGCACAACCACAAACAGCTGGCGACTTACGTGTACACCACGAAGGCACGGCAAATGGGGTGCATTGGTGATCGCTCAGTCGGCAATGCCGGGTAGCCCACCACAGCCCCCGCCCTTGCTCGCCGTAGTGACGTCGCGTGCAACAGCGGGCCTTTCTCTTCCGCATGAAATAGAGCCACGATATGAAGGAGTGCGGCCTGCACGTCCACCACTCCGTACACATCATAATGCCCTCGGAGCATTCCTTGACCTTCAGCTGCATCTTTACGTAGCACCAGCCACCGTGGGATAGCCGCCCCAAAGGGATTAGCGCAGACGGAGTCTCACGCCACTGATTGGCCATCGCTGTCACACAGCGCTGGACACAAGCACGCGGAGGGGCACATCTCGTGCGTTGGTGCGACGTGGCAGATGAGGGTGGTCACAACGACAGCAGCAGCGGGCATCGTGATGGGTGGTGCGAGAACAGGAACAGAGGACTGGTGACTGGCTTGAGCGCCAATACGTGCTAGCTAGCACACAGACATGTTACTGCGTGTGTGGCGGAAGTGAGAAAGCCAATTAGGAAGGAGATGCAAGGGAGACGTGGGTATCCGGGTAAAGAGAGTCGTATCACAGGCAGTCAACCGACCACTGGGACAGAAGGCTCGCACAGCCCATCGCGAGGGTACAGGCATTCAGAAGATTCAGACAGGGGGCGGCGTGGACGTCATTCGTTGCGTGNNNNNNNNNNACTCGCACAGCCCATCGTGAGGGCACAGGCATTCAGAAGATTCAGGCAGGGGACAGTGTGGACGTCATTCGTTGCGTGCGGCCACCAGCGGCGTGTATGCGTTTGCTGTGGCAGCACCAGCAGACCACACCAGCCGCCCTCCAAACATAAAGCTATGAAACTAACTCAATACACAACGGACCTGGCACACAGGAGCTAAGAAACAAAGGAGCACCGTCCCATGACGGGTGGGCGAGCTGCAACGTCGCATGACTGTCGACGCCAGCAGTCACGCCCTTCAGCTGGCGGGACCGACTGCCCAACAACACAATCTCACAAGGGAGAACACCCTGATACACACACACTCGGTTATTTACTTTCTTCTCAGGCATGTGCTGGGGCTGGCTATGCGACCTAAGGCGTAGCGCTCCCTCTCGCATCGCTGCCAGCGCACGCCTCTCTTCATATACANNNNNNNNNNCGAGACTGGCTATGCGACCTAATGCGTAGCGCTCCCTCCCGCATCACCGCCAGCGCACGCCTCTCTTCATATACAGGAAACATAAACGCACTGATATAAGTGTAAGCCATTCAATGCCATAACACCATCAGGGTGCCCTCACAACCAAAACTGAAACACTTATTCTCCCTTACTTACCTTGCGGGAGGTCCTCTGCGGAATGGCGCCGCTGTACGCTCACACGGCCGGAGCCAGAGACACGCCTCCGGCCGCCATAAACACCGCACGGCAACGGCACAGTCACACCAACGGAGGCACACCCACAGACCACATCATTACACCATTACCCCGCGCTGCAAATTTCATTGTGGGTGGACCCATTTATGCACATTGCCGGGGACAGCCACNNNNNNNNNNTAGCGCTCCCTCTCGCATCACCGCCAGCGCACGCCTCTCTTCATATACAGGAAACATAAACNNNNNNNNNNTCACACGCCTCTCTTCATGTACAGGAAACATAAACACACTGATGTAAGTGTAAGCCATTCAATGCCATCACACCATCAGGGTGCCCTCACAACCAAAACTGAAACACTTATTCTCCATTACTTACCTTGCGGGAGGTCCTCTGCGGAATGGCGCCGCTGTACGCTNNNNNNNNNNACCTTGCGGGTGGGCCGCTGCCGCATGGCGCCGTTGTACGCTCACACGGCCGGAGCCAGAGACACGCCTCCGGTCGCCATCAAATACATCGCAGCAACGGCACAGTCACACCAACGGAGGCACACCCACAGACCACAGCATTACACCACTACGCTGCGCNNNNNNNNNNTAAAAACACTTATTCTCCCTTACTTACCTTGCGGGAGGTCCTCTGCGGAATGGCGCCGTTATACGCTCACACGGCGGGAGCCAGAGACACGCCTCCGGTCGCCATCAAANNNNNNNNNNCCCTCATTACTTAACTTGCGGGAGGTCCGCTGCGGCATGGCGCCGTTGTACGCTCACACGGCGGGAGCCAGAGACACGCCTCCGGTCGCCATCAAATACATCGCAGCAACGGAGGCACACCCACAGACCACAGCATTACACCACTACGCTGCGCTGTATATTTCATTGTGAGTGGACCCATTTATGCATATTGCCGGGGACAGCCACGCAGTTGGCGGCAGATACAAAGGAAAAGTAAAACGTAATGCACGCACGAGAGCGGTACAAGGACCTAGCCCATTCCTTTGGTAAGAAGGAAGGCGTCAGTACACAGGTGCAACTCGCTCGTAAAACAAACGAAAAACAGCGGCAGCACACGACCCACTGCCATGGTCCCTGTGTAACACGGACGTACTGCGGGAATACGACTGCGCTGTAAACAAACAAAACACAAACGACACATACACACACCGTGCATCTCTCACAGGGCGGGCGGCATTCCCTGCTGCGTCATNNNNNNNNNNTCGCCATCAGATACATCGCAGTAACGGCACAGTCACACCAACGGAGGCACACCCACAGACCACATCATTACACCACTACGCTGCGCTGCATATTTCATTGTGGGTGGACCCATTTATGCATATTGCCGGGGACAGCCACGCAGTTGGCGGCAGATACAAAGGAAAAACTTAATGCACACACGAGAGCGGTACAAGGACCTAGCCCATTCCTTTGGTAGGAAGGAAGGCGTCAGTACACAGGTGCAACTCGCTCATAAAACAAACGAAAAACAGCGGCAGCACACGACCCACCGCCATGGTCCCTGTGCAATAAGGAGGTACTACGGGAATACGACTGCGCTGTAAACAAACAAAACACAAATGTCGCATACACACACCGTGCATCGCTCACAGGGCGGGCGGCATTCCCTNNNNNNNNNNTCTGTGCAACACGGACGCACTACGGGAATACGACTGCGCTGTAAACAAACAAAACACAAACGTCGCATACACACACCGTGCATCGCTCACAGGGCGGGCGGCATTCCCTGCTGCGTCATACTCCCGTGCCGCCCAGGAGGTGGACAGAGTGAGGAAGAGCAGTGCTTAAGAAAGTATTGCTCCTCGCCTGCTGCGTTATTGGGCTGCAAGACACTCGCATCTTACTTCTTCAGACGGTGGCCATGGCGGTAATGGACAGTGCGCAGGGTCTTATATTTGCCGCCCACCCCATTGCACTTCACAGACAACAAAGACACGAAAGCCATTTCATTAATTAAACCAGCCAGGGCCCACTGCCCACGGGAAGGGAANNNNNNNNNNTGTCGCATACCCACACCGTGCATCTCTCACAGGGCGGGCGGCATTCCCTGCTGCGTCATACTCCCGTGTCACCCAGGAGGGGGACAGAGTGAGGAAGAGCAGTGCTTAAGAAAGTATCGCTCCTCGCCTGCTGCGTATTGTACTGCAAGACACTCGCATCTTATTTCTTCAGGCGGTGGCCATGGCGGTAGTGGACAGTGCGCAGGGCCTTATATTTGTCGCCCACCCCATCACACATCACAGACAACAAAGATACGAAAGCCATTTCATTAATTAAACCAGCCAGGGCCCACTGCCCACGGGAAGGGAAGGAATGTGAAGGAGCAGAAGGAGAATCATTCGACTGACAATCAAGGAGGTGAGATGCTGCTCTTCCGGCGTTACAGCCACGCCACATCCTACCACCGTGCAGAGGGAGCACGACTGTACGAGCGCGAGTCACCGTCATAGAACTCCCCCTCGCTGTCTTCCTTCTCCGAAAAGGAACCGACACTCCGGTAAGAGCCACTCTTTCCGCTGCCAAGACTCCGCATGCTGCCAGCGGAATACAGGGAGGCATTGCCGCGCGTGTCACGGTAGGAAGCCACAAATTCGCCGTTCCTGACATTTGATAGGCGATCCTCCTCCACGGGGACACCAGTGCCACAGCAGCAGCAGCAGACAACCGGCACCACAATTGCAGCAAGAACCAGCAGGACAGCTACGACAGCCAGGGCAATCCACCAGGTGCTCTGCTTCTTCGGCTCAGTCGTCGGTGCCAGCGTCACATTCGGGGGCGGGGGCGGGGGCGTGGGCGCATCGGTGGTCTCAGGATCANNNNNNNNNNAACCAAAGAGGCGTTCCCTCTCGTGTCACGCACGGTTAACGGAGGACGCTCACCACCGCACGTGCCGTCCTCCTCCTCCGGTGTCCCAGCGTCACAGCAGCAGCAGCAGCAGATGGCAGTAACAGTGATAGCGGCCATGACGAGCACAGCGGCCACCACAATCAGCGCGATCCACCACAGGCTCTGCTTCTTCGGCTCCGCCGTCGGTGCCAGCGTTACGTTCGATGGCGCATCGGTGGTCTCAGGATCAGGGACGTACGTCTCAAAGACGCACACCAATTCTGTTGCCTTCCTAGGGGGCTGCGTCTCCCACTTATCCTCCTCGATGGATACCGTCACGGAATAATCCGTCCTTGCATCATAAGGCTGCNNNNNNNNNNTGTCCACGGGTGCGCCAGTGCCACGGAAGCAGCAGCAGACAACCGGCACCACAATTGCAGCAAGAACCAGCAGGACAGCTACGACAGCCAGGGCAATCCACCAGGTGCTCTGCTTCTTCGGCTCCGTCGTCGGTGCCAGCGTCACATTCGGGGGCGGGGGCGTGGGCGTGGGCGCATCGGTGGTCTCAGGATCAGGGATGTACGTCTCAAAGACGCACACCAATTCTGTTGCCTTCCTAGAGGGCTGCGTCTCCCACTTATCCCCCTCGATGGATACCGTCACGAAATAATCCGTCCTTGCATCATAAGGCTGCTTATTACCCCAATTCGTGTAGGCATCATNNNNNNNNNNACTTTACCCCAATTCGTGTAGGCATCATCGTACGGCACAAAGTCACTTCCCATACCCGTGCCCATCAATGTGCCGTTCTCTCCCCCGCAGTAGCCCGTGCCGTAGTCCCAGCACCAGAAGTGCGTGCTGCCTCTCTTGGAGTAGCTCCCACCCAGCATGACGT
>__Baya_130_ position 1 to 9957
TTTGGCTTGCTTCGTTCAGCAAGCAGCAGCTTTGGCCTCCATCAAATGTTTAACCCGGAAACGTTGGAAACACGTGTAGGCCCTTTTTTCGCGAAATGGAACGAAACGCTTCTACTGATACCTGAAGAGTTTTTGGCTACGCTGGGCATGATGACCGATGCCGCGCTGAGTGATAATGTAAGGGTAGCGGAGTATCGCCGTGCTATCGTGCTGGTGGGCGCGATTACCTGCGGCGTTCTGGAAATTGCCACGCTGTTGCTGTGGAGATTACTGTTTGGCAGGTCATTCTTCTCCTCCCCTGTTACATGAAGGCGACACGCTCCTGTTCATCATTTCATTATAGCGCCACTGCTCTAAGTTGTTTGTGTTCCTTCAATTAATCGTTCCGCTGTGTGCCACCGGGTTGGAAAACCATTGTTGCCCGGGTCTACTCGTCTGCTCCAGAACGCCTGTTTCAATGCCCCAGGGAACATATCGCCCTGGCTGCTTTCTTTTCTGATTCTCTTATGACGTTTCCAGTTTTCATTTACGGAGGCACGAGCGAGACAAGGGATGGATGAGGTGGTATGAGCCGATCGCATCTCGGTACAGTATGAGTTGTCTCTGGGTGGCAGGCCTTGGAATGGAGTCCATTTTCCCCTTTTTTTTCTCCGAAAAGGACCCTTTGATTCCTGCTTTAGAGCGCTGCGATACACGCGCGCACAATGAATAATACATGTCTGTATGTATGGTGCGCCTTGCTTATTTCCCTTTTTTATTATTATTCAAGGGGTGCTTGGGAACCAGTTCCCCGCTCTCAACCAATGAAAATACAATGGTGCCCCCGGCACTTGTGACGCCAACTATACTTGGGAGCGATGTATTCATCCTTTGCAAGTGGAAAAGCCCTCATCTTCTGCTCTTTACAGTGCCACATAGGCACAATGATGTAACAAACTGTTCCCCTTCCACTCTTCACCCCATAAGAAAACATCCACCTGGCCGAGACATCGCGCCCGTGCTTAGTGCGTTGTGGGCGTAGGGAGGCTGCATTATCTCTCTGACCCATACACTCGTGCTTAAACACTTTCCCCTTTATCCGTTCGTTGACTTGTTTTTTTTGTTATTTTTGGTGCTTTCTGGAAAGAATCACGTACCACGCAACATGAGCGTCAAGGCCCCCAAGCTCTTCAACAAGTGGTCGTACGATGGTCTCGAGACCAACGAGATGGCCCTCCGCGACCACATCTCGAAGACGGCGACCTATGTCCCGCACTCCGCTGGCCGCTGGCAGAAGAAGCGCTTCCACAAGGCCCGCATGCCAATTGTGGAGCGCCTCACCAACGGCCTGATGTTCAAAGGCCGTGGTAACGGCAAAAAGCTTCAGGCGGCTCGCATGGTGAAGCACACGCTGGAGATCATTCACCTGCTGACCGATGAGAACCCCATCCAGGTGGTGATTGACGCCGTGTCGAAGGGTGCTCCCCGTGAGGACTCTACACGTGTTGGTTCCGGCGGTGTTGTGCGTCGTCAGGCCGTTGATGTGTCACCCATGCGACGTGTGAACGAGGCCATCTACCAGATGTGCAAGGGTGCTCGCGAGGCCGCCTTCCGCAATCTGAAGACCTTACCCGAGTGTCTGGCCGATGAGATCGTCAACGCGTCCAAGGGCAGCTCGAACTCGTACGCCATTAAGAAGAAGGATGAGGTTGAGCGTGTGGCCAAGGCTAACCGATAGGCGACTTTTCCTCGAGGCCCCCTTCAGTTTCCTTACTACCTCTGTTAGGCTGCAGCTCATTTTGTTTACTTTGTCCTTTCTTTTCTCGTAATATTGAAATACAGCACAGTTTGGGAGGGCGTTCTTCGCGTCCAGCTGTCGCTCCATGTGAGGTGTCTGAGGCCGATGGGCTCCGCTTCTTTGGTGGGGTTGATTTGTTTGTCGCCACAGCATCGCTTCGCTTTAGAATCTGATGTAACCTTTCTTTTGTTACCCTTCTTGTGCTTCCTGAGATTCTCTGTGGTATGTTGCTTTGCGTAGGACGTCAAGCGGTACGTATCCCCGCTTCGCCTTGTTGCGAGGGCGCTTTCTAGCGTCATAGACGATAATCTGCACATCGTTTAGTTACAGCTCATGAGCCGCTTAGTCCTTTCCACATCCAATCAGCAGCAGCAAGAGAGACGCCTTGCTCAACTTTCCGATGATAACGCGTTTCTTGACGTGCAGGCTGTACTGCGTTCGACGGGTACCCTGAAGGGGGGCGCCGCCCCCAGTACCACTCTGGCGGCTCGGGACGACCGCGGCGTGAGTAGGAACTCAGCAGATGCCGATGGTGCGTTTTTGGATTATGACGCGGTGGTACATGAGCAACACACGAAATTTAAGAAAAACCGGCCTACGAAGGCTGCGATGACCTCCACAGAGGCTGCGCTACGTATCCACTTGCCGCACTCTCTGCACGACCAACACCGCAGTTACTGTGAGGCGGTGAAAGTTGCCTGGAGGGAAAGTAGCAGCGAGAGCGACTCTGATACCAAAGCAAGAGACCCGGCCACACGTTCCAGACAGTCCCGCCGCCCAGCGAAGCGGACGAGGAGAGCGAAGAAAGCGCCCCCCAAATTGCTGGAGAACGATACATCTGACCTCCTTCTACGAGGGAAATCACGAGGCAGGTGTCTGGACAGCGCCGATGAAGTGGCTGTGGAGTGCGGGGAGGAGTGCCGAATCATTCAAGCGTGGAAGAACATAATGAGCACCACCACTTGCAGGGACGGCCATGCAACTGGAGCGGCATTGCGGGTGCCGCCACGGCTCCCCATACGTGTCCTTGCGTTCCTTTCTATCTGCCCGAGTTACCGTGCTATGGCCGCATCATCCACTATGCCGTCTAGCACAGACTGTGGGGATGGACTCACAGGTGTGGAGGAGCGAGTTGGGGTGCCCGGCTGCCGTAGTCTCCATCTGTGTTCTGTGTGCATGCTCCCTGCGGCCTATCGGTGTGTACGCTGCCGCACGGCATTGTTCTGCTCGATCGAGTGCCACGTGTTACATGATGCAACGCGGTGCATGAAGTTTATCGTGTAGAGACACACCCCAGTCCATGCCGATCCTGTGCTTCGCACCTATGTACGCCTGCGTTGCGCTGCGTGAAGGTCCATGTGTGTGTGTGGGGGGGGGGGAAGGGCGGTACGTTGGAGTGAAAATGTGCACCTATGCTGGTCACAAAGCTCATGTGCGGCACCTCCCTCATCAGTGTATACTCCAAGACTGTGCGTGGGGTTCCCCTTCCCCCCCCCGTTCTCGTTTACTTGTGTTCCTGAGAAATCCGCTTGGAGGAGTGTCGGTTATGGTTGCTTTTATTCCCTCCCTTTCCCTCCCCCCCGTAACAGTTTTGCGAGTATGCAGCGCCAGAACAGGTCAGGGGCTGCCTATTTTAGTCGCACGCTTGACAGTACCACTGCCCGTGAGGAGTTAGCGACCCATAATGAGCAACGACAGCTATCGACACTTGAACATGTCATCGCCTGTATGATCGTTGGGGGCGACATGTCCGGGTTGTTCAATGAAGTGGCGGCATTATGCACTTCCCGGAACGTGTCTATCCGCCGTCTCTCTTACCTGTATCTGTTGGAGAACTGCCACGTGCAACCGGAAAAGACTGTCTTGCAGGCCGGGGTACTCCTGAAGCACACCCTTCAGGAGTCAACCCTAGCGCGTGGCGCCGCCTTACGTACGTTGACAAGCTTGCAGTTACCCGCCATGTCAGACTTCTCTACGGCACCCATCGTGCGGTGCTTAGAGGACTCGGATGCGTATGTGCGCGGCATCGCTGTTCTGGGTGTGTTGAAGCAATACTGCACATCTCCTGTAGCATGCATCGAGGCTGGTCTTCTAGAGAAACTCAGACCCCTGCTCGCAGACGAAAACCCGCTCGTGGTGGGTGTATGCGTTCAGGCGATTTTGGAGCTTCATCAGCGCAGCGCCCCCTCTGAGTTGATGGCGGCGATGGTCACTGCTCGACCACACCTCATCGCCCTTCTGAAGGACGCAGAGGAGTGGACACTACACTACCTGTTGGAGGGCATCGCAGCCACGTTTGAGCACGATTACAGCGTTGGAAGTGTTGAAGCCGCTGGCGCGAACACGTTGCCAGAGGAGGAGTCCCACTTCCTTGAGACCATCGAGCCTATTCTGGTGGCACACATTCTTCCGTGTCTAAATGCCATGAGTAGCCCCGTTGCGATGTCTGCCGCGAAGGTGGTAGTTAGGGTTGTCGAGCGCTATGCTGGATCTACGTCCCAGCTTCCGGAGCCAGAACGACAGCGACTGCTGCACCGCTTCGGACCTCGCCTTGCACAGAGCCTCGTCGCCCAGCTAATTGCCCCGCGATATGAGCTACGTTATGTTGTACTCAGGTGCATTCAGCTGTTCATGACAACATTATTTTTCCCGTTCTTTGGAACGTATGTGGACTCCTTTCTCATCAGATTTGATGATCCCATCTATATTAAAATCGGCAAGCTGGATGTGCTAGTGCAGTTGGTTGACGAGCGCAATGGCGCCGATGTTCTTACGGAGTTTGTGACGTACGCCCGCGAGACGGATGCGGAGCTGGTCAAGAAAGCTATTCGTTGCATTGGGTCTGTGGCGTTGTCCGTACCATCGCTTGCAGCCCGTTGCGTGAGCCATTTGACTGATTTGATTCACTTAAAGGTGCCACAGGTGGTGGAGAACGCGGTGGTAGTTGTGCAGACCATCCTCCGTCAGTATCCCACTCCGTTTTTGGATATTCTCCCAATGGTGTGCACCACGGTGAGCACTGTACGTGACCCGGAGGCGCGTGCGGCCCTCGCCTGGGTACTGGGCGAGTATGCCAGTCGCATCCCAGATGTGCACAGGTACCTGCCGGTCTTTGCGTGCTCATTTACGGCTGAGCCCCGTACGGTGCAGCTAGCATTTCTCACCGCTGTGGTGAAAATATACGTGAGCGGGGCGGATGACACTCCCATTGGGGAGCACGGTGCTCTGGTGGAAAAGGTGCTGGGCTTATGCTCTGCTTCTAACGATCCTGACCTGCGCGGCCGTGCATACTTCTATTGGCGGCTGCTAACACTGGACCTTCCCGCTGCACGACAGGCTATCTGCACTGTCGGGCTGCCAGCCAACTCTGGGTCCCGGCAGGGGCGCAATCATCTTGATAAGCTCGCTGGGGATATTGGCAGCCTGGCAGCCGTGCTGCACACGCGCCCGAAGATGATACTGGCGAGCGGTGGCATGGCGGGACAGCTACCGCTGTCTAGCTCCTCCGACGAGGATAGGGATGAGGTGGAGGTAGAAGGGAGTTCCCCACGCTCGCGCAATGCAACCTCCGCTGTGGTAAACCATCAGGATCCCGCAAAATTCCCTCCGAGCGAACTGACGGCGCCCAACAATGCTACCGAACGGATACCTGCCACTGTTGGCGATAGGCCGGAGAGCACATCTCGGTACGAAGTGGTCCTGCCGGCTGCAGTGGGAAATGGTGTGGAGGTGAGCATGGCGTGGTCGCAGGTTGGCACGCAGCTCGTGCTGAAGTCTCGCTTTCAGCTGCATGCCGGGGAGGACTATGTACATGTTGCGCAGATCACCACATTACAGATGAATTGGAACATGTTCGGCCTTGGCATTGCACAAGTGTTCCCCGTCACCACGCTGAACGCAGAGAGGGATTTCGTCGAGGTGGGGATAATTGCGGCACCCAACAGCAGGAAACGGCCCACATGCGAGATTGAACTCGCACTCCAACTGAAGCCTGTTGGTGTGCGACACTTTTATGCACCCGACATCCCCCCGGTGATGCTACTGCTCCCCGCTGCGATCGTGGACCCAATGGACTTTCACCATGCGTTTCAGGCGTTGCCCACACCCACATGGAGCATGCCACCGCAGGTCTTTCCCGTGCTGAGCAGTCCCAACAAAATCACCGCCAATGCACTTCGTGTGAACTGCTTTTATCTTGTACACCAAAAGGAGTTGACGACCGGTGATACCGACGGGCCAGGGGGCTGCGCCACACCGCTCCATGAACCTTCTAGTGAGCGCGGCGGCAGTACGATTACAGGGATCTTTTTGTCTGCTGAAACGATCGCTCGACAGCAGTTGCTAGTCGAGGTGACACTGCAGCAAAACGTCGTCATTCTTCTGACAGTACGGTGCCAGGACGCCCCTATTGCTCCATTCTTTGGCGAATATCTTATGAGAATTTTGGCGGCAGACGAGTGAGGGTGCACCACAGAAGTAGTGTGATGACAGGGGGTGGGAGAAGGTATCGCTTGGATAGTTGGGGAGCAACGGATTCGTTGGAGAGAGGAAGGGAGGCGATTCGGGGGCCGCGTACAGAGGCATTTTCTTTTGTCTTTATCGCGGTGCCTGCTCGTGTGAGGACCATCCCCACAACAAGGCAGCATAAAGCAAAGTCGACAGCGCTGCGAGAGTGTCGTCGAGAGGGGCAGAGATACACCTAATGAAAAGAGTATATATTTTTCTTGCGTTGCCCAACATGGACATAGCATTGTTCTACGACTTAGCAGTGCCGCGTGCCACAGATTTGTGCGTACACGAGAAGTCAATTTTCAAGTGGTGATCACCTAGCTCGAGGTGCTCACAGTGCTGCGTTACTGTGCCTTACATTCTGCTGACGCAACAGCACTACTCGTTCCTTTTTGTCAATCCCTGTCTTTTTTCTTTATCGACGTGTTTTCTCTTAACGCTTCCCATTCCGGGTTGCTCTTTAGCGTGTGGGTGGGGCGGGGTCATCCTACTGAGACTGCAAAGATCGAGGCCAAGTAATTTGGGTGAGGGCGAGCCATGAGACGAGCGTGAAGTGCACGGTCCCCACCTCCCAGAGGGTGTCCATGGCGTGAACGTGTTCGCAGTGCCGGAGCCCACGGGTCGAAGACGATGGATCACGGTGCCCCTCCTCAATGCCACGGTGCCCAAGCACGCACTTCCACGTGTGAAGTACCCACCACAACATGGAAGGAGACAGTCGCTGCAATATGCCAAATGCGTGCTCCAGATCGACTTCGAAGCATTTGACGACTCCATCCCGCTTCACCGGACAACCGCAACCGCTTCGTCTTCCACACCCGGGGTGGAGGGGGCGACCGTTACCACCATCTGCGTCCGCTGCCCTCGAGCACACGCCGGAGCGTCGTNNNNNNNNNNTCGCTGGCGGGTTGCGGACGCGCCGTACCCCCGCTGCATCACGCACCAAGCGCACAGCTGGCGCACGGGCGTGTGCTTCCTCCACACACACCAGGACTGCGTCCACCAAGGGCGGCATCCGGATCCAGCAGCACCCTCAGCAGGCCACTCCAGCACGCGCCAAGGGCCTCCACGCACAAACCGCACTCGTGCAACTATTCACGTCTCGCAGCAGATCCGAGAGACAGCCGCTTGTCGGACACCGGCGGCTGGCTCACGGCCCACAATCCATCTGCACTGCGGCCAGTGCTCCTTGAATCCACCACCTGCATNNNNNNNNNNGGGTGTCGAGAACCCCACCGAGTTACCGCCACCACACACATGGGCACTTCACTTGAAACGCACCACGCCAGTCAATATCGAGAGGGGCAGGACGATGACAACCGCCTCGCAGGCATCACAGGAGCTCCTGCACAAGGCTCTGCGGTACATGGAGATACCTTTCCTCGAAGCCCTTCACACCTCACGCACCAACAAAGCCACGCAACTTCCCCTCGCCGACATCAAGAGAGCCGTCAGCATGGGCAAGTTTGAGCCATGAGACGAGCGTGAAGTGCACGGTCCCCATCTCCCAGAGGGTATCCATGGCGTGAACGTGTTCACAGTGCCGGAGCCCACGGGTCGAAGACGATGGATCACGGAGCCCTTCCTCAATGCCACGGTGCCCAAGCACGCACCCCCACGTGTGAAGTACCCAGCCCGACTTGGAAGAAGATAGTCGCTGCGGGATACCAAATGCAAGCTCTAGATCGACTTCGAAGCATTTGACGGCTCCATCCCACTTCACCGGACAACCACAACCGCTTCGTCTTCCACACCCGGGGTGGAGGAGGCGACCGTTACCACCATCTGCGCACGCTGCCCACGAGCGCACGCCGGAGCGTCGCCGTTGGACAGGCCCTCACATGGGTCATTGTTGATATCCACACACCCGTCATTATCCACACCATGATCGACAACATCATGATTGCAGCGCAGGAAGGTCAAGAACGCGAATCTGTCACGGCGGTGCGCACCATCATTGGCCGCATCTTCAATGCAAACCCACTCACATGTCCCGCACGAGAATCCCTGACGGCAGCGCCAGATGCTGAGCTCCTCGAGATGGCGCTAGCGGAGAACGTCTTCCTGGGAGGGACGTACGGCCGGAACTGGAGGGGGCGCCTGGTCCGCAACTCAGTGAAAACGATTGCCAAGCTCTGGCTGGCCCTGCTGGTCATCCGCTTCAGCCACCAGACATTTGCCCCCGTGGTTTCACTGGCCATGCATGCTCTGCAGACCACGAGGATGAGCCCAGCTTGTGCTTTCCTCTTACTGCGCGCGCACCGTGGCGTATACCCGACAGGTCTGCGGAGGGAAGGGTTGGGATGACGAGATGGCGTACTTGAACGACAAGGTATGGCAAGCCCTGCAAACAATTGGGCAGACCTGGTTCAAAACCCGTGGTGGCAGATAGCTGATGTTCGCAACCCAACATACGAAGACGCGATTAATGACGTCGTATCCTTCACAAACGCATCGGCCGCGGCTTCGCGCTAAACCCACTGCACGAGTATCCATACGGCCTCTGGTACTCCCACCGGATAGAGGCGATCTTCTTTCTATATTGAAGGTGCAAGAAACCCGGCGGATGAACTCTCGTGGAACTTTGGGGGAAGGACCGGTGAAGATATCCGGGTGAGCGGCGAGAAAACGGATGGGCTCGGTCTACAGGCACTACACGCCTGCGCCTATTCACCCCTTTGTAAAGACATCCCGTCCGAGATACAGACGCTATTCCCTTGTAACGCCGAGACGGTTATCTATGGGGTTGTCACACAGTGGTGACATGAACTAAGCCTGCTATGCATGCGCCAACGTACAGATGATTAGGAGGGGCTGGCGAAGCGTGACTACCTAGGAAAAACATTACGCTCATCTTCTCCCCCGCTTGTCCCTCCTTAGCAACTAAACACTAGCTGAGGGAATCGAAAGTGCAAAGAGGTATTGGGACCGAAGTTGTAGTGCGAATGCAAGGATGCACCTATCCATCACCCCACAAAAGGCCGCCCCCACCACGCCAATCACAGGCAGTGGGACACAGACACACACACGAGGAAAAACAGCTGCACACTCGGGAATGCGAGTCAGCGAGCAACGCAAGACTCACCAACATTGAATACTACTTCGGATGGCAGCTGCACGGCGCCGCTATTCAGCACGGGAGCCACACACGCGCCCACTGTGTGCTCGCGAACGACAGCAACACTCCTCCAGGCACACGTCTAGCTGGCCTCGGTCACGGGCGGGGCAGCCCGCAGGTCGTTCACCGCAGAGTACCATGAAAGGTCCTACGTCCCTGTGCCATCGCCGGTCCCTCCAAAACCAAAATCAAAGGCATGTACCACATCGTTACATGACGGACTTGGCACATGCAGAAGCAGACAGCCAAAGGAATACCATCCAACCCGGGTAGGACGACTGACAGGCCGGAGTGACCGCCCTTGGCACTCACTCCGCCCCGCCCTGTGGCTGGAGGGTTGTCCCACAAAACAAAATGAACAAATGGAAGGGACTCCCCATGCTCTCATTCTGCCACCTTTCGTTACTGTTGGGCCTGGGGCTGGGAGGTGCACCAATGCCCTGGAGTGCAACGCTCCATCAGCTCCAGCAACCTCCCGCAGCACCCCCACCGCTCGCCTCTGCATGCGTACAGGAAACAAGGGTGCATGTGTATCAGTGTAAGTCATCCAAC
>>__Baya_459_ position 1 to 9590
CCCGTGCCCAGCATACAACCCGATGTAGGTCCAATCCAAACGGCATCCACACTTACCGCACCGCTTCCAAAAGAGAACGAGCCCTGTCCCTCAGTGCGGCACCTGAAAGGCGGCCTCCTGCAAGGACTCCCATCTGGGAAGAGGAGGAACACGGAAGCGAAACGCCTCCAAACACTTCAGGCCCTCTTGAGACAGTACATCATCTACTGTTTGAGTGCAGCGCTATCAGAGTGCAGCGTGCTCGGTTTGGTCTGCGATTGCGGAACCAGGACGATCGCTGGCGTCTCTTGCACAGTACAGTTTTAGTGCCATTTCTACAAGCCATTCTCACTGTCGCATGGCACACCGGANNNNNNNNNNTGATTGCGGAACCAGGGGGATCTCTGGCGTCTCTTGCACAGTACAGTATTAGTGCCATTTCTACAAGCCATTCTCACTGTCGCATGGCACACCGGACGCAGGTAGAACAAAGGGGGAAAAAACTCCATCCCGCCGCCACCGGATGTACGCAATCGATTTGTATGTCGGACGAGAAAGGGGGTGGGGCTGGCAATCACGGCTACCACCGCCTATGCACGCTACTGACTGGCGCCTGCTGGAGCGTGGCGGTGGGTCAGGCTATCACGTGGACGATCGTGGATANNNNNNNNNNAGGCAACCACGGCTACCACCGCCTATGCACGCTACCGACTGGCGCCTGCTGGAGCNNNNNNNNNNGACACGCCCGTGCTCATGTGGCGCGTATCCGAACCGCAAACCTACTCACATCCCCCGAACGNNNNNNNNNNTGGCAATCACGGCTACCACCGCCTTTGCACGCTACCCACTGGCGCCCGCTGGAGCGTGGCGGTGGGTCAGGCAATCACCTGGACGATCGTGGATATCAGCACGCCAGTGATCATTCACACCATGATTGACAACATCATGATCGCCGCCGCGGAGGGCCAGGAACGCGAGTTTGTTGCAGCGGTGCGGTCGATCGTGGCGCGTATCCGAACCGCAAAACTACTCACATCCCCCGAGCGTGAGTCTCTGGAGGCGGCGTCGGACACGGAACTACTGCAAGCGGCGGTTGGAAATAATGTATTTCTCGGCGAAGAGTACGCCTGGAGCGGTGAGAAGCGACTGGTTCGCAACTCGGTCAAAACGGTGGCGAAGCTCAGTTTGGCTTTGAAGTCCACTCGATGCACCTATCGTAGTTTTGCATCCGTTGTTTCGCTTATCATGTATGCCCTCCACACAACGCGGATGAACCCCGCCCGAGCATTCTTACTACTACGCGCCTACCGCGGTGCGTTCAGGCAGGTTTGCCATGGAAATGACTGGGATGACGAGATGCACTACGTCGATGAGAAGGTGCTTCAGTCCCTGCGGGCGACTGGCGTGGCGCTAGTGGAAAACGGCTGGTGGCAAATCGCCGATGCACGCCACGCGACCTACAANNNNNNNNNNATCGATGAGAAGGTGCTTCAGTCCCTGCGGGCAATTGGCGCGGCACTGGCGGAAAACGGCTGGTGGCAAATCGCTGATGCACGCCACGCGACCTACGAGGACGCGAGCTACAATGTTGTTGCGTTCACGGACGCCTCCGCTGCGGNNNNNNNNNNTGGAAAACGGCTGGTGGCAAATCGCCGATGCACGCCCCGCGACCTACGAGGACGCGAGTTACAATGTTGTTGCGCTCACGGACGCCTCGGCTGCGGGCTGGGGCGCCGTCGCGCAGTGGACGAGGCAATCCTGCACCAGGACCTACCAGCAACGTTGGGTGCACAGTTTCCACCTAACACGTTCTGGGGAGGGGGCGCGACACGCGAAATTGCTCGACGCCAGACACTCCCCGCACGCGGAACCGCGAGGGGCGCCCCTCCTCCAACAGCTGGTGAGGGAGGGCGTCCCGGACGGAGCGCGCGTCGCCCTCGTGACCGACCACAGCCCGATCGTCCATGCACAGAAGCGTCTTAACGGCTTCGGCGGCATCGGGCGCGGCTATGCGCTGAACAAGCTATATGAGTACACGTACGACCTTTGGTACGCCAGACGAATATATGTGGTATTCTTCTATATCGTGAGCCCTATAAATCCAGCGGACGGGTTGTCGCGGATGTTTGGGGATGGCACCGGCGAGGAGGTTCACGTTGAGACAAGGCGGGCGGACGAACTTGGCCTACAGGGCCTACGCACATGCGCCTGCTCCCCCCTCTGCGAGAACATCCCATCCAAGATGCAGACGTCTACTCGTGAACACGCCGGTACGGTTGGTTACCGGGCTGTCACAGTCGAGCCATAGGAACAAGTGCNNNNNNNNNNGCGCCAGACGAATACATGTGGTATTCTTCTATATCGCGGGCCCTAGAAATCCAACGGACGGGTTGTCGCGGAACTTTGGGGATAGGACCGGCGAGGAGGTTCACGTGGAGGCCAGGCGGGCGGACGAACTCGGCCTACAAGCCCTACGCACGTGCGCCTACNNNNNNNNNNCAGATGTGGTGTTCTTCTATATCGTGAGCCCTATAAATCCAGCGGACGGGTTGTCGCAGAACTTTGGGGATGGGACCGGCGAGGAGGTTCACGTTGAGACAAGGCGGGCGAACCAACTCGGCCTACAGGCCCTACGCACATGCGCTTGCTCCCCCCTATGTGAGGACAACCCATCCAAGATGCAGATGTCCACTTGTGAACGCGCCGGTACGGCTGGTTACCGGGCTGTCACAGTCGAGCCATAGGAACANNNNNNNNNNNNNNNNNNNNNNNNNNNNNNNNNNNNNNNNNNNNNNNNNNNNNNNNNNNNNNNNNNNNNNNNNNNNNNNNNNNNNNNNNNNNNNNNNNNNNNNNNNNNNNNNNNNNNNNNNNNNNNNNNNNNNNNNNNNNNNNNNNNNNNNNNNNNNNNNNNNNNNNNNNNNNNNNNNNNNNNNNNNNNNNNNNNNNNNNNNNNNNNNNNNNNNNNNNNNNNNNNNNNNNNNNNNNNNNAAACAACAGTAGCAGCCTGCATCGTGGTGGGTGCTGCAAGAACGGGAACAAA

>__CfaC1_30_ position 2950106 to 2966213
TGCACGACGCCTCGCTGCGGCTGTCGGCCGGCGTGCGCCACGCGTTTTTTATGACCTTTCTCGGCGGCCGCGGCCTCGACGGGACGCCGCACAACAAGCAGCCAAACGGCATTCACGTGGTGCTGTGCTGCGCCAAACACGAGCGTGCGACTCACCAGGTTCTCCGCCGCGCTGCCCGCCAGAATCACCTCGGTAGCGGTCAGATTGTCTGCCTGCTCCACGCTCAGACCGCCACTGCAGCAGACTTCACAACAGACCTCATGACGCGCGAGGACTTTTTGAAGCACCAGAACAGGGCATTGGAGTCGGAGAGACATCGTCTGCAGGTGCTGATCACAAGCGAGATCCCTCAAGCGCTGCTGCGTTGTCAGGAGCTTCAGACCGCGGTGCAGGACTGCGTGCGCCAACTGCCAACAACAAAAAAGGACTCTACCTGTGTGCAAGCTTTGTGGTGCCGCACTGCTTCGCGACGCGGCTGTCGACGAAGAGGGACGCGATCACTCAGGAGGGAGGGAATGCGGCGTGCCGTGCCCGGTTGGTGGCAGACCTGCAACGAGACGTCACCGGCCGCTTCCTCAACGCCGCGATCGACGACGTGGCAGGACTCGCGCGTCTCCTGCGTACGACAAATGAGCGCGTGGTGGTGGCCACTGCACTGCGAGGCACCCAGCTGGACCTCTCGTGGTGTACGCCGAGAGTGTACGAGCTCTTTGCCGGATGCCGCAACGGTGTTTGCGCGTACTCGGTTCCACAGCTCATCCACGCACTGGAGGCTGCCTCGCGCGGCAACATCGACGACGTTCGAGTGCACGCGCTGGCCTTCAAAGATGGCCTTAGCCGGTGGATTGCTGCACAGGAGCAGCTTGCGGACGACTTGAACACCATGCGCCGCGAGGCTGGCAGCGTTGGCGATGCGGAGCCTGGCGGCGATCTGTCAAGCATGCACGCCACTACGGCCTTCCTCAGAGCACTGCAGGATCACTATCTACGGCTTGCTGGCTCGAACGGTGTCTTGCTTCCCACGGCTTATTTTTATGGACAACGGGCTCAGCTTTGCTGAAACCATGGTGATGCTGGGGGCACTCGTACGGCACGGTTTTGTGCGGGATCCGCCGCGTACGGTGGAGAAAAGCTCGCAGTGGGCGGCGAAGTACGAGGAGGTTCAGCAGGTGGTGCCTGAGCTGAGGGGCAAGCCGTGCGCTGCACCACCAGAGAAGCTCGTTTGACTTCCTGCAAATGTGTGTCTGAGGAACGGGGTTGCCGTGGAGGGTTTGGGTGCTGTGTTTGTTGGCGCCGCTCCTCTGTGCTGCTGCCTTTAAAGGTGGCCGACACGCTATCCCACGAGCACGCGCAGGCGTACGCGAAGTTGGAGAAGAATAACGACATTCCGCGCGTGGGAATGGCGATGTGGATTCTGGTTGGCTGGCTTGGTGTTTTGCGGGGCTCTTTAATGGTGTGGGTGTTGCGGGTTGTGATTGTGGCTAAAATGTTGGTTTTCAGCCGAATTGAACCGTTGCAAGGCGTGGGTTTTGGCCATGGTTAAAGGGGTGGTGCTGGGCTTGGGGTCAGAGTTAGGGTTTCGTTTCTGAGGCGGGCGGCTGAGGACATCGAATGGCACTTTGCTGTTTTACATTTGTGGGGTCTGTGGCCTGCTGCGGTTCAAGGGCGTGACGTGGCGGAAGCCGCGTTGACAACGATAGATGAATCAATGCCAATGTGTGTACTGGGTGTACCCATCTGCAACATCCGCTGCGCCGCGTGCGCGCGCCATGTGTGCTGACATGGCTGTCTGTGCCTCGTGCTGTCATCACTCTCTCTCTCTCTTGCTCGTGTTTTTTTCATTCTTTTCTTCTTCCTCCCCTCAACAATGGGATGCGTATATATCTTGTGTAGTGGCTACTTTCGGTCTCCGCGTGTCCTCTTGCCTGCGTAACGCCAGCAGCGAGGCACAAAAGCGAATACGTAGAATTCGAGATCTGCAGCTAGCTGGTTTTTGAGTCAGCAGTTGAGCTCTTTTTGTGTTTTGTTTTTTCGGCACAGGGCATCCGCCATGTCTGGGTTTGCCGAGGTCGAGCCTTCCTCTGTGGGGTCAAAGGGGGTGGAAACCGTTCCTCCGGCGCCGGTGGGCCCCGAGGTCGTGTGTCACCAGCGCGTGAGAGCGGCGCTTGAGAAGCACCACGCTGATGGCGTGATCAGCACGGAGAGGCTGAACGAGCTTCCCCAAAAAGCCCTGGAGAAGATGGTGGAGGGAGTGTCCTCCGAGTCCGTCGCGGCAGCTAAGGACAAGGAGGACGTCTGGGTTGCGCAGTTCTTTCGCCAGCAGCGGGAAGAAGAACTGGAGTCCTGGGAGAGGCGGCGCTGCTGGGCCCAGAGGCACATCTCCAGCATCCTTCCCAGTGGCGACGATGCCGCGAAGACGCTGCAGGCGAGGCAAAGGCAGTTTTTCTCGGAGGCAGAGGCCGGCCCTCTTTCACCCACGGAGGTGTCCCTCGCGAGGTACACTTTGTTCACGGAGGACGTGTGGCGCGCGAGCACTCCATCATGCTGGGCATCCTCCAGGAGATGAACGAGGTCGACCGGCTGCCGCTCCACAACTGGCTCATCTTCGAAAATATGGAGGCGATGGGGCGGGAGCGGTACGGCCCCGTCATTGATGAGCTGACGGTGCCGTTGCTCCCGGTGTGGAAGCACCCGAGCGGGGAGCGCCTATAGGCGCTCAATAAGAAAATCCTCAGCGAAGCGATGAGGAAGCGCATGGCCGCAGGGCACGTGAGCGGCGGCCGTCCCCCAGCTTGTGGTGCTGGCGAGTCCCTCTTCCGGAAGGACAGGACGCTCTCTTTGGAGGAGGCTACCAGGCCGCGGTGTACGACAGCGAAGGCAAGCAGGTCGCGGCGGTTGATCTGAGCGACCTGGGGGCATTCCTGGGTGACCTGTCGCGGCGGGTCGACGAGCTGCGGCAGGAGGAGCGCGCGGTGGGCTCTGCTGTCCTTGGTGGGCTGTGCACGGGCCTCATACAGGCACGCGTCAGCCATGGCTGCCTGCGCAACCATAAGGCCGACCTGCAGCGGCTCCGCCAGAGCATCAACCGCTACATGCCGAGGAGCGGCAGCTGGCAGCCGCGTGGCAACTACCGTGGTGGCGGTGAAGGCGGTGGTAGCGGCGGTCGGGTGTTTGGCGGCGGTGGGGCTGCGCCAAAAAAACCGATGTCCGGCGGAGCCGGAGCTGTCGCGGTAAAAGCGGGTTCCGTTGGTGTGTGGCAGCACGTGCCGCGGGGAGCGACGTCCCGGGCGCCTTCCGCAAGGAGGTGTGTGGGGCGGTGATTTCCGCGAGGGCAAGACGTCCAACGTCGAGCTCGACGCCGTGTGCCAGCGGTACCTGCCGGAGTCCGCGATTGTTCCGTCGGACACGATGGTGCGCCTGAACGGCCAGCACTTCAAGACGCTGGTTGAGATGGTGCGCCGTCAAGGCACGGTGTTTTTCCGATCTTCGTGATGAAGCATTAGATCGCCGGCGTGCTGATGCAGCAGGCGGGAGGGCACGTCGTGCTGACGACGTACGGCTCCGCACCGTTCCCCGTAGTGGAGGAGCAGCTGTGCTCCGCGTTTCGTTCTGTGTGGCCGGGGCTTCGCCTTGCAAAGGGCGTGTGTGCCCGCACCAGGAGCGGAACAGCAATGACCGCGGCATCTTCATGACCGCCGTGTTCTTTGGCCACCACCTCAAGCTGCGAGCGGTGATGCGCCGCGACCTCCCGGCACGCCTGCGCCGCCTCCTTGCAGCGACGCACCAGTGCCCACCACCGAAGGATTACTTCCTGGAGAAGATCCGCACGGTTCTGGTGAATCACCCTGTATCGCACAAGGGCTTCTTCTACGAGGAGATCCTAAGGCAGTCGTGGCGGAAAGACGGCGCGGTGGTGCGCGGCGGAGCCGGTCAGAAGGGGAAGGACGCGGGTAAGGGCGGCTGTGGTGCCGGAAAGCGCGACGACGACGCCAAGCGCGAGCGCGAGGCTGCTGCAGCCAAGCGAAGGAAGCGGAACGAGGCTGCGGCAGCGAAGCGCAAGGCTGTAAAGGTGACGGCAGCTGCGGCCAAGAAGAACGCCCCGAAGCCGCCGACGCCGCGGCGCAGGCCCGACCCCACTAACCCACCGCTCCAGCAGCGGAGCCGCGGCCGCAAGGCGGCACTGAAAAACGACGACGACGATGCGGCGGAAGTGACCGTGGCCGAGCAGTGGGCGGCGTCGCGTGCGACTGAAAATAGCGCGACCGCGGCACCAGCCCCTGCGCAGGCAACCGCCCCCACAAAAACGACGGCTCCACAGTCGAGCGCGACAGCCGCCACCCGCACGCGCACATCACGACGCGGCAATGCGGAGGCGCTCGGGCGACCGGTTGCGGGGTGGGCGGAGCAGACACTCGCAGAGGCACGGCGACACATGCGCCGTGTGTACGTTTCTGTGGTGGACCACCTGTGGGCGGCGACGGCGCTGGCTATGTGCGGCGACGGCGTGTCGCGGGGCCTGAGCGAGGTGGCGGTTGGCATGCAGCGTGTGCGCCACAAGCTGCCGGAGCTGCAGCCGTACAGCGTGCAGGAGAGATGCTTCGTCTGCTGGAGAAGCGCGTGCGCGTGGTGGACGACGTCCCTCCCGCTGACGAGGGGACGCTGGCGGACGTAGCGGGTGTGCGGCGACTTGTGTTCCGCGCCGGGGACGGCACGGAGACGGCCACGCTCGTCCCGTTCATAGACGAGTACTACCTTGTTCGCGGCCCGCTGTTGGAGCAGCTGCCGGAGAGCGTGGGTGGATATGTGTTTGTGCTCGGTGCATGCCTGCGGGGGAGGCGCCAGAGGACATGGACGACGTGCGCTTCCCCAGCTACTACGCGCTGACGCGTGTTTGGCTGCAAAGGCTGCTGTGAGCGTGTAAGCGCCGGCTGCGATGACGCACTACTCCACGTCCAAGCCGCAACGCGTGTCGCGCAACGTGATCCGGTACGTGCCGCTGCCGCGCAGTCAGCAGCAGCCTGCACCCGGGCACGACGACAACGAGGAGCCGACCAGTGCGCCGCTGCGGCGGCGAGACCGTCTCCCCGATGACGACGCCGACTTCGCCGTGGGCGACGGCGACATCACCGCCGCGGTCGTGGACGCGGAGGACGCTGTCGGCGACGTGCCGGGGAACCGGCGTGGCGACGGCTACGCAGACATGGACGCGCACGTCTCCGAGGAGGCAACGCGCGCGCTGGCGGACATCCGCGCGCTGTCTTTAAACGTCCAGGGCAGGCCTCTGACGGGCCCCGAGGAGGAGGCCGAGGTCTGCCCGCGAAACTGGTTCCTCTTCGCCAGCAAGCCGCCACACATCTCGCAGCTTGCGTGGAACTGCGTGCGGCCGGACACACCCGCTCGCACCACCTGCGCTGGCTGACGCGCATCAAGTGCATGCCGACGGCGAGCCTGCAGATGAGCCTGCCGGTGGCGTGCATCGACCTGATCCTGTCGACGGCGCGCGCGCGGCGGTGGAAGTGGGCGACGACGGCCAAGGCGTTTGCTGGGGTGGCGGGGGCTCTGCGCGACCTGCCGCTGTACTCGACGCAGCGGCGCGGCATCCGACTGCAGGACGACCCGGAGTGGCGCAGCGCGTTTGCGACGGTGCAGCGCTACATGAAGGAGTCGGTGCCGGACGCACCGCCTTTTGTGACACTGGCGCACAGGTGCGGGCGGTGCTGGCTACCCTGCGGTGTGCGCACCCGCGCGCGGCGCTTTTCCTGGCGATGATGTGGGGCTTCGCGGCGCGCGCGGGCGACATTGCGACGCTGCGGTGCAAGGACGTGACGGTCTTCCAGGATATGGGGCCGCCGCCGCCGCCCGAGCGGCGCAACGTGGGCACGGCATCAGTGCTGCTGCTGGCGGATGGCACGGCAGACACGGTTCGTGTGTGTCGCTGACGGTGCGTATGGGCAAGGGTGCGAAGAAGCGTGGCCCGTATCCTGTTCCGTCGGTGCTCACGCGGGGACTTGCGGGCACGCTGCAGCAGATGCTTGTGCAGCGCCGGCCGGGCGAGTGTCTTTTCGCGCCGTACACGGAGGAGCTGCGCACGGTGGTGGTGGCGTCGGCGCTGGCCAAGCAGAAGGCTGGCGCGCAGCTTCCGTCGGTGCGAAAGGGAGCGCTGCGGTGCATGGCGGATGCGGGGGTGCCGATCAAGGACCTCATGACGCTTTCGGGCCACGCCAAGCAGGCCACGCTGCTGCGATACCTTGGGTATGGTCAGCAGTCTACGGTGGATATGCCGAGACCGCGTGGGCAAACGCCAGCCGCGCGCTGTTCTCGACCCCCTCTAGAGATGGCGACGTCGCTGTTCCGCTACCGCTCACAGGAGTCTTCGTGTCACCAACTGGGCATCAGCGTGCGCGGGGTGGCGAAGATGGTGGAGCGCATGGCCAGCTACGTGCGCATGATGGCCGAGACGCCGGCTGCCGTGCGAGACTGGCCGCTTCACCTGAAGCACAACACGCCGCTGGACATGGCATCAGTGCTCGGGATGCCGACACACACCGGGCCCGGACGAAGCGCTTCCTGCTACGCGTGAAGTGCTGCTTCCTGGACGCGCGCTTCTTCGATGGGCTGCGCACGTTGCGCACGGTGAAGCGCTGCGCGCTGACGGTGGGCGAGGTGGCCAAGGCTGTGGGGACGGGCAAGTTCGAGCCCTGCGCGGCCAACGAGGGCGGCGGCGTGGCGCTTCCGGACGGCGTAAACGGGGTAAACGTGCGTTCTCGGTGCCGGAGCTGAAGGGCCGGCGCCGGCTTATCACGGAGCCGCTGCTGAACCGCGTCATTCCGAAGCACCACGTGCCACGCGTGCACTACGACACGCGGCTGGGGCGGCGCCAGCGCTTGCGGCACGCCCGCTACATGCTGCAGATCGACTTTGAAGCTTACTATACGACGCTATCCCGATTGCGAGAGACGCTGCGTAACAAGTTTGTCTTTCGTGCGAAGCATGACGGGCGTTACTACCGGCTGCGGACGCTGCCGACGGGTGCGCGCTGGAGCGTGGCGGTGGGCCAAGCTGTAACGTGGACGATTGTCGACATCGACACCACGGTGACCGTGTCGACGCTGATCGACAACATCCTCGTCGCCGCGCACGTGGGTGAGGAGGCGGAGTTTGTGCGCGCCGTGCGTGCGATCGTGTCGCGCATCAAGGCGGCCAACCTCATGACGTCCCCGGCACGCGACGAGCTGGAGGCGATGTCGGACGCTGACCTGCTGCATCTGGCGAGCGGGTCGACTGTTTTCCTTGGAGAGGAGTACCTGTGGAACGGCCGGGAGCGCGTGGTGTGCAACTCGGTGAAGACGGTGGCGAAGCTGCAGCTGGCGCTGCGCAAGACTACGCACACACGATCCGGAGCCTCGCGTCGCTGATCTCACTGGTGTGTTCTTTGCGCTGCACACACGACGCAGATGAACCCTGCGCGTGCCTTCAAGCTGCTGCGCGCGTACCGCGGCATCTACCGGCTGACGTTCCGCGGCTACGGCTGGGACGACGCCGTGCCGTACATCGACGCTGCCGTGACGCGGTCGCTGCAGGAGATTGGTGGCGAGCTGGTGCGCAACCCATGGTGCGCCATCTCGGACGAGCGGCATCCCACTTCCGATGAGGCGGACTACGATGTGGTGTGTGCTTCACGGACGCGTCGCTGGAGGGCTGGGGTGCCGTGGTGAACGTGCGCGGCCGTGCGCCGCAGACGTGGACGTGTACCGGCAGCGCTGGACCGAGGACCTGGAGCAGCAGGTGGACGGCGAGGAGGGTGCCGCGGAGCAGGTGCTGGAGCAGCTTCGTCAGTATCAGCGGCACCAGCGGCACCAGCGGTCCGGCCACATACCCAACCCCGACGCGGAGGCGGACCGTTTCATGGCGCGCTACTCGGCGCACGCGGAGCCTCGCGCGGCGCAGCTGATGCTGCAGCACCTTGTGCACCACCACGACCTGCGCGACGGTGCGCGTGTGTGGCGCTGGTGACGGACCACCGCGCCATCGTGATTGCGCAGAAGCACCTCAACGGCTTTGGTGGCATTGGTCGCGGGTACTCCCTGAACAAGCTGTGTTTGAGTACGCGTATGGCCTGTGGTACGGCCGCAAAATCGACGTGGTGTTCTTCTACGTCGAGGGTGCGCGGAATCCGGCGGACGCCTACTCGCGCCACTTTGGGGAGGAGGACGCGACAGGGTCGCTCGAGGTGCGTCGCGTAGACACGATGGGCGTGCCTTTCCTGCGGGACACGTGGTGTCTGCTTCTGGAGGAGCGGCGCGTTGAGGAGGGTGGTGACGCGTGACGCGGAGGCCGCTCTCTCTCTGTTTTCGTGTATGAGCGAGTGATGTGTGAAGGTGGTGACGCCGAGTGGTTGGTGTGCGGAAGTTGGCTATGCGCGTGCTGCGGGGGTGCGTGTGTGCGTGTGAGTGTACCAGCCCGTCCCAGTGCCGAGCCACAAGAAACCACCACAAAGCAAGACACACGTTACCGGTCGCGACGTGGGGCACGCGACTGGCCGCCGTGGCGGTGTTTGTGTGTGCTGCCGGAACCTTGCTGTTACGCAGCTGGCGGCTGTAGTCGCGTGAAGGTCTGCCGCTTGATGCACTCGAGTGTTTCTGCCGCATGCTTTCTGTATGTGCGTGCGCGGCCTGGCCCCGCTTCATATTGTCCCCGCTTCATCTCGCTCGGAAGCGACACCCTCTCACACAGGTCGGTGGCATTTCATTTCCGAGGCCGGCGGCCGAGGACATCGAATGGCACTTTGCTGTTTTACGTTTGTGGGGTCTGTCGGCCTGCTGCGGTGCAAGGGCGTGACGTGGCGGAAGCCGCGGTGACAACGATAGGTGAATCAATGCCAATGTGTGCACTGGGGTGTACCCATCTGCAACATCCGCTGTGCTGCGTGCGCGTGCCGTGTGTGCTGACATGGCTGTCTGTGCTTCGTGCTGTCATCACTCTCTCTCTCTCTTGCTTGTGTTTCTCCTTTCTCTTTTTCTTCCTCCCCTCAACAATGGGATGCGTATATCTTGTGTAGTGGCTACTTTCGGTCTCCGCGTGTCCTCTTGCCTGCGTAACGCCAGCAGCGAGGCACAAAAGCGCATACCCGCCCACCCTGATATTCGGAGCAGACGCGTCTCTCCGTAGCTTGTTGTTGTGTCTTTCTTCTTTTGATTTCTTTCATTTTGGTTTTCGTTTGGCACCTAACCTGCGCGCATCGCTTTTCTCTTGCTCTCTCTTCCTGATTCTTGATTTTTTCTTTTTGACTCTGTTTTCTGTTTTCGCTCTCACGCGTGTGCGTTCGCCTGTGACGGCTGCTGTGTGTGTGTGTGTGTGTGTCGTCATCTTGACCGGGTGTCGCCGCGCACTCTAAATGTGATTTCTTTCTTGTTTGGCAGTTTGCCCTCTCTTCTGGTTTCGTTCCCCGATTTCTTTTTGTAACTTTCTCTCCTTTGTGCTCTTTCTGTTCCTGTTTTTTCCCTCCTGTACCGGCGGTTGTGTATTCATTTCCGCGTTTTTTGTTTCTATTGTTCCTCTCGCTATCTTGATCTCTCTGTTCTTGTTTTTCCTCTGTTCTCCTGTTCCGCTCCTGGCGCGGCTTTGCAGCTTGGCGTGCGACCAATACCTTTCCCGCGTGTCCAGTGTAGTGCGGTTCTGTGTTTCTCTTCTCCTGATAATGCTGTGCCTCGCGCCTGCGGTGGGCACGATCCGTCGCTGAGCTGTTGGCTGGCCACCTGTGTTTCTCTTCTGCTTTGTTTTCCATCTGCGCGAGGTGTGTCTTGTTTGTTCTCCCGTTGCACCTGTCCTCTGTTGCCTGTCGGCCGCGGAGCGCGCACTCCACCCAGTACCCGTGTCTTTGTTTACCTTTCTAGTTTTGTCTAAGTGTTTTGTTTTGCGTGCCGCAGCAGTGCCTACTTGTTTTCCTCTCTTTCTTTTTCTGTGCTAGCTGTGATTCCTCCGCGTGTCCTGCTTGGCGCGCTGCCAGCTGTTTTGTGGGGATTAGGGTTAGGGTAAGGGTAAGGGTTAGGGTTAGGGTTAGGGTTAGGGTTAGGGTTAGGGTTAGGGTTAGGGTTAGGGTTAGGGTTGTGAGGGTTAGGGTTAGGCTAAAATGTTGGTCGCCGTCCGGGTTGAACCGGTGCAAAACGCAGTTTTCAGCTAGGGTTAGAGGGGCGGGGGGGCCGGGTTAGGGTTAGGGTTAAGGGTTAGGGTTAGGGTTAGGGTTAGGGTTTAGGGGTTAGGCTAAAATTGGTTGGTCGCCGTCCGG
>__CfaC1_30_ position 2490278 to 2508065
AGAAGCCGCACCCACCACTAAAAAATCATCTGCCCGTGTGCCGAGTGTCCCTCGTGCTGCAACGCCTGCACCGCCGCGAACGCGCTCCTCAGTGCCGCCCGCACGTCCGCGTCGCGCTGAACCGCAAATCGACCCAACCGCTGTTGTGCGAGAGGAGGTCAGCCGCCGCCGCTACCTTGCCGCCGCTCTCCTTCTTGAGCACGCGTGGCTGCTCGCGAGCTTCCGCCTCACCATCGAGGAGGATCAAGAGCGCTACAACATTACGTGGCTGGCTGCCGAGCAGGAGAAGTCCGCGGCGCACCCTCACCGCTTCAAGGAGATGACTCGTGTCACGAGTACAAAGTACCAGTACGGCTTCGTGTGCGACCTGTGCGACTACGAGTTTTTGCCGTACGGCCGCGACAAGAAGAGCCTGCACTACTTCCACTGCACCTGCGGCCGCGACTTGTGCCCCGACTGCTTCGAGGAGTACCGCCGGCAGTGCACCTGCTCGTGCTGTCGCGTCGTACACCCAAATAGCTGCGAGCTGCGGAGGCACTTGCGGCAGACGGGCGGGACGCAGCTCTACAGCGGGTTGAAGGGCGTCGCACGGGCCACTGCGGCCACCCACGTCGACGGCGACGGTACCTTCCACAAAGGGGAAGCTGCGACACTAAGTGACGATGAGGAGGAAGAGGAAGAAGATGACGTCGCGGGCGTTTCTCGCAAGTCGACAGGGCGGCGGCAGCGTACATCGGCTCGCGCCAACGGCAAGTCGGCGAAGAGCCCCACGCGTCGCGACGGCAACGGTCGGTTTACATCCACGACGCGCGCCGTGAAAAAGAGCGCTACTGCTGGTCGTCGCCGTAGCCGCGTCGAGAAGGAAGAGCTGGGTGTCGAGGAGGAGGAGGAGGCAACAGCCGGCAACGCCGCCGCGCAGCTTCATCTCCCTCGCATGTCCGTCGCGGCAATGCAGCAGGAACGAGTAGGAGCGTCGACGTTTGCGAACGGAAAGCAACTTCGCGGCCGACATCGCAAGAGCGACGCTGGTGCAACGACTGCAGCTGCTGCCTCGTCATCCTCTGCCCGACCACCGCCCCATTCATCGCAGCAACAGCGGCCCGAGGCGATCGAGGTGCGGCAGCGGACGGTGGAAAAGCTGCCGGAGGGTCCGTGGCGGCCCTTCGCGCGCTTCAGGCAGGACCGGCAGGACGAAGCAGCGCGGCAGCCGACACCAGAGGAGCGCGATGCCCTCCTCAACGGAGACTGGATTCGCCACTTCTACCTCTTCCCCAACACGCCACCCGACATGGCCGGCCGTGACGCCGAGGAGCCCTACGCCTTCGTCTACCATGCCCAGCCGGGTCGCACCGGCGCCATCTTTCTGACGAGCGACTTTCCAATGCACTCGGCGGTCTTCTCGATGCTGGAGCGGCAGTTTTTCGTGGTGGACCAGGTGGACACGGTGGAGGGGGCCGACACGACACGGGCCACCTCACTGCTGCGCGCCAAAGGGCAGCCGGACCTGAAGGTCGCCTTTCAGGCCTTGCAGGAGATCGTGGCGTACGACACCAACATGATGAAGCAGCAGCGGACGCCTGGCACGGTATCGGTGTATCAGGCGCCGCGCAGCGCGTACAGCTGCAACGGGGAGCCGTTCCTGTACGTGCGGTGGTTCCGCTTCAACGAGGATCGCACCCTCAGCGCCTTTCTGCTCTCCAACGGGGCGGTGCAGGTCTTTGTGAACAACGAGTATGAGCTGCGCTGGTTCGATGAGAACCGCAAGTTTTTGATTCGCTACAACGGCGTGTGCGAGCTGGTCGAGGAGAGCTCCTTCACCTTGGCCCCAGCGATCAACCATCTCCTCTACGACTCGTTTGACGCGTAGTGGCACTACTCGGTGCCGCTTTTGTGCCTCTTGAGCGTGTGCCGTAGTGTGCATCTTCTCTTTGGTACTGCGGCGGAGCTTGTCACTTTTTTTTTTTGGAAGTATAGAAGGGGCAGCTGCGCCTATCATAGATATATGTGTTTTGTTTTTCTATTTTTGTTTTGTTGTTGTTAAATCACAGAGAGAGAGTGTGTTTGCTGCGCTGCACTTCTCCGCTTAATCTGCTCGATACCTTTTTCTTTCTCCTCGTTCTTCCTTCTGTTTCACCCTTTACGGGTCAAAAAAAAAACACTTCAGTGATAAAGGAGGAGAAAGCGGTGCTTATCTGCACTGCAACTGCGGCTACGAGACAGCAGAAAAACATAAATACGCTTCTTTTCCTCTTGTGTTGGCTGAAGGAGAAACGCTTTGACGAAGTTGGCGACTAGTGCAGTCCTCTTGCCTTCTCTTTCTTTTGCCGGTGCGCGCGACGGACTGCTAGTAGCCTCAGCTGACGCGGACGTAGAGCTGGTCGACGCGCAACCCGCGGCTATTTTGGTGATATTGAAAACACGCTACTCACTTTCTCGATCACTTGTTTTTGCCGCGTTTTTGTCTTTCTCAACCCCGCATGCACGTTTAAAAAAAATGAAATGAAGGGAGCACCATTGTCTGCACTCCTGACCTCAAAAGAAATAGCAAATCGAGGTGACACGCATCTTTCTGAATTGCACCCTATATTTATCACCATTAACAACTAGCCGCCTTTTTTTTTTGGTGTGTTCTGGACTCACTAGCTGTTGACTCACCATGTCCAGCGAGACTTTCCGTGAGCGTACTCTCGCCACGCAGTACCAACCTCGCCAGTCGCTGCCCCCGAACTTTAGCGATGTACTGAAAGAGTACGCTAGGGAGGTGCTGCGCAGCCAGCCGGAGGACATTCTGGAGTGGAGCGCGGCCTACTTCAAGGCACTGGCGCTCGAGACGGATCCCCTGCAGGCGAAGGAGCCACCAGCGGATCACTACCGCCCAGTCGTCGAGGACCCGGACCGTGCGATGCTGGCCAATAAGATGGTGAAGGTCTTCGCAAGCATGGACTCGGCCGGCACAGGTCGGCTGCCCCTCGCGGCGCTGCGCCGTGCCCTACTGGATGGCTTCGATCTGACGGAGCAGCAGGTGCTCTACCTCGTCACGGCACCCTTCACTCTTATCGAGGACGAGAACACCGGCACCGACTCGGTGGACTACAGCGCCTTCGCCTATGCGGCGGTGCGCACCGTGCAGTACTTCCAGCTGCACCACACCGAGTTCGACGTCGATGCGGCGCCCAACGCGACGGTGCATGGGATGAACCGCACCGATGTCGAGCAAGGCTTTCTGCGCATCTTCCGCTTGCTGGATGAGGCAGGGACGAGCCGGCTGCTCTTCCAGGATTTCCAGCGTGCTCTCGAGAACGCGCCGTACCACCTCACGAAGCGGGACATTCGTCTGCTGTGCATGGAGTGCGCCACGTGCGGTGCCGCTGATGGGGATCGCGCAGACGAGGCAGACGGGGAAGAGGCGCCGCGGGGACAGCAGGAGGTGGAGTACGAGCAGGAGCTGCCCTCCATGTTTCATCGCCTGCAGTTGGCGGAGGCCTTCTCGCTCTTTGAGGAAGAAGATCAGACGTAGAGCTGCGTACTCACTGATTTTTGCTTGGTCATTGGTTTCGGTATGTAAAGTAGTAGTTTGAGAGAGTGTGTTCAGCTCTTGCATTTTCATGTAATGTGTTTCTTGCTTTGAAGGAGTGTGTGCGTGTGTGTGGTGGCGCTCCATCAGACGTTTCCCAATAGAAATTGAAGGCAAAATGTGGAATCGGGCGTTGGCAGTGACGGATGCTTGGCATGTGTGTGCACTTGTGGGTGACGGAGTGGCGGAGGGTGTGCGCACACTCGAAGAGTCGCTCTCTTCTCTTTCACAGCTTTGCAGTGCGGCGGGCTCGCTTTTCTCTTTCTTACTGTCGCGCACAAAGCTGGGCAGTGGCGCTGTTTAGTTGCTTGCCGTTGTCTGTGCTACAGGGGAAATTGGAACGAAAACAATAAAAATAACGGGCAAAAGGAAGCGAGTCATCCGTCAATGCAGACCGCCTTTTTCTGTTCATTGCAGTGTGAAATCGGACTTACTTCTTCTGTCGGCGCCTGTTCGTCCGCACCCACCATCATGTGCTTCCCATGCTCCTCGTTCTTTACTCTATTCGCGTCCCGCTCACTACATCTCTCTCTCTCATTCCCTCCGTGCGCGTTCGTGGGAAGGTGAGGGCGTGGTACGATCAACCATTAGGTTGCCCATGGTAACAAAGAATATGCGGAAGTGAACTGATAGGTCTGAGAAGCGCTAATAGCCAGCTGATGCAGCTCTCACAGAAAATGGTCTGTTTCGCCAAGGTCCTCCTATGTATGCTGATGCCTCCAAAATTACGTTTAACACTGTCCTACCTCTCTTTCTCCCTCCCCTTTTGCTGAATTGCAACCGATACTTCTCAGTATTCGCTACTCGCCACGCCTCCCGTTTCTTTTGTGTTCACCCTCACCTTACCATCAAAACCCTCACTCTCATCACCATGGACCTCGGCGGTTTCGATAAAGGCTTCCCACAGGGGGACAAGCCGCCGACTCTGAACGAGTTAACAAAGATAATGAAGGCCTTCATGGAGATGACCACGAAGGCGATGGACGTGGTTCAGGCGTCAACAGGAGCAACGGCGAAAGCTGGTGGAAACCCGTACGACACCATTGCGAAGGCGATGAACGAGCAACTCGAGCGTTCGCACGAGCTGCGCATCCCGGGCAGGCGCGCCTACAACGCGTTTAAGGACTACCGCAGCGGGCTGCACACCTCCGCGCAGTGGCATGACCCTAAATGGCGCGACAAGTGGGAGGAGACGTACAAGTCTCGTGCCAGGGCGGGCATTCTCACGCCTCACCAGACGATCATGCTGTCGATCCTGACGGACCCGGACATGACGGCCGAAGAGATGCGCAACTTCTTGGCTGTTATCGCCCTCCTCCCAAATGACAAGGTCCTGCCCTTCTACAACTTCACGATGTACGAGGCGATGGGACTGGAGGGGGTGGACGCGCTTGAGCACCTGGATACCATTCCGGTGCCTATGCACAACCCCAAGCTCCTCGCTGACCTCAACAGCAAGACCATCCAGGAGTACGTGACCTGGTTGAACACCCCTGCGGCATACGAGGGATACGGCGACCCCCAGCGGCCTTTCTCGATGTATGCCAACGATGGGGCATTCGGAGGGCAATTCCGGTCCCACGGCGCTTTCGACCGCTCGACGCAGGTCCAGCAGAAACCACGGGGGTTTGTGGGCTCTGGGGTGGCTGACGTGCCCCTCATTGCTCCGTCGCGCCTCACTATCCACCACCCGGCAACAGAGCCAAAAAACGGGACCCGCGCCAACAACCAGAAGTTGGCGCAGGACAAGTGAGCACTGCTCAGCCCGTCCCCGACGACGCGGTCGAGCCTTTTTTCGTAGGAGGTGACCTCCACGAGGGTCCAACAAACAACACGGAGCTGGATACCCTCCTGGAGCGCTACTTCCCTGCGCGTTCCTGGCTTCGCTGTGACACGCTGCCCAACATGTCACACGCTCGAGCCACGAACATCCTGCTGCGAGTGGTCCGTGGCGAACTGCGTTACTTCCCGGTATACGCGAGGAATCACTGGGTGGCTGGAGTGTGGACGGTGGAAAAGAACATCCCCACCCTCACGCTGTACGACTCTGCCCCCAACGCTGCGCTGCAGAAGGAGATAGTGCGCCAGTTACAGACGTACTTTACCGCCATGGTGCCCGTTGTGTTCGGAAAGTGCCCGAAGCAGCTCCGCAACAGTGCCGACTGCGGCATTTACATGCTGCTCAACTTTGTTCGAGCGCACCTACGCAAGGGCCCGCTGCCCGCCACACCCTCCCTCCCCCAGGCCGTACGCCGCTTCTTCACGGAAGCCGTTCAGCAAAAGCCGCTGCAGCACTTTTTCGAGGACTGCGCGCGGCTGGTCTGGACCAAGGACGTGCACCCCGCGCCAGAGTTACACGGAGGAGCAGCAAGGCAAACCAAGAGTAAGAAGCCTCAGCGCACCAAGGGAGTCCCCCCCCCTCATCGACACCCGCGCAGCCTTCGCCTGACACGAGACGTGCGCGCCGCGCAACAAAGGACATCACGGTCCAGCGACCCAACAAAGGTGCAACAGTCTCTGCCCATAAACCCTCCGCTGCTCTGCCCCTCACTGCGGGCCCCACAAGAGCAGCGGGAGCGGTCTCGGCTCCTGCGAAGCGACCACCGGCAAAGCAACCCACGAAGCACCCCGCGAAGCCACCACCGGCAAAACAACCCACGAAGCGGCCTGCAAAACCACCCGCGAAACCACCCGCGAAACCACCCGCGAAGCAACCCGCGAAGCAACCCGCGAAGCAACCCGCGAAGCAACCTGTGAAACAGCCTGCGGTGCAGCACCCCCAACCTGTTGCTTCCACGACAACGCTGCCGACCGAAGCGAATCCGCCGCCTTTGTCGTTCATCGAGAAGGTCTGCCAGGAGGCTGCGGCCCACGAGGCCGACGCAGCTCGCCACAACCTCTGTTACCTTTTGGTTGCCACGGTGCTCACCAGCATAATCAACCTGAAGCTCCCAGCGTTGACAGCAACGGCTTTGAGCACCAGGCGCTGGAGAATGGGGTACCCTGCGGATACCCCGATGGACCTCGCGGAGGCCATCACGCGCCACCGTGCAGGCCTCGCTGTGCACCCTTACGGACGTGTTGGAAAAGGGTTCGACATCGTCGGCGAGTGTGACCCGGAGGCCAAGGCGCTATACCTCTGCACCAATCCCGGCGTCCGCCTCCCAAAAACCTTCCGCGGACGCAAGTTCGTACTAGGGGGTCAGTTCCATGGGGACGGAAAGTGGACGGCAGTGGGTCACTACACGGTGACTCGAACCGCCAGCGTTGCCACTGTTGGCGCGTACGTGAATGAGGAAACGTACGCGGCCCTCACGCGGCCGACGGGTAGGACCACCCAACGCAGCAAGCGCACCGATGAGCCGGAGCCCGACGACAACACTGCCGCCGCGCAATACGAGGCCATCCTCTGCACCCCCATCCGTGCACCTTTAAACGGGTGGGGCGCACACGCAGGACCGCGTGTGCGCCCAAACCTCTGGAAGGTCCACCAGGGCATGCCGGCCCACAAGAGCGCAAGCACGTGGGCTGGGACGTCGCAGCAAGTCCGCAATCAGCACCGACGGTGGCTGTGCGACATCGCGGCCATGCCGGGACGGATGCAGGGGTGGCCACTGCAGAGCGCGGTGCTCGAGCTGGTGAGGATGCAGGCGAGCGCGCGGCACTGGGCACCGTCCACGTACTCCACCACGCTGGGGTACATCCAGAGCGCGTTGCAGCAGTTGCCCCTCTACACAAACGAGGCGCAGCCGATCGACCTCACCCGGTACCCAGAGTGGACGCAGGCGGTCACCGCGGCCAGGCGGATCGCCAAGGCCGTCGAGAGCCACCCCGCCCCGCCACTCACACAGGCCGACTACGAGACGATGCGGCACGTACTCCGTCAGAGAGACCCGGTAACGTACATGTTCGGGACTCTGATGTGGCAGGCGTCGGCACGGCCGGCGGATGTGGTGCAGCTGACGCCGCAGCGCGTCCACCTTGGCACGACGGAGAACAACGTCACCAAGGTGATTCTGGACATTCGCGAGGGCAAGAGCGCGAAGAGGAGCGGTCCCTATCAAGTAGGGACGGCTCTCGCGAAGGCCGACGCGGAGCTGCTGCAGAAGCTGGTGAGCGAGGCACCCGGCCTCCACAAGAGGATCTTCTCCCAGCCAGAGATGGTCAAGGCGATGCTGCGGCGAAGTCTGCGGGCCCTCAACGGGCAGTACTGCCTGCCATCGGTCCGCCTGGGAGCGCTGGCGCACTGGGCCAAGCAGGGCATGTCGACGGCCGACGCGCAGGTGATGGCGGGGCACACGACGTCCGCGACCACCACGGGGTATCTGGCACATTCCCACCAGCTCCCCAGGGAGGGCGTGACCGCGCAGGACGTCGTCGCCGGCCACCTCCGGAAGAGGAGCACTTCGGGAAGACTGCCCCCGACCCAGAGGAACTCGGCATCTCCTACGTCGAGCTCTTCCACGAGCTGAGGAGGATGCGGGGTGAGCCGGCGGTTGAGATTGGCCCTGTGCACACGTGGCCGTTGCACCTGAAGCGAGTCACCTTGGCGGATCTGGACAAGGTGCGGGCGATGCGGGTAACGCGCGACGAGACGAGGGAGTACCTCGTCGCAGCGTTTCAGTACCTGCAGCCGGAGCGCTTCGCCGGCCTGGTCACCAGCCGGACGATCAAGGTGACGAAGATCTCGCCCCAGGATGTCGCGCGGATGGTGGAGTACGGCAAGGTCGAGGAGTGCGTGGAGCCCGTGCACAGGAACAACATCCTGCTGGCAGGAGTGCATGGGGTGAACCTCTTCTACCAGCCGGAGCTGAAGGGACGGCGCCGCATCATTACGGAGCCGCACCTGAACGCTGTTGTGCCGAAGTACAGCGTCCCGGTGCTAAGACACCCGTCCCGCCTCACGACCCGCCAAGTGGTTGCTCGGTCGAAGTACTGCCTGCAGATTGACTTTGAGGCATACTACGACGCCATCCCCCTGCCAGAGACCCTCCGAAACCTGTTTGTCTTCAGGACGCGAGAAGGCTATTACAGGCTGAAGACGGTCCCCACAGGTGCTCGCTGGAGCGTCGCCGTCGGGCAGGCCATCACGTGGGTGATCACCGATGTCCCCACCGATGTTGCCATCATCACGTGCATCGACAACGTACTGGTGGCAGCGAGGGAGGGACAGGAGAGGTCGTTTGTGGAAACCGTGCGCGTGATTCTCAACCGCATGGTCGACGCCAACCTCCTTACGTCGCCCCCACGGGAAGAGCTGCTAGCGAAGACGGATGGTGAGCTCCTGCGCCTCGCGGAAGAGGACACGGTGTTTCTCGGCGAGGAGTACCAGTGGTCCGGCGACTGCCGTCGCGTGCGAAACCAGGCGAAGACGATTGCCAAGCTGAGGTTGGCGTCACAGAAGTCTTCCTTCACCCGTCGGTCGTATGTGGCGCTGGTGTCCCTACTGATGTACGCCATGCACACCACGCGCCTCAACCCGTCCATGATGTTCGACGCTCTCCGGGCGTACCGAGGGGTCTACAAGAACATCTCGGATGGGAGCGACTGGGACGAACGTTTGCCGTTTCTCACCCCGGCAGCAACACGAGGGTACAAGTCTGCCAGCGACGCGCTGTTGCTGAACTGTTGGTACACAGTAGCGCCGGCAGTCCTTGCTACCTACGTCGAAGAAGATTACGATATCGTAGCCTTCATTGATGCGTCGAGCGCCGGGTGGGCTGCGGTGGCGGGTGACCGAGAGGGGGGTCTACGCTACCACCAGCAACGGTGGACGGTGAACCTGGGGCCCGTCACAGGGCCAACGCAGCAGGATGGCGATGAGCAGCACCGCGTCTTCCAGGCGCGGCACTCCGCTCACGCCGAACCAACCGCCATTTGGCGGTACCTGGACTTCCGCCGGCAGAGGGGCGAGCTGCAGCCAGGAGCGAGAGTAGCAATGGTGACCGACCACATGCCGATCGTTGCCGCCCAGCGAAAGCACAACGGCTTTGGCGGTATCGGGCGTGGTTACCATTTGGAAGCGCTGTTCCGCTACGTGAATGACCTCTACCACCACGACAACATCCAGGTAGTCTTCTTTCACGTCAAGGGGATTTACAACCCGGCGGACTTCTACTCTCGGAACTTTGGGGTTAAGTACAGTTCGGGCGTTGTGGTTGGAGCAGCCAAGACTGCTCTGCCAAGGCTAGAAATGTGCTTTTCTCCAATGTGCTCCGCGCCGCAGGAGAAGGCTTTCTGTGGGGATCGATGGTAGCCACAGCTCGATAGAAAGTAAGAAAGCGAAAGCGAATGTAGGGGGGCTGAAGCGTTTTACGACGACTAAATATGTGAGGCACTGAATCGCCTTGCGTGAGCAAGGTCGACAGTTAGCATAACGGATTACTCTTTCCACTCTCTCTCTCCTACCAACCCATCTCCTCCAGTCTCGTTACCACGATCAACCATTAGGTTGCCCATGGTAACAAAGAATATGCGGAAGTGAACTGATAGGTCTGAGAAGCGCTAATAGCCAGCTGATGCAGCTCTCACAGAAAATGGTCTGTTTCGCCAAGGTCCTCCTATGTATGCTGATGCCTCCAAAATTACGTTTAACACTGTCCTACCTCTCTTTCTCCCTCCCCTTTTGCTGAATTGCAACCGATACTTCTCAGTATTCGCTACTCGCCACGCCTCCCGTTTCTTTTGTGTTCCCGCCCACCACCCCTTTTTTGCAGTAAAAGCAGGATAGAAAGAAGGAACGGGATTGGTGACGTGCAGCGGACGTTTAGAGATATTTGTCTTTGTTTTTTCCTCCCTCATTGACCGTTTCTTTCCTTTTCTGTATCTCTAATTATTTTTAAGTTTCAGATTTTTGTCCTAAATCTATTTCGGGTTTTTAATTTTTACTTTTTTTTTTTTTTTATTTTCACTTTGTTTCCTTTCATTTTTTTTTTTTTTTGCCACATGTGAGTGTCTGGACTCACGGCACCACCTATGCCTTTTGGACATCGATCGCGGAGGAATTGGGCATCCTGCGCGGGGGATCGATGGTAGCCACAGCTCGATAGAAAGTAAGAAAGCGAAAGCGAATGTAGGGGGGCTGAAGCGTTTTACGACGACTAAATATGTGAGGCACTGAATCGCCTTGCGTGAGCAAGGTCGACAGTTAGCATAACGGATTACTCTTTCCACTCTCTCTCTCCTACCAACCCATCTCCTCCAGTCTCGTTACCACAGACCAGGTGACCGCTCCTGCTCAGTTGTTGCTTCTTAGAATCTCTGTTGACCTCCTACTCTGCTATCGCTCGTTTTTCTCCCCTTCCAGAGGGCACATACACTAATTAAAAAAAGAAGAGGACGAGAGTGTTGCAGAAGCTGCCCTCGGCAATGGACACCAACACGCTGCTGGCTCTCGCCCAGAGCGCCGTCGACGTGGGCAACATCAAGGCGGCGTGCGAGTTTTACGAGGTGGCCCTCGCACAGGCCCCCAACAACGATGAGGTGCTCGAGGCCTACGCGGAGATCATGGTGCACTACGCCCAGGATCCCGCCCGGGCTCAGCAGCTGCTGCGCCACGCCATCGAGGTGAACCCCAACCACGGCTACGTCAAGTACCTGAATCTAGCACAGCTCTGCGAGGCGGCCGAGGCCCTGCAGTGCTACGAGAAGGCTTATCAGATCGCCAGCCTCATGCTGCACGGATGCCGCAAGAAGAAGATGAAGCAGACGCTGCAGGAGACGATGGCGACCATGTGCTGCGCTGTCGCGGAGCTCTACCTCACCGACCTCTGCTTCAACGAAGACGCGGAGCAGCAGTGCGAGCAGGCGGTGAATCGCGCCTTGGAGCTCAACAGCGGCATTGTGGAGCCGCACCAGCTGCAGGCGTCCTTGCGGCTCAGCCAGTGCAGGTCAGAGGAGGCGGTAGAGTGTTTGCGCCGTGCCGTTGACCTTACCCACCGCCTGGGCGAGGAGCATCAGCCCACTTACGAGTCCAAGATCGAGCTCGGTCGCCTGCTCATGCAGGTAGCCCCAGCAGAGGCCTTTCCGTACCTGCTGGAGGTGCTGCAGTACGGCGACAACAACCCCTATGTGTGGTTCCTGCTCGGCGAGTGTGCCCGTCTGCGTGGCCGCTTCGTCGACGCGGCGCGTCTGCTGCGACGAGCGCGTGTGATGCTGGTGGTCTCGGGTGGCGACGCAACCTCGCTGGCGGAGGTCGACGCGGCGATTAGTGTGTTGGTGCAGGACATGGGCGGCCCGGAGGCGGCGTCGCAGGTGACTGACCTCGATCACCCGAACCCACTGGAGCTGCTGCAGCCGGAGGAGGAGGAGGAGGGGGCCGAGGACGGCGATCTCGCGGAGCCGGAGTGGGAGTCGTGCGATGAAGACGAGGCGTGAAAAGGAATACTGATTATGGTGGTGGAGGTGTAGTGCGGACTTCACCTACCTTTTTTTCATTTGGTTTAAAGTTCGAGGCTACGTGCTTGGTCATTACCGAGTGCGACGCGGCACAAACACTTCCACCACCTTTCCCCTTTCTCCCTCTGTCTGTATGGCACCTCGAACAGCCACCATGAGGTAATGCGTATCGCGAAAGTTTAAGTTGCGTTTAAGAACGGCTAAGACTACAGTAGGCTATCTCCACAACGAGACACTAGCCACAAAAAAAAATAACGACTGAAGAGAATATCTCGGCGACAGCACAGTGCTTCACGCGTAGCGCGCAGGCAAGCGAGAACTCTTTGTGAGGTTTTTGCTGATCGCTCTTTAATTTTACGCGAGAGACGTGCTGTGGATTGCTTTTCAACGTGGCCCAGCATACTTTCCTGCTACCTGACGCCCAGGCGATGCAACGGTGCCGGAACGCGCGTACCTCGCGATCGTAAATGTAAAGCATCTTTTACTGCTCCTCCAGTGACTTCTTTGTTTCTTTTTCTATTCTATTTGTTCTGTCGCTCACTGTATTTCGACTTCTCTTTGACCCCAACTCTCTTCTTTTTTCCCGCTACAACTAATAAAACCTTTATTATATAATCCACAGACGGTGAAGGTAGGGTTGGCTCTTGGCTGCATTCGTAGCTGCGTCTGCCTTCTTCCGCACGGTGCCTCCTCCCTTCTCTCAAGGGGAAAAGACCGGCGGTGCTGCCTGCACTCTGCGTACACGTGCTTCGGCTGCTACCGAGTCCTCCGGCGGACGATATCACTCTTCTTTCTTTTCACTAGAGCAGGCCACATAAGCATCAAAAAAAGAAATAGAAAAGAAAAGAATCACCGCAACATAATCAGCAAAACGTTTTCTAGATACTGCGGCAGCAGACAAGAACTGTTCTCCGTGCCGTCACTGCAAACGACGATGAGCCTCTACACGCGGCGCGGGAGGGTTGACATCTCCACCTCCGACAGCGAGATCAACTCCGTCGCCTCCAGCGGTGACCAGTCCCCTGACGAGATGATCGAGGAGCTGGCACGGATGGCGCTCGCCGGTGGCTACCACGGCTCCCCCAAAGCCTACGAGACGAACGAGATGCTGCGGGGACATGGAATGGCCCGCCGCCCACGCCCTTCGGAGGACGTTGTGCCGTCGTCGTCTGCAGCACCTTCTGTGGGGCCATCACCACCTCTCTCGCCTCGTAAAGCAAATGCGGCCGGACGCTCGTCTCCTTCTTTCTCCTCTACCCGCGGTGCGCTGCGACGGGCTCCTCCGGCGGTACAGTCCTCGACGCAACGCACAGAGGACGTCGACACCGCCGGTGACGTGTCGCGTGCGCTGCAGCGAATGTACCGTCGCCTCGCACGTGAGTACGCAACGGAGATACAACAGGAGACGGCAAAGCCAGCGAGTAAAGCTGGGCCAGGTGACGGCGGTGACCCTCCATCAACAGGTGGTGAATCACCAAAGAAGGTCAAGGCACGACGCGGTATCGACGAGGCAACTCTTGCGCGTCTGCTTACACGCAACAAGGTACAGGAGCAGCGCCAGGCGGAGAAGTATCACAAGGTCAAGGAGCGCGCCGAGGAGGCCCGGAAGCACCCAAAACGCATTCGGGTTCCAGAGAAGGCCGTTGTCCTCGGCCGGCGCCTCCACCTCGAGGCTGCGGAGAACCACCGCGTCGTGAAGGAGAAGCAGGAGGAGTTGGCGCAGCAGCGGGCGGCGGAGGAGCGGGCCGCCTGCACCTTCCACCCCACCATTTCCCGCTACGCCGAGCGCCTCGCCGCACGCGAGGGCCACTACACACTCGAGGAGCGCCTGGAGGATCAGCCGCTGCGTGACGAGGAGCTGCAGCGCCTGCGTTTTGAGCGCGCGGTGGAGCAGGAGAAGGCGTGCACCTTTCAGCCGACACTCTCCATCGGCACGCAGGAGTTCATCGCACAGCAGCGACGGCGACGCAGCCGCACACGCACGAGTAGTAGTCGCCACCGGCGTCGCTCCGCTCACGAGCCGTTTGAGCCCGGTGAACGCCTGTACCGCGACGGGGCGGAGCGCCTGCTGCGGCAGCAGATACGTCAGCAACGCGCCGTCGCACGTCAGCAGCGCCACGTTGTGGGCGGGCGTCTGCGGCTCTCAGCGGAGGAGGCGCAGGACGTGGTGGGCCGCTTTGCAGCGTGGGCGGCGGCGTGTGCGGAGCGGCAGGCCGTGCTGCAGGAAGAAGCAGATCGGCAAGCACGCACAGGAAGCCCAGCAGCGGCAGCAGCACACGCAATGCTGCTGCATCGGTCCCCCTCATCGCGGACGGCCTCGACAGCACGGCCCAACGGCAGCCCGTTTCCCTCTCGGCTAGACGAGACGCGCGAGTCGGAGGAGCGCACCGTGACGTCAGCGCAGACGCCAACTCTCCACAGCAATGCCCTTTCCCTCTCCCAATCACACCGGCCTCCCACGCACCGCGGCAACCCCACGTGGCCCAGTGCAGGTGCTGTGGTGTCGCTGCACACCAACTCCACGGCAAGCGGCTCTGTCCTTTCCCGTGGCGGTGCAGACAATAGGGACGAGAGTGAGAAAGAAAGCACACTGGCGACATGGAGTGACGCTGCGGTGGGTGCGGCAGCGCGAAAGGAGCAGCTGCGTATCCGTCTCGGTGCGCTCTTCTTCAAGTACGCCGTCTCTCCCACCGCAAACACCGTGAGTCCGCACGAGGTGCGACAGCAGGTGCAGTTGTACTACCCAGAGGATGTTGGCATCGCGGCTGCTCTGGAGGCCGCCTTCAGCGACGCCGACCAGCGCGTGTCGAAGGTCGATTTTATGGCAGCCTTGGCGCGCTATGTGGCGCAGAACGGGCCGCAGTCGTGGTGCATGCCGCAGCGTCTGCACAAACAAACAGCACATTTTTACCACACGAGCGCCTCTTCGTCCGCTGGAAGCGCTGCGAGTGTCCGCGGCACATTTTTGGAACGGCTGGACGCCCCCACAAGCTCTGGTGCTTCCTCTTCTGCCAAAGGGGTAGAGGCAGAACATAAAGAAGCGCCGCCGTCTCCTCGCGCGTCTGTGCGCAGTGCGGCGGTGAGCAGCAACGACGGAGCAGCGTCGAGCAACAGGACGCCAGCGAACTCTAGTCAGCATATTGGCCGCGCAGGAACGTCTGAAGGTGTCAGCGAGGCCGGCATGCGTGCCTCTGCCACGTCTCTCGCTGTGCCCCCGTCTTTCAACGCGTCTGGCGATGGGCGTGACGGCGCGAAGCCACTCCGCACACACATTTACACGCGCACCGGCGGCGGCCCTGCTATATTGCCAGCTGACCACGCAGCGGAGAGGAGAAGGATGGAACCTGAAAAAGGTCTTGAGCCTGGTGAAGCAGAAAAGGCTACAAGAGAAAGAGACACCACAACTAGCTCATCTGCCCAGCGGCCCTTTCTTGTTCCAGAGGCACTCGAAGAGAAGCCGCAGCGGCAACAGCAGCCGCAGCCACCACGTCGGCGGGCTTCGCGTGCGACGTCACTCGAGCAGGTGCCGGCTGCTGAGCTGGTGCACGGGTATGAGGGACACGTGGAGCGGCATCGGCGCTCTGCCCACCAAAGCAAGTCGCCGCACGACGCCGTCGACGCTGCGGATGTAGAACAGCGTCGAGGAGCCGAGGCGTGCACGTTTAAGCCCACGCTTAACCCGCGCAGCGTTGCGCTGAGTGACGTCAACCTGGAGCGCCGCACGCTCTACGCACGAGAGCTGCAGCAGCGGCGTCATGAGCTGCAGGCATTGCGTGAGGCAGTCCTGCAAGCTGCCTCAAATGCTACCACCACCACAGCTGCCGTGTCGCCCCTCTCTTCACGTCATGACGGAGAGGTCACTGAGAAGGCTAATGCTGTCAAGGATGGCGCGGGCCCGTCTTTGCCCGCAGAGCTGCGGACACCACCGTCGTCGCGGCGACATGGGCTCCATGCACGTTCTCCAGGAGGTGCGTCACCAGCAGGTACGGGTCAGAGCCCCTCCATCGATGTGTCGAGCCTGTCGAGTGCAACGCCCCAACTGGAGCAGAGCGGCGGTGCATCGGTGCCAATGTTGCCCGAGCAGCAACCGCCTTCGGAGTCCCGCAAGCTGCAGACAGCACATTCGGTGCCGGCTGAGGCGCAGGAGGACGTCGGCGGTCCTGTGGAGCTGGCGGCAGTGCCGCTGTCGACGCCGTCGCACTTCTTTGCGCTGCGGCCGACCAATGCTGTTTTATAGCATCCCTGTTGCAAGAGTAGACCGCCGCAAATCGGCTGTAAATGTGAGTAGTGTTTTCTCCATTTTTCTCCTTTTTTTCTTTAGAGGTGAGCTTCTCGCACACGCCTTCTGTTCATGGCAAATATATAGATTTACGTGTGTTGCGTGCCCGCCCCCCAATTAGATTGCACCGCGCTGGTGTGTGCACTTTGGAGTTTGTGTGTGTGCACATCAGTTCCTTTCCTCTATTTTCTCTCTCTTAGAATGAACCGTTTTGGTCTGCTTCACGTGAAGGTTTCCACCTTTTTTTTTTTTTTTTGCAATCACCTACCAATAATGAAAGTATCGAATGCTGAACGAGAAGATGACCGCCACCTTTCCTTGCAGTGATGTAAAGAACAGATCGTTTGTTGCTGTTGTGGTTGTCTTTTTCTTCAAACTTGCAGTCGCAACGGTCTTGAGCGGGGCGTGGCAGTTCTTGCTCGTATCTGATCCAGGTGACCGATACCTCGTCGTGTGTCTTTCTTTTCTCGCTGTCTCGCGAACAAGTGGAAGCATTTCTTTTGTTTTCTGGCATGGCAGTTGAGATCTAACGTCTCTGTATGACCACACCTATACAAGCACCTTCTCTACTTCCCCCTCTGCCTTTGCCTTTCTCTTTACTCTCTTTTGACATTTACCTTCTCTGGCTGCCTTGGATTCACATGTATCGCCACCTCACAGTAACCGAATAGCATATCAGGGCAGCACCCATCTTGCTGCGTCCCGCCTTAGAGGTGTGTTCCGCCCCTTTCTCTCTTTTTATTTGCTTCTCTCTCTTCGCGGTGCTCCGCGCCTCACTCATTCTCTGCATCACCATGGGAGACCCTTTTGTCCGCCCTGGTCTCGAGTATGCGCCGCACGTGGAGCAGGTGCTGCTGAAGCACGAAGGCACCATGACCTTGGAGACCACCAAGGATGACTGGATGCGGTACCAGCATCGAGACACCCTCGCCACCTTGGTCGAGCACCGCGACCAGCTGGAGTACCTCTGCATCGCGGAGAACCTCCCGCCCGCGAAAATGGAGCGTATTCTGCTGGAGCGAATGGTGGACCCTCTGGCCAAGCGCTAAGAGAGGGGGAGGTGAAAGTCGTGAAGGCTCAGCGCGCTGGAGAGCTGTGGACAAGTCTGCTTTGATGTGTGAGTGTTTGTGTGCCTGTTAGAGAGGAAAAAGAGGCGAGAGCACCGGCACAATTTTTTGATGCACACAGCAACAACAAAATCTATGCCAGCTTTCAAAGAAAAAAAAGATTTGCAAGTGCACAAGTGGTTTGTCGATGTGACTTTGCAGTGTGTGCATCTGCGTCTCTGTACTTCTTTAAAGTCCTTATGTGACCTTTTTCTATTCGCAGGTGTGCATCGCGCATCATGTTCATTGCACGTCACCCCGCAACCACATCAAGTGCGATTAGGTGGATCATTATGACATTTGTGTGTGTTAATGGCGTAGCTTCCTGTAACTCTCATGGCTTTTTTTTGCACACTACTGACTTCAATGCTCCCACTCAGATCACGAAAAACGGCATTGCACACATTCACACTTACGAAAAAACAGATCCG
>__CfaC1_30_ position 944521 to 960832
TAAAACTGCTGCCTGTGTCCCCCGTACGCAGCAGTGCGCCTCTTGATTCACTTTTCTGCATGCGCCACGGTGCCCACAGGCGTGCCTCCTGTCGCTTCCAGTAGAGCAGGAGGCACGCCGGCGTGGGTGCCGCGCGGCCTACGACCCACGGCGAACAAAAAATGAAAACAAGCGAAAACAGCGGAGATACGTACACGAAGACGAGACGAAGAGCTCGCGCGCTGAAGGCGGGCACTGCTGCCTGCCAAGGAGCGACGCGGCCGGCGCTGAGGCGGACAGCGAGTCTGTTTGCTTAGAGCTGCGGAGTGCCGTGCCGACTGCGGCGCGCTTGTGTGTGCCGCCGGTGTCCCTCCCCCGTTTTCCCACTCCCTCTTCCTCCCCTGTCCATCGCTCTCTTTCCCTCTCTCCTCTCTCCTCTCTCTCTCCCTCCCTGTCTTCTCTTCTCTGTGCGTCCGTGGTGCGCTGCCGACAGCCGACATAAGTCAAGAGAAAAGAATTTCACCCAACTGACTCATCTACACACTCACCACACACATCCAAACACCCAACACATACACACCCGCGCTGACTGACAGGATGCAGGTTGCTCCGTGGCGGCTGATTGCCCTTGTGTTCGTGGCTGCGCTGCTGATTGCCGGCGGCGTGGAGGCTAGCCGCGCGCTGACGGCGGAGCAGGCGACGCTGAACTTCCTGAGGGAGTTCGTGAGCGAGTACAAGAGCGTGCTGCGGCCGCTGTGGACGGGGTCGGACTACTGCTCATGGAGCGGTGTGTCGTGCGCTGCGAACGGCGAGGTCTCTGTTGACCTGAGCGGCCGCGGCCTGGTTGGCGAGATGCCGGAGGTGGACAGCGACGACGGCAAGCTGTCGCTTGTGGTGTCGATCGACCTGTCCAACAACCCGGGCATCCACGACGACTTCCGAGAGCGACTGGAAGAAGCTGGCGAACCTGCGCCGGATGAACCTGAGCTACACGTCGCTGCGCGGCGACATCCCGGACGACTGGCGCCGCCTGTCGAAGCTGGAGGAGGTGTACATCCACCACACCGCGGCGTGCCAGAGCCTGCCGCAGTGGAAGCAGATGGCGAGCCTGCGCGTTGTGGACCTGTCGTACAACAACTTCCAGGGGTCGCTGGTGAAGGAGTGGTCGCAGCTGCCGGCGCTGCAGTCGGCGAACCTTGCCGGCAACGCGTTCTGCGGCGTGCGTGCCGTCGTCGTGGAGCGGGAACGCCGTGCTGAGGAACGCCGTGGCGGGCCTTGCCGGTGTCGGACGCGTCGACCGTGCTACGCGGACCGCTGCGCCAACCGCAAGACGTGCCCGAACGCTCCCAACTCTGCGGGCTCGAACGGTGCCCAGCCGCCCGTCGCTCCCGCCGCCGGTCGCCCCGACGACTGCGGCCCCGACGGCTGCGCCTCCCGTTGCTGCGCCGGACCACGAGGGTCGCCTCGACGCTGCAGTTCCTGGCCGGCCTGGCTGCTGCCTTCCCGTCGCAGCTGAGCGGGTGGACGGGGTCGGACTACTGCACGTGGAGCGGCGTGTCGTGCGCTGCGAACGGGGGAGGTGTCTGTGGACCTGAGCGGCCCGCGGTCTGTCGGGCAGCCTGTCCGCGCTGCGCAAACGTCGACGGCTCTGCGGGTGCGCGTTGTGTCGCTTGACCTGTCGAGCAACAGCGGCCTTGCGGGGGACGTTTGTGGACAGCTGGGCCAGCCTGTCGCGCCTGCGCTCTCTGGACATGAGCAAGACGTCGGTGCACGGCTACGTGCCGAGCGCGTGGAACGGGATGTCGAGCCTGGAGTCGATCAACCTGAGCGAGACGGAGGCGTGCGGTGGGTCTGCCGAACTGGGGCAGCGATATGGTGTCGCTGCGCACGGTGGACCTGTCGAAGACCAAGATGCGCGGCGTGCTTGCGTCGTCGTGGGGCGTCGCTGCCGGCTCTGCAGTCCGCGGACCTGAGCGGCAACACGTTCTGCGGCTGCATGCCGACTGCGTGGCGGAACAAGGCTGTGCTGCAGGCGGCTGCTGCCGGCGCGAACGCCGGCGTGACGGCTGCGACGTGCGGGGTATTCGAACCGCTGCACCGGGGGTGAACTACATGTGCTGGTAAGTGCATGGTGCTTGCCTGGGATGCGGAGCGGCGCGGCGGGGGCGTGTGCTGCTGGGTCCAGGCGGAGGTATATCCGCGTGGCCGCGCACGTCGCCGCTGCCGCTGCCGCTGCCGCTGCTGCTGCGGCGCCGCCCACTCGCGGGCAGCCTCCGGGCTTGCCGCGTGTGAGTGTCTCCTCGCTCCTCCCTTCCCTTCCTTTTTGCTCTCCATTTTTTTTCTCTTTTTCTATTTTTGCTCTTTTGTTTTGTGCATTTTTGCCCACGCTCACTCTTTTTCTACATTGTGTCTTGCGACGTGGCGCGGGTGGCTGGCTGCCTTGCCGCAGCCGCTGGGCCACCCGCCCCGTGCTCCCCCCTTCCCCTCCCCTTTTCGAACTCGCAGGCGATGGGCCGCGTGCGTGCGCGGATGCGTGTGGTTGCACGCGTTCGACGCCTGCTGCGCCTGCCGCACTGCTCGCTGTAGAAGCGTGCAGCCGGCGCGGCATGTTCTCGCCGCCCGTCCCCTGACGAGATAAACTGCTGCCTGTGCCCCCGTACGCAGCAGTGGCGCCTCTTGATTCACTTTTCTGCATGCGCCACGGTGCCCACGGGCGTGCCTCCTGTCGCTTCCGGTAGAGCAGGAGGCACGCCGGCGTGGGTGCCGCGCGGCCTACGACCACGGCGAACAAAAAATGAAAACAAGCGAAACAGCGGAGATACGTACACGAAGACGAGACGAAGAGCTCGCGCGCTGAAGGCGGGCACTGCTGCCTGCCAAGGAGCGACGCGGCCGGCGCTGAGGCGGACAGCGAGTCTGTTTGCTAGAGCTGCGGAGTGCCGTGCCGACTGCGGGCGCGCGTGTGTGTGCCGCCGGTGTCCCTCCCACTCCTTACCCCCACTCCCTCTTCCTCCCCTGTCCATCGCCCTCTTTCCCTCTCTCCTCTCTCCTCTCTCTCTCCCTCCCTGTCTTCCCCTCTCTGTGCGTCCGTGGTGCGCTGCCGACAGCCGACATAAGTCAAGAGAAAAGAATTTCACCCAACTGACTCATCTACACACTCACCACACACACGATCAACCATTAGGTTGCCCATGGTAACAAAGAATATGCGGAAGTGAACTGATAGGTCTGAGAAGCGCTAATAGCCAGCTGATGCAGCTCTCACAGAAAATGGTCTGTTCCGCCAAGGTCCTCCTATGTATGCTGATGCCTCCGAAATTACGTCTAACACTGTCCTACCTCTCTTTCTCCCTCCCCTTTTGCTGAATTGCCACCGATACTTCTCAGTATTCGCTACTCGCCACTCCTCCCGTTTATTTTGTGTTCACCCTCACCTTACCATCAAAACCCTCACTCTCATCACCATGGACCTCGGCGGTTTCGATAAAGGCTTCCCACAGGGGGACAAGCCGCCGACGCTGAACGAGTTAACAAAGATAATGAAGGCCTTCATGGAGATGACCACGAAGGCGATGGACGTGGTTCAGGCGTCAACAGGAGCAACGGCGAAAGCCGGTGGAAACCCGTACGACACCATTGCGAAGGCGATGAACGAGCAACTCGAGCGTTCGCACGAGCTGCGCATCCCGGGCAGGCGCGCCTACAACGCGTTTAAGGACTACCGCAGCGGGCTGCACACCTCCGCGCAGTGGCATGACCCTAAATGGCGCGACAAGTGGGGAGGAGACGTACAAGTCTCGTGCCAGGGCGGGCATTCTCACGCCCTCACCAGACGATCATGCTGTCGATCCTGACGGACCCCGGACATGACGGCCGAAGAGATGCGCAACTTCTTGGCTGTTATCGCCCTCCTCCCAAAATGACAAGGTCCTGCCCTTCTACAACTTCACGATGTACGAGGCGATGGGACTGGAGGGGGGTGGACGCGCTTGAGCACCTGGATACCATTCCGGTGCCTATGCACAACCCCAAGCTCCTCGCTGACCTCAACAGCAAGACCATCCAGGGAGTACGTGACCTGGTTGAACACCCCTGCGGCATACGAGGGATACGGGCGACCCCCAGCGGGCCTTTCTCGATGTATGCCAACGATGGGGCATTCGGAGGGCAATTCCGGTCCCACGGCGCTTTCGACCGCTCGACGCAGGTCCAGCCAGAAACCACGGGGGTTTGTGGGCTCTGGGGTGGCTGGACGTGCCCCTCATTGCTCCGTCGCGCCTCACTATCCACCACCCGGCCAACAGAGCCAAAAAACCGGGACCCGCGCCAACAACCAGAAGTTGGCGCAGGACAAGTGAGCACTGCCTCAGCCCGTCCCCGACGACGCGGTCGAGCCTTTTTTCGTAGGAGGTGACCTCCACGAGGGTCCAACAAACAACACGGAGCTGGATACCCTCCTGGAGCGCTACTTCCCTGCCCGTTCCTGGCTTCGCTGTGACACGCTGCCCAACATGTCACATGCTCGAGCCACGAACATCCTGCTGCGAGTGGTCCGTGGCGAAGTGCGTTACTTCCCGGTATACGCGAGGAATCACTGGGTGGCTGGAGTGTGGACGGTGGAAAAGAACATCCCCACCCTCACGCTGTACGACTCTGCCCCCAACGCTGCGCTGCAGAAGGAGATAGTGCGCCAGTTACAGACGTACTTTACCGCCATGGTGCCCGTTGTGTTCGGAAAGTGCCCGAAGCAGCTCCGCAACAGTGCCGACTGCGGCATTTACATGCTGCTCAACTTTGTTCGAGCGCACCTACGCAAGGGCCCGCTGCCCGCCACACCCTCCCTCCCCCAGGCCGTACGCCGCTTCTTCACGGAAGCCGTTCAGCAAAAGCCGCTGCAGCACTTTTTCGAGGACTGCGCGCGGCTGGTCTGGACCAAGGACGTGCACCCCGCGCCAGAGTTACACGGAGGAGCAGCAAGGCAAACCAAGGGTAAGAAGCCTCAGCGCACCAAGGGAGTCCCCCCCTCATCGACACCCGCGCAGCCTTCGCCTGACACGAGACGTGCGCGCCGCGCAACAAAGGACATCACGGTCCAGCGACCCCAACAAAGGTGCAACAGTCTCTGCCCATAAACCCTCCGCTGCTCTGCCCCTCACTGCGGGCCCCGCAAGAGCAGCGGAGCAGCCTCGGTTCCTGCGAAGCACTACCGGCAAAACAACCCGCGAAGCACCCCGCGAAGCCACCACCGGCAAAACAACCCACGAAGCGGCCTGCGAAACCACCCGCGAAGCAACCCGCGAAGCAACCCGTGAAGCAACCCGTGAAGCAACCCGCGAAGCAACCCGCAAAGCAACCCGCGAAACAGCCCGTGAAACAGCCTGCGGTGCAGCACCCCCAACCTGCTGCCCCCCCGACAACGCTGCCGACCGAAGCGAACTCGCCCTCTTTGTCGTTTATCGAGAAGGTGTGCCAGGAGGCTGCGGCCCACGAGGCCGACGCAGCTCGCCACAACTATCATACTTTCATTTTGTTGCCACGGGTGCTCACACAGCATAATCAACCTGAAGCTCCCAGCGTTGACAGCAACGGCTTTGAGCACCAGGCGCTGGAGAATGGGGTACCCTGCGGATACCCCGATGGACCTCGCGGAGGCCATCACGCGCCACCGTGCCGGCCTCGCTGTGCACCCTTACGGACGTGTTGGAAAAGGGTTCGACATCGTCGGCGAGTGTGACCCGGAGGCCAAGGCGCTATACCTCTGCACCAATCCCGGCGTCCGCCTCCCAAAAACCTGCCGCGGACGCAAGTTCGTACTAGGGGGTCAGTTCCATGGGGACGGAAAGTGGACGGCAGTGGGTCTCTACACGGTGACTCGAACCGCCAGCGTTGCCACTGTTGGCGCGTACGTGAATGAGGAAACGTACGCGGCCCTCACGCGGCCGACGGGTAGGACCACCCAACGCAGCAAGCGCACCGATGAGCCGGAGCCCGACGACAACACTGCCGCCGCGCAATACGAGGCCATCCTCTGCACCCCCATCCGTGCACCTTTAAACGGGTGGGGCGCACACGCAGGGCCGCGTGTGCGCCCAAACCTCTGGAAGGTCCACCAGGGCATGCCGGCCCACAAGAGCGCAAGCACGTGGGCTGGGACGTCGCAGCAAGTCCGCAATCAGCACCGACGGTGGCTGTGCGACATCGCGGCCATGCCAGGACGGATGCAGAGGTGTGACGAGTACCCGGCCTCCACCAGAGGATCTTCTCCCAGCCGGAGATGGTCAAGGCGATGCTGCGGCGAAGTCTGCGGGCCCTCAACGGGCAGTACTGCCTGCCATCGGTCCGCCTGGGAGCGCTGGCGCACTGGGCCAAGCAGGGCATGTCGACGGCCGACGCGCAGGTGATGGCGGGGCACACGACGTCCGCGACCACCACGGGGTATCTGGCACATTCCCACCAGCTCCCCAGGGAGGGCGTGACCGCGCAGGACGTCGTCGCCGGCCACCTCCGGAAGAGGAGCACTTCGGGAAGACTGCCCCCGACCCAGAGGAACTCGGCATCTCCTACGTCGAGCTCTTCCACGAGCTGAGGAGGATGCGGGGTGAGCCGGCGGTTGAGATTGGCCCTGTGCACACGTGGCCGTTGCACCTGAAGCGAGTCACCTTGGCGGATCTGGACAAGGTGCGGGCGATGCGGGTAACGCGCGACGAGACGAGGGAGTACCTCGTCGCAGCGTTTCAGTACCTGCAGCCGGAGCGCTTCGCCGGCCTGGTCACCAGCCGGACGATCAAGGTGACGAAGATCTCGCCCCAGGATGTCGCGCGGATGGTGGAGTACGGCAAGGTCGAGGAGTGCGTGGAGCCCGTGCACAGGAACAACATCCTGCTGGCAGGAGTGCATGGGGTGAACCTCTTCTACCAGCCGGAGCTGAAGGGACGGCGCCGCATCATTACGGAGCCGCACCTGAACGCTGTTGTGCCGAAGTACAGCGTCCCGGTGCTAAGACACCCGTCCCGCCTCACGACCCGCCAAGTGGTTGCTCGGTCGAAGTACTGCCTGCAGATTGACTTTGAGGCATACTACGACGCCATCCCCCTGCCAGAGACCCTCCGAAACCTGTTTGTCTTCAGGACGCGAGAAGGCTATTACAGGCTGAAGACGGTCCCCACAGGTGCTCGCTGGAGCGTCGCCGTCGGGCAGGCCATCACGTGGGTGATCACCGATGTCCCCACCGATGTTGCCATCATCACGTGCATCGACAACGTACTGGTGGCAGCGAGGGAGGGACAGGAGAGGTCGTTTGTGGAAACCGTGCGCGTGATTCTCAACCGCATGGTCGACGCCAACCTCCTTACGTCGCCCCCACGGGAAGAGCTGCTAGCGAAGACGGATGGTGAGCTCCTGCGCCTCGCGGAAGAGGACACGGTGTTTCTCGGCGAGGAGTACCAGTGGTCCGGCGACTGCCGTCGCGTGCGAAACCAGGCGAAGACGATTGCCAAGCTGAGGTTGGCGTACAAAGATCTCCAATATATCACGAACGTCTGTCGTAGATCGCGTGTCCCACTAGATCACGTACAATCAACAACCACCCGCCTCAACACGTCCATGATGTTCGACGCTCTCCGGGCGTACCGAGGGGTCTACAAGAACATCTCGGATGGGAGCGACTGGGACGAACGTTTGCCGTTTCTCACCCCGGCAGCAACACGAGGGTACAAGTCTGCCAGCGACGCGCTGTTGCTGAACTGTTGGTACACAGTAGCGCCGGCAGTCCTTGCTACCTACGTCGAAGAAGATTACGATATCGTAGCCTTCATTGATGCGTCGAGCGCCGGGTGGGCTGCGGTGGCGGGTGACCGAGAGGGGGGTCTACGCTACCACCAGCAACGGTGGACGGTGAACCTGGGGCCCGTCACAGGGCCAACGCAGCAGGATGGCGATGAGCAGCACCGCGTCTTCCAGGCGCGGCACTCCGCTCACGCCGAACCAACCGCCATTTGGCGGTACCTGGACTTCCGCCGGCAGAAGGCGAAAGACTGCAGCCAGGAGCGAGAGTAGCAATGGTGACCGACCACATGCCGATCGTTGCCGCCCAGCGAAAGCACAACGGCTTTGGCGGTATCGGGCGTGGTTACCATTTGGAAGCGCTGTTCCGCTACGTGAATGACCTCTACCACCACGACAACATCCAGGTAGTCTTCTTTCACGTCAAGGGGATTTACAACCCGGCGGACTTCTACTCTCGGAACTTTGGGGTTAAGTACAGTTCGGGCGTTGTGGTTGGAGCAGCCAAGACTGCTCTGCCAAGGCTAGAAATGTGCTTTTCTCCAATGTGCTCCGCGCCGCAGGAGAAGGCTTTCTGTGGGGATCGATGGTAGCCACAGCTCGATAGAAAGTAAGAAAGCGAAAGCGAATGTAGGGGGGCTGAAGCGTTTTACGACGACTAAATATGTGAGGCACTGAATCGCCTTGCGTGAGCAAGGTCGACAGTTAGCATAACGGATTACTCTTTCCACTCTCTCTCTCCTACCAACCCATCTCCTCCAGTCTCGTTACCACGATCAACCATTAGGTTGCCCATGGTAACAAAGAATATGCGGAAGTGAACTGATAGGTCTGAGAAGCGCTAATAGCCAGCTGATGCAGCTCTCACAGAAAATGGTCTGTTTCGCCAAGGTCCTCCTATGTATGCTGATGCCTCCAAAATTACGTTTAACACTGTCCTACCTCTCTTTCTCCCTCCCCTTTTGCTGAATTGCAACCGATACTTCTCAGTATTCGCTACTCGCCACGCCTCCCGTTTCTTTTGTGTTCCCGCCCACCACCCCTTTTTTGCAGTAAAAGCAGGATAGAAAGAAGGAACGGGATTGGTGACGTGCAGCGGACGTTTAGAGATATTTGTCTTTGTTTTTTCCTCCCTCATTGACCGTTTCTTTCCTTTTCTGTATCTCTAATTATTTTTAAGTTTCAGATTTTTGTCCTAAATCTATTTCGGGTTTTTAATTTTTACTTTTTTTTTTTTTTTTATTTTCACTTTGTTTCCTTTCATTTTTTTTTTTTTTGCCACATGTGAGTGTCTGGACTCACGGCACCACCTATGCCTTTTGGACATCGATCGCGGAGGAATTGGGCATCCTGCGCGGGGGATCGATGGTAGCCACAGCTCGATAGAAAGTAAGAAAGCGAAAGCGAATGTAGGGGGGCTGAAGCGTTTTACGACGACTAAATATGTGAGGCACTGAATCGCCTTGCGTGAGCAAGGTCGACAGTTAGCATAACGGATTACTCTTTCCACTCTCTCTCTCCTACCAACCCATCTCCTCCAGTCTCGTTACCACGATCAACCATTAGGTTGCCCATGGTAACAAAGAATATGCGGAAGTGAACTGATAGGTCTGAGAAGCGCTAATAGCCAGCTGATGCAGCTCTCACAGAAAATGGTCTGTTTCGCCAAGGTCCTCCTATGTATGCTGATGCCTCCAAAATTACGTTTAACACTGTCCTACCTCTCTTTCTCCCTCCCCTTTTGCTGAATTGCAACCGATACTTCTCAGTATTCGCTACTCGCCACGCCTCCCGTTTCTTTTGTGTTCCCGCCCACCACCCCTTTTTTGCAGTAAAAGCAGGATAGAAAGAAGGAACGGGATTGGTGACGTGCAGCGGACGTTTAGAGATATTTGTCTTTGTTTTTTCCTCCCTCATTGACCGTTTCTTTCCTTTTCTGTATCTCTAATTATTTTTAAGTTTCAGATTTTTGTCCTAAATCTATTTCGGGTTTTTAATTTTTACTTTTTTTTTTTTTTTTATTTTCACTTTGTTTCCTTTCATTTTTTTTTTTTTTGCCACATGTGAGTGTCTGGACTCACGGCACCACCTATGCCTTTTGGACATCGATCGCGGAGGAATTGGGCATCCTGCGCGGGGGATCGATGGTAGCCACAGCTCGATAGAAAGTAAGAAAGCGAAAGCGAATGTAGGGGGGCTGAAGCGTTTTACGACGACTAAATATGTGAGGCACTGAATCGCCTTGCGTGAGCAAGGTCGACAGTTAGCATAACGGATTACTCTTTCCACTCTCTCTCTCCTACCAACCCATCTCCTCCAGTCTCGTTACCATCCAAACACCCAACACATACACACCCGCGCTGACTGACAGGATGCAGGTTGCTCCGTGGCGGCTGATTGCCCTTGTGTTCGTGGCTGCGCTGCTGATTGCCGGCGGCGTGGAGGCTAGCCGCGCGCTGACGGCGGAGCAGGCGACGCTGAACTTCCTGAGGGAGTTCGTGAGCGAGTACAAGAGCGTGCTGCGGCCGCTGTGGACGGGGTCGGACTACTGCTCATGGAGCGGTGTGTCGTGCGCTGCGAACGGCGAGGTCTCTGTTGACCTGAGCGGCCGCGGCCTGGTTGGCGAGATGCCGGAGGTGGACAGCGACGACGGCAAGCTGTCGCTTGTGGTGTCGATCGACCTGTCCAACAACCCGGGCATCCACGACGACTTCGAGAGCGACTGGAAGAAGCTGGCGAACCTGCGCCGGATGAACCTGAGCTACACGTCGCTGCGCGGCGACATCCCGGACGACTGGCGCCGCCTGTCGAAGCTGGAGGAGGTGTACATCCACCACACCGCGGCGTGCCAGAGCCTGCCGCAGTGGAAGCAGATGGCGAGCCTGCGCGTTGTGGACCTGTCGTACAACAACTTCCAGGGGTCGCTGGTGAAGGAGTGGTCGCAGCTGCCGGCGCTGCAGTCGGCGAACCTTGCCGGCAACGCGTTCTGCGGGTGCGTGCCGTCGTCGTGGAGCGGGAACGCCGTGCTGAGGAACGCCGTGGCGGGCCTTGCGGTGTCGGACGCGTCGACGTGCTACGCGGACCGCTGCGCCAACCGCAAGACGTGCCCGAACGCTCCCAACTCTGCGGGCTCGAACGGTGCCCAGCCGCCCGTCGCTCCGCCGCCGGTCGCCCCGACGACTGCGGCCCCGACGGCTGCGCCTCCCGTTGCTGCGCCGGACCACGAGGTCGCCTCGACGCTGCAGTTCCTGGCCGGCCTGGCTGCTGCCTTCCCGTCGCAGCTGAGCGGGTGGACGGGGTCGGACTACTGCACGTGGAGCGGCGTGTCGTGCGCTGCGAACGGGGAGGTGTCTGTGGACCTGAGCGGCCGCGGTCTGTCGGGCAGCCTGTCCGCGCTGCGCAACGTCGACGGCTCTGCGGTGCGCGTTGTGTCGCTTGACCTGTCGAGCAACAGCGGCCTTGCGGGGACGTTTGTGGACAGCTGGGCCAGCCTGTCGCGCCTGCGCTCTCTGGACATGAGCAAGACGTCGGTGCACGGCTACGTGCCGAGCGCGTGGAACGGGATGTCGAGCCTGGAGTCGATCAACCTGAGCGAGACGGAGGCGTGCGGTGGTCTGCCGAACTGGGGCAGCGATATGGTGTCGCTGCGCACGGTGGACCTGTCGAAGACCAAGATGCGCGGCGTGCTTGCGTCGTCGTGGGCGTCGCTGCCGGCTCTGCAGTCCGCGGACCTGAGCGGCAACACGTTCTGCGGCTGCATGCCGACTGCGTGGCGGAACAAGGCTGTGCTGCAGGCGGCTGCTGCGGGCGCGAACGCCGGCGTGACGGCTGCGACGTGCGGGTATTCGAACCGCTGCACCGGGGTGAACTACATGTGCTGGTAAGTGCATGGTGCTTGCCTGGGATGCGGAGCGGCGCGGCGGGGGCGTGTGCTGCTGGGTCCAGGCGGAGGTATATCCGCGTGGCCGCGCACGTCGCCGCTGCCGCTGCCGCTGCCGCTGCCGCTGCTGCTGCGGCGCCGCCCACTCGCGGGCAGCCTCCGGGCTTGCCGCGTGTGAGTGTCTCCTCGCTCCTCCCTTCCTTTTTTTTTGTCTCTCCATACTTTTTCTCTTTTTCTTTTTTCGCTCTTTTGTTTTGCGCATTTTTGCCCACGCTCACTCTTTTTCTACATTGTGTCTTGCGACGTGGCGCGGGTGGCTGGCTGCCTTGCCGCAGCCGCTGGGCCACCCGCCCGTGCTCCCCCCTTCCCCTCCCCTTTCCGAACTCGCAGGCGATGGGCCGCGTGCGTGCGCGGATGCGTGTGGTTGCACGCGTTCGACGCCTGCTGCGCCTGCCGCACTGCTCGCTGTAGAAGCGTGCAGCCGGCGCGGCATGTTCTCGCCGCCCGTCCCTGACGAGATAAACTGCTGCCTGTGCCCCCGTACGCAGCAGTGCGCCTCTTGATTCACTTTTCTGCATGCGCCACGGTGCCCACAGGCGTGCCTCCTGTCGCTTCCGGTAGAGCAGGAGGCACGCCGGCGTGGGTGCCGCGCGGCCTACGACCACGGCGAACAAAAAACGAAAACAAGCGAAACAGCGGAGATACGTACACGAAGACGAGACGAAGAGCTCGCGCGCTGAAGGCGGGCACTGCTGCCTGCCAAGGAGCGACGCGGCCGGCGCTGAGGCGGACAGCGAGTCTGTTTGCTAGAGCTGCGGAGTGCCGTGCCGACTGCGGCGCGCGTGTGTGTGCCGCCGGTGTCCTCCCACCCTTACCCCACTCCCTCTTCCTCCCCTGTCCATCGCTCTCTTTCCCTCTCTCCTCTCTCCTCTCTCTCTCTCCCTCCCTGTCTTCTCCTCTCTGTGCGTCCGTGGTGCGCTGCCGAAAGCCGACATAAGTCAAGAGAAAGGAATTTCACCCAAGTGACTCATCTACACACTCACCACACACATCCAAACACCCAACACATACACACCCGCGCTGACTGACAGGATGCAGGTTGCTCCGTGGCGGCTGATTGCCCTTGTGTTCGTGGCTGCGCTGCTGATTGCCGGCGGCGTGGAGGCTAGCCGCGCGCTGACGGCGGAGCAGGCGACGCTGAACTTCCTGAGGGAGTTCGTGAGCGAGTACAAGAGCGTGCTGCGGCCGCTGTGGACGGGGTCGGACTACTGCTCATGGAGCGGTGTGTCGTGCGCTGCGAACGGCGAGGTCTCTGTTGACCTGAGCGGCCGCGGCCTGGTTGGCGAGATGCCGGAGGTGGACAGCGACGACGGCAAGCTGTCGCTTGTGGTGTCGATCGACCTGTCCAACAACCCGGGCATCCACGACGACTTCGAGAGCGACTGGAAGAAGCTGGCGAACCTGCGCCGGATGAACCTGAGCTACACGTCGCTGCGCGGCGACATCCCGGACGACTGGCGCCGCCTGTCGAAGCTGGAGGAGGTGTACATCCACCACACCGCGGCGTGCCAGAGCCTGCCGCAGTGGAAGCAGATGGCGAGCCTGCGCGTTGTGGACCTGTCGTACAACAACTTCCAGGGGTCGCTGGTGAAGGAGTGGTCGCAGCTGCCGGCGCTGCAGTCGGCGAACCTTGCCGGCAACGCGTTCTGCGGGTGCGTGCCGTCGTCGTGGAGCGGGAACGCCGTGCTGAGGAACGCCGTGGCGGGCCTTGCGGTGTCGGACGCGTCGACGTGCTACGCGGACCGCTGCGCCAACCGCAAGACGTGCCCGAACGCTCCCAACTCTGCGGGCTCGAACGGTGCCCAGCCGCCCGTCGCTCCGCCGCCGGTCGCCCCGACGACTGCGGCCCCGACGGCTGCGCCTCCCGTTGCTGCGCCGGACCACGAGGTCGCCTCGACGCTGCAGTTCCTGGCCGGCCTGGCTGCTGCCTTCCCGTCGCAGCTGAGCGGGTGGACGGGGTCGGACTACTGCACGTGGAGCGGCGTGTCGTGCGCTGCGAACGGGGAGGTGTCTGTGGACCTGAGCGGCCGCGGTCTGTCGGGCAGCCTGTCCGCGCTGCGCAACGTCGACGGCTCTGCGGTGCGCGTTGTGTCGCTTGACCTGTCGAGCAACAGCGGCCTTGCGGGGACGTTTGTGGACAGCTGGGCCAGCCTGTCGCGCCTGCGCTCTCTGGACATGAGCAAGACGTCGGTGCACGGCTACGTGCCGAGCGCGTGGAACGGGATGTCGAGCCTGGAGTCGATCAACCTGAGCGAGACGGAGGCGTGCGGTGGTCTGCCGAACTGGGGCAGCGATATGGTGTCGCTGCGCACGGTGGACCTGTCGAAGACCAAGATGCGCGGCGTGCTTGCGTCGTCGTGGGCGTCGCTGCCGGCTCTGCAGTCCGCGGACCTGAGCGGCAACACGTTCTGCGGCTGCATGCCGACTGCGTGGCGGAACAAGGCTGTGCTGCAGGCGGCTGCTGCGGGCGCGAACGCCGGCGTGACGGCTGCGACGTGCGGGTATTCGAACCGCTGCACCGGGGTGAACTACATGTGCTGGTAAGTGCATGGTGCTTGCCTGGGATGCGGAGCGGCGCGGCGGGGGCGTGTGCTGCTGGGTCCAGGCGGAGGTATATCCGCGTGGCCGCGCACGTCGCCGCTGCCGCTGCCGCTGCCGCTGCCGCTGCTGCTGCGGCGCCGCCCACTCGCGGGCAGCCTCCGGGCTTGCCGCGTGTGAGTGTCTCCTCGCTCCTCCCTTCCTTTTTTTTTGGCTCTCAATAAGTTTTCTCTTTTTCTTTTTTCGCTCTTTTGTTTTGTGCATTTTTGCCCACGCTCACTCTTTTTCTACATTGTGTCTTGCGACGTGGCGCGGGTGGCTGGCTGCCTTGCCGCAGCCGCTGGGCCACCCGCCCGTGCTCCCCCCTTCCCCTCCCCTTTCCGAACTCGCAGGCGATGGGCCGCGTGCGTGCGCGGATGCGTGTGGTTGCACGCGTTCGACGCCTGCTGCGCCTGCCGCACTGCTCGCTGTAGAAGCGTGCAGCCGGCGCGGCATGTTCTCGCCGCCCGTCCCTGACGAGATAAACTGCTGCCTGTGCCCCCGTACGCAGCAGTGCGCCTCTTGATTCACTTTTCTGCATGCGCCACGGTGCCCACAGGCGTGCCTCCTGTCGCTTCCGGTAGAGCAGGAGGCACGCCGGCGTGGGTGCCGCGCGGCCTACGACCACGGCGAACAAAAAACGAAAACAAGCGAAACAGCGGAGATACGTACACGAAGACGAGACGAAGAGCTCGCGCGCTGAAGGCGGGCACTGCTGCCTGCCAAGGAGCGACGCGGCCGGCGCTGAGGCGGACAGCGAGTCTGTTTGCTAGAGCTGCGGAGTGCCGTGCCGACTGCGGCGCGCGTGTGTGTGCCGCCGGTGTCCCCCCCCGTCCTCCAACTCCTACCCCACTCCTCTTCCTCCCCTGTCCATCGCTCTCTTTCCCTCTCTCCTCTCTCCTCTCTCTCTCTCCCTCCCTGTCTTCTCCTCTCTGTGCGTCCGTGGTGCGCTGCCGAAAGCCGACATAAGTCAAGAGAAAGGAATTTCACCCAAGTGACTCATCTACACACTCACCACACACATCCAAACACCCAACACATACACACCCGCGCTGACTGACAGGATGCAGGTTGCTCCGTGGCGGCTGATTGCCCTTGTGTTCGTGGCTGCGCTGCTGATTGCCGGCGGCGTGGAGGCTAGCCGCGCGCTGACGGCGGAGCAGGCGACGCTGAACTTCCTGAGGGAGTTCGTGAGCGAGTACAAGAGCGTGCTGCGGCCGCTGTGGACGGGGTCGGACTACTGCTCATGGAGCGGTGTGTCGTGCGCTGCGAACGGCGAGGTCTCTGTTGACCTGAGCGGCCGCGGCCTGGTTGGCGAGATGCCGGAGGTGGACAGCGACGACGGCAAGCTGTCGCTTGTGGTGTCGATCGACCTGGTCCAACAACCCGGGCATCCACGACGACTTCGAGAAGCGACTGGAAGAAGCTGGCGAACCTGCGCCGGGATGAACCTGAGCTACACGTCGCTGCGCGGCGACATCCCGGACGACTGGCGCCGCCTGTCGAAGCTGGAGGAGGTGTACATCCACCACACCGCGGCGTGGCCAGAGCCTGCCGCAGTGGAAGCAGATGGCGAGCCTGCGCGTTGTGGACCTGTCCGTACAACAACTTTCCAGGGGTCGCTTGGTGAAGGAGTGTCGCAGCTGCCGGCGCTGCAGTCGGCCGAAACCCTTGCCGGCAACGCGTTCTGCGGCGTGCGTGCCGTCGTCGTGGAGCGGAAACGCCGTGCTGAGGAACGCCGTGGCGGGCCTTGCGGCGTCGGACGCGTCGACGTGCTACGCGGACCGCTGCGCCAACCCGCAAACGTGCCCGAACGCTCCCAACTCTGCGGGCTCGAACGGTGCCCAGCCGCCCGTCGCTCCGCCGCCGGTCGCCCCGACGACTGCGGCCCCGACGGCTGCGCCTCCCGTTGCTGCGCCGGACCACGAGGTCGCCTCGACGCTGCAGTTCCTGGCCGGCCTGGCTGCTGCCCTTCCCGTCGCAGCTGAGCGGGTGGACGGGGTCGGACTACTGCACGTGGAGGCGGCGTGTCG
>__CfaC1_30_ position 511957 to 529090
GTGGGCGGCCGCGACGGTGCAGCGCTGGCAGCAGCGTCAGCGCCGGCGTTGGTGGCCGCCTCGTCACCCCAAATGTACTTGCGCAGGTTGCTCGAGACAATCTTCACGTCTGCGGAGTTGCGTCCTGTCGCCATCACAAGAGTGACGCCGTGCTCGTGGACGAGTTTCTTGAGTGTTTCGCGAGTGTAGTCTGTCATGACGTGATCCGGCGACAGAATCGTACCGTCCATGTCGGTGATCACATACTTGAAGGGTTCAGACATTTTGAGTTCGTATTGTCGGTTGTCTTTCGGCAATTTTGCGTTTGAGTTTGCGTTTGTGTATGTATGTTGGGCTTCCGGCAACGGGTGCAAACGAATAGACCAACAGAGAGAGAGAGGAGTTGTGAAGGAACGAGTGGGAAGGAGGAGTCACGGCTAGGAGTCGAGTTCGCCGCTGCAAAAGCGAAGGAACAGTGCAAAGCAGGGACGGGAAGAGCTTCCATCTCCGACGCCTTTATGTGAAGGTGCTGTATCGCCTTCAAGTGCACAGAAAGAAAGAGCAAAAACAGGAAAACACTTGAAAAGATCAATCGCAAGTTGTTCTAAATGCACACATCCTACTCACTACCTGTCTTCTCCTTTCTGTTTTTTTTTTGTTGACCGTTCCCAGCTGTGAGAAACAAATGCTGGCGACGCAATGTGGCCACTCCTTCCCCTCAGCGTGCCTCACACACGAAAACACGAGAAGAAAAAAAAAACCTTGGTACGCACCAAAAAAGTGTTGCCTATTCAGGGGGAAAGTAGCCTTCGCGAAGCGGCGGCAACAACACAGCTGCGTCCGGAAAATGACGCGCACGTGCAGCATTCAGGAGCGGTCTCAGCTCATTCTAGCTGGAAGACCTCCCGAATTTTGTACGCCACTGCGTCGTCGTTGTTTGTCGCAATCACCTCCAGCTCCGGACACCGCGCCTTCAGCTGCGGGTTGCAGTTGCCCATTACAAAGCCACGGCCCACCTCCGTCAGCATCGCCGCGTCGTTCAGGTCATCGCCGAAGGCAATGGTAGCCCTCATGCGCTTCTCCGGCGTGGCGTCCTTCAAAGCCTCCCCGGGCAGCGGCGCCACCTCTGTAAACAAACTACGCAGTGCCGAGGCCTTGGTGACACCCTTGGCAGTAATGTCAACGTTGTAGGCAGCGGAGAACGTCACCGTCAGCTCCTCCCCGTAGCGCTGCTGCAGCGTCTTTTCCAGTTTCTCCAGCAGCGGGCGGTCCCAGCTGGAGAAGAAGATCTTGTGGATGTGCTGCAGCGCCTCGTCGCTGCCACGCGCACCCGTGAAGGCAGGGACAACGTCGAAGCGGCAGCCGGACTGGCGGTGAAATTGCAGCATCTCCGCCCAGTCCATGCGGTACAGCCACGCGTCCCCCTGCACGACGCCGGTGTTGATCCTCGTCTCGCTTGCGGGCAGCAGGTGGTAAATCTCACGCACCAGCGCGGGGTCGACCGGCCGCTCCAGCACCACCTCCGCTGTCTCCGCGTTGTGCACCACCGCACCGTTCGATGTGATGATGTAGGTCGGCGTCGGCGTCCACGTCGCGCCGGGTGTCGGCGGCAGCGCCATACGCCGCTCGTAGAAGTAGCGCTGGAGGTCCTTGTTGATGGCCGCGACATCGGCGTAAAAGCGACCGGTGGCGAAGATGAAGGGGACGTGGCGGTCCTGTGTAAGGCGCCGAAGCGTTTCAGAGGCGTACTCGGTGAGGACGTGGTGGGGAGAGAGGATGCTGCCGTCCATGTCAGAGGCGACAAAACGGAAGGCGTTGGCGGTGGATGCGCTGCCCGCTGTGGCGCTGGCAGCAGCGCGCAGCCACGTGGAGCGGAACATCGTGCTATGTGTCTGATTCGAATCTATACAGCGTCCTATTACGAAAGAGAATTGCGATTGCACAATCGCGTGGCAGGCGAACGCCGATCACTTTTGTGTGTTGGGGATTTCTAGAGGAGGAAGTAGAACGAGCCCCGAAAAAACCATTACAGGGAAGATTGGGTGACTGTGTGTGTATGGAGGTGTTGGAGAAGCGAAGAGGATGCGACGGAAAATCTCTTCTGTCTGTTTGTATGTCAGATGCAAGGAGTATGGGGTAGCTGAGCGTATCCCTCGAGCTTCGAGTCGCGGCAGTGCGCAGTCAGCAATGCAAGAAAGTCCACCCAACAGAAATTAATTTCTCGTCTGTGGCCGTAAGAGTTATAGAGAGAGAAGGCACGAGGAACACTATCGCCGCATGTGCGAAAGATCAAGAATGTCTCCTCAGAGCAAAGCCAACAAAGATGCCTCAAGGTGCTGAGCCTGGTCGTCAAAAGGCAGACAATTACAGACGGGGAAGAGAGCTGCAGAGAAAAAAAATGGGAGCAGTTATAATTCAAAAAGACTTTTTAAGGAAGTAGGAGCGTTACTGACGCGACCCCGAGGTTCTAAAAGTCTCCCTTTCTCTTTATTAAACCCATCAATGTTCATTATTTCTCTTTTTTATCTTTTCAATTTCGTCTATGTTGACATCTGCGGCAACCTGCACGCACTGCAATAAATAGTGTTTAGCTAAGCAAAGAGAATAATAAGAGAGAAAGCGACTTACGGGAACTACGAAACTCAGAAGAGGGTGAAAGACGGCGCAGAGAGAGAAAAAAGAAAAAAAGCGAAAACCGTGATCCTATTGTACAAGAAAGTGCATTCAGAAGCTCGGTGAAGTGAAGAAATTAAAAAAAGAAAGACAGAAAACAATTGTGAGGGCGGAGAGGCACGATACGTTTAAAGACTGAGCCACGCCAAGAATGCACTTTCTACTTGCGCCACTCAAGCGACCTTTTCACGTCTTCCACATTCGGCAATAGTAAGAAAAAAAAAGAAATAGGTCGCTCTCAACCTTTCCGACCAGCTGCATGAGAGGTGGATTCCGGCTTCCCATGCGCCAAAGGACAGGCGCGTCTGCAAAGCAGGATCGATAGCGCAGCAAAAAGCTTGACATCTAAATCACGAAAAGCGACACAACCATTAAAGAATCAGGAATGAAACACAGTCTTTCGTCTTTTTGGTAAGAGTCGCTATCACAGCCAAGTCTTAAAAAAAAACAAAAAAAAACAAGAAAACAGATGGCACGCGATCACTGGTGAAAGCGCTTTCTCAGCAGCCACTGAGTTAAATGAAAAAAAAAAACACTTCAACATTTTTTGAGCCCTGCTAGTGCTGTTATTTTTATTTTATATGCAAAATACAAATTCTTTTACAGTTCACCTTTGATGTCATCTTTATGACACTGGATTTCCTTGAAACCCCTTCGGTCGCGCCATCACCTTACATCCTAAGGTTGTAAAGCTCGATCAGCTTGTGCGCGACCGCGTTCTCCGCATTCGACCCAATCCGCTCCAAATGCGGGTCCGTACCGAGCGGAATAATGTCCAGCAGACGCGGCTGAGCGTTGGCCATCACACAGCCGTGGCCGGCAGCCATCAGCATCTGTGCGTCGTTCTCGCCGTCGCCGAACACAATGCATGCCTTCAGCAGCTCCTCTCCAGACCGCGGATCCTGCGGAAAGATATCACGCTTAAGCAGCAGCGCAAGCCCAGTTGCCTTGGTCACACCCGCCGCCACCACCTCCATGCACCGCGGATCCGAGAAGGTCACATTCACGCGGCTCCCAAAGGCCTGCTTCACCTCCGTCTCCAGCACGTGCAGCTGCTCGCGGCGGTCAAGCGCGGTGGTGTAGTACACCTTGAACACACCCTCATAATTGCTGTGCGTTGTGGGGTCACACAGCACGGGGTAGAAGACGTCGAGGTTCTCTTCGTAAAAATTCTTCACGTCTTCCGTATCGCGGCTCACAAGCCACACGTCCTCCTGGTAAATACTCGTCGTGATGTCCGGTCGATCCAGCGCAAAGCAGGCAAGCTCACGCGCCAACGCCGGGTCCATGTCCTGCTTCAGCACCACCATGCCTTCTGGGTTGTGCGCGCGTGCGCCGTTGCTGGTGAGGATGTAGCCCTCCAGCTGACTCTTGCGCGTCGTAGCGAGGACGTCGGTGTGGTGACGACCCGTGGCGAGCAGAAAAGGAATGCCCTTTTCCTTGCGGATGACATGCACCACATCACGCGCCAAATCGGGAATGGTGTACTTCGGCGTCAAAAACGTGCCGTCCATGTCAGAGATGACGGCAATGTAGGGCGGGTTGGCCGTCATGGAGAAAGGCTGCACGTAATTTACGGTGCGAGAGGCGAAGTGACAAGTGTGTGTGGCAGCTTGAGCATTTTGATGGGCAGAAAAGATGTGATGCGAAAGCAGAGAAGAACAAAAAGGGAAAAGAATTACGCAAAGGAAAGCAACATTTTAGCCAGCTGGTAGCGAGAGGACACGAACAAATATTTAAAATAATAATGCTCTTTTGCACGCGACCTGACCGTACACAACGCCGTGGCTTCGTGTGTGTCTTTGGCATTCACAGACCGTGTCACACGATCAACCACCTACTTGACAGAGGCCATAAAGAACAGGCGAAATTGATCAGCTCGGTCTGAGAAGCACGCCACCTGCCCTCTAAGGCAAACTTTTTTAACGATCAACCATTAGGTTGCCCATGGTAACAAAGAATATGCGGAAGTGAACTGATAGGTCTGGGAAGCGCTGATAGCCAGCTGATGCAGCTCTCACAGAAAATGGTCTGTTTCGCCAAGGTCCTCCTATGTATGCTGATGCCTCCGAAATTACGTCTAACACTGTCCTACCTCTCTTTCTCCCTCCCCTTATGCTGAATTGCCACCGATACTTCTCAGTATTCGCTACTCGCCACTCCTCCCGTTTCTTTTGTGTTCACCCTCACCTTACCATCAAAACCCTCACTCTCATCACCATGGACCTCGGCGGTTTCGACAAAGGCTTCCCTCAGGGGGACAAGCCGCCGACACTGAACGAGCTGACGAAGATAATGAAGGCCTTTATGGAGATGACCTCGAAGGCGATGGACGTGGTTCAGGCGTCAACAGGAGCAACGGCGAAAGCCGGTGGAAACCCGTACGACACCATTGCGAAGGCGATGAACGAGCAACTCGAGCGTTCGCACGAGCTGCGCATCCCGGGCAGGCGCGCCTACAACGCGTGTAAGGACTACCGCAGCGGGCTGCACACCTCCGCGCAGTGGCATGACCCTAAATGGCGCGACAAGTGGGAGGAGACGTACAAGTCTCGTGCCAGGGCGGGCATTCTCACGCCTGAACCACGTCCATCGCCTTCGTGGTCATCTCCATAAAGGCCTTCATGATCTTTGTCAGCTCGTTCAGTGTCGGCGGCTTGTCCCCCTGTGGGAAGCCTTTGTCGAAACCGCCGAGGTCCATGGTGATGGGACTGGAGGGGGTGGACGCGCTTGAGCACCTGGATACCATTCCGGTGCCTATGCACAACCCCAAGCTCTTCGCTGACCTCAACAGCAAGACCATCCACGAGTACGTGACCTGCTTGAACACCCCTGCGGCATACGAGGGATACGGCGCCCCACAGCGGCCATTCTCGATGTATGCCGACGATGGGGCATTCGGAGGGCAATTCCGGTCCCACGGCGCTTTCGACCGCTCGACGCAGGTCCAGCAGAAACCACGGGGGTTTGTGGGCTCTGGGGTGGCTGACGTGCCCCTCATTGCTCCGTCGCGCCTCACTATCCACCACCCGGCAACAGAGCCAAAAAACGGGACCCGCGCCAACAACCAGAAGTTGGCGCAGGACAAGTGAGCACTGCTCAGCCCGTCCCCGACGACGCGGTCGAGCCTTTTTTCGTAGGAGGTGACCTCCACGAGGGTCCAACAAACAACACGGAGCTGGATACCCTCCTGGAGCGCTACTTCCCTGCCCGTTCCTGGCTTCGCTGTGACACGCTGCCCAACATGTCACATGCTCGAGCCACGAACATCCTGCTGCGAGTGGTCCGTGGCGAAGTGCGTTACTTCCCGGTATACGCGAGGAATCACTGGGTGGCTGGAGTGTGGACGGTGGAAAAGAACATCCCCACCCTCACGCTGTACGACTCTGCCCCCAACGCTGCGCTGCAGAAGGAGATAGTGCGCCAGTTACAGACGTACTTTACCGCCATGGTGCCCGTTGTGTTCGGAAAGTGCCCGAAGCAGCTCCGCAACAGTGCCGACTGCGGCATTTACATGCTGCTCAACTTCGTTCGAGCGCACCTACGCAAGGGCCCGCTGCCCGCCACACCCTCCCTCCCCCAGGCCGTACGCCGCTTCTTCACGGATGCCGTTCAGCAAAAGCCGCTGCAGCACTTTTTCGAGGACTGCGCGCGGCTGGTCTGGGCCAAGGACGTGCACCCCGCGCCAGAGTTACACGGAGGAGCAGCAAGGCAAACCAAGAATAAGAAGCCTCAGCGCACCAAGGGAGTCCCCCCCTCATCGGCACCCGCGCAGTCTTCGCCTGACACGAGACGTGCGCGCCGCGCAACAAAGGACATCACGGTCCAGCGACCCAACAAAGGTGCAACAGTCTCTGCCCATAAACCCTCCGCTGCTCTGCCCCTCACTGCGGGCCCCACAAGAGCAGCGGGAGCGGTCTCGGCTCCTGCGAAGCGACCACCGGCAAAGCAACCCGCGAAGCACCCCGCGAAGCCACCACCGGCAAAACAACCCACGAAGCGGCCTGCAAAACCACCCGCGAAACCACCCGCGAAGCAACCCGCGAAGCAACCCGCGAAGCAACCCGCGAAGCAACCCGTGAAGCAACCCGTGAAACAGCCTGCGGTGCAGCACCCCCAACCTGTTGCTTCCACGACAACGCTGCCGACCGAAGCGAACCCGCCGCCTTTGTCGTTCATCGAGAAGGTCTGCCAGGAGGCTGCGGACCACGAGGCCGACGCAGCTCGCCACAACCTCTGTTACCTTTTGGTTGCCACGGTGCTCACCAGCATAATCAACCTGAAGCTCCCAGCGTTGACAGCAACGGCTTTGAGCACCAGGCGCTGGAGAATGGGGTACCCTGCGGATACCCCGATGGACCTCGCGGAGGCCATCACGCGCCACCGTGCCGGCCTCGCTGTGCACCCTTACGGACGTGTTGGAAAAGGGTTCGACATCGTCGGCGAGTGTGACCCGGAGGCCAAGGCGCTATACCTCTGCACCAATCCCGGCGTCCGCCTCCCAAAAACCTGCCGCGGACGCAAGTTCGTACTAGGGGGTCAGTTCCATGGGGACGGAAAGTGGACGGCAGTGGGTCTCTACACGGTGACTCGAACCGCCAGCGTTGCCACTGTTGGCGCGTACGTGAATGAGGAAACGTACGCGGCCCTCACGCGGCCGACGGGTAGGACCACCCAACGCAGCAAGCGCACCGATGAGCCGGAGCCCGACGACAACACTGCCGCCGCGCAATACGAGGCCATCCTCTGCACCCCCATCCGTGCACCTTTAAACGGGTGGGGCGCACACGCAGGGCCACGTGTGCGCCTAAACCTCTGGAAGGTCCACCAGGGCATGCCGGCCCACAAGAGCGCACGCACGTGGGCTGGGACGTCGCAGCAAGTCCGCAACCAGCACCGACGGTGGCTGTGCGACATCGCGGCCATGCCAGGACGGATGCAGGGGTGGTGAGCGAGGTACCCGGCCTCCACAAGAGGATCTTCTCCCAGCCAGAGATGGTCAAGGCGATGCTGCGCCGAAGTCTTCGGGCCCTCAACGGGCAGTACTGCCTGCCATCGGTCCGCCTGGGAGCGCTGGCGCACTGGGCCAAGCAGGGCATGTCGACGGCCGACGCGCAGGTGATGGCGGGGCACACGACGTCCGCGACCACCACGGGGGGTATCTGGCACATTCCCACCAGCTCCCCAAGGAGGGCGTGACCGCGCAGGACGTCGTCGCCGGCCACCTCCGGAAGAGGAGCACTTCGGGAAGACTGCCCCCGACCCAGAGGAACTCGGCATCTCCTACGTCGAGCTCTTCCACGAGCTGAGGAGGATGCGGGGTGAGCCGGCGGTTGAGATTGGCCCTGTGCACACGTGGCCGTTGCACCTGAAGCGAGTCACCTTGGCGGATCTGGACAAGGTGCGAGCCATGCAGGTAACGCGCGACGAGACGAGGGAGTACCTTGTCGCAGCGTTTCAGTACCTGCAGCCGGAGCGCTTCGCCGGCCTGGTCACCAGCCGGACGATCAAGGTGACGAAGATCGCGCCCCAGGATGTCGCGCGGATGGTGGAGTACGGCAAGGTCGAGGAGTGCGTGGAGCCCGTGCACAGGAACAACATCTTGCTGGCAGGAGTGCATGGGGTGAACCTCTTCTACCAGCCGGAGTTGAAGGGACGGCGCCGCATCATTACGGAGCCGCACCTGAACGCTGTTGTGCCGAAGTACAGCGTCCCGGTGCTAAGACACCCGTCCCGCCTCACGACCCGCCAAGTGGTTGCACGGTCGAAGTATTGCCTGCAGATTGACTTTGAGGCATACTACGACGCCATCCCCCTGCCAGAGACCCTCCGAAACCTGTTTGTCTTCAGGACGCGAGAAGGCTATTACAGGCTGAAGACGGTCCCCACAGGTGCTCGCTGGAGCGTCGCCGTCGGGCAGGCCATCACGTGGGTGATTACCGATGTCCCCACCGATGTTGCCATCATCACGTGCATTGACAACGTACTGGTGGCAGCGAGGGAGGGACAGGAGAGGTCGTTTGTGGAAACTGTGCGCGCGATTCTCAACCGCATGGTCGACGCCAACCTCCTTACGTCGCCCCCACGGGAAGAGCTGCTAGCGAAGACGGATGGTGAGCTCCTGCGCCTCGCGGAAGAGGACACGGTGTTTCTCGGCGAGGAGTACCAGTGGTCCGGCGACTGCCGTCGCGTGCGAAACCAGGCGAAGACGATTGCCAAGCTGAGGTTGGCGTCACAGAAGTCTTCCTTCACCCGTCGGTCGTATGTGGCGCTGGTGTCCCTACTGATGTACGCCATGCACACCACGCGCCTCAACCCGTCTATGATGTTCGACGCTCTCCGAGCGTACCGAGGGGTCTACAAGAACATCTCGGATGGGAGCGACTGGGACGAACGTTTGCCGTTTCTCACCCCGGCAGCAACACGAGGGTACAAGTCTGCCAGCGACGCGCTGTTGCTGAACTGTTGGTACACAGTAGCGCCGGCAGTCCTTGCTACCTACGTCGAAGGAGAACTACTATATCGTAGTCTTCATTGACGCGTCGAGTGCCGGGTGGGCTGCGGTGGCGGGTGACCGAGAGGGGGGTCTACGCTACCACCAGCAACGGTGGACGGTGAACCTGGGGCCCGTCACAGGGCCAGCGCCGCAGGCGGGCGAGGAGCAGCACCGCGTCTTCCAGGCGCGCCACTCCGCTCACGCCGAACCAACCGCCATTTGGCGGTACCTGGACTTCCGCCGGCAGAGGGGCGAGCTGCAGCCAGGAGCGAGAGTAGCAATGGTGGCCGACCACATGCCGATCGTTGCCGCCCAGCGAAAGCACAACGGCTTTGGCGGTATCGGGAGTGGTTACCATTTGAAAGCGCTGTTCCGCTATGTGAATGACCTCTACCACCACGACAACATCCAGGTAGTCTTCTTCCACGTCAAGGGGGATTTACAACCCGGCGGACTTCTACTCTCGGAACTTTGAGGTTAAGTACAAAACTGGCGTAGTGGCAGAGGTGACCAAGACCGCTCTGCCACGGCAAAAAAATGTGTTTTTCTACCTTGTCCTTTGTGTATCGTAAGAGAAAACGTTCTGTGGGTACTATTGGTAGCCACAGTATGTGATGTGGCGTACGACCATTACATATACGAGGCACTGTGCCAGCTTGCGAAGGCAAGTGCGGCAGTCAGCTTTACAGATCACTCCTTCCATATTAACACACAAAAAGAATCTCTTCTTTAACAAACTAATTTTTCCACCCCAGATGCCACTTATGTAATCTTCCCTGCCTATTTGTCCTATTTATTTGTATTTTGTGAGATTAGCAAGAAGAAGTAGAAGCGCAACTGCCTATGCATTTTGAAGAGTCGCTCAAAAGCTCGTCAAGAAGTGCCGTAACAACCTGGTGTGCAGCTGCATCCCCCAAAAAACCGCCCCACTTCCTTTTTTTAGTCAGCAGGCGAAAGAGAAATTAATCTTATGGTTAAGAGTCACAGTTCCACATTCTAAGAAGTAAGTTGAGTCTCAAAAATGGAGAGTAGACAAAAGCATCCTTCACTGACGCTATTCCTCTTGAGATAGTTCAGTAGTCAAGCATTATTGCCTTCTTGGCGCGTAAGGAAATCAAACTCAGAATTTGAAAGGTAAGGCGGAACGTAAGAAACAGTTGACGAGAACAAATTTAGCTGCAGCAGTAGCGAAGCGTCGCGACCACAGTCAATAAAGCATGCCTGCACAACGAGCAAAGCCAAACGCACAAGGGGCTCTTTTCCTTTTTTTCAAGAATGCATAACGATGTAAAGACGTCGCTCGCCACACAGCGCAATGCGGCTCGGATGAGCCTTAAGTCGATGCAACTTGTATTATTCATATTTTTTTCATTGTCGAGGGAGATGCTTTGGCTGCGGAATAAACCGCCACTAAAGTGAAAACAGGATAAGAATAGAGCCCAGAAAAACAATGCGCAATCAACAGTCAAACGATGGGGGACTGCACGTTCACGAGAACAAGGAGCCAAAAAAAAAAAATGCTTTCTACCTTTTCTGCTCGTGCTACCTTTAGAAACCCCCGCGACCACATTGACAGCACACCTATTCAGTCTGTAAGGTGGAACACCTCCACGAGCTTGTGCGCCACCGCATCGTCTGCGTTCGACCCAATCCGCTCCAAATGCGGCGCCACACCGAGCGGAATAATGTCCAGCAGGCGCGGCTGAGCGTTGGCCATCACGCAGCCGTGGCCGGCAGCCATCAGCATCGGCGCGTCGTTCTCGCCGTCGCCAAAGGCAATGCATGCCTTCAGCAGCTCCTCCCCTGACCGCGGATCCTGCGGAAAGATCTCGTGCTTCAGCAGCAGCGCAAGCCCCGTAGCCTTGTTCACGCCCGCCGCCATCACCTCCATGCAGTGCGGGAGGGAGTAAGCGACGTAGATGCCCGAGCCAAAGGTTCTCTTTAGCTCCGTCTCCAGCGCACCCAGCGCCGCCGTCTCGTCACGTGTGGTGGTGTAGTACACCTTGTACACGCCCTCATAGTTCTCGTGTGCCGCGGGATCGAAGAGGACGGGGAAAAAAACATCCTTGTTGTCTTCGTAGTAGTCCTTGATGTCTTGTGTGTCGCGGTTCAGCAGCCACCCATCTTCCTGGTAGATGCTCGTGGTGACATTCATCCGGTCCAGCGCGAAGCAGGCAAGCTCACGCGCCAACGCCGGGTCCATGTCCTGCTTCAGCACCACGTTTCCCTTTGGATCATGAGCACGTGCACCATTGCTGGTGAGGATGTAGCCTTGCAAGTTGATCTTGCGCGTTGTCGCGAGGACGTCGGCGTGGTGGCGACCTGTGGCGAAGAGCAGAGGCACCTTCGTCTGCTCCTGCAGCCGCCGCACCACGTCACGAGTGTGGGGGGTGACGGCATGGTGCGGTGACAAGAAGGTGCCGTCCATGTCCGATGCCACGGCGATGTAGGGCAGAGTAGACATGGTGGAGAAGGAGTTGTAAGCGCAGGATGAATAGAGAACGAAAAGTATCTTTTGAGTTGTCGCACAGCAGCACAGCCGACGAAAAAGACAGCGCTGTGAGGTTAATAAGTTGGTGGATGATGATCAGCTCTGATACGATGCGGTAGCAATGACGAAATCAGAAAAAAAAGATTTAAAGGAGATGAGTGTTGTTTTGCGGTATGTTTTTTTTTGTTTTTTTTTTTTTTCAGTTCTACGTCGTGTCAGGCGATTGTCTTTGAAGGCTAGTGTTGTTGCTGTCTGAAGGCAAAGGAAACGAGAGTGAGGCAAACAAACAATGGGTATCTAAGGTGGGCAGAGTGTTTTTTCTAAATCAAAACGCCCCAAAGCAAGAGGAATGTCTCTCTCTCTCGAGAACTTGAGCTTGACATCAGTGAGTAGAAGAGAGAGTGTGTGCCGAACCCTTAAGAATCCAAACACAACCTTTTTCATTGTGTGGCACCGATGCTTAGCACGATTGACGAAGATCGTTACTCCTTTTTCTGAAAAGCCCACACAAATATATACATATACTACCGTCAATATGAAAGGGCGAAGAAGGCAGCAACGGTACGCTAAGCGAGGAGAGTTCAGACTTCACTAAGAGACATTCCGACACCACTCATCCTGCTCAATTATTATTTTTTAATTCTTGATCACGCGCACATACACGTGAAACTCCTTAGGTGACTGTGTGAAAACGAAGAGAGGCATAGCAACAACAACCTCACCCACATCCAACCCAAAAGCCAACACCAACACAACAACCTCTTCAACCGGGAGGACGAGAGCGTTATCAAACACTGTCGAAGCGTCGTTGAAATGATTCCTAACTCGCCGGACACCAAATCACTAAAGAAGAAAGAAAGGAAAAAAGGAATAGTGAAACTGCATGCACTCAACACCCTGTCGGCCGCTCCCGAAAAAGCGCAGCAAATGAAGAGAGTCACAAAAATGCCTTACGTTTGCAGAAGCAGTGCCATGGCAGCCCTGCACGAATGTGTGTGTACAGGAAGTGCCTTACATGCAACCGCCTGGATGACAAGAGAGGAGGGGGAAAAAAAAAAGAAGAACCAACGTCCATCAGCGCTGCGGATGCCGCACACGCTACAAGGAGAAACATACGACAGTGCGCTTTCTCTCATGAAGAAGTCTCTCTTTACCCGCCAAAGCTAAATGGTGAACTTGGCGAACATGTTGTAGTGGTCTGAGAGCTCGTACCAGCTCGCCGCCCACGCGTTCACCTTCTCCTCTGGCACACCGCAGAAGAGAAGAATGCTCGACACATTCTGGCCCAGGTACTCGCGACGCATCCACGCTGGAATGGGCGGCGCCTCGGTCATGCCTGCCGCCTTGCAGCTCTCCACCTGCACAAAGGCCGGATGCACCAAGCGGTCGAACCAGTTGAAGCTGTCCGTGCTGTAGGCGCGCTGCTCGCGGTGCTGGTCCAGGTAGAGGAAGCGGGACAGCGCTGAGGACTGCGGGGCAGAGTCGCTGTTCTTGTCGTGCTCCGGCTCGTGCTCAGAGGCGAAGGCCCAGAGAAAGTTGCCCATGCACATGAAGAGAAAGACGTAGAGGCCCAACCGCACGTTCCGCTTGAATCCCTGTGCACAGGACCAGCTGTCGTAGATGTTCACATCGTCCACGATGCTGTGGAGGTGGTAGGTACACATGAGGATGCCAATGTAGAAAGGCAGGGACTGGGAGGCCATAAAACCGGTGACGAGCATGCCAGCGCCGATCGGCGGCACCATGCCGGTGAGAATGTGCTTGCGGTCACCGATCCAGATCGCGGTGCTCTTCACGCCACACTTCAGGTCATCGCGGCGGTCCTGGTAGGCGTAGATAGTGTCGTACAGAATCGTCCACAGCACCGCGGCGCAGTAAATCGGGAGGCAGATCGGCAAATCCACCCGTCCCAGCACCGCCGCGTAGCCGACAAAGATGCCCCAGTTGAAGCAGAGCCCCAGAAAGAACTGCGGGGCGTAGGTGATGCGCTTCATGAAGGGGTACAGGACCCAAATCGGTGTGATGGCGAGGCAGGCGGTCAAGGCGGCAGGGGAGAGGTTGAGCGCGATCAGCCCGGCAAGCAGCACGTGCGAGATGAGAACACCGGTGGCCTCCGTCATGGACATCGCCCCCGAGGCGAGTGGCCGCTGCGCGGTGCGCTCGACCATGCGGTCGAACTTGCGGTCCCACATGTCGTTCACGATGCAGCCCACACTCCGCATCAGGTACGCGCCGACGCAAAACTGAATCGCAAGGTGGAGGGGGATGAACGGGGCGAAGAGCGTGACAGGGTCGGCGCCTTCCCACACCATCGCCCGCGTGACGGCGAGGGAGGAGCCCCAGTAGCAGGGGATGAGCAGCAGCTGCCACCCGACAGGGCGGTTGAAGCGCACAAGCTCACCATACAGCTTCACCTTCTTGACAGCTAACGCCAGAGGCTTTGGCAGCTGCTCTGTGTTGACGGTGTCGTCGTCCAGCTTCCAGTTGCGGGACTCCTTCGCGGAGGTGGCGCCGCTGCGTGCGGCTGCCGGGTCAACGCGGACGGCGTCGGGAAAGTGTGCCGAGGCGGCGCTGATCGAGGCCTTGGTCCATGAGCGGGACACCTTGGGCAGAAAGGGAGTGCGGCGGAACATGACGTGGTGTTTTTTGAAAAGCGCGCAGACGACAAAAAATAAATAAGACACCGCCGCTATCGAATAAGAGGGCCCAACTGCTTCGAGTCGACACGAAACGGGTTTACTCTTCAGGGGGGTAACTCTGGGTGCACTTACTCCACTTTCGACAACCTAGCAATAAGGGTTTCGCAGATGACTGTGACGTGAAGGTGATAGGTGCCTCTCCAGAAATTCTTGTTGTTGTTGTTGTTGCTCGCCAACGCTACGGCAAGTCCACACACTAGAAGGACGACACAGTTTGGAAAAAGAGCAGAAGAAGGGAAGAGGAAGAAGCAGTCGAGAAGCTGAAGCCAAGGGAGTTATTGCCCGCAACAACGATCGCAATGTGCGTGCGCATCTGCAACCGAGCATCGCAGTGCAAATGCTTTAAAAAAAAAACTACTAAGATGAGGCAGTGGACGAGCTTGAAAGAGGACTTGGCTGCTGTTCCCCCAGCTTACAGCAGCACCTTCTAATTTAATTAGCTCGGTATGTGCCAGCACTATCGCTCTACAAGGTGGAAAAAAGACAAAGCGCTCCTCCAAAGAGACACAAAGCACCTCTACATGACCCACAGGAATAAAGAACAGCCACAGGAAAACATTTAGCTGCACCGCACATCTGCCACTACAATCCCTGACAGTCATACTTCTCGATCTCTCTCTCTTTTTGTTGTGTAGCTTACAAGAGCATTTAAGCTCCCTTACTGCGATGACTCGCGCATCGGGTCGATTAATCGAAAAACAAAACCTTGGGGTATTTCGCTCCATTAAAAAAGTAATAAAAACAGCACAAGGAGCACTATTAAAAGGACAAAATACAAAATATTAGTGTGAGAAACACAAGGTGGAGTAGTCGGCACCTGGCTTTCACAGATGGAGAACAAATGCGTAGCACGGGACGTCCTCTGCATGCGCCGACAACGGCCGACGCAACAATTAGCGCTTTGACTTCTGCTTCTTGCGCTGCGGCGGCTTCACCACTGCTTTCTCCCTTTCCTCCGCGTCGCTGTCGTTGTCCTCGCTGCTGTCGATGCCGTGGTAGGCGCTCTCTGCGTGGCCGCGCTTGCGTTTGGGCTTCGATGGCTCGTAGTCCTCCTCCCTCTCCCCATCGTCATTCTCATCGTCGTCGCTGTACAGCTCACCCTTGGCGGCCTTCAGGAGACGGCTGAGGGAGCCAGTGCTGGATGCATCGCCATCGCTGTCCCCAACATCATAGTCGTTGTCGCTGTCATCGCCGGACTGTGCAGGACGCGGGCCACCGTTCTTCGTTGTCACCCCGCTCTCATCGATCGTCGACTTGCGCGACACGCGGCCCTGCCGTTGCAGCCGACGCAGCCGGCGCATCTTCTTTGCCCGCTCCAGGTCGTCCGGCTTGATCGCCTGCATGCGGCTCTGCAGCTTGCTAGCAAAGTCCGTCTCGTCTGCGCCGCTTTCAGAGTCGTCGTCGCTGCCGTCATCCCCATTGCGGTGTACAACGGCACCTTTCATGAGCTGCGCCACTCTCGTCTGCTCCTCCGCTTCGTTGTCATCGTCCTCGCTGTCAGCTACGGCGTTCTTCGCTGCCGTGCCGCGCTTCCTACCCGCCGTGGCACCACGCTGTCCCTCGTCTCCGTCTTCCTCGTCCTCGTCATCCTTGAAGAAGATATGCTCATTCAGCCCGAGATCCCGCACGCGCAGATCGGGGTTCTCAATGAGCTTGCGGCGCTTGTTCTTCGAGAGACCAGCCAGACGCTCGTCCACGGTCAGGTGCATCGACGCGCCATTCGCGCTCCCACGCTGAGTGTCCTTCGCGGCGTTGCTGCTCGACAACACAGAGGAGGCAGCAGCCTTCTTGACGAGAAAGCCGTCGTCGTCATCGTCCTCGTCGCTGATCGCCATCTTGCCCTGTGAGGCATCGCCAACTTCTTCCGCATCGCCGCTCAGCGCGCCGTTCTTGTTGGCGAAGCGCTGCTTCTGCTCCATCACGCGGTACATGTCCGTCGCCTGCAGGTGCTTCTCCTTTCGCGTCAGCCCACTCTTCTCGGTGGAGCGCTGCGCGATGAAGTTGACAACGTCCCACGGCAGGTTCTTGGCGCTGCGCTGCAGGTTGCTCAGCTCCGACATGTCCGGCACGACCAAAAGACCCAGTGACTTGGCAAAGGCATCCACGTCAATGGAAGCCACCTCAAACACGTTCTTGTTGGAGGCAAAGTACACAGATCGGAGGTACGCGATAAAGGCCTTCTGTGCCTCGTACTTCAGACCCTGCACGACGAGCGCAACGAAGATCTCTTGACTCGACGTCATGTAGTCCGGCTTGATCGCGATCTCCCGCAGCGGGACGTGCTTGTGGTTCAGGTAGCTCAGCATCGGCACCTCCCGTGGCGTGAGAAAGAGGAGGCTGACACCGCGTGCACCGGCGCGTGCGGTGCGGCCGGCGCGGTGGATGTAGGTCTGCGCGCTCTCCGGACAGTCGTACTGCACCACCCAGTGCACAAGCGGGAAATCGAGCCCGCGCGAGGCGACATCGGTGCAGAAAAGCACCGCCGACTTGCAGCGGCAGAAGGTCAGAAACACCTCCTCGCGGCGGAACTGCTTCATCTTGCTCGTGAGGCACATTGACGGGATGCGCATCTTTTTCAGAATCTTCGAGAAGGCGAGGTACATGAACTTCACCTGGTTGCAGGTGCTGACAAAGACGACAATCTTGTCGTTCGGGTGGCGCTTCAGGAACATGAGAAGCGCGTCGAGCTTGCGGTGCAGGTCTAGCACCACGAAGTTCTGGCAGAGCGTGGTGGGCGTCGGCGAGGCCGTGATGGCCTGCGTGGAGACGTAGCGCGGGTTCTTGAGAGACATTTG
>__CfaC1_28_ position 1 to 11317
GTCACGCGCGTCTTCGAATACAGCAGTTTTACAAAGTAGTCTTTCCCCTTGAGGGATGAGTGTACACGAGGTGCAGCGAAGCAGAGAGACCAGTGAGGTGACTGGAAAGAAGCTCTTCGCTGTCAGTCACTCAGCGCTCACCAGAGGCACAGCAGCGGAAGAAGCAGCAACGACCCAGCGATGCGTCGGGTGGAGTAGTAGAGCTGCTTTTCCTCTTCAGCTCCTACTGCTCAACAAGCAGCGGAATCCAAAGCGAGGGAGCGGCTGACAGCTGTGCCTTCAGAGGGACGGCAGCAGTGCGTTTTTTCGGTAGGCGCTGTGTCCTCCTTCTGTTGTGCAAGAGCATCGTATATGCAACACGTGTGCTGTCTTCTTCTCCATTACACTCTTCTCTTCATTCCATTCTCTCTTTCTTTCTGGACGCGGTGTATTTTGCTATGTGGTTAGTGCGGCTTCTCAACAGGCTGACCTGCACTCCCGTGCTCTCCGTTTATTGTCGACGTAGCCGACAGCGACTTCTTTCTCCTCACATCGCCCTTGACACTCCTGCTGTCATCACGCACACATGCGAGAGAGGGCGAAGCACTCCATAGCCCTTAACTCCATACGCAGCATGCACACCTGCAATAAATTGTGTCAACACGGTGCGGACGGCGCTGAAATACGCCGCACACGTGGCGGATCTCCAACTCTCCCTGTCGGAGACACCAGCTTGTGACGGCGACGCTGACACTGCCTTCTGCGACCTACCGGCAGACGGGTTAGCGACCATCATGAGCTACATACCTTGTGCGCCTCTCCAGCGCAACGTTCACACAATCGCCGCTGTGAGTCCGCACGCTCGTCTTTACACGGAGGCGCTAACGCAGTGTGGGGAGAACCTCGCAAGGCGGAGCGGTGACGGTCACAGACACAGAAAGGCTGATAGCGTACGAGAGGTCGGCATGGTGGGCGGAGCAATGCGGGCCGCCTCTGACGGTGGAGATTGATAATCACCGCAGGGACATGTTGCGTGTCCTCACGAGCGCTGCAAGGAGGCGCGTTGTGGAGTTGTCCATCCGCGTAGAGGCTGACACGGCCTGTTTAAGCGGCAGCGCTGTTCCGTGCGAAGGAAGTTACGGAACGGTGCGGGTTGGCCTTGAGGATGAACATGAGGAGGCTGGCTGTGCAGGGGCTAATATATGACGGTATTGGTCGCGCAGCGAATGCAGTGGGTGTCGCCCTTCGCGCGGCTGCAGGGAATGAAATCGAAGAGGTGTCACTCGCGAACAATGCGCACCTCAGCGACTTGTCTTCCCTTGCCGGGTACCAGCATCTCCTCACTGTGCGTGCTCATCACTGCGGTCTGCTAAGCGTTGGCAACCTGCGAGAGCATTCGTGGCTTACAGTCCTGGAAGTGATAGACAGGACGAATGTGAGAAGTCTCGAGGCCCTCGCAGGAGCACCGAATATACAGAAGCTGACAGCCGAGAGAACGGGATTAGAGGTCTTGAACGGTTGCAGCAGCTGCCCGTTCCTTGAAGAAGTGCGCTTTTCAGACAGTGATCGTCTGACCAGCCTTTCCAGTCTGCGAGGGTTGCTGTGCCTCCGACTCCTCGAGGCGAGCAAGTGTGACTAGTGCCATCTCAGCGGCTTGGCGGAGTGTTCTTTACTCGTGTGTGTGATTGTGCGTAGCAACCGCGAACTGGAAAGCCTTGGTGATTTGGCAGGCGCGCGGTCTCTCGAAGTTCTGGATGTGGTAGATTGTCATGTGCGAGGCCTCGACGCGCTGTGCCACTGCCTGAAACTGCGCGAGGTCTCTGTGACCCTGCGTGATGACTTTCAGAGGCACGTCCGTCCTAGGCGTGGCAGGGTTCGACATAACGGGGTGACAATCGAGTGTAGAAAATCAAGCCCGTGACCATTCCGCCTGCCTTCCTTTCAGCCTTTTTCAGGAGCTTCTGCATGAGCTGTACAGCAACGCTGCCGCGTACGACGAGGGAATCGAACGCAGTATCCGCGGCGCTGTCGGTCACGACCAGGACGTCCTCGTTGCCGCGAAGACGGTGGCAGAGTCTGGCCGGCTTATGGAGAAGGTCGAGGCGCTATTTGTGCGACGCATCGCCGCTGCTGTTGGCTGGCGTGCGCGACGTGTTCTTCATGACCTTTCTCGGCGGCCGCGGCCTCGACGTGACGCTGTACGGCAAGCAGCCAAACGGCACTCACGTGGTGCTTTGCTGCGCTCTCCACAAGCGGGCGACTCACCAGATTCTCCGCCGCGCTGCCCGCCAGTACCATCCCGCTAGCGGTCAGACTGTCTGCCTGCTCGACACTCTGACAGCCACTGCCGCAGACTTCACAACAGACCTCATGACGCGCGAGGACTTTTTCAAGCACCAGAACAAGGCAGTGGAGTCGCAGAGACATCGTCTGCAGGTGCTGATCACAAGCAAGATCTCTCAAGCGCTGCTGCGTCATCTGGAAACTGAAGACCGCGGTGCAGGACTGCGTGCGCCAACTGCGAGCAAGAAAGGACTCTACCTATGTGCAAGCTTTGTGGTGCCGCACTGCTTCGTGACGTGGCTGTCGACGAGGAGGGACGCGATCACTCAGGAGGAGGGAGGGAATGCGGCGTGCTGTGCCCGGTTGGTTACAGACCTTGAACAAAGCGTCACTGGTCGCTTCCTCAACGCCGCGATCGACGACGTGGCGGCACTCGCGCGTCTCTTCTGTGCACGACATATGAGCGCGTGGTGGTGGCCACTGCACTGCGAGGCACCCAGCTGGACCTTCCGTGGTGCGCGCCGGGAGTGCACGAGCCCTTTGCCGGATGCCGCAACGGTGTTTGCCCGTACTCGATTCCAGAGCTCATCCACGCACTGGAGGCCGCCTCGCGCGGCAAGATCGACGACGTCCGAGCGCACGTGCTGGCCTTCAACGATGGCCTTAGCCGGTGGATTGCTGCACAGGAGCAGCTTGCGGACGACTTGAACACCATGCACCGCGAGGCTGGCGACGGTGGTGATGCGGAGCCTGGCGGCGATCTGTCAAGCGTGCACGCTGCTACGGCCTTCCTCAAAGCACTGCAGCAGGGTCACTATCTACGGCTTGTTGGCTCGAACGGTGTCTTGCTCCTCTCTGTTTTAAGGGATAACGGGCTTAGCTTTGCAGACACCATGGCGATGCTGGAGGCACTCGTGCGGCACGGCTTTGTGCAGGATCCGCCGTGCACGGTGGAGAAAAGCTCGCAGTGGGCGGTAAACTGCGAGGCGGTTCAGCAGGTGGTGCCTGAGATGAAGGGCAAACCGTGTGCCGCACCACCGAGAGGCTCGCTTGACTTCCTGCGAATGTGTGTCTGAGGAACGGGGTTGCCGTGGAGGGTTTGGACGCTGTGTTTGTTGGCGCCGCTCCTCTATGCTGCCTTTGAAGGTGGCCGACGCGATATTTCACGGGCACGCCCAGACGTACGCGGAGAAGTTGGAGGAGAATAGCGACGCTCCGCGCGTGGGGTTGGCGGTGGTGGTTCTGGTTGGCTGCCTTGGGGTTGTGCGGGCTGTTTGGTGTGGGTTGTTGCTTTGGCTAAAATGTTGGTGGTCGGATGGGTTGAACCGGTGTGGATCATGGCTTTCGACTAGGATTAAAGGGGTGGCACTGGGCTTAAGACCAGGGTTAGGGTTTCATTTCAGAGGTTGGCAGCCGGGAACATCGAATGGCACTTTGCTGTTTTACGTTTGTGGGGTCTGTGGCTTGCTGCGGTGCAAGGGCGTGACATGGCGGAAGCCGCGTTAACAACGATAGGTGAATCAATGCCAATGTGTGCACTGGGTGTACCCATCTGCAACATCCGCTGTGCTGCGTGCGCGTGCCGTGTGTGCTGGCATGGCTGTCTGTGCTTCGTGCTGTCATCACTCTCTCTCTCTCTTGCTCGTGTTTCTCCCTTCTCCTCTTCTTCCTCCCTTCAACAATGGGATGCGTATATCTTGTGTGGTGGCTACTTTCGGTCTCCGCGTGTCCTCTTGCCTGCGTAGCGCCAGCAGCGAGGCACAAAAGCGAATACGTAGAATTTGAGATCTGCAGCTAGCTGGTTTTGAGTCAGCAGTTGAGCTCATTTTGTGTTTTGTTTTTTCGGCACAGAGCATCCGCCATGTCTGGGTTTGCCGAGGTCGATCCTTTCTCTGTGGGGTCAAAAAAAGTGGCAACCGTTCCTGCGTCGCCGGTGGGCCCCGAGGTCGTGCGCTACCAGCGCGTAAGAGCGGTGCTTGGGAAGCACCACGCTGATGGCGTGATCAGCACGGCGAAGCTGAACGAGCTTCTTCAAAAAGCCCTGGAAAAGATGGTGGAAGGAGTGTCCTCCGAGCCCGTTGCGCCGGCGAAGGACAAGGAGGACGTCGGGGTTGCGCAGATCTTCCTCCAGCAGCGGGGAGAAAGAACTGGGGCCCTGGAAGAAGCGGCGCTGCTAGGCCCAGGGGCACATCACCAGCATCCTTCCCGGTGGTGACGATGCCACGAAGACGCTGCAGACGAAGCGCCGGCACTTTTTCTCGGAGGCAGAGGCCGGCCTCCTTTCACCCACGGAAGTGTTCCGCGCAAGATACACTTTGTTCACGGGGGATGTGGCGCGCGAGCACTCCATCATGCTGGGCATTCTCAAGGGTATGAGCGAGGTCGACCGGCTGCCGTTCCACAACTGGCTCATCTTCGAAAATATGGAGCCGATGGGGCGGGAGCGGTATGGCCCTGTCATAGATGAGCTGACGGCGCCGTTGTTCCCGGTATGGAAGCACCCGAGCAGGGAGCGCCTACAGGCGCTCAGCAAGAAAAATCCTCAGCGAAGCGATGAAGAAGCGCATGGCTGCAGGACAGGTGGGCGGCGGCCGTCCCCCAGCTTGTGGTGCTGGCGAGTCCCTCTTCCGGAAGGACCGAACGCTTTTTGAAGGAGGCTACCAGGCCGCGGTGTGCGACAGCAAAGGCAAGCAGGTCACGGCGGTTGATCTGAGCGACCTGGAGGCCTTCCTGGGTGACCTGTCGCGGCGGGTCGACGAGCTGGGCAGGAGGAGCGCGCGGTGGGCTCTGCTGTCCTTGGTGGGCTGCGCACGGGCCTCAAACAGGCACGCGGCAACCATGGCGGCCTGCGCAACCAGAAGGCCGACCTGCAGCGGCCCCGCCAGAGCATCAACCGCTACATGCCGAGGAGCGGCAGCTGGCAGCCGCGTGGCGACTACCGCGGTGGCGGTGAAGGCGGTAGTGACGGCGGTAGGGTGTTTGGCGGCGGTGATGCTGCGCCAAAAAAAATGATGTCCGGCGGAGCCGGAGCCTTCGCGGTGAAGGCGGGTTCCGTTGGTGTGGCAGCACATGCCGCGGGGAGCGACGTTCCGAGCGCCTTCCGCAAGGAGATGTGTGGGGCGGCGATTTCCGCGAGGGCAAGACGTCCAACGTCGAGCTCGACGCCGTGTGCCAGCGGTGCCTGCCGGAGTCCGCGATCGTTCCGTCGGACACGATGGTGCGCCTGAACGACCAGCGCGTCAAGACGCTGATCGAGATGGTGCGCCGTCAAGGCACGGTGTTTTTTCCGATCTTCGTGATGAAGCATTGGATCGCCGGCGTGCTGACGCAGCAGGCGGGAGGTCACGTCGTGCTGACGACGTACGACTCCGCACCGTCCTCCGTGGTGGACGAGCAGCTGTGCTCCGCGTTTCGTTCTGTATGGCCGGGGCTTCGCCTTGCAAAGGGCGTGTGCCCGCGCCAGGAGCGGAACAGCAATGACCGCGGCATCTTCATGACCGCCGTGTTCTTTGGCCACCACCTCAAGCTGCGAGCGGTGATGCGCCGCGACCTCCCGGCACGCCTGCGCCGCCTCCTTGCAGCGACGCGCCAGTGCCCGCCACCGAAGGAGTACTTCCCGGAGAAGATCCGCAAGGTGCTGATGAATCACCCTGTATCGCACAAGAGCTTCTTCTACGAAGAGTTTTCAAGACAGTCGTGGCGGAAAGACGGCGCGGTGATGCGCGGCGGAGCCGGCCAGAAGAGGAAGGACGCGGGTTAGGGCGGCCGTGGTGCCGGAAAACGCGACGACGACGCCAAGCACGAGCGCGAGGCTGCAGCAGCCAAGCGAAGAAAGCGGAACGAGGCTGCGGCAGCGAAGCGCAAGGCTGCAAAGGTGACGGCGGCTGTGGCCAAGAAGAACGCCCCGAAGCCGCCGACGCCGCTGCGCAGGCCCATGATCCCACCAACCCACCGCTCCAGCAGCGAAGCCGCGGCCGCAAGGCGGCACTAAAAAACGATGACGACGATGCGGCGGAAGTGACCCTGGCCGAGCAGTGGGCGGCGTCGCGTGCGACTGAAAATAGCGCGACCGCAGCGCCAGCCTCTGCGCAGGCAACCGCTTCCACAACGACGACGGCACCACAGTCGAGCGCGACAGTGGCCACCGGCACGCGCACATCACGGCGCGGCAATGCGGAGGCGCTCGGGCGACCGGTTGCGGGGTGGGCGGAGCAGACACTCGCAGAGGCACGGCGGCACACGCGCCGCGTGTACGTTTCTGTGGTGGACCGCCTGTGGGCGGCGACGGCGCTGGCTATGTGCGGCGACGGCGTGTCGCGGAGCCTGAGCGAGGTGGCGGTTGGCATGCAGCGTGTGCACCACAAGCTGCCGGAGCTGCAGCCGTACAGCGTGCAGAAGAGATGCTTCGTCTGCTGGAGAAGCGCGTGCACGTGGTGGACGACGTCCCTCCCGCTGACGAGGAGACGCTGGCGGACGTGGCGGGTGTGCGGCGACATGTGTTCCGCGCTGAGGGCGGCGCGGAGACGGCTACGCTCGTCCCGTTCATAGACGAGTACTACCTTGTTCACCGCCCGCTGGTGGAGCGGCTGCCGGAGAGCGTGGGTGGGTATGTGTTTGTGCTCGGTGCCTGCCTGCGGGGGGCGCCAGAGGACATGGACGGCGTGCGCTTACCCAGCTACTACGCGCTGGCGCGTGTGTGGCTGCGGAGGCTGCTGTGGGCGTGTACGTGCCGGCTGCGATGACGCACTACTCCGCGTCCAAGCCGCAACGCGTGTCGTGCAACGTGACCCAGTGCGTGCCGCTGTCGCGCAGTCAGCAGCAGCCTGCACCCGGGCACGACGACAACGAGGAACCGATCAGTGCGCCGCTGCGGCGGCGAGACCGTCTCCCCGACGACGACGCCGACTTCGCCGTGGGCGACGGCGACACCACCGCCGCGGTCGTGGACACGGAGAACGCTGTCGGCGACGTGCCGGGGAACCGGCGTGGCGACGGCTGCGCAGACATGGACGCGCACGTCTCCGAGGAGGCAATGCGCGCGCTGGCGGACATCCGCGCGCTGCCTTTAAACGTCCAGGGCGGGCCTCTGATGGCCCCGAAGAGGAGGCCGGGGTCTGCCCGCGAAACTGGTTCCTCTTCTTCGCCAGCAAGCCGCTACACATCTCGTAGCTTGCGTGGAGCTGCGTGCGGCCGGACACCCGCTCGCACCACCTGCGCTGGCTGACGCGCATCAAGTGCATGCCGACGGCGAGCCTGCAGATGAGCCTGCCGGTGGCGTGCATCGACCTGATCCTGTCGACGGCACGCGCGCGGCGGTGGAAGTGGGCGACGGCGGCCAAGGCGTTTGCTGGGGTGGCGGGGGCTCTGCGCGACCTGCCGCTGTACTCGACGCAGCGGCGCGGCATCCGACTGCAGGACGACCCGGAGTGGCGCAGCGCGTTTGCGACGGTGCAGCGCTACATGAAGGAGTCGGTGCCGGACGCACCGCTCTTTGTGACACTGGCGCGCAGGTGCGGGCGGTGCTGGCTACCCTGCGGTGTGCGCACCCGCGCGCGGCGCTTTTCCTGGCGATTGATGTGGGGCTTCGCGGCGCGCGCGGGCGACATTGCGACGCTGCGGTGCAAGGACGTGACGGTCTTCCAGGATATGGGGCCGCCGCCGCCCGAGCAGCGCAACGTGGGCACGGCGTCGGTGCTGCTGCTGGCGGATGGCACGGCAGACACGGTGCGTGTGTGTCGCTGACGGTGCGTATGGGCAAGGGTGCGAAGAAGCGTGGCCCGTACCCCATTCCGTCGGTGCTCACGCGGGAGCTTGCGGGCACGCTGCAGCAGATGCTTGTGCAGCGCCGGCCGGGCGAGTGTCTTTTCGCGCCGTACACGGAGGAGCTGCGCACGGTGGTGGTGGCGTCGGCGCTGGCCAAGCAGAAGGCTGGCGCGCAGCTGCCGTCGGTGCGCAAGGGAGCGCTGCGGTGCATGGCGGATGCGGGGGTGCCGATCAAGGACCTCATGACGCTTTCGGGCCACGCCAAGCAGGCCACGCTGCTGCGATACCTTGGGTATGGTCAGCAGCCTACGGTGGATATGCCGAGACCGCGCGGGCAAACGCCAGCCGTGCGCTGTTCCCGACCCCCTAGGGGCGGCGACGTCGCTGTTCCGCTACCGCTCGCAGGAGTCTTCGTGTCACCAACTGGGCATCAACGTGCGCGAGGTGGCGGAGATGGTGAAGCGTATGGCCGGCTACGTGCGCGTGATGGCCGAGACGCCGGCTGCCGTGCGAGACTGGCCGCTTCACCTGAAGCACAACACGCCGTTGGACATGGCGGCGGTGCTCAGGATGCCGACACACACCGGGCCCGGATGAAGCGCTTCCTGCTACGCGTGCCATGTGCTTCCTGGACGCGCGCTTCTTCGACGGGCTGTGCACGTCGCGCACGGTGAAGCGCTGCGCGCTGACGGCGGACGAGGTGGCCAAGGCTGTGGGGATGGGCAAGTTCGAGCCCTGCCCGGCCAACGAGGTCAGCGGCGTGGCGCTGCCGGGCGGCGTGCACGGGGTGAACGTGTGTTCACGGTGCCGGAGCTGAAGGGCCGGCGCCGGCTTATCACGGAGCCGCTGCTGAACCGCGTCATTCCGAAGCACCACGTGCCGCGCGTGCACTACGACACGCGGCTGGGGCGGCGCCAGCGCTTGCGGCACGCCCGCTACATGCTGCAGATCGACTTTGAAGCTTACTATACGACGCTATCCCGATTGCAGAGAGACGCTGCGTAACAAGTTTGTCTTTCGTGCGAAGCATGACGGGCGTTACTACCGGCTGCGGACGCTGCCGACGGGTGCGCGCTGGAGCGTGTGGCGGTGGGCCAAGCTGTGACGTGGACGATTGTCGACATCGACACCACGGTGACCGTGTCGACGCTGATCGACAACATCCTCGTCGCCGCGCACGTGGGTGAGGAGGCGGAGTTTGTGCGCGCCGTGCGTGCGATCGTGTCGCGCATCAAGGCGGCCAACCTCATGACGTTCCCCGGCACGCGACGAGCTGGAGGCGATGTCGGACGCTGACCTGCTGCATCTGGCGAGCGGGTCGACTGTTTTCCTTGGAGAGGAGTACCTGTGGAACGGCCGGGAGCGCGTGGTGTGCAACTCGGTGAAGACGGTGGCGAAGCTGCAGCTGGCGCTGCGCAAGACTACGCACACACGATCCGGAGCCTCGCGTCGCTGATCTCACTGGTGTGTTCTTTGCGCTGCACACACGACACAGATGAACCCTGCGCGTGCCTTCAAGCTGCTGCGCGCGTACCGCGGCATCTACCGGCTGACGTTCCGCGGCTACGGCTGGGACGACGCCGTGCCGTACATCGACGCTGCCGTGACGCGGTCGCTGCAGGAGATTGGTGGCGAGCTGGTGCGCAACCCATGGTGCGCCATCTCGGACGAGCGGCATCCCACTTCCGATGAGGCGGACTACGATGTGGTGTGTGCTTCACGGACGCGTCGCTGGAGGGCTGGGGTGCCGTGGTGAACGTGCGCGGCCGTGCGCCGCAGACGTGGACGTGTACCGGCAGCGCTGGACCGAGGACCTTGAGCAGCAGGTGTGGACGGCGAGGAGGAAGGTGCCGCGGAGCAGGTGCTGGAGCAGCTTCGTCAGTATCAGCGGCACCAGCAGTCCGGCCGCGTACCCAACCCCGACGCGGAGGCGGACCGTTTCATGGCGCGCTACTCGGCGCACGCAGAGCCTTGCGCAGCGCAGCTGATGCTGTAGCACCTTGTGCACCGCCACCACCTGCACGACGGTGCGCGTGTGACGCTTGTGACGGACCACTTCGCCATTGTGATTGCGCAGAAGCATCTCAATGGCTTTGGTGGCATTAGTCGCGGGTACTCCCTGAACAAGCTGTGTTTGGGTACGCGTATGGCCTGTGGTACGGCCGCAAAATCGACGTGGTGTTTTTCTACGTCGAGGGTGCGCGGAATCCGGCGGACGCCTACTCGCGCCACTTTGGGGAGGACGCGACAGGGTCGCTGGAGGTGCGTCGCGTAGACACGATGGGCGTGCCTTTCCTGCGGGATACGTGGTGTGTCCGCTTCTGGAGGAGCGGCGCGTCGAGGAGGGCGGCGACGCGAGACGCGAAGGCCGCACTCTCTCTTTTTCGTTTATGAGCAAGGGATGTGTGAAGGTTGTGGCGCCGAGTGGTTGGTGTGCGGAAGTTGGCTATGCGCGTGCTGCGGGGGTGCGTATGCGTGTGAGTACCCGCCTGTCCCAGTGCCGAGCCACAAGAAAACCACCACAAAGCAAGACACACGTTACCGGTCGCGACGTGGGGCACGCGACTGGCCGGCCGGTGGCGGTGGTGGTGTGTGCTGCCGGAACTTTGTTGCTACGCAGCTGGCGGCTGTAGTCGCGTGAATGTCTGCTGCTTGATGCACCCGAATGTTGCTGCCGCATGCTTTCTGTATGTGCGTGCGCCGCCTGGCCCCGCTTCATCTTATCCCCGCTTTTTCTTACTCGGCGGCGAGACCCTGTCACACAGCTCGGTGGCATTCCATTTCCGAGGCAGGCGGCCGAGGACAACGAGTGGCACTTTGCTGTTTTACGTCTCTGGGGTCTGTCGGCTTGCTGCGGTGCAAGGGCGTGGCGTTGCGGAAGCCGCGTTGACAATGATAGATGAACCAAGGCCAATGTGTTTACTAGGAGTATTCATTGGCAACATCCGCTGTGCTGCGTGCGCGTGCCGTGTGTGCTGACATGGCTGTCTGTGCCTCGTGCTGTCATCACGCTCTCTCTCTCTCTTGCTCGTGTTTCTCCTTTCTCTTCTTCTTACTCCCCTCAACACTGGGATGCGTATATCTTGTGTAGTGGCTGCTTTCTGTCTCCGCGTGTCCTCTTGCCCGCGTATCGCCAGCAGCGAGGCGCAAAAGCGCACACCCGCCCACCCTGATATTTAGAGCAGACACGTCTGTCCGTAGCTTGTTGTTGTGTCTTGCATCTTTTGATTTCTTTCATTTTCGTTTTCGTTTGTCACCTAAACTGCGCGCATTGCTTTTCTTTTGCTCTCT
>__CfaC1_05_ position 604476 to 621432
GACATAAAACAAAACTTTTGTGGCTCAGTAATCTACACAAGGTCTTACCTAGCATTCACCGAGCAGAAGTGTTACTTAGCGCTCGATAAGAAAAATTGAGCATTTGACTCTGAAGTCAAACTAGATCTCTGTGCTCTTCTATGCGAAAAACGAAAACAGAAAATTCGAGACAATTAAAGTATAGAGAGGTCGCTACGCGGATCCATATGCAGCCCCACGTTACAATCTATGGAGTGATCTATCTATGTAGATTAAGCACATGAAACAGAAACAAGTAAAAGGCAGACAAAGTCACGGTAAATCGTGTGCGCAAAACGGGGCTAAACGTAAATAGGCCACAATCAACGGCGCTCGAAGCATTAAAGAACAAATTCACTTTTTTTTTTTTGCCCTGATTTATGTTCTTGCGTGGCGAGTTGCACCTGCGCAGTGCCACCAAAAGAAAAAAAAAACTGTATAGTTGATCAGCTTCACTTGGACAAGTGGCCGAGGGCTTTGTTTTGCTCCATAACAATTCTATGCAGACGATCTTTAGACTCTCGAGCGTCGCTAAGCGCCTTTTCCAATTGCTTGACCTTCGCTTGCAGCTCCTCGTTCGTTGCGCAAAGTTGGTCGTACGACTCCGCCAATCGATCACGCTCCTCTTCGGCGACCAATCGAGCCCCGCGTTCCTGCTCCTGTTCATCCCCTCCCAAGCCGTCACGTTGCTGCTTGTCGAGAGACAGGACGTCGCGTGCGATGAGACACGCATTCGCCTCCTCCAACTCTTGCACGCGGTTCCGTTCCGCTGCAAGAAGCGCGCGCAAGCGCGTCGCGTCATTAATCAGATCATCGCAACGCTGGCGCAAGAGGAGACCTTCGTTGTCTTTGAACATGGTTTGGTTGCTCAGCTCGCGCAGGCTCTGGTGCAGCTCTTCAACCGAGCGGTCTTTTGCATGAAGCATGTGCTGCAGCTCGTCGCACTTCCGCTCCATCCCAGTTGCTTCTTCGTCGGCGCGTGCAAGCCGCTGGTGAAGTGTCTCATTTTCGTACTCGAAGGATTGGAGATCAAGCGTGAGTTGCTGCTCGCGCAAGTGCAGCGATTGGAGTTGCTCCTGGACGTAGATCATGCTCTCCTCCTTGGCGGCGATCGAGGCACGTGCGTTGTCCAGCTCTCGCTCCAGGAAACGTTGGTTTTCGAGCAGCGATTCGTTTTCTTGCGCCGACTTCTGGTAGGCAATGAGAATTTCCTGTGTCTCCGCGTCCTTTGCCTTCAGCGTGTAAGCCATCTGTGCTTCTCTCGCAGAGAACCGCTGCAGCTCCGCCCGCAAATTTTCGTTTTCGTTTGCAAGAGTTCCAAGCTGCTGATTTGCGTGGTTTTTGGTGGCTGACAGCTGTGACAGATCTCGCTCATACTGGCGCAGTTGCTCCCCCCAGCTGTCCCTGTCGCGCTCCACCCGGGACTTCTCAACAAGCAAGCGCTGCTTCTCGTCTTCTAGGAGATGGATTCGCTCCCCGAGCATTCTCTCGGCTGCGGTTTGGTCGCTGCAGCGCTGTTGCAGCCCGCGGATTTGCACAGACAGGTTGTCCGCATCGCTCATGGCTAACCGTCGTTGCTCAGACTCGTCGACAAGCTCCCGCTTCGCAGATTCCAGCATCGCCAGGGAATCCTTTTGAATTGCCTTCAAGTCCTCGAGCCGGCTGCGCAAATCGTCGCACTCCCTAGTTCTCTCCTCAAGGAGCGCGTTCAGACTGTACACACTCGCATCCTGCGCAGTAACACCGTCGCAGCAGGTTGGCAGCGAATTCACTTGGCAAGCCTGCGTCGCGCGCTCCACGGCATCTGTTTGGGCCTCTGTTGATTGCACTGCAACGACAGCCGAAACACATTTCTCCTCACGTTGCACTTTGCCGCGCTTCAAGCTGTCTCTCAGCTGCTTCGCTAGATCGTCTCGCTCCTTCGACAGTCCCTCCACCGCCATCTTCAGCGCCGTTATCGCAGACGAGCGTTCCACCTCAACCTCCTCAGCGCTGCGCTGAGCGGCAACGACGTCCTGCTTCTTGGTTTTCAACAGAACCTCCAATTTGCGCACTTTGATTTGAAGCTCGTTTTTTTCTGTGGCCGCGACACTTTTCTCACTGTTCGCAGCGGCAAGCTGCTTTTCTAAAAGCTTGCATCGCTTAGACAGATCTGCGCCGTCCGGTTGTGCGCCGCTTCTGCGCCGTAACTCCTCTATGTCAGAATTCTTCTGTGCTATGGCTTCTTCGAACTGCATCGAAACCTTCCGAACATCCGCGAACGATTTCGTACGAACAGCAGCCAGCTGATCTTCTAGCCGCTCTACCTCGCGGTGCAAAAATGTGATTTGAGAGAGTAAATGCGCAGTTTGAGCGTCCTTCCGCGCTTGCTCCTGCGCGGCACTCCCGGCCTCAGGCCTTTCAACAACCACACTTTGCGTATCGAGCATCGAAAAGATATGCCACGGTGGAGGTAAGGAAGTGAGAAATTGCAACACTACAACAGTAGCGCTAAATTCCTAGCGGCTTGCGATCCCGCTGCGTTAAAATGCTTTTTTTTTTGTTTGATTGTTTGATAAGCAGCGCAGCAATGGGCAACATTCATTCAACCATCGGGAAGGTGGAAAATTCAACAAAACAAAAGAGAGAGAGGGAGAAAAGGAAAAGAGAGAAAGAGAGAAGATAGGTGCACTTTACTGAGAAACCATTATAAACTGCCCGAGAGCATGCAACGATGAGAGAAAAAAAAATTGCAGAGCGGTCAGCTAGCAATAATAAAGGAGAGCGTGTCTCGTTCCTTTTCTTTTCCACTTAAGAGCGTGCGAGTTAATGCCGTCAAGGGAAGGCTGCGTGCTGAAAAACATACAGGAAGCGCACATTTGTATCACACCCGCATGTCGCGGTTGCACATAAATAATGATAATAACATCACAGCGAATACACTTCCTTCAAGCGACTGTTTTCCGTTAATGCTACTTCGTTTAGTCTTTTCATAAGAGCAAAAACGCTTGTCGTACAGCTCATCACACACCTTAGGTACCTGTAAAGAGAATTGCGCAAGGCACACACCTGTATTGCAAAAGTAAAAGCTGTCCACGGAGGCATACGCGTCAGCGAAAATACAAGAAAAAGGAGCACTAACGCTTGTTGAAATCGGAACGCTGCTTTTCAAACAGCTCCTGTTCAAGCTTTTTGATGCGCTGCGAGTTGAAAGAGTCGGCACCAACAACCAGCAACGGGACGGAAAACATCCCCACACAAAAACCGCCAAGAAAGACAAGACCAATTTTAGCCGGTACCCTGTTTTTTGGATTGCGAAACGCAACAAACGCGGCGGAAAAGCTACCGAAGATGATGCCTGCATCGAGGCCACGCTGCATAGGCTCACAGGAGAGAAAAAAACGCCACTGCTGCGACAACGCACGGCGCCGCGCCTGGCCAATATCCAAGCCCTCCTGCTCAATGATGTACTGCTTCATGTCTTTGACTTCCGAGTCGGGGTACATTTTGTTGGCATCTCGCGGAGACTGCATCTGCTTCATCATTTCTAAAGTTTCCGGCGAAGCGACCTTGTACCGTCCCGACTGAACCAGATCCTCGATGTTGGTTGACTCCGGTCGGCTGTCTTCGTAGCGCGGCACTTGCGCCTCTGGCACCGCCGCAGCTTTGCTACCCTTCCCACCCATTGTAGCTCGGTTCAAAAAGCGAGATGTTCGCGTGTTGTTTTTCGCTGAAAAAGATCAGTTTTTTTTTTTTTTTTGCAGTCGCGGTAAGACATAGTTGTGCAATGCAATTGAGTGGTCGGTGGAATGCAGAGAGCGTAAAAGCGATTGTTAAGAGAAGTGAGACGAAATGTCGACAAGAGCAGGACACGTCTGCATGAAAGCGGTTGGCGCGACACTAAGGTCCGGACTCGACTTCACTACCCGCTAATCGCATGCTTAGAGAAGCGTGCTGCAATCCCACCCTTTCAGCAAAACAAAAGTATGTTTATTTTTTTTTTAGCTTTTATTAAGCGAGACGATTCAGTACCAGACGGCGTACCAGCACCTTTACTGCTCTACTTTTTAAACCTTTGAATTTCGTTGTCATTCTATAGCACAAAAGGTACAAAACTAATTCATATGAGTGACCTAAAGTTACATATTCAACGTGCTTTTTGGATCAGAAGACACCCCAATTTCAAATCGTTACTTTAATGGCTACAACTCGCCATGAAGTCCATAATTACGGTGTGACATTGGTTATATTCAGAGAATATGCTTGGGTGCGGTGTTGAACAACCCTTCTCACTTTTGCAAAAGTTTTGCTAGTGCTGCGCTGTGCGCTTAAAACCGAGCCAGCTAATTTTTTTCAGTACAATTTGGCATACAAAAACACAGAGGACACCGATAGCACAGAAGGTGAACTTCATTGGGAAATGGGAGGGGGGTCTCAAAAAAAAAAAAAAAGGAAAATGCTTTCAGTATTGAGACTACACTTTCGTTGCTCTTCACTTCTTGCGCTTTAGCAAGGGAAATATTATCTATTTTTGACCAGCACTCATTCGCCGAGCGAAATTCGCCTCTTCCCGACTTGAAAAGAGATTCACTACGTCCCTACCGCTTTTTCCCATCGACGCATTCAATGTTACAGCACTGAGCGTGCGGCGTGATGGCTCACTCCTCGCACTGTATCTGCATCAGCTTGCAGCGCTCGTAAAGGCGACCGAAGGCACCTTTGGGCTCAACACCTTTGTGCTGAACTACACATCGCGCTTCTACAGTCGCAGTTTGTCCCACATCGAGGCGGAGCTCTGTATTGTGTCAGCGCTGAAGTGCTGCTCACAGTTTGCCTGTCAATCAGCAATGGTGACCTTCACATTCCTCTGCGAGTGGCTGAGTGTGCCTACTGAGCACCGACCTACTGCTACGTCGCAAAGATGACCAACGACATCGCTGACGGTGCTGGAGACTCTGTGGTGCTATGCTTGTGTTGGTGCGCGGCTGGTCGCTGGGCAAGCTGCGTCTGTGCTCGAAGCAGTTGCGGTTCTGTGCGCCGGCACAGATCGGCCCATCGCTGTCTGGGGCTGGTTTCCGAGTGCCTGTCTGTTCTCTTTTCGCCTTGAGTGACACGCCGGACTTCCGCGGGCAGCGGAGCGCCGTGTTGGAGCTTGGCAGGCTTTTCATTTTTAACGCCTGCATGGTTACGTGTACGTCTCTCTGGACTGCCTTTGATCGTGCGAGGCAGGAGTTTCTCGGCTGGGAACTCGGCTCCGTGTCCGGCGATGCGAGCGCGCGCTTCTTTGTGCACGGCCTTCCGAGAATGGTGTACGACTGGCTGCTGTCTTTTGCGGCGGTTTGCGACGTAAGAGACCTGCCAGACATCACAGCTGAGGCGGTCGGGGCAGCTACAAGAAACGTCGCCAAAGTGTTTCCTTCGCTGCTGCCGCTTCCTTGATTTGGACACGTGGAAGAATGTCGTCCCTCTGATGGAACTTTTCTCGCACCTGCTGGAGGTGCGCGGGTGTGTGCTTCCAGACGAGTCCGACGCAACGGGCCCTCTGTCCTCGCAGCTTCTCGAGGCGCTCACGTCTCTCCTAAGTTTCCTGCGCAAAGATGATGCGTCTGCCTCCGAAACGGCGCAGAGCTTGTTGCTTACTCTGCACTTTCAGGACTCACAGAAGCTGTTCGTCGTGCTGGCGGTCCGCGTGCTGAAGATGCGGTTTCTTCCGCAGCGGATCCAGAAGTTCTGCGGCCCGCTGAAAGAGCGCCGCCCCGTGGCGAGCTGCTTTTGCACGTTGGCGAAGAGCGAAAGGCGGGGTATTTACAAAGCTGTTGTCACGATTGTGCAGGGGGACGGCACCAAAGACCTTGCTGCGTGGTACTGGCGCACACCGTGCCGGAACTGCTATCCGCACTTGCAAAAATTGCTGGGCGAGTCGCATGAGTTTCTGCGCGACAACATCAAAGACATTGTGCGGCTGCGAGCAGCTGTAAAGATGGAGTGCACGTTGTCATTGTCTTTCTTTCTTCAGGAGAAAGTGCCGCTGATCTTGGATGCAGTGGAGGCGGGATGGTCTCAGATGACTGCAGACAGCGAGGCCGCGCTGGTGTTAAAGTGGCTGTGCGCCATGTACGACGTTTGCACCATCGCTCATCCCCAAAAGGGCGATACGGAGACTTTCCACACGAGGTGTGTGGCAGGGAACACTTTGCCCTCACCCGTTTATGCGCTGCCTTGAAGAATTGCAGAACGCAACCTGATGGGATCGCTTGCCTTTCTCATTGCGACCCGCGAGACTGGTTCCTCTTCGCCAACAAGCCGCCACACATCTCGCAGCTTGCGTGGAACTGCGTGCGGCCGGACACACCCACTCGCACCACCTACGATGGCTGCCGCACATCAAGTGCATGCCGACGGCGAGCTTGCAGATGAGCCTGCCGGTGGCGTGCATCGACCTGATCCTGTCGACGGCACGCGCGCGGCGGTGGAAGTGGGCGACGACGGCCAAGGCGTTTGCTGGCGTGGCGGGGGCTCTGCGCGACCTGCGGCTGTACTCGACGCAGCGGGGCGGCATCCAACTGCAGGACGTCCCGGAGTGGCGCAGCGCGTTTGCGACGGTGCAGCGCTACATGAAGGAGTCGGTGTCGGACGCACCGCCCTTTGTGACACTGGCGCGCAGGTATGGGCAGTGCTGGCTATCCTGCGGTGTGCGCACCCGCGAGCGGCGCTTTTCCTGGCGATGATGATGTGGGGCTTCGCGGCGCGCGCGGGCGACATTGCGACGCTGTGGTGCAAGGGCGTGACGGTCTTCCAGGATACGGGACCGCCGCTGTCCGAGCAGCGCGATGTGAGCACGGCGTCGGTGCTGCTGGCGCATGGCGCGGCAGACACGGTGCGTGTGTATCGCTGACGGTGCATATGGGCAAGGGTGCGAAGAAGCGTGGCCCGTGCCCCGTTCCGTCGGCGCTCACGCTGGAGCTTGCGGGCACGCTGCAGCATATGCTTGTGCAGCGCCGGCCGGGCGAGTGTCTTTTCGCGCCGTACACGGAGGAGCTGCGCACGGTGGTGATAGCGTCGGCACTGGCCAAGCAGAAGGCTGGCGCGCAGCTGCCGTCGGTGCGAAAGAGAGCGCTGCGGTGCATGGCGGATGCGGGGGTGCCGATCAAGGACCTCATGACGCTTTCGGGCCACACCAAGCAGGCCACGCTGCTGCGATACCTTGACTATGGTCAGCAGCCTACGGTGGATATGCCGAGACCGCGTGGGCAAACGCCAGCCGTGCGCTTTTCCCGACCCCGTAGAGGCGGCGACGTCACTGTTCCGCTACCGCTTGCAGGAGTCTTTTTGTCACCACCAACTGGGTATAAGCGTCCGCGAGGTGGCGGAGATGGTAGAGCGTATGGCCGGCTACGTGCGCGTGATGGCCGAGGGACGCCGGCTGCCGTGCGAGAATGGCCGCTTTACCTGAAGCACAACACGCCGCTTGACATGGCGGCGGTGCTCGGGATGCCGACACACACCGGGCCCGGACGAAGCGCTTCCTGCTTCGCGTGCGGTGTTGCTTCCTGGACGCGCGCTTCTTCGACGGGCTGCGCACGTCGCGGACGGTGAAGCGCTGCGCGCTGACGGCGGGCGAGGTGGCCAAGGCCGTGGAGATGGGCAAGTTCGAGCCCTGCCCAGCCAACGAGGTCAGCGGCGTGGCGCTGCTGGACGGCGTGCACGGGGTGAATGTGTGTTCACGGTGCCGGAGCTGAAGGGCCGGCGCCGGCTTATCACGGAGCCGCTGCTGAACCGCTTCATTCCGAAGCACCGCGTGCCGCGCGTGCACTACGACACGCGGCTGCGGCGTCGCCAGCATTTGTGGTACGCCGGCTACATGCTGCAGATCGACTTTGAAGCTTACTATACGACGCGATCCAGATTGCAGAGACGCTGCGTAACAAGTTTTTCTTTCGTGTGAAGCATGACAGGCGTTACTACCGGCTGCGGACGCTGCCGACGGGTGCGCGCTGGAGCGTGTGGCGGTGGGCAAAGCTGTGACGTGGACGATTGTCGACATCGACACTACGGTGACCGCGTCGACGCTGATCGACAACATCCTCGTCGCCGCGCACGTGGGTGAGGAGGCGGAGTTTGTGCGTGCCGTGCGTGCGATCGTGTCGCGCATCAAAGCGGCCAGCCTCATGACGTCCCCGGCACGCGACGAGCTGGAGGCGATGTCGGACGCTGACCTGCTGCATCTGGCGAGCGGCTTGACTGATTTCCTTGGGGAGGAGTGCCTGTGGAACGGCCGGGAGCGCGTGGTGTGCAACTCGGTGAAGACGGTGGCGAAGCTGCAGCTGGCGCTTCGCAAAACTACGCACACGATCCGGAGCCTCGCGTCGCTGATCTCACTGGTGTGTTCTTTGCGCTGCACACACGACGCAGATGAACCCTGCGCGTGCCTTCAAGCTGCTGCGCGCGTACCGCGGCATCTACCGGCTGACGTTCCGCGGCTACGGCTGGGACGACTCCGTGCCGTACATCGGCGCTGCCGTGAAGCGGTCCCTGCGGGATATTGGTGGCGAGCTGGTGCGCAACCCATGGTGCGTCATCCATGACGAGCGGCATCCCACTTCCGATGAGGCGGACTACGATGTGGTGTGTGCTTCACGGACGCGTCGCTGGAGGGCTGGGGGTGCCGTGGTGAACGTGCGCGGCCGTGCGCCGCAGACGTGGAAGTGCACCGGCAGCGCTGGACCGAGGACCTGGAGAAACAGGTGAACGGCGAGGAGGGTGCCGCGGAGCAGGTGCTGGAGCAGCTTCGTCAGTATCAGCGACACCAGCGGCACCTGCGGTCTGGCCACATACCCAACCCCGACGCGGAGACGGTCTGTTTCATGGCGTGCTACTCGGCGCACGCGGAGCATCGCGCGGCGCAGCTGATGCTGCAGCACCTTGTGCACCACCACGACCTGCGCGACGGTGCGCGTGTATGGCGCTGGTGACGGACCACCGCGCCATCGTGATTGCGCAGAAGCACCTCAACGGCTTTGGTGGCATTGGTCGCGGGTACTCCCTGAACAAGCTGTGTTTGAGTACGCGTATGGGCCTGTGGTACGGCCGCAAAATCGACGTGGTGTTCTTTCTACGTCGAGGGATGCGCGGGAATCCGGCGGACGCCTACTCGCGCCACTTTGGGGAGGACGCGACAGGGTCACTCGAGGTGCGTCGCGTAGACACGATGGGTGTGCCTTTCCTGCGGAATACTTGGTGTGTCCGCTTCTGGAGGAGCGCCGCGGTGAGGAGGACGGCGACGCGTGACGTGAAGGCTGCACTCTCTCTGTTCACGTGTATATGCGAGTGATGTGTGAAAGGGCCTGGGGTGCGGTGACGCCGAAGTGGTTAGTGTGCATTGAAAGTTTGGCCTAT
>__CfaC1_27_ position 1555949 to 1574273
GCAGCTCCTACAGCAGCAACAGCCGCGACTGCTGCTGCACCGAGGAGGCAGTCAGCGAGCCCACCTCCCCGCTGCGCCGCAATGTGTCCTACGAGGCGTGCGAGGAGAAGTCAGTACGTATATGTTAAAAAAGTAAAGGAAGGAGGACACGGAAAACGGTACAGGTTTGTTTTAAAGTGCTATTCTGTCTTTGGTGGTCTCCGAACTGCTCCAGAAGACAAAAAAAAGAGTACTTGTGTGAAACGTCCTGCATTGTCTCTCTCGGACCACACATATCCTCTCTCCTATTCAGCGTAACAGAAAAAAAAGAAAAATATGAACGGAGAGGCTTCTGTTGTTGGTTCATTTGAGCTTCAACGCAGGTTTCGACTGTCCTTTTTTCTTCAGACGTTTTTGTTCCTTCTTGTTGCAGGTTCAGATATAGACAACGAAGTGCTTTCTGCTCGCAGAAAGATCCTGCCCTTTTCTTTTGTTTTCATTTTCACTATTTTTGTTTGTTGAGTGACTGCAGTGTACATCATCATCATCTGATTGAGGTAATCTCTACTTGATCCACTGGTCTTTGTTTTTTTATTAAGTACAGCTCGTCAGGCAACTCCCACACCCTGTTGAACGCCATCGTACACCTCCTGTTGATCTAAAATTTTTGTTTCTATCAAAAAGTGCTTTCTCTCTCTTACTTTTCTTCTCTTCCTATAGTGGACTTTATTTTAAAAAAAATCTGTAAATCTTCCCCGTAGCCTTTCCCTTTTGTTTCTCTAAGTAGACTCTAATCAATATCTCTTCTGTTTCCTTTTTTGTTTTCATGCTTCACGAGTCCCCGAAAAAATGATGCGTCTTCCCCCACATTTTATTCTTCGTTTGTTTGCATCTCCCTCAGCGAGCACTGTACCACCTTTGCTGAGACGAAGCACTCAACACCTATTTTTTCTATTTATACCTATTTCTGTGGCTTCTTCTCCTGCTCTCTTGTCATCTACACACGCCGACATGCCGCGCCTCACCTATTTTCTCTTTTCTTTCATAGTCTCTCTCTGTCAGACAATGTTGAGTGGCGAGGAGAGGTGGAGGGCGACGACCACCATAACACTGTCAGCGTCCAAGTGACTCGAAGAGATAAACCAAAAATGAAGAATTGCACGCATTGTTTTTCTATTTTCTTTTTAAAAGTGGACAGACGGTGTCAGGGAGAGCTCTATCGCGACCTAAAGCGTGGTCTTCAGCGTCACTGTTGTAGCAGATACATAATATTACGAAGAGAGTTGAAATTGGATGGTGTTTAATCAGTGTCTCCCTCTTTTTTTTGCAGGAGAAGAAGTAGGGGTTTCTTGCGGTTCACTGAGAGCATGAAGAAAGTACAGGAAGAAGCCTTGGAGGAGCAGGACACGAAACTGTTGACGATTGCATAGCGCCTCTTCTTGTGTTTGGCACATCAGGGAGTTGCTTTCTATCTTCCTTTGCCACATCTTGTAGCACAGTAGTCCACTGTGACTACCGTAATACGACCTATTTCTACTATCATTAATTATCTCGTCTCCTCTAACTTATGATGGTGCATGGCTACTTCTGTTCTTCTTAACCTTTCTTCTCTTTTTGCACCCACTCTTTTCCTCACACACCTCACCCCTAAACTTGTACGCAACACGTTACAAAGACAATCCTTCCTAATGATAGCCCGACACTCCACCATAACACTCTCCTCGCCTTTCCGCATACACGGACCTCATCTCAGACACCCTTTTTATTTTAATTCTCCCCTTTCTACTCCTCTTCACTCACTCAATCCGCCTTCCTTTTTTTTTTCTCTTAAGCTGGTCACCATCAGAAATGTATGTCGGCGGCTTTGAAGCATCAGTGCTGTACTCGAGGGAGGTGAGCAACAGACTTGCAGCGGCTGAGGGACACCGTTTGGCCGCAGCAGCAGCGCGGTCTCGCCACCCAAGCGCACTTCCCTGTCGTGACTTTTACGATTTGTTCCCAGAGCGTGTCGGTGCGATAGGCAATGTGGTCATCACCGACTTGAAGGACGGGGAGCCGTGGCTGCTTGTGGCGCGTGCCGTCACACAAGATGAGGCGGAGAAGAAGGGCGGCTGCATCATCTACGATCCCTCTTTGACAAAGGCAAGAAAAGTCGAAACAGCGGCCACAGATGCTCAGTACTACTGCATTACAGACAGTGATGATGTCGTGTACGGGCGAGCAGCGTACATTCCGAGCTACAGCTCCGCACAGACAGCGTGTGACATCGACTTCAGAAAAGGAGAACCGCTTGGTACTCCGATGAAGCTGCTCGACGAGGAAAGGGGATTGGGGGCGACGTTCTCTAATGATAGCGCGCTCACCTTAACGTCCGACTCTGAATGTGGTGTCTACTACGGCAAGCGCATCCGATAGCTCACTAAAGAGCAGCGTGAAGAGCCACCATCACCACAAGTCTGCTCTCTGTGTGTTTCCATTATCAGGTGAGCAACTTTTGAGTAATAACGCAAGCGTACACATCGTTTGATTCTCGCTTTTTTCCTGCTTTTTTTTTCTTACAGCAACGCTGTTTCACGTTCCGTGTGGTACTGTTCTCCTCGCCACCGGACGTCTAATACAATTTGACATCTTTTTATCTTTCATTTCTCCTTCTCTCCTATTTTTTTCTTTTTGAAATGCTTCTACTCAAGAGCATTTATTTCTTTCTTCCACTTTCTTCCCGGCTTAGTTCTGCCTTCATTTACCTAAAAGTGCTTTCAGTTTTGCTTCTTAATTTATTCTTTTTGACTTTTGTTTATTAAATGCACTTTTTTCTTTTTTTTTTTGGTCAGACAATACAAAAGAAGCCGCAATACCCATTTTTTCAGCTCTATTGCTCCTATGTACAGTCCAGACTACAACACCACTATTTTTGTTGGTGCTCACTGCGTCGTCTAGCAACAAAAAGCTGCGTCGCATGTGTCTAAACGCACGTTGATGTTCTCTTGTCTCCCTCTCTTTTTGAAAGAAGACGGACTACAAATGCAACCTCACTGGAGGCTGCTTCTTTTTTAGCCACTGCAACTCAAGCGCAGAGCTATCGTTTCTTCGTCTTCTTTTCTTCTCTAGTCTCCGCCATCTGGAGATTCTGTGTAGTGGCTGTCTCTCTCAACTCTCGAGGTTGTGCAAACCGCTACTGAGCCTCGTCTTGTCATACCGGAGGAGAGAGCGCACAACAGATACACCTTCTTCTCGAAAAAGCTATGAGTCATCGTCAAGGTAGTTAGTCGGTTTTCACTCTTTTTTTAAATGTTTTTTCTTTCTTTCTTGTCGAGTGTCGATAGAACAGCTTAGTCAGTAGTAGTAGTACTAATAGTAGTAGATAGTGAAATGCGAATAGCAGCTTTGAATGACACAATTTTTGTCCTTTTTTTCCCTTTTCTTCGTACGATTTGTCTTTCAAATAATACCACTGACATCTCTCTCACTCGTCAATCATTTCTCTTAAAGGTACGGGAAGCGACAACACTCCTTCTCCGTCGCCCCTTTATTTATTTCCCCAAGCGTACACCATAAGTCGCTTAAAAATTCACTGTGACACCACCTAGTGCACAGATAAATCATTCCCCTTGTCGGTAAGCTGTTTCCTCTCTAAGAGCTTTTTTTGCACCTCTTTCATATCTTTGTGTTCCTCCTTCCTTTATAAACAAGAAGCACAGCGTGCAAAGATTTTCTTCACAATGCCTGTTCAAGCTCCTCCACCTTTTACAAACTTGAAGCACTTTTTTTTTTCTTTCTTCTTTCTCTTTGTCTTGTTCATTTTCCATCACTCTATGGTTGTAGCGAGAGCACGACAAGCTTTCTTTTTCTTTCAATTTCATAAGTGCTTTTTTTTAAAATCCGCAGCAACAAATTGATTTTCGCGGCAGTGGCGGACTTACTTTTGCCTTTATTTCTGTGTTCTTCTCTTTACCTTCATCGCGCAGCATCTTTGATTGTTCGCACCAAAAATAAAAGCAGAGATAGTACAACAAAAAGAAAGAATGATTTTTATCGTCATCGCAGAGGTGTTTCTTCTGTTTTAGTGCAGTCTGCTTTTTTTCATCTGCAGTTTCAGGAGTACATTTTCTCCGCATCAATCTTCAATGAGGAGACAGGAAGCTACCACATTTGTGTGTTTTTTAGCGCATGCGCATCTTCGCCGTATTGCAGGCTTCCGAGTTACGCGCTAATGCTTTCTGTGAACGCTTATTTTATTAGCGGTGGACAACGTCTCTCTTATGGACAAATCATAATTTTTTTCTTCAATTCCTCTTCTCTATTTCTTTGTCTTGACGCGTTTGTTCTTGCGCATCTCACACTCCTCTTCACAACAGACCTGCTTCATTTTCTCTCTTACAGGCCGTGCTTCTATAGCAACGGACCGACCACCCAACAACACTCAACTCTAGCACTACTGCTCCACGGGAGATTAGTACCCACATCAAGCCCTCTGTTTGCATCATATTTCATTTCCTTCCTTCTGTCCCCGCCATGAACCTGAGCTCTGTCTCTACCTCGCTCCCGATGCGTCAGCGCATTCTGTCTCGTCGCCAAGCAGCCGCAGACCCAACTCCTTCCACTGCCCGCTCAGCCAACCCAGCTGCCTCCCTTCCTGAGGCTCTCCCGTGCCCCGACTACTACATTCGCTTTCCCCATCGCGTCGGCGCCGTAGGGAATGTCTTCCTGACCTCGATGGAGGAGCTCGAGCCGTGGCTGCTCGTGGCGCGTCCGGTGTCGCGAGCGGAGGCCGAGACGCATGGCGGCTGTATCATCTATGCGCCATATTCTCTCAGCAAGAAGAAGTCACAGTGCGCTGATATGCGGTACTACTGCATTACGGACAGTGACGACACCGTCTACGGGCGTGCGGAGTACATCCTTCTGACTGAGCCACTCGATTTGGTGGATGCTGTCGCGCGAGAGGAGGCGGAGGAGGAGAGTGCGTTTGTCAACGCCTTTGACGACGTTGACTGCAACGGCAGCGAGGACGCAGAGACGAGCTTTGCCAGGTGCAGCACCCGTAAGTCGAGCTGCCGGTGCCAAGCGCTACTGTGAACTAGTACGAGCGTGTCGAGACGCGAATGTGTCATGAGCTGCGTTTGTAGGAAATAGGGATTAGCTGCTTGTAGAGCCATCCCGTGTGGTGTGCGTGCTCGTTCGTCTTTCTTGCCAGGTCCCGTGAAATATCCTTTCTCCCTTCCTCTCCTCTTGCCTTCCTCTGTATGGGTTACCACAAAGCGCACAACTTTGAATATTTGTTTTTCCCTTCGTTCTCTCTTTCCCCCCTTTTCAAAGCGAAAAATGACGACTCCAATCTCAATGAGCACAATGGAGAAGCTGACAAAGCTTCGGGAGGAGCTCCAAATGGACGACAAATCATTTCGAGAGATGCTCGCACAATCAGCGGGTGTGCCTGCCCCTGAAGCAAAGAAGGATGCGGCTACGTATCTTGCGGAGCAGGCTGAACTCCAGCAGTATCCATGGAAGCGGGCCATCAAAGACGCTGAGCTCTTCTGGAACAATGCGGGTAAGTTAACAGATGATGAGCTGCGCAAGAAGTTCGAGCTTATGGCCAAGAAAAGGCAATTGTCTCCGATGGTGGTTATTGTGTGCCTTTACACCCTGTACGTTCCCGACAAAGAGTTTGGCCGCCGGTGTCTAATGGAGCTTCTGCTCTTTGGCCCGCAGGAGAAATTGTTGTTATACCACAACTATCAGGTTTTTACTACATTGAGCGCTTCCGACCAGCGCCTATTTGGTGAGATCCTCGAGTGGTGCCCTGTGCCGCTCTACCCTGCATGCTCTGAGTTATCCCACCTCAACGACGAGGTGCGGATGATCACGCGGAAGTCACACACCGTGGGTGGAGGAGAGGCGTACCCAGAGATTTCCGGGTTTAAACACCTCTACGCAGAGGATGCCATCACCGTGCTGGAAGGCGGGTACGCCGAGCCCATCTACAACGCGCAGGGGGAGCAGTTCGCCGCCGTCGACATGACGCAGACGGAGAACCTCCTCGCCCAGGTGTACGGGGCGGTGCAGCAGTTGGCTGCTACCACGGCCAACCGAGGCAGGGGACGTGGACGCGGACAGGGCCAGGCGACTGGACGCGCTTACTCAAACTATCGCGGTCGCGGTGGCTCGGTCCCGTGGACTTACAACGGCGGCGCTGCGGCGAGTGCGCCGGGTCCAAAAAACTGAGGGTCCCCGTGAGCACGGTACCAGCTTCACGTGACACCACACCCGTCAATTGCCATCAGACGGAAGACGTGGTGTTGCGAGGCGGTGATTTTGCCGCGGGGAAAACGAGTAACCTCGAGATCGACAGGGTCTTGAGGCACTACCTCCCTTCCTCACGCATACTGAAGTGCGACACGCTGCCGCACCTGACAAAGGAGCAGGCAGCAAAGATTAGCGCACTGGTGAACGAAGAAACAGTTGTATTTTTCCCTCTTTTTATTCGCCATCATTGGATAGCAGGTGTGCTCGAGAGAACAAGCGAATGCATTTTGCTGAGGATTTTCGACTCTGCGCCATCCGAGCCCGTCCATCGAGATCTGAAGAAAATATTTCTGAAAGTCTGGCCAGACCTGCAGCTTGTGCATGACGAATGTGCGAAGCAGCGACGGTACAGTGACGACTGCGGACTGTTCATGGTGGCTACCTTCTGTGCCATACACCTCGAAACGACAGTGGGTCATGTAGATTCGTTACCTGAACGGCTTAGGGAGTTCCTTGCCAAGACCGTAAGAGAGCTGCCACCTCATCGAGTGTTTTGGAAGGAGATGCAACGCATTCTTGCAGAGGTTCCGAAAATCAAGGGTACGCCTCCAGTGCTGGAGGGCGGCGCGACACTGCACACAAGAGTGGAAGAGTGGATCCGAAAAGCGGCGGACGCTGACACGGCGTGCGCAAACCGCGGTTTACGCTACATGCTGGTAGCCACTGCTCTCGCGTCCGTCGCGGACGGCGTAGAGAGATCTATCAACCCACAAGCTTTGGCGAACCGGTCAAGCCGGTTGCAGTTCGCCCGACGCGCAGACGTGGATATACGGACGGCGCTCCAGAGGATGGGTTTCAACATTGCAGTGTACGATAGTCGCCGAGCCCCAGACACCCAACACCCGTGGCTCTTCTTGACAAAGGAGGGGCAGGCGCAGCTACCAGAACGGGTGGGCGACTACATTTATGTGCTGGGGGCAACAGAGGGTGAAAGGGTGCGCGTGGGCAGAGTACCCCCGACAAGGGCGTCCAGGCTGACGCAGCAGGTACACGATACGGTGGTAGGTTTGTACATCCACCATGAAACGGCAAACAGGCCGCCAGAGACGCAGCGAGTAGGAGTTGAAGAGGGCCCGGCAGAACCCACTCCTCCACTCCCGCCTCCTCCGATTGATGCCGGGCATGAGGTAATGCGTGAGTACGTGCACGAAGAGGACGCCGCCGTGCCGCAGGGTGCAGCGCCAGGTGAGGAGGTGGACGAAGAGGAGGACAGGCGGGCAGCGCTGCTTGTCGAGCCGCAGCCGTTTTTAAACTGGCAGGGCAGACGCGACGAGGCGGCGCTCTGCCCGAGGGAGTGGATCATCTACTCCCAGCGGCCTCGACACGTGTCCCAGCTCTCGTGGGCCGCGGTGACGCCGGCTATCCGCCAGCAGCACATCCGGTGGCTGCGAGAGCTGAAGGCGATGCCCTCCGACCTGCTGCAGCTGGACCTCGCAACAGCTGCCATCGCACTGGTCAACCGCATGCACCGCACCCGTCGGTGGAAGTGGTCGACGCACGCGAAGGCGCTGTCCAACATCCGCGCAGCGCTGCTGGCCTTGCCCCTGTACACCAACGCGCGTACAGGTGTCGATCTGGCGAAGAGTCCGCAGTGGTCGGCCGCCGTAACAGCAACCCAACGGTACGAAAGGGAGACCCCGGCGCACCCACCGCCGCCGATAGACCGTCTCCAGTACCAGCTGACGCGGCGGAGCCTCTCCCAAGACCCCATCCCGGGGCTGTATCTCGGGATGATGTGGGCCTTCGCGGCGCGGGCCGGGGACATCGGGCAGTTGAAGGCTGGAGACGTCCACTTCACTGCCCCAGCAGACAGCGAGGACCCGACAGTCAGGGTGAGCTTGACGGTGCGCCGCGGGAAGGGGGCGCGATTTCGCGGGCCGTACACGCTGGCGTCCCACCTTCTCCGATCCGATGCCTCTGTGCTCCAGCAGCTGATGGAGCACAGGAGAGAGCATCAGCTGCTCTTCTCCCCGCTAGGTCCTGTGAAGGACAAGGTGCGGGCAGCCCTGCGCCTGCACAACTCCGAGGCGGCGCTCCCTTCCGTGCGCAAAGGCGCGACGAGATGCCTAGCCGACCAGGCGGCATCGGACGAAGAGGTGATGCGCCTCACGGGGCACACGCGCCAGGCCACCCTTCAGCGGTATTTGGGTTATGGCCGCCATCTTACAGTGGCGGCCGTAACAGCGCAGGACAACGCGGCCCGTGCCCTCCTCGCGCAGAACACGCCGGCGTGAAGGCGCCGAAGGCGTGGGAGTTGGGGATCCAGCTGACGGCTCTGTACGACGAGATCCGTAGGCGAAGCGGCGAGCCGCCGGTTGTGATGCCTCCACCAGCGGAGTGGCCACTGCATTTGAAGGCGGTCACTCTGGCAGACATCGGCGCTGTGCGCGCGATGAACGTGGCGCGTCCTGCAACCCGCCAGCTGTTCGAGGAGTCGATGGCTTTCTTGCAGCCTGAGAAGTTCGAGTTTTTGAGGACGTCTCGAACAATCAAAGCAACCAAGATGAGCCTGGAGGACGAGAGCAGGGCGGTCGCGATGGGGAAGTTCGAGCGCTGCGCAGTGAACTACGGCGAACGGCTGCGCGACGGCGTCCACGGTGTGAATGTGTTTACTGTCCCGGAGATGAAAGGGCGTAGGCGCATGATCACGGAGCCCCACCTGAACTCAGTGGTGCGGAAGGAGTCGCTTCCGCGACTGACGAGTCCGGGAAGGTTGGAGCGCCGGCAGGGGTTACGCTACGCGAAGTACATGCTTCAAATTGATTTTGAGGCGTTTTACGACGCAATCCCGCTGCCGCAGGAGACAAGAGAGAAGTTCGTTTTTCATACGAACCCGGACTATTACCTTCGTCTCAAGACGCTTCCTACCGGTGCTCGCTGGAGCGTGGCGGTTGGCCAGTCTATTACCAACATGATAGTAGACATTGTCACAGATGCGACGATTTACACGTGCATCGACAACATCATGGTCGCCGCACGCCCTGGGCAGGAGGAGATCTTTGTGGCCGCCGTACGACTGATTCTGCAAAGGATCCAGCAGGCAAACCTCTTGACATCGCCTGACAGAGAGAGCTTACTGGCAAAGTCGGACGCCGAACTTTTGGCACTCGCGCAGGAGGAGCAGACCTTTTTGGGTGAGCGTTTCTGGTGGAATGGAAGGGAGAGGCTGGTGTCCAACTCGATCAAGACAATTTCGAAGCTGGCGCTGGCACTCCAGGCACAGCGGTTCACGTGCCGGAGTTTTATATCCCTTCTTTCGCTGGAGATGTATGCCCTTCACACCACCCGTCTCAACCCCGCCATGTTCTTTCATCTGCTGAAGGCGTACAGGGGAGTGTACACCTTGGTGGACAAGGGCCGCCCGTGGGATGCTGAGTTGCAGTACGTGGACCCTCGCGTGAACAGGATGATGCGCGAATTGGGTGCGAAGTTGGTCGAGAACCCGTGGTGGACTATAGCACCAGCGGTGCATGCGGGTTACGACGACGAGCAGTACGACTGCATTAGCTACACGGATGCATCGGCGGAGGGTTGGGGGGCGATTTCGCGTTGGAGAGACGGCAGCGGTTACAAGTACCAGCAGAGGTGGGAAAGTGACTTGGCCGAAGGAGAGACCCAGGACACGGCGCAGGACGAGGTGGAACACCACATTGACCCGTTTCACTTCACGGCAAAGCACTCGGCGCATGCAGAGCCGGCCGCGGTCCTGAGACTGCTGAAGTTGCAGTACCACCGCAACCCGACAAGGGACCAGCGATGGGCAGTGGTGACAGACCACATCGCCATCGTTAGGGCACAGAGGAGGCAAAATGGGTATGGAGGAATTGGTCGGGGGTACGCGCTGAACTCCCTCTTCCAATATACCAACAGCCTCTTCCATGAGAGGAACATTCAGGTAGTGTTCTTTTATATGGCAGGCGAGACCAACCCGGCAGACGACTTGTCACGCCACTTTGGGGAGGATTACTCGCCGCAGCTCATCGAGTCCCCTGCCGACGACTTTGGCGTTCCCGCGCTGCGCAACGCCTACTCGCCGCTCTGCGAGTAGTGGTGAGGGAAGATCTGTGCTCTGAAGCTGAGACGCAAATGCTACCTACGGGGTTTCTGTTCTGATGGAGATGGGTGGGGAGGTCAGCCACTATTCCATTGAACAAATACAACGTAAATTGTGAAGTCCTAAATGTGCGGTCGGCCGGTGAAGCAAGCGTGTAGCTTGCGCACCGGCATCCCTCTGAGATAGCACGTTCTTCATTCTGGTATAGCATCCTCCACTTGTCGTCGCCTTCAACCTCTCTCTCTTCTCTGACCAGGTAATCGACAAAGCGCTACTGTGAACTAGTACGAGCGTGTCGAGACGCGAATGTGTCATGAGCTGCGTTTTGTAGGAAATAGGGATTAGCTGCTTGTAGAGCCATCCCGTGTGGTGTGCGTGCTCGTTCGTCTTTCTTGCCAGGTCCCGTGAAATATCCTTTCTCCCTTCCTCTCCTCTTGCCTTCCTCTGTATGGGTTACCACAAAGCGCACAACTTTGAATATTTGTTTTTCCCTTCGTTCTCTCTTTCCCCCCTTTTCAAAGCGCCACCCACCCACCCTGCAGTAGTGTTCGTAAATGAACGGAGTGAAGTGCAGTCTGGATTCACTGCATTATTGTTTTAATTCTATTTATTTATTTATTTATTGTCATTATTATTTTTGTTTGTTTTATTTGTAATTTTCTTACTTAAATTATTAATTTTTGTAATTGGAAATTTTTCCTTTTATTTTAACCGTAGATTCTTCTGGCACGACAGCCACCCAAAAAAAAAAAAAAAAAACCAATTATTTGTGCTGAAGCACCGTTTTTTGTTTTGGCCTATCAGAGGCATAATTTCTATTCTTAATCTTTTTGTGCTGAGGCACCGTATTTCCTTTGGCCCAGTAGAGGCCCAGTTTCTTTGTTTTCTCTCGTGCCCGAGGCACTTTTTTTTTCTCTCATTTTCTTTCGTGGTACCCACAAAAATACAAAACGGGGGTGGGTACCATGTGCTCAGTGAACACATTTTTTCTTACCTTTTTTCCTTTTTCTTTGTTTTTGTTTTTAATTTTAAGATTCCTAATTAGGAACGGGTCAGTTGTCTTTAGACCACTGCCGGCAGCAGGCATCGGCAATTGTGCCTAGCTGTTCTGGTATTTAGGGTCGGTCAGCCACTATTCCATTGAACAAATACAACGTAAATTGTGAAGTCCTAAATGTGCGGTCGGCCGGTGAAGCAAGCGTGTAGCTTGCGCACCGGCATCCCTCTGAGATAGCACGTTCTTCATTCTGGTATAGCATCCTCCACTTGTCGTCGCCTTCAACCTCTCTCTCTTCTCTGACCAGGTAATCGACACTACTGGGCAGTGCAGCTGCGCAGCGAAGGACAAGAAGCGCATGTGCTGTGGCGATGGTTAAAGAATCTTCTTGTTTTGGAAGGACAACAAAATGCTAGCTGTGCTTTGCTTTATGCATGCTCTTTTTTTTTTTCTGCTTTCATCATTAAGCTAGCTGTATCTTCACTGATACTGCTTTCTCCTTTATTTCTCTACGCTCTTTCTTTCTTCCCTCTCGTAATTGCTTTAATACTATTGTTATTGTGTATTTTGTGGAGTGACGCGTGTCAGCATTCTAACGGATACGCGTCTGTACCTCTCCCATTTCTTCGCCTCACTATCGCTATTATTATTATCTACTTTTAAAGTATCTTAATTGCGACCCACTGCTTTTCTGTTTTATCTTGTTTTTTAATGGTGCTTGTGGATGGCCTCTCTCTCATTGATAAAAAGTGTTTCTGTGGTCTCTCTATTACTCTCGTTTTTTTTCCCCTCCCCTATCGAACTGTTTTTTTTTTCTCCCTATTATTGTAAATTTGGCCTTGTTGCTTTTATTTGCCTCTGTTCTCTCCTTCCCTTTTTCTTTTCATTGAATTCTTAACTACTGAGCCTCGATAGGTAAAATCTGTGCTGTTTCGTGCTGCCTTCATAAAGAACATTTGTGCGAAGGTCAGTCAAACAACGCATTGCTTCTTGTCGCCGGTCCCCCTTATCGTTCTTTACCTGCAGGAATACACAATGTTCTAGATATACCTCCACTGTTGTGCGTTGGGTGGTCTTTCTTCTTTGTTTGTTACCTGCATCCTTTTTTTTTTTGTTATATGCACCGCTTCTTGTACTGAGGGCCAAAGCGAGTTGGTGCTCTTCTCAACTACTAGGGAAGGAAAAGTGATCAAATGCATTCTCTTAAACGGTGCCCCTCTCATTTCTTTTCTTCAAAGATACGGAGTGCACCTTTTGTGGAACACAGGACGACCGGAGCAACACGGAAGAGGAAAGAAAAATCTTTAAAGTTGAGACTCTGAGTTTTTTCCCTGCTTTCATGCGAGAGAAAAAAAGAGGATCGGTAGTTCAGCACTGACAACAGGGAGCGCAGCGTGAAAGAGCGTCGGCTACAATTTTTGACAGTGTTGTTTCTCCCTCGGATATCTTTTCTTTTGCTTTAAAGGGGAGAAGGAAACCCACTTTTAGCCTTTTTGAATGGAGCAGCATGCGTCTAGTCAAACTGTGTGTGCTAGCTGCCACACCTTTACCACTTTCGCTTGAGTGTCTTCAAACAACTTACTCTTCCTCCACAAAATGTCTTCTCTCTCCTTTCTTTTTTTTTTCTTTCGCAATGACACCTCGAAATCAATCTACAGACTCGCCAAACGGCGCTCTCTCTGTTCCTTTAAGGCTCTTCGTGCCACAACAAACACAAAACTCTGGTTTCACAGCTTAGTTCTCACACACCTTTCTCTCTCTTTTACAAAGAAAAAGGGGAAGTCTAATTCGCAAGCTCTGTGGCTCTCTTTCCCTCTCTTCTTGAAAAGATGGAGATTTTTGTCCCCTACGACGACGAGCGCACACTCCCCCGCCGCAGCATCTCCTCCGCCGCACGCCGCCGGCTCGCTGCTGGCGGCCCGTACCCCGACGCCCTCCCCTGCCGCCGCTTCTACCAACTCCACCCCGAGAAGGTCGGCCCGCTGGCCAACGTCGTCATCTCGGACCCGAAGGAGCTCGAGCCGTGGCTGCTTGTGGCGCAGTCCGTGAAGGCCAAGAAGGCGATGAAGCAGGGAGGCTGCATCGTGTACGTGCCGAAGGCGTCAGCAGGAACGGGAAAGGATGCTGCGTCGGTGAAGCCGCGCTACTACTCCCTTACGGGCACAGACGACGAGGTGTATGGCCGTGGCGTCTACCTGCCTCGTCGTGTTCCGTCTCAGACACAATCAACAGCGCGTAAGGCGAGGGAAATGAGGGACAGTTTCTACAGCGACACGTCGGTGGATGGGTGCACGGAGGAGAGGGAAGGACAGGAGGTGTCGAGCTGCACCACACGAGCGCCGTCGCGGTGCAACAGCACTCTTGCTGTTGTGTGGCGCTGGATGCTGCAGTAAACGGTGTTATCACTGGTAGCGAAATCCGAGAGGCCAACCTGCTGCAGTTACTGACGCTGACAACCAAAGAGCTGATCACTGCAGCACTATTTCTTTCTTAAGTGTCTTCCTTCTCCGAATGGTTTTCTCAATGGCTTTGCTTTTCCGGCCACTTCTTCTTTTCTTTTTGTGTTAATAAATAAAGAGATTCGTACTACTACTACTACTACTAATAAGGATCCTCTCTTCTCTCCACCGTTTCTTTTTTCATTTTTCTGTCTTTCATCTGCTCCTTTGCTTTCCCCTTTTGCTTTCTACTATATTTACCACATATATTAAGTAAAAAGACACAGCCGCTATGCGGCTCTCTGTAGATGCCTTGTGCAGCACGCGTCATCTTTTACAAATATATTGTTTGCTTGGATTTACCTTCTCCTTCTGTCTGCTCCTCTGTGAATCTGAACACTCCACGTCTTTTTATTTCATAGCTTAATTTACCATTTTCTTCTCGCTCATATTCTTCTCTCCCTTTTACTCGCTTCGTTGTCTTCAAAACGACCCCTCACAACTTCTATACATATGTTTTTCTCCTCCTCTATAATTTTTAGTTTATTTTATGCTTTCACTACTATTATTACCGCTACGCGGTTGAGTCACCCACCAGAAATTAGAAGAAACGCTTTTCTGTTCTTGGTTTCTGAGGTAGATTGACTTTTTCTTTTTTGTTTTGTTTGAATCGCTGAGTACTTTTTCTTTTTTTTTCTCACTTTGCTCTCCTTTGGAATTAGAAGATGCGAGAGAGGACGATGAAGCTGCGCACGTCACCACGCGACCACCTCCGCGGTCTTTGAGGATTCGCACCATTTGTCGGTCGTGAATCCGTCGGTGCGTCGCGCTTCGCATGCTTGATTACTTTTTGCTTGTCTTAACATTTTGCAATTCCCCCCTCTTTCTCTCTCATTTTGTTCCCAAACATTTGGGAAATTTTTCTTTTTTTTTCGGTAGGTAATTGACGAAACGGTAATGTCGAGGCGTTGCGACAGGATGAAGCGGAGCTTTCTGGCTGACACCCGATTGCAGCAGCGACGGTGAGGATAAACACGTTGCCTGAACTGTTTATTCGGCACCAAATCTATTGTGTGGCTCGCTTCTGAACATGGGGGAGGATTTTTTAATACGCAAATGGTGCTGAGCTTTCGCTGCGTTGCGCTGCTTTCTGTAATGGTTGCAGACCCACTTCCAAATGCTCGTGAAGCATTTTCATGCTCAGTACTTCCATGTGTCGCTTCTCATCATTACTCCATACCTACTCTCGCCCAATCAACTCTGCTCTCTAACACTTCTGCTTCGATTGTATGACATGCAGCTTAACGAGATATAAAAAGAAGAAAACTGTAACCACCATAACAAAGCATCCCATCCCTCTCTCTCACACTCACTGCGCTCTCACACGAGTTTCCCCTTCTACACCAACACCTTGTAGTAACACTACCATTTGAGTTCTCCGTGTGTACGTCTCATTTCCACGCTTCCTTCATCCTTTAGTATTTCCCCTGTTACCGCTGACCGAAGCCCGGAAGAACACAAACACATACCGAAACCAACCACAAGAGACAATTATACGTCTTCACGATGCTTGCTCTCGCAACGGAACCGGTGCTGCGCCGTAACCGCCGCAGCAACCGCAGCTCTCGCCCTACTAGCGCTCCGACTGCTTCCACCGCGGCCTCTACCACTGCTGCTGCCTCTCAAGCGTCCACCAACACCTCTGCCACCTCTCCTGTCACCGCACTGCCCCACGCCATCCCCTGCTACAACTACTTCGAGCTTTTTCCTGAGGAAGTTGGCGCTATCGGCAACGTGGAGATCACGAACAGCGAGGAGGCGCGTCAGTGGCAGCTGGTGGGCCGCCGTGTGTCGCAGGCCGTGGCGGAGGCCGAGGGCGGCTGCGTGAGGGTGACAGTGGAGGGCATCAAGACGCCGCTGTACTACAACATCACCGCCTCTGATGATGAAGTGTACGGCCGCGCAGCGTACCTGCCCCGCAGCAGCAGCAGCCCGTCCGTCGCCGACATGGCAAAGGAGGAAGAGCCGTTTGCGTTCTTGGAGCACGGCTGTGACGCCTGCACGACGGATGGGGACGCGAGCGCAGAGACGTCGGCGTGCAACTCGCCGTGTGGCAGCTGTGCGTCAGTGCGCTGCGTTTTCCCCATGTCCCACGTATATCAGTAAAAAAGGAAGAGGGAAATGGAAGCCCGCTTTGAGGTAGTGTGGAGTGAAAGCAATGCACCCACACTCACATACTAGTCTCAAAGTACGTTTATTTATATTTATTGCCTTCACATTTCTTCTCTCTTTTCCTGCTTTTTGCGTGGACACGGAACGCACGGTTTTCCCTTTCTTTATAAAATGCATATCCACTCCAAGGCGCGACGCTCTCCCATCCCCCACACCTCACTGCAATTCCACACCTTCCTGTGTAGAAGCTGGTGGCTTGGACTGCAGCAGCATGCGGTCTCTCAGAGGACAAAGAAAGAGGAAGAAGCGATCGCACACGCGAAAGGATATCGGTTGGAAGCTCTGGCAAGACGCTGCATCACATAACTCACAGATCAGCGCAGAACGGGTACTGGGTCGAGGAACTTCTTCTCACTCTCTATCTCCCGAGCTTCAAAAGAAAATAAAGTCTGCCTTCCTCTGTATTTTTCTCACAGTCTGGCACAATAGCAGCGTTCTAAAGGTGTTGCGTGACTGCTCGCAGTGCTGGTGCCTCGTTGATATCTGCTCAGCGTTGAATTCTCCTCGTGTACTTTTACTATGTTTGGCTGTAAAGAAAATGTAGTAGATGTCTTTGCTTCGGTGACAGTGGAGGGGTACGAATGGAAGTAAGACAACAAGTGGAGAGAGCTGGAGAGTATGTGTCCCTGTGCGCTCGCCTCTGGTGTCCCTGCCCATTCACCACTTCAACCACATTCAGCATTGCTCTACTCTTTCTTCTTTTACAACGGAGATGAACAACGCAGAGCGGAACGAGGCTTGGTGTGTGTGTGTCCGGCACTGAGCAACCGCCTATGATGGTGCAGCTGTGAGTGCAGTAGAAGTCATTCTTTCTCTCTTATTTTTCAATTCCTTTGCTTTATTCTAAGTATTTCCGTGATACGCAGCGGGGTGACGTAGTGGACGCCTGTCAGCAATACCTCCTCCTTTTTTTTTCCATCACTGAAGAAGGAGTCAAGTAAAGAAAGAGTCGCCTTCCTGCTTTGACTGTGCTAATATTAGATGCTAAAGCGAAGTGGGGAGCGCGTCTCTACTTTTCTTTTCTTTTCTCACTTCTTCTATCGTTGAGGTTTTGCGTGTCCACATCGTTACTTAGCGCGCTAAGAGAAGAAGAAACAATGTGAATTTATTTCTCCATTATTTGGTTTTACTGCATCCCTTATTTGTTCTACTTTTGAGCTGTGTGTTGAGCTTCCCTTCCCGACACTGCATCTCAAGCCGTTGTGGGTAGCAACCACGATGGTGTAAATGCCCTTTTCTAAAGCTAGTGTCGTCAACACACATACCACTCTCCCACAGCTCATGTTCCCCTTGTTTTACTTTTAAGTGAATTCTCCCACACTCTCTCTTTGTAACGATGATTGTGTTTCGGTAAAAATCAGCTCTATTTTGTTTTCCCTCTTCTTTCCCGATTGTCACGCACGCTTGCTGTTGAGTTTGGACATCGCGACAATAAAGCGAAGAACCGCTCTCCTCAGCTTCTCTCCCACGCGCATGCTTTTCCCCCTCTAAAAAAAAAACACTTCATTTTTGTCATCTCCACCGCTATATATTAAATGCTTTCGGTAGAGGTTTTCGTTTTCCCTTTTGCGCTAAACGGTCAAAACCCTTTTTCTTTACATGTGCGGCACTACGTGTTGATGGGATCACCGTGGCCGGACGGAGGTGAAACTAAAGAAAAGTAGGTGGTGCGCATTGTGCTCCGTGCGTGGTAGTCACTCGCATTACAAAAAAGAAACTGAGAACATACGGAAATGGAAGCAGTGTATTGATAGAGGAATTGTTTCTCATCCGTGACGGAAAAAAAAAGGGCTGCCTTTTCAAATGAGGGACATTGGACGTCAAAATGAATACCCGAGGGTGCATTACCTCTCTCCTCTCTTTCTTCATCTTAATGATGACGCTGCCTTATGTCAGAAGTGTTTTCACGCACTCAGTTGCCTGTGAGTTGAATGTTGACAGAATGCAGTCTGTACATTCACGTTCACTGCTCTACTATTTCACTCCTTCCCTTTGTCCCTCTCGCCGTATCGAACTTTTTTCTATTTGTGACGGACGCACCTCTCTCTTTCCCTATCTCCACACACTGAACATAAAACCACTTTCTTTTTCAGACTAATCCAAACACAATCGAAATACTACATCTCCCTCTTTCACTTTTCTACAGACGCCGTTGCGCTCTCTCTTAATCATCGTCTGTCTCTCTATTTCCTTTTTCCTTGCTCTTACTGCCGTGTTCCACTACAGTTTTCTTTTTCTCATCCAGTGCGGGCTGCACCTACACACGTTTCCGCCACATTACTGAACGCACTCACGCACAAGGAAAGACCTTCCTACCAATT
>__CfaC1_14_ position 310041 to 327558
GTGTGTGACTGTGTGGTTGTGGCTGGGTGTGTGTTGCTGGGTGTGCGGCTGCTGCTGCGCACGACCGCCACGGCCTCCCCCACCACCAGCACCGCTGCCAGGCGTGCTGTGTGTGCTGTGTGTGCGCGTGCGCGTGCGCGGCCGACAGAGAGGAGCGCCGGTGATGAAAACACTTTCTAACGACGAGCGGACCGACTTTGCACCCATGCGGACACTTCGAATGTGTACAAATGTTGAGCCTCCTCTGCGCCGCCTGCGCCGTGTGTCTGCGTGTGTTTTTCTGTGTGCGTGTGTAAATTTGCGTGACCGTGCGTGGCTGTGGGCCGCTGCTGCTGCTGCCTGCTGACCTGCTGCCGTGCGCACACGCACACGCGCGCATGCGCAAGCGCGACGTCTCTGTCTAACGGGGCTGCGACGCTTCCCTCGTCGGCGCACCTCGATTTCAGGAGACGGAGAGAGACGGGGGGCAGCGGGGAGAGAGGGAGAGCACCAGCTGCTGCCCGCGCGTGCGTGGATCTGTGTGCGCGCGTGACCGGAGGAGGGAGGGGGACCCGTAGCCGCTGCAGCTCCTATCGATGAGACGCCGCGGGTGTTAGTTCCCCAAGAGCACGCCACTGCTGCTGCTGTTGCTGCTGCAGCCCACCCTGTCGCGCCTGTGCGGGATGAGAGACATTCAACGGACTTCTTTCAGAGCACTGTGCACTGACACTCCCGTACCGATGATAATCCGCAACACCGGGCTGACGCAGCCGACAGGGGGTGGCTGGTGGCGCAGCAGGCGGAGGAAGCGGAGGAGGCGGCGCCGCCACAGCGGGAGGGGCGGTGCGTGGATGTGTGTGTGCGTGTGTGTGAAAGCGAGGGGCGGGGCTGCGTGATGCCGCACAGTTGTAGTGCGCGACTGACGCTGCGTGACTGACACAACACAACTCGAGGTGGGACCGCGTGTCCCTCGCTCTCCTCTGACCGTTGCCCCGCCCCGCACTGCCTCTCGGCCCCGCTGTGCCCCCGCGGCACTGTGTGACTGTGTGTGTGTGACTGTGTGCGTGTGTGACTGTGTGGTTGTGGCTGGGTGTGTTGCTGGGTGTGCGGCTGCTGCTGCGCACGACCCGCCACGGCCTCCCCACCACCAGCACCGCTGCCAGGCGTGCTGTGTGCTGTGTGCGCGTGCGCGTGCGCGGCCGACAGAGAGGAGTGCGGTGATGAAAACACTTTCTAACGACGAGCGGACCGACTTTGCACCCCTGCGGACACTTCGAATGTGTACAAATGTTGAGCCTCCTCTGCGCCGCCTGCGCCGTGTTTCTGTGTGCGTGTGTAAATTTGCGTGACCGTGCGTGGCTGTGGGCCGCTGCTGCTGCTGCCTGCTGACCTGCTGCCGTGCGCACACGCACACGCGCGCATGCACAAGCGCGACGTCTCTGTCTAACGGGCTGCGACGCTTCCCTCGTCGGCGCACCTCGATTTCAGGAGGCGGAGAGAGACGGGGGCAGCGGGAGAGGGAGAGCACCAGCTGCTGCCGCGCGTGCGTGGATCTGTGTGCGCGCGTGACCGGAGGAGGAGGGGACCCGTAGCCGCTGCAGCTCCTATCGATGAGACGCCGCGGGTGTTAGTTCCCCAAGAGCACACCGCTGCTGCTGCTGCTGCTGCTGCTGCTGCGGCCCACCCTGTCGCGCCTGTGCGGGATGAGAGACATTCAACGGACTTCTTTCAGAGCACTGTGCACTGACACTCCGTACCGATGATAATCCGCAACACCGGGCTGACGCAGCCGACAGGGGGCGGCTGGTGGCGCAGCAGGCCGAGGAAGCGGAGGAGGGGGCGCCGCCACAGCGGGAGGGCGTGCGCGGATGTGTGTGCGTGCGTGTGTGAGAGCGAGGGCGGGGCTGCGTGATGCCACACAGTTGTAGTGCGCGACTGACGCTGCGTGACTGACACAACACAACTCGAGGGTGGGACCGCGTGTCCCTCGCTCTCCTCTGACCGTGCCCCGCCCCGCAGTGCTCTCGGCCCCGCTGTGCCCCGCGGCACTGTGTGACTGTGTGTGTGTGTGACTGTGTGCGTGTGTGACTGTGTGGTTGTGGCTGGGTGTGTTGCTGGGTGTGCGGCTGCTGCTGCGCACGACCGCCACGGCCTCCCCACCACCAGCACCGCTGCCAGGCGTGCTGTGTGCTGTGTGCGCGGTGCGCGTGCGCGGCCGACAGAGAGGGAGCGCGGTGATGAAAACACTTTCTAACGACGAGCGGGACCGACTTTGCACCCATGCGGACACTTCGAATGTGTACAAATGTTGAGCCTCCTCTGCGCCGCCTGCGCCGTGTGTCTGCGTGTGTTTTTCTGTGTGCGTGTGTAAATTTGCGTGACCGTGCGTGGCTGTGGGCCGCTGCTGCTGCTGCCTGCTGACCTGCTGCCCGTGCGCACACGCACACGCGCGCATGCGCAAGCGCGACGTCTCTGTCTAACGGGCTGCGACGCTTCCCTCGTCGGCGCACCTCGATTTCAGGAGACGGAGAGAGACGGGGGCAGCGGGAGAGAGGGAGAGCACCAGCTGCTGCCGCGCGTGCGTGGATCTGTGTGCGCGCGTGACCGGAGGAGGAGGGGACCCGTAGCCGCTGCAGCTCCTATCGATGAGACGCCGCGGGTGTTAGTTCCCCAAGAGCACGCCACTGCTGCTGCTGTTGCTGCTGCAGCCCACCCTGTCGCGCCTGTGCGGGATGAGAGACATTCAACGGACTTCTTTCAGAGCACTGTGCACTGACACTCCGTACCGATGATAATCCGCAACACCGGGGCTGACGCAGCCGACAGGGGGGTGGCTGGTGCCGCAGCAGGCGGAGGAAGAGGAGGAGGAGGCGCCGCCACAGCGGGAGGGGCGTGCGTGGATGTGTGTGCGTGCGTGTGTGTGAAAGTGAGGGCGGGGCTGCGTGATGCCACACAGTTGTAGTGCGCGACTGACGCTGCGTGACTGACACAACACAACTCGAGGTGGGACCGCGTGTCCCTCGCTCTCCTCTGAGCGTGCCCCGCCCCGCAGTGCTCTCGGCCCCGCTGTGCCCCGCGGCATTGTGTGACGTGTGTGTGTGACTGTGTGGTTGTGGCTGGGTGGTTGTGGCTGGGTGTGTGCTGGGTGTGCGGCTGCTGCTGCACACGACCGCCACGGCCTCCCCGCCACCAGCACCGCTGCCAGGCGTGCTGTGTGCGTTGTGTGCGCGTGCGCGTGCGCGGCAGACAGAGAGGAGTGCGGTGATGAAAACACTTTCTAACGACGAGCGGACCGACTTTGCACCCATGCGGACACTTCGAATGTGTACAAATGTTGAGCCTCCTCTGCGCCGCCTGCGCCGTGTGTCTGTGTGTGTGTGAATTTGCGTGACCGCGTGTGGCTGTGGCCCGCTGCTGCTGCTGCCTGCTGACCTGCTGCCGTGCACGCACACGCGCGCATGCACAAGCATGACGTCTCTGTCTAACGGGCTGCGACGCTTCCCTCGTCGGCGCACCTCGATTTCAGGAGACGGAGAGAGACGGAGGCAGCGGGAGAGGGAGAGCACCAGCTGCTGCCGTGCGTGCGTGGATCTGTGTGCGCGCGTGACCGTGAGAGGGGACCCGTAGCCGCTGCAGCTCCTATCGATGAGACGCCGCGGGTGTTAGTTCCCCAAGAGCACGCCACTGCTGCTGCTGCTGCGGCGGCCCACCCTGTCGCGCCTGCGCGGGATGAGAGACATTCAACGGACTTCTTTCAGAGCACTGTGCACTGACACTCCGTACCGATGATAATCCGCAACACCGGGCTGACGCAGCCGACAGGGGGTGGCTGGTGCCGCAGCAGGCGGAGGAAGCGGAGGAGGCGGCGCCGCCACAGCGGGAGGGGCGTGCGTGGATCTGTGTGCGTGTGTGTGTGAGAGCGAGGGCGGGGCTGCGTGATGCCGCACAGTTGTAGTGCGCGACTGACGCTGCGTGACTGACACAACACAACTCGAGGTGGGACCGCGTGTCCCTCGCTCTCCTCTGAGCGTGCCCCGCATATGTTACTGAGCAAAGCGAAGTCACTGACTGTAGGTATAGCGGAGTGAAAGAGAACAGGGTTTGAGAGTGGAGGTTGACTTGGTCATTGCCCACCTCCCCGAACGGTTGTAGAAACCGCACATGGTTGACTCAAGCAGGAGTCCCGCTTTTCGATGGTCCCCTTTTTTATTACTCTCAAACATTGTTTCCTTCTTTCCTCTTCCAATCAAATTAATTCTTATTTTATTTACGAAAGTAAATACTCTGAAAATAGAAGAAGCTCATATAAGGCAAAACCTTATTTCAACTTTTTTCTTTTTCCTTTCTTGCCACTTCTTCCTTTTCATTCACTCTCCCAATCCTTACCATGGATAAAATTGATTTCTCAAAGGCCTCTAAAGAGATGCAGGGGCCGATAGCAGATTACACACTGCTGCTTTCAATTATTGATACCATGCCGGAAGGGCGGGAAAAAGAGCAGAGGAAAGAAGCTGCGCTGGATGCGCTACTTGGGCGTTTCCGCAACAACGGCGATGTCCCGACGGCAACGGACCCTATCTCCAAGCTCCTGGCCACGAAAGAGCGTCGAGACCTGTTCCCCGGAGCGAAGCACGTGGATCATTTTGCGGCAAAAGAAGAGGCTTTCCAAAAAGCCTACCTTCAGCCCAATTTCCAAGAGGATCTTCTCGAGGAGTTCTACAGCCGCGCGCAGGCGGGGCAAGTGGACGCTGTGATGGTGGTTGTGGTGGGGATGACGCTTGCGGTCGGCAAACGATATGAAAACGACGACATGACGATGCGGGTGTGCCGGATGCTGAACATCTGGCTACGCGAGTTTGCCGTCAACCAGGGAGCGGCCTACAATTTCTTCAAGGCCGCCGAGCTCCCTGAGACAACCCTTCTCCCCGCCGCGGAAGGCCTTCGATCCTTGCCGCACCCCCTCTTCCCTTTCCACCCCCTCACACAGGGCAAAAACGCAGAGCTGCTCAACGCTGCTCAGGGCTTGTACGGAGGTGGTTACGATGACTGCGAACCACAGGACAAGCTCGCGAAGCTATACGCCCACCCCCGCGAAGCCATTTGGGGGAGTGGGTACATGGCCCCTGTCTACGACCAGGCCGGTGCCCAGATCGCGGTGGCAGACCTCTCAGATGTGGAAGCGCAGTTCAGCACCCTCCAGAGCGCTGTGCAAAAGCTCTCAGAGGCGAAAGTGCGCGACCTGCGTAGGACAGCGGACAAGACCATCGCCCGGTACGAGAGGAAGGCAGCCCAACAGCAACCCCAGACCCGCCAGCGGCAGCAGCCAGACCGGCGCGTGAACACGAATCGACAGCCAGCCACCACGCATCAGCGAGTGTACCGCGGCGGTGCGCTGGAGCAGCATCACGACGATCCTCTGGATGACCTTTTCAGCGGTCCTACCTCGACTTCAAAAAACGAGAGTGCCCAGAACCGCCATTATCCCGGGTCGTAACGCAAAAAACCCCCGCGCGTCGCGTGAGCCAGATCTTCGGTGGAGACCTGCTCTGCGGCAAGACGTCGAATACAGAACTGGATGACCTGTACCGACGTTACCTCCCACCACGAGCTGTTGTCTTGTGTGACACCATGCTCCACTTGACACGAGCAAAGGCGATGGCACTGGAGGCACACGTCCGCAGCAGGAAGGCAGTGTATTTTCCCATTTTCCTGCGGTCACATTGGATCGCGGGGATCTTGGAGAGCGAGGAAAGAAACAAGCCCCTCACACTGACCATCTTCGACTCGGCACCGTCTGCAAACCTTCACGGTGAACTACGCCGCAAGCTGGCCGCAGTCTGGCCACGGCTCTCCATTTTTCATGGTACTTGCGCAAAACAACAACGACACAGTGAGGACTGCGGCCTACACATGACCGCCAACTTCTTCGCTCACCATCTTGAATGTCCAATCAAGGATGGCACCACCGTTGCAGCGCGCCTCCGCCCTTTCCTCTTTGAGCACGCGCATAATCTGACCCCCAAGGACACCTTTCTCGCGGGTATGCGCACTATTCTCTCCGCCTCAAGAAAGCGGCACTCTCTTCACGGCGGTGTGGCACCGGTCTCTCACAGAGCGGTTGCTGCAGGCCCCGCACGATCGGCTATCCGGTCGGAATCCCGAGTCGTGACTCGTCACAAGCCTCCTCGCGTATCCACAGAACCGTCTTCAGCCCCTCCCGCCGCAGTGGTCTCGCCAAGGCCGCAGTCTCCGGAACCGGTGTCGCGCCAACAAATCATCTCTGCCCTTCGTGCAACCACTGCGGTGCACCAAAAGAAGCTGAGTGTAAAACCTCACAAAGGTACGAAGCCTATGGGGAAGCCGCACGACGCATCGAACGAAGAGATGCACAGAGTCAACGCCCAAAAACCGGTCTCGCGGCCGTACATCGACGCCGCCATGGCGTCCGCGATCCTCGCCATCCTCGAGGACGACGAGCGTGCCTCCGACACGGATCAGGCGCACAAGCCGACCGTGCAACGGAGCCGTAAAGCCCCGCAAACGCTGTCGGCGCTTTTCGACAGCACGTCGCCGCGAGCAGCGCTGCACGCCGGCGCGAACGAGGCCCCACCGCCGGCGAACGCCGCGGCACAGGCGGAGGCCATTCTGGCCCAAGCCCTCCAGTCCGAGGCCATTGCTTTCCGATGGACGCTGGACTACCTTTGGGCGGCGACAGCTTTGGCGAACGCCGGTGATGGCGGAAAGCGAGCGCTGACAGCTGGGGCTCTTGGCATGCAGGCTACTCGATCTGGTTTTGTGCGTGGCACCCCGTACGCGATCACGGAGGCGCTGAGGGCACTGGGGAAGACTCCTGCGCAGTTCGTGCGGGGTGAGCCTACTGTGTTTGCTGACGGGGAGAGTGGCGAGGTCTACCTCCTGTCAGACGATCAGACCGGTATCGGGCTCCCCGCGCGAGTGGGAGATCTCGTCTTCCTTCTCGGGGCTTTCTTCGAGCGCGCGGCTGGACAGAACGTCGCGCGGCAAGGTGGCGCGGTATACGGGCGATACAGGTTGGCCGTCGTCCCTGAAGCCTGTAGCATTGGCGTATTTGTTCGTCCTCCGCGACGCGGCGAGGGGAACCGAGCGCCAGCGAGCCGTCACCGTGTGCCTCTGACGGAGAGGTACCTCCCTGTTCCGCCCGAGCTAGGGTACAACACGGAGGCTCACCGCCATTACAGGCTGCACGGAACTCTGCCACAGGCTGACATGGCAGCGCAGCTTATCGTGAACGCGGCAGCCCGCCCGGCGCCACGCCCTCGTCGAGGGGAACGCAACGAGGTGGAGGAAGATGAAGATGAAGCGCGAAGAGCGCTGACCACCACGACCGACCGCCATTTAAACGATGGGGGCGGGCCTCTTCCGGGGGGACCGGCCTGCCCGAGATCGTGGTACATCTTCGACGGAAAACCCCCGCACATCAGCCAGTTCTCTTGGACAGCCGTCTCAGCGGAAACGCGACGAGCGCACGTCCGATGGCTGCACGAGCTGAGGAGCATGCCCGCGGAGCTGCTGGAACACCGCAACCTAGCGTCGGCTGTAATCGAGCTGATTCGGCAAATGGCGCTGGCACGCAGCTGGAAGAGCTCCACCATCGCCAAGGCATTCGGCAGTGTGAGCGGGGCCCTTCAACAACTGCCACTGTACACCACCCAGCGGGAGCCGATCTACCTGAGCGAGTACGTGGAGTGGACGAAGGCGATGGCAGCAGCGCAGCGTTTCGATCGCGAGAGCATCTCGGAGCCGCCCGCGCCTATTACGCAGGCGCAAAAAGAGGCTGCGCAGAGAAACTCACTGGGAGCTCGTCGACCAGAGGCAGCACTTTTCTTGGAGATGATGTGGGCCTTCGCGGCGCGATCAGGGGACATTCGGACGTTGCAGTGCAGGGATGTGCGCTTCACCAACGAGCCTCCACCACTTCCAGAAGAGGAGGAGTTGAATGGGGCGGACGACGACCGCAGCTGGCCGGCGCATTTTGGCCTGGTAGTGACGATGCGTCGCGGAAAGGGGGCCAAGGTTCGCGGGCCGTACTCAATCCCATCATCTCTGCCGCTGAACCAGGCGATCACACTGGCACAGCTTCTCCGAACCCGCCGCCGTACCCAGCAGATCTTTGCGCACCCGAACGAATTGTGCGACATGGTGCGGGCAGCACTCAAGGCGCAGAATGCGCAGGCGGCTCTACCGTCGGTGCGCAAAGGAGCCCTACGTTGCTTGGCGGAACGTGGCGTGCCGGTCGAGGAAATAATGCGCATCTCCGGTCACACGAGGGTGGCGACCTTGGAAAGGTACCTGGGCTTTGGCCTCACTCTTACAAGGGAGGACGAAGCAGCGCAGGTCAGCGCCAGCGCCGCCCTGTATGCGCCGCTGAATTTGGACTGAGACCACCCGGAGTGAAGGACTTGGCTGTCGACCCCACGGAGGTATATTTTGAGATACAGCGACTTCAAGGAAACAACAATCCCCCGCCTCTGCCGCCCTTGGGTCAGTGGCCACTCCACCTGAAGCGCACTACGTTGTTGAACTGGGCCGCAGTCGAGAATTTGGAGACCTGCCGCCGAGACACGCACACCTTTCTGAAAAGCGTCAAGCCCTTTTTCGACCCTCTTTTCTTTTCTGGTTTTCGGACGTCGCGCACGATCAAGAAGACGTATCTGCCGATGGCGGATATCGCACGAGCGGTGGCAATGGGGAAAATCGAGCCCTGCCCTGCAGCGGACCAGGTTGCGGGAAAAAGCCTGCCGGATGGAGTTCATGGTGTGAATTTCTTTGCAGTCCCAGAGATGAAGGGACGACGCCGCCTCATTACCGAACCACACCTGAACGCTTGCCTTCAGAAGGAGAGCATCCCGCATGTTGAGTACCCGTCGCGTATGGCAAGGCGGCAGAAGCTAAGCCGCATGAAGTACATGCTCCAAATTGATTTTGAAGCCTACTACGACGCAATTCCCATCCCAGAGAACCTGCGTAACAAGTTCGTTTTCAGAGCAAAGAGTGGCGAGTACTTCAGGCTTTGCACGCTGCCGACTGGCGCGAGATGGAGCGTCGCGGTGGGTCAGGCGGTGACCTGGACGATTGTCGACATTGACACACCGGTCACGGTGTTTACAATGATTGATAACATCCTGATTGCTGCTGAAGAAGGGCAAGAGGAGGCTTTTGTGAGCGCGGTGCGCCGCATCCTCGCGCGGATCCGCGAGGCAAACCTACTCACCTCCCCTGACCGCGAAGAGCTCGCCACGACGAGTGCCAACGCACTGCTGGAAGCAGCCCAAGAACCCAACACTTTCCTCGGCGAAGAGTTCGTTTGGGACGGCAACGAGAGGTTAGTCCGCAATTCCGTCAAGAGTGTTGCGAAACTGACGGTGGCACTGCGCAAGACGGCGTTCACCATCCGTTCCTTTGCGTCGATCCTCTCGCTTGTGTTTTATATGCTGCACACCACCCTGTACAATCCTGCGAGAGCGTTCTGCTTGGCGCGAGCGTACCGAGGGTGCTGCAAGCCTGGTCCACCGCGAACTAGGCTGGGACGACCCTCTCCCTTATCTCGACCCAAAGGTGAAAATGGCACTCGAGGAAACCGGCGCGTGGCTCGTGGCCAACGCCTTGAACGCTGTGGCCCCTGCACGCACCGCAACCTACGCAGACAGCGCCTACGATGTGATTTGTTTCACAGACGCATCGCTTGGCGGATGGGGAGCGTATGCCCAGTGGAACGCAGAGAGGAGGGCTCCGCATGACGAACCGTTTTCCGGTTACCAGGGCCCAACACGCATTACGGCGTACCAGCAGATGTGGGTCAACCAATTGGATGACAGTCGTCGAGCACGTGCGGCTGCTGCAGGACCGCGAAGGATTGCCCCGCCGGGGCATGAGGAGCGGCCTTACTTCATGGCGAAACACTCCGCTCACGCAGAACCCCGCGCAGCAGAGCTTCTCCTCCGCCAGCTGGTTAGCGAAGGGCTACCGGATGGCGCAAGGGTGGCGATCGTGACGGACCATTTTCCCATTGTCCATGCACAGAAGCAGTTGAATGGCTTTGGAGGGATCGGCCGTGGCTTCTCGCTCAATAAACTGTACGAGTACGCGTATGATTTATATTATGAGCGCACCGTGGAGGTAGTCTTTTTCTACCTGTCCGGTCACTTGAACCCGGCGGATACTCTGTCGCGAAACTTTGGGGGATATGAGCCGCAACAGGGCTCATCGCTGGTGCGAACGCTAGTGAACGACGTCGCATTGCCGAGACTGCAAGGCACGTATTCACCACTGTGCGAAGGCGGTAGAGAGAAGGGCACAAAGGACGATAGTGCGTACTATGGGGGGTCGGTGTTCTGCCACAGTGAATCCTGCAACGACTGAAGAACGCGACATTCGGAGCGCTGAAGGAGCATGCGCGATTGACGCGCAAGGAAGTTCCACCCCAGGAAGTTACTCAGCAAGTGTCCTACCCCACGACATCGCGTACCTCTATTGCGTGCTGTGCCGCCGCGCGCCTTGGCCCGGTCCCACGCCGACTACTCACCTCTCCTCCCTCACCTCATCTGATGATTTCCGGCTCACAAGGCCAGCACAGTTACATATCAGTCATCCTACAATATGTTACTGAGCAAAGCGAAGTCACTGACTGTAGGTATAGCGGAGTGAAAGAGAACAGGGTTTGAGAGTGGAGGTTGACTTGGTCATTGCCCACCTCCCGAACGGTTGTAGAAACCGCACATGGTTGACTCAAGCAGGAGTCCCGCTTTTCGATGGTCCCCTTTTTTATTACTCTCAAACATTGTTTCCTTCTTTCCTCTTCCAATCAAATTAATTCTTATTTTATTTACGAAAGTAAATACTCTGAAAATAGAAGAAGCTCATATAAGGCAAAACCTTATTTCAACTTTTTTCTTTCCCACCCACCCACCGCTGTTGTATAAGTTCGGTGCAAGTCGGGCACGGGTTTTTAGAGTCCTCCTTAAGCTGGAACTTTTCCTCTGTTATTTTCCATTTCACTCCGCCGTCCAATCCCAGCAAAAGAAAACGATTTCGGTGGGGGACGGCAGGACAGTAGATAAATATACTTTTTTCCGTTTTTTCCTTGTAATCGTCACCAGCCATCAGATTTCGCAGTGTGCAGTCCTAAACGAGGTTGGCCCTAATTAAGCTAAAGCCAACTCCTCTCTTGCACACCGAATCCGGCAAGTAGGTGCGTTAAATTTCCTTTCTTCCTGTTTGGATTTTTCCTTTTCCTTTCTCTTAATTTATTGTCCTAGAGCGCCATGCGCGATGGCATGCAAGGGACCTAATTGTTTTTTGTCTATCCATCGCCTGCCACTTAGTTGTGTTTTTCCCACCGGCCTTTTCGGTCGGTGTTCTGCCACAGTGAATCCTGCAACGACTGAAGAACGCGACATTCGGAGCGCTGAAGGAGCATGCGCGATTGACGCGCAAGGAAGTTCCACCCCAGGAAGTTACTCAGCAAGTGTCCTACCCCACGACATCGCGTACCTCTATTGCGTGCTGTGCCGCCGCGCGCCTTGGCCCGGTCCCACGCCGACTACTCACCTCTCCTCCCTCACCTCATCTGATGATTTCCGGCTCACAAGGCCAGCACAGTTACATATCAGTCATCCTACACCCGCAGTGCTCTCGGCCCCGCTGTGCCCCGTGGCACTGTGTGACTGTGTGCGTGTGACTGGGTGGTTGTGGCTGTGTGTGCTGGGTGTGCGGCTGCTGCTGCGCACGACCGCCGCGGCCTCCCCACCACCAGCACCGCTGCCAGGCGTGCTGTGTGTGCGCGTGCGCGGCCGACAGAGAGGAGTGCGGTGATGAGAACACTTTCTAACGACGAGCGGACCGACTTTGCACCCCTGCGGACACTTCGAATGTGTACAAATGTTGAGCCTCCTCTGCGCCGCCTGCGCCGTGTGTCTGTCTGTGTGTGTTTCTGTGTGTGAATTTGCGTGACCGCGTGTGGCTGTGGCCCGCTGCTGCTGCTGCCTGCTGACCTGCTGCCGTGCGCACACGCACACGCGCGCACGCACAAGCGTGACGTCTCTGTCTAACGGGCTGCGACGCTTCCCTCGTCGGCGCACCTCGATTTCAGGAGACGGAGAGAGACGGAGGCAGCGGGAGAGGGAGAGCACCAGCTGCTGCCGCGCGTGCGTGGATCTGTGTGCGCGCGTGACCGGAGGAGGAGGGGACCCGTAGCCGCTGCAGCTCCTATCGATGAGACGCCGCGGGTGTTAGTTCCCCAAGAGCACGCCACTGCTGCTGCCACTGCTGCTGCGGCCCACCCTGTCGCGCCTGTGCGGGATGAGAGACATTCAACGGACTTCTTTCAGAGCACTGTGCACTGACACTCCGTACCGATGATAATCCGCAACACCGGGCTGACGCAGCCGACAGAGGGGTGGCTGGTGGCGCAGCAGGCGGAGGAAGAGGAGGAGGAGGCGCCGCCACAGCGCTAGGGGCGTGCGTGGATCTGTGTGAGCATGCGTGTGTGAGAGCGAGAGCGGGGCTGCGTGATGCCACACAGTTGTAGTGCGCGACTGACGCTGCGTGACTGACACAACACAACTCGAGGTGGGACCGCGTGTCCCTCGCTCTCCTCTGAGCGTGCCCCGCCCCGCAGTGCTCTCGGCCCCGCTGTGCCCCGCGGCACTGTGTGACTGTGTGTATGTGACTGTGTGCGTGTGGCTGTGTGGTTGTGGCTATGTGTGTGTGCTGGGTGTGCGGCTGCTGCTGCGCACGACCGCCACGGCCTCCCCACCACCAGCACCGCTGCCAGGCGTGCTGTGCGTTGTGTGCGCGTGCGCGTGCGCGGCCGACAGAGAGGAGTGCGGTGATGAAAACACTTTCTAACGACGAGCGGACCGACTTTGCACCCATGCGGACACTTCGAATGTGTACAAATGTTGAGCCTCCTCTGCGCCGCCTGCGCCGTGTGTCTGTATGTGTGTGTGAATTTGCGTGACCGCGTGTGGCTGTGGCCCGCTGCTGCTGCTGCCTGCTGACCTGCTGCCGTGCGCACACGCACACGCGCGCATGCACAAGCGTGACGTCTCTGTCTAACGGGCTGCGACGCTTCCCTCGTCGGCGCACCTCGATTTCAGGAGACGGTGAGAGACGGGGGCAGCGAGGGAGAGGGAGAGCACCAGCTGCTGCCGCGCGTGCGTGGATCTGTGTGCGCGCGTGACCGGAGGAGGAGGGGACCCGTAGCCGCTGCAGCTCCTATCGATGAGACGCCGCGGGTGTTAGTTCCCCAAGAGCACGCCACTGCTGCTGCTGCTGCGGCCCACCCTGTCGCGCCTGTGCGGGATGAGAGACATTCAACGGACTTCTTTCAGAGCACTGTGCACTGACACTCCGTACCGATGATAATCCGCAACACCGGGCTGACGCAGCCGACAGGGGGGTGGCTGGTGGCGCAGCAGGCGGAGGAAGCGGAGGAGGAGGCGCCGCCACAGCGCTAGGGGCGTGCGTGGATCTGTGTGAGCATGCGTGTGTGAGAGCGAGAGCGGGGCTGCGTGATGCCACACAGTTGTAGTGCGCGACTGACGCTGCGTGACTGACACAACACAACTCGAGGTGGGACCGCGTGTCCCTCGCTCTCCTCTGAGCGTGCCCCGCCTCGCACTGCTCTCGGCCCCGCTGTGCCCCGCGGCACTGTGTGTATGTGTGTGTGTGACTGTGTGCGTGTGACTGGGTGGTTGTGGCTGTGTGTGTGTGCTGGGTGTGCGGCTGCTGCTGCGCACGACCGCCACGGCCTCCCCACCACCAGCACCGTTGCCAGGCGTGCTGTGTGCGCGCGTGCGCGTGCGCGTGCGCGTGCGCGGCCGACAGAGAGGAGTGCGGTGATAAAAACACTTTCTAACGACGAGCGGACCGACTTTGCACCCATGCGGACACTTCGAATGTGTACAAATGTTGAGCCTCCTCTGCGCCGCCTGCGCCGTGTGTCTGTCTGTGTGTGTGAATTTGCGTGACCGTGTGTGGCTGCGGCCCGCTGCTGCTGCTGCCTGCTGACCTGCTGCCGTGCGCACACGCACACGCGCGCATGCACAAGCGTGACGTCTCTGTCTAACGGGCTGCGACGCTTCCCTCGTCGGCGCACCTCGATTTCAGGAGACGGTGAGAGACGGGGGCAGCGAGGGAGAGGGAGAGCACCAGCTGCTGCCGCGCGTGCGTGGATCTGTGTGCGCGCGTGACCGGAGGAGGAGGGGACCCGTAGCCGCTGCAGCTCCTATCGATGAGACGCCGCGGGTGGTAGTTCCTTAAAAGCAGTTTTGGTATGAATTTATTTCAAGTGTTGCTGCTATGAAACAGAACGGATTCGTGTTTGAGAATTTAATGAAGGATAAATCAAGGTAAGTCTTAATGTCTTTTGCAGAGTTTTTTGCAATAATGAATTTAGCGTTGTGACCGTGCTGATTTAGTGTGTTGTGTCCTTGTGGATGGTTTCAAGTTTGTCTACGAGGACACACAGGAGTTTATGTTGTGTTTTCAGCCACTGATTCTAAGTCTACTCGGCTAGTATTGCCTTTAACTTTCGCTTCTGCTTCATTCCCTTTGACTGTGCCTGTTGCCACCTTCTCCACAATTATTCTTGACTATCAGCAATACAGTTACTCATCTATTAGGTCTCTTTCCGTGAAGGATGCTAGAATAGACCTGCACAAGCATTCATTACACTGTTGCCGCTGCGAGCATACGCGGTGAAACAGCTTATATTATCGCGCTGCTGCACGGCGGCGTACTAGATCCACATAGAGTTGTTGACACCACCGACTTTATTCATCTGCGAATGCCGCCGAAGAAGGCGACAAGCGCAACGGCGCCGGTGCAGCGCGCCACAAAGATCACCCGCAGACCGCTCGTCGCTACAGCTTCAAAGCCGTCTCGCAACACAAATGCTGCGACACACGCATCCACCTTATCTTCTACAAGTACTACCGTGCGGGTGGCACCGCAGCGCCAAACAAATTCGAAGAAGGCGTTGACGGCTTCGGGAAAACGCACAAGCACCACCGCTGCTCCTACCACAGCAGCAGCAGCAGCAGCCAAAGCGAAGCAGATTAGCGGCACGCGCACCACAAAGCGTTCACGCACGGCCACTGCTGCTCCACAGCGGGTAGAGCCAGTGAAGAAGGCAGTAAGGAAAGAAGAGACGTCTACGCAGCAGGCGGATAATGAAAAGCATGTAGGACCCTCCACAGCCTCAACATTGCACGACGAGACGCCTGCGCAAAATAGCCGTACCACGTCTCTCCTTCAACGCTATCTTCCCTCGCCGTCTGCCGCTGACGCATCACTCGTCACCCAGCCTTGGAATGTGCGCGATGCCGTCGTCTTCTCCACGTTTCTCGCCACGCTGCAGCTTCACTTTGTTCGCAGCTGCTGTCGGCTGCTGGCGCGGCTGACCACCGCGACGAGCCCCGCTTTTCTGCACGCCGCCTCGCTCGGGGAGGCTGCTTTGCGGCCAGTGAACGATGCACCTGCGCGTTCCGGAAGGGATGGTGGTGTCTCCTCAGACGTGGACCAGCTCGTGGATCGCCAGGAACTCGCGTACCGCACGATTCGCGCCACGATCGCCGCGTCCTGCACTCTTGGCCACCGCTCTTGTCAGGTGTTGTGGGGGCCTCGCGGCAGCGGCAAGCATCGCATTCTCCGCCTACTCGCGCAGGATGTACGACGAACCCCTAAAACCTTCGTGGTGGAGCTGCACGGTGCACTGCTGCGGGACGACGAGGCTGCACTCGGGGTGATCGCCCAACAGCTGTTGACTTTCTTGCTCAGCCCACAGTCACAGTCGCTGCGGCAGGCGCATTACCTACTCCGCACCGGCAGCTTTGGCTTTGGACAGCTGTTCCACTTTGAGCGACGCATGCAAGAAGCCGCCGCCGCATCAGGCGGAGGAGGAGCAGCAGCATCGGGGCTTGTTGCTGCGAAGTCATCGCACAAGACCGGCGCACGGCCTGGTATGCACACTACACGTAACAATGAGGCAAGCGCAGACTCTGATGCAGACGAAGACGCAGATGAGGAGGGCGACGACGATGACGACGCGGGCATGATGGTCACCTCGACCACCACCTACCTCACCGGTGGTGCTGCGAGTGCGCTGCCGCACCTCCAGCGTGCCCTCCTGCTGCTCAAGAGTCAAGGCTGCAATATCGTGGTCTGCATTCGCGACATCGACGTGTTTGGCATCCGCTGCGATCAGCTCCTCTACGTGCTTTCTGGACTGATGCACGACAGCGATGGCAGCCATGGCGGGAGCAGCGCCGCCAGCAGCGGTGGTGGCTTGTCCCTTGTGTTGGCCTCCGCTGCACCGGATATTCGACAGCTGGAGAAGCGCCTCTCTAGCCGGCTGACGTGCGAGACCCGCTACGTACCCTTACTGCCCTGGTCGTTGCCTGGGCTCATGGCAGCCACGCTTCACGTTGCACAACTGGACGCCGCGTCGCAGCTGCAAATACGAGAGTTGATGCGGCAGCGGACAGATCTGCTTATGCACCTGCGGGATGGCGCAACGCGTCTGCGTCGTGTGTGTGAAGCACCTGCCGCTGATGCTGCTGCTGAAGAGGGAAAGAGAAATGGCCGTGGCGGCGGTGCGGCAACGTCCGCTGCTGCAGCGAGAAAGGCGAAGGAGAAGGCGATAACAGAGGTGCAGACGCTGATGGCGGCGTTAGAGGCGCGATTGCACGCAACGGAAGCGAGTTTGCGTGATGTGCGTGCGCAGCGCCGCCACGAACTTGGTTCACTTGACCTCGATGCCGGCGTTAGTGGCGGGGGAAATGTGCAGGAGGGCGGCGGTAGCAGTAGCGGCAGCCTTAACAGCACTACGAGCAGCATTGTGTGGAGTGGCACCAGTGGTACGGCTCTCAGAGACGCGGCCGCATCCGGATGGCGGTGGCAGCTCACAGAAAGCAATCGAACTACTGCTGCTGCTGCTCCTACCGCTTCCCAGCAGTCCGCCACCTCGTCCCCCAGTCTCGTGCTGCCGCGCTCGTGGACGCTGGACACACTGCTCAGCCACTCTTCTCTACCGCTGGAGACGCAGTGTGTGCTCTGCGAAGAGCTCCTGCGGCAGCTGCGGCGTGGCTGCAAGGAGAATAGCACTAGCAGCAGCAGAATCGAAAGCGGAGAAGCATCGGACTCGCTGGCTCGCCGCATCGTGTTCCTCAGCGATGCTGTCGAGAACGAGAGCGCCACGAGTGCAACTGTTCTGACTGTCTTAACGAGTGTGCTGTGCAAGACGGCGAGCGGGGCGGTGGACTTGTTGGGTGATGCGGGGCGACGTGTGCTACTGGTGTGGATGCGTGGGCGGCTGCAGCACGAAGCCATCCCGCTGCCGCCACCGCCACCGCCGTCTCCATCCACACCCACAGCAACAGCAGCAGCAGCACCGGCAGCAGCAGCCGTGGAGAAGGCGGTGGACTTCTCTGCGTGTCCGCCGGGGTTACCAGAGAAGGTGTTGACGCAGTGGAGAGGAGCCGCACAAGCCTTGGTGCC
>__CfaC1_23_ position 1 to 12057
TTGTCGACATCGACACCACGGTGACCGTGTCGACGCTGATCGACAACATCCTCGTCGCCGCGCACGTGGGTGAGGAGGCGGAGTTTGTGCGCGCCGTGCGTGCGATCGTGTCGCGCATCAAGGCGGCCAACCTCATGACGTCCCCGGCACGCGACGAGCTGGAGGCGATGTCGGACGCTGACCTGCTGCATCTGGCGAGCGGGTCGACTGTTTTCCTTGGAGAGGAGTACCTGTGGAACGGCCGGGAGCGCGTGGTGCGCAACTCGGTGAAGACGGTGGCGAAGCTGCAGCTGGCGCTGCGCAAGACTACGCACACACGATCCGGAGCCTCGCGTCGCTGATCTCACTGGTGTGTTCTTTGCGCTGCACACACGACGCAGATGAACCCTGCGCGTGCCTTCAAGCTGCTGCGCGCGTACCGCGGCATCTACCGGCTGACGTTCCGCGGCTACGGCTGGGACGACGCCGTGCCGTACATCGACGCTGCCGTGACGCGGTCGCTGCAGGAGATTGGTGGCGAGCTGGTGCGCAACCCATGGTGCGCCATCTCGGACGAGCGGCATCCCACTTCCGATGAGGCGGACTACGATGTGGTGTGTGCTTCACGGACGCGTCGCTGGAGGGCTGGGGTGCCGTGGTGAACGTGCGCGGCCGTGCGCCGCAGACGTGGACGTGTACCGGCAGCGCTGGACCGAGGACCTGGAGCAGCAGGTGTGGACGGCGAGGAGGGTGCCGCGGAGCAGGTGCTGGAGCAGCTTCGTCAGTATCAGCGGCACCAGCGGTCCGGCCACATACCCAACCCCGACGCGGAGGCGGACCGTTTCATGGCGCGCTACTCGGCGCACGCAGAGCCTCGCGCGGCGCAGCTGATGCTGCAGCACCTTGTGCACCACCACGACCTGCGCGACGGTGCGCGTGTGTGGCGCTGGTGACGGACCACCGCGCCATCGTGATTGCGCAGAAGCACCTCAACGGCTTTGGTGGCATTGGTCGCGGGTACTCCCTGAACAAGCTGTGTTTGAGTACGCGTATGGCCTGTGGTACGGCCGCAAAATCGACGTGGTGTTTTTCTACGTCGAGGGTGCGCGGAATCCGGCGGACGCCTACTCGCGCCACTTTGGGGAGGAGGACGCGACAGGGTCGCTCGAGGTGCGTCGCGTAGACACGATGGGCGTGCCTTTCCTGCGGGACACGTGGTGCCCGCTTCTGGAGGAGCGGCGCGTTGAGGAGGGCGGCGACGCGTGACGCGAAGGCCGCACTCTCTCTGTTTTCGTGTGTGAGCAAGGGATGTGTGAAGGTGGTGACGCCGAGTGGTTGGTGTGCGGAAGTTGGCTATGCGCGTGCTGCGGGGGTGCGTGTGCGTGTGAGTACCCGCCCGTCCCAGTGCCGAGCCACAAGAAACCACCACAAAGCAAGACACACGTTACCGGTCGCGACGTGGGGCACGCGACTGGCCGCCGTGGCGGTGGGTGTGTGCTGCCGGAACCTCGCTGTTACGCAGCTGGCGGCTGTAGTCGCGTGAATGTCTGCCGCTTGATGCACCCGAGTGTTGCTGCCGCATGCTTTCTGTATGTGCGTGTGCCGCCTGGCCCCGCTTCATCTTATCCTCGCTTCACCTCACTCGGCAGCAACACCCTCTCACACAGGTCGGTGGCATTTCATTTCCGAGGCCGGCGGCCGAGGACATCGAATGGCACTTTGCTGTTTTACGTTTGTGGGGTCTGTCGGCTTGCTGCGGTGCAAGGGCGTGACGTGGCGGAAGCCGCGGTGACAACGATAGGTGAATCAATGCCAATGTGTGCACTGGGTGTATCCATCTGCAACATCCGCTGTGCTGCGTGCGCGCGCCGTGTGTGCTGACATGGCTGTCTGTGCTTCGTGCTGTCATCACTCTCTCTCTCTCTCTTGCTTGTGTTTCTCCTTTCTCTTTTTCTTCCTCCCCTCAACAATGGGATGCGTATATCTTGTGTAGTGGCTACTTTCGGTCTCCGCGTGTCCTCTTGCCTGCGTAACGCCAGCAGCGAGGCACAAAAGCGCCTACCCCGCCCAACCTGATATTTGGAGCAGATGCGTCTGTCCGTAGCTTGTTGTTGTGTCTTTCTTCTTTTGATTTCTTTCATTTTGGTTTTCGTTTGGCACCTAACCTGCGCGCATCGCTTTTCTCTTGCTCTCTCTTCCTGATTCTTGATTTTTCTTTTTGACTCTGTTTTCTGTTTTCGCTCTCACGCGTGTGCGTTCGCCTGTGACGGCTGCTGTGTGTGTGTGTGTGTGTCGTCATCTTGACCGGGTGTCGCCGCGCACTCTAAATGTGATTTCTTTCTTGTTTGGCAGTTTGCCCTCTCTTCTGTTTCGTTCCCCGATTTCTTTTTGTAACTTTCTCTCCTTTGTGCTCTTTCTGCTCCTGTTTTTTTCCCTCCTGTACCGGCGGTTGTGTATTCATTTCCGCGTTTTTTGTTTCTATTGTTCCTCTCGCTATCTTGATCTCTCTGTTCTTGTTTTTCCTCTGTTCTCCTGTTCCGCTCCTGGCGCGGCTTTGCAGCTTGGCGTGCGACCAATACCTTTCCCGCGTGTCCAGTGTAGTGCGGTTCTGTGTTTCTCTTCTCCTGATAATGCTGTGCCTCGCGCCTGCGGTGGGCACGATCCGTCGCTGAGCTGTTGGCTGGCCACCTGTGTTTCTCTTCTGCTTTGTTTTCCATCTGCGCGAGGTGTGTCTTGTTTGTTCTCCCGTTGCACCTGTCCTCTGTTGCCTGTCGGCCGCGGAGCGCGCACTCCACCCAGTACCCGTGTCTTTGTTTACCTTTCTAGTTTTGTCTAGGTGTTTTGTTTTGCGTGCCGCAGCTGTGCCTACTTGTTTTTCTCTCTTTTCTTTTTCTGTACTCGCTGTGCTTCCTCCGCGTGTCCTGTTTGGCGCGCTGCCACCTGTTCCCGCTCCGAATGGCACTGTGGACGTGTTATGGCGGGTGCGTGTGCGTGTGAGTACCCGCCCGTCCCAGTGCCGAGCCACAAGAAACCACCACAAAGCAAGACACACGTTACCGGTCGCGACGTGGGGCACGCGACTGGCCGCCGTGGCGGTGGGTGTGTGTGCTGCCGGAACCTCGCTGTTACGCAGCTGGCGGCTGTAGTCGCGTGAATGTCTGCCGCTTGATGCACCCGAGTGCTGCTGCCGCATGGCCTCTGTGTGCGTGCGTGTGCCGCCTGGCCCCGCTTCATCTTATCCTCGCTTCACCTCACTCGGCAGCGACACCCTCTCACACAGGTCGGTGGCATTTCATTTCCGAGGCCGGCGGCCGAGGACATCGAATGGCACTTTGCTGTTTTACGTTTGTGGGGTCTGTCGGCTTGCTGCGGTGCAAGGGCGTGACGTGGCGGAAGCCGCGGTGACAATGATAGGTGAACCAAGGCCAATGTGTGCACTGGGTGTACCCATCTGCAACATCCGCTGTGCTGCGTGCGCGTGCCGTGTGTGCTGACATGGCTGTCTGTGCTTCGTGCTGTCATCACTCTCTCTCTCTCTTGCTTGTGTTTCTCCCTTCTCTTCTTCTTCCTCCCTTCAACAACGGGATGCGTATATCTTGTGTAGTGGCTACTTTCGGTCTCCGCGTGTCCTCTTGCCTGCGTAACGCCAGCAGCGAGGCACAAAAGCGATACGTAGAATTTGAGATCTGCAGCTAGCTGGTTTTTGAGTCGGCAGCTGAGCTCATTTTGTGTTTTGTTTTTTCCTCACGGAGCATCCGCCATGTCTGGGTTTGCCGAGGTCGATCCTTCCTCTGCGGGGTCGAAGAAGGTGGCAACCGTTCCTGCGGCGCCGGTGGGCCCCGAGGTCGTGCGCTACCAGCGCGTGAGAGCGGTGCTGGAGAAGCACCACGCTGATGGCGTGATCAGCACGGAGAAGCTGAACGAGCTTCTCGAAAAAGCCCTGGAGAGGATGGTGGAGGGAGTGTCCTCCGAGCCCGTCGCGCCGACGAAGGACAAGGAGGACGTCGGGGTTGCGCAGTTCTTCCGCCAGCAGCGGGAGGAAGAACTGGAGCCCTGGAGGAGGCGGCGCTGCTGGGCCCAGAGGCACATCACCAGCATCCTTCCCGGTGGCGACGATGCCACGAAGACGCTGCAGGCGAGGCGCCGGCAGTTTTTCTCGGAGGCAGAGGCCGGCCTCCTTTCACCCACGGAAGTGTTCCTCGCGAGGTACACTTTGTTCACGGAGGACGTGGCGCGCGAACACGCCATCATGCTGGGCATCCTCCAGAATATGAACGAGGTCGACCGGCTGCCGCTCCACAACTGGCTCATCTTCGAAGATATGGAGCCGATGGAGCGGGAGCGGTATGGCCCCGTCATAGATGAGCTGACGGTGCCGTTGTTCCCGGTATGGAGGCACCCGAGCGGGGAGCGCCTACAGGCGCTCAACAAGAAAATCCTCAGCGAAGCGATGAAGAAGCGCATGGCTGCAGGACACGTGAGCGGCGGCCGTCCCCCAGCTTGTGGTGCTGGCGAGTCCCTCTTCCGGAAGGACCGAACGCTCTTTGGAGGAGGCTACCAGGCCCCGGTGTACGACAGCGAAGGCAAGCAGGTCGCGGCGGTTGATCTGAGCGACCTGGAGGCCTTCCTGGGTGACCTGTCGCGGCGGGTCGACGAGCTGCGGCAGGAGGAGCGCGCGGTGGGCTCTGCTGTCCTTGGTGAGCTGCGCACGGGCCTCAAACAGGCACGCGGCAACCATGGCGGCCTGCGCAACCAGAAGGCCGACCTGCAGCGGCTCCGCCAGAGCATCAACCGCTACATGCCGAGGAGCGGAAGCTGGCAGCCGCGTGGCAACTACCGTGGTGGCGGTGAAGGCGGTAGTGACGGCGGTCAGGTGTGTTTGGCGGCGGTGAGGCTGCGCCAAAAAAACTGATGCCCGGCGGAGCCGGAGCCGTCGCGGTGAAGGCGGGTTCCGTTGGTGTGGCAGCACGTGCCGCGGGGAGCGACGTCCCGAGCGCCTTCCGCAAGGAGGTGTGTGGGGCGGTGATTTCCGCGAGGGCAAGACGTCCAACGTCGAGCTCGACGCCGTGTGCCAGCGGTACCTGCCGGAGTCCGCGATTGTTCCGTCGGACACGATGGTGCGCCTGAACGGCCAGCGCGTCAAGACGCTGGTCGAGATGGTGCGCCGTCAAGGCACGGTGTTTTTTCCGATCTTCGTGATGAAGCATTGGATCGCCGGCGTGCTGACGCAGCAGGCGGGAGGTCACGTCGTGCTGACGACGTACGACTCCGCACCGTCCCCCGTGGTGGAGGAGCAGCTGTGCTCCGTGTTTCGTTCTGTGTGGCCGGGGCTTCGCCTTGCAAAGGGCGTGTGTGCCCGCGCCAGGAGCGGAACAGCAATGACTGCGGCATCTTCATGACCGCCGTGTTCTTTGGCCACCACCTCAAGCTGCGAGCGGTGATGCGCCGCGACCTCCCGGCACGCCTGCGCCGCCTCCTTGCAGCGACGCGCCAGTGCCCACCACCGAAGGAGTACTTCCTGGAGAAGATCCGCAAGGTGCTGGTGAATCACCCTGTATCGCACAAGGACTTCTTCTACGAGGAGATCCTAAGGCAGTCGTGGCGGAAAGACGGCGCGGTGGTGCGCGGCGGAGCCGGCCAGAAGAGGAAGGACGCGGGTAAGGGCGGCCGTGGTGCCGGAAAGCGCGACGACGACGCCAAGCGCGAGCGCGAGGCTGCTGCAGCCAAGCGAAGGAAGCGGAACGAGGCTGCGGCAGCGAAGCGCAAGGCTGCAAAGGTGACGGCGGCTGCGGCCAAGAAGAACGCCCCGAAGCCGCCGACGCCGCGGCGCAGGCCCATGACCCCACCAACCCACCGCTCCAGCAGCGAAGCCGCGGCCGCAAGGCGGCACTGAAAAACGACGACGACGATGCGGCGGAAGTGACCCTGGCCGAGCAGTGGGCGGCGTCGCGTGCGACTGAAAATAGCGCGACCGCAGCACCAGCCTCTGCGCAGGCAACCGCTCCCACAACGACGACGGCTCCACAGTCGAGCGCGACAGTGGCCACCCGCACGCGCACATCACGGCGTGGCAATGCGGAGGCGCTCGGGCGACCGGTTGCGGGGTGGGCGGAGCAGACACTCGCAGAGGCACGGCGACACATGCGCCGTGTGTACGTTTCTGTGGTGGACCACCTGTGGGCGGCGACGGCGCTGGCTATGTGCGGCGACGGCGTGTCGCGGGGCCTGAGCGAGGTGGCGGTTGGCATGCAGCGTGTGCGCCACAAGCTGCCGGAGCTGCAGCCGTACAGCGTGCAGGAGAGATGCTTCGTCTGCTGGAGAAGCGCGTGCACGTGGTGGACGACGTCCCTCCCGCTGACGAGGAGACGCTGGCGGACGTGGCGGGTGTGCGGCGACTTGTGTTCCGCGCCGAGGACGGCACGGAGACGGCTACGCTGGACCCTTTCATAGACGAGAACTACCTTGTTCGCGGCCCGCTGCTGGATCGGCTGCCGAAGAGAGCGTGGGTGGGTATGTGTTTGTGCTCGGTGCCTGCCTGCGGGGAGGCGCCAAAGGACATGGACGGCGTGCGCTTCCCCAGCTACTACGCCGCTGACGCGTGTGGCTGCGGAGGCCGCTGTGGGCGTGTACGTGCCGGCTGCGATGACGCACTACTCCGCGTCCAAGCCGCAACGCGTGTCGCGCAACGTGACCCGGTACGTGCCGCTGCCGCGCAGTCAGCAGCAGCCTGCACCCGGGCACGACGACAACGAGGAACCGACCAGTGCGCCGCTGCGGCGGCGAGACCGTCTCCCCGATGACGACGCCGACTTCGCCGTGGGCGACGGCGACACCACCGCCGCGGTCGTGGACGCGGAGGACGCTGTCGGCGACGTGCCGGGGAACCGGCGTGGCGACGGCTACGCAGACATGGACGCGCACGTCTCCGAGGAGGCAACGCGCGCGCTGGCGGACATCCGCGCGCTGCCTTTAAACGTCCAGGGCAGGCCTCTGACGGGCCCCGAGGAGGAGGCCGAGGTCTGCCCGCGAAACTGGTTCCTCTTCGCCAGCAAGCCGCCACACATCTCGCAGCTTGCGTGGAACTGCGTGCGGCCGGACACACCCGCTCGCACCACCTGCGATGGCTGACGCGCATCAAGTGCATGCCGACGGCGAGCCTGCAGATGAGCCTGCCGGTGGCGTGCATCGACCTGATCCTGTCGACGGCACGCGCGCGGCGGTGGAAGTGGGCGACGACGGCCAAGGCGTTTGCTGGGGTGGCGGGGGCTCTGCGCGACCTGCCGCTGTACTCGACGCAGCGGCGCGGCATCCGACTGCAGGACGACCCGGAGTGGCGCAGCGCGTTTGCGACGGTGCAGCGCTACATGAAGGAGTCGGTGCCGGACGCACCGCCTTTTGTGACACTGGCGCGCAGGTGCGGGCGGTGCTGGCTACCCTGCGGTGTGCGCACCCGCGCGCGGCGCTTTTTCTGGCGATGATGTGGGGCTTCGCGGCGCGCGCGGGCGACATTGCGATACTGCGGTGCAAGGGCGTGACGGTCTTCCAGGATATGGGGCCGCCGCCGCTGTCCGAGCAGCGCAACGTGGGCACGGCGTCGGTGCTGCTGCTGGCGGATGGCACGGCAGACACGGTGCGTGTGTGTCGCTGACGGTGCGTATGGGCAAGGGTGCGAAGAAGCGTGGCCCGTACCCCATTCCGTCGGTGCTCACGCGGGAGCTTGCGGGCACGCTGCAGCAGATGCTTGTGCAGCGCCGGCCGGGCGAGTGTCTTTTCGCGCCGTACACGGAGGAGCTGCGCACGGTGGTGGTGGCGTCGGCGCTGGCCAAGCAGAAGGCTGGCGCGCAGCTGCCGTCGGTGCGAAAGGGAGCGCTGCGGTGCATGGCGGATGCGGGGGTGCCGATCAAGGACCTCATGACGCTTTCGGGCCACGCCAAGCAGGCCACGCTGCTGCGATACCTTGGGTATGGTCAGCAGCCTACGGTGGATATGCCGAGACCGCGCGGGCAAACGCCAGCCGCGCGCTGTTCCCGACCCCCTAGAGGCGGCGACGTCGCTGTTCCGCTACCGCTCGCAGGAGTCTTCGTGTCACCAACTGGGCATCAACGTGCGCGAGGTGGCGGAGATGGTGGAGCGTATGGCCGGCTACGTGCGCGTGATGGCCGAGACGCCGGCTGCCGTGCGAGACTGGCCGCTTCACCTGAAGCACAACACGCCGCTGGACATGGCGGCGGTGCTCGGGATGCCGACACACACCGGGCCCGGACGAAGCGCTTCCTGCTACGCGTGCAGTGTGCTTCCTGGACGCGCGCTTCTTCGACGGGCTGCGCACGTCGCGCACGGTGAAGCGCTGCGCGCTGACGGCGGACGAGGTGGCCAAGGCTGTGGGGATGGGCAAGTTCGAGCCCTGCCCGGCCAACGAGGTCAGCGGCGTGGCGCTGCCGGACGGCGTGCACGGGGTGAACGTGTGTTCACGGTGCCGGAGCTGAAGGGCCGGCGCCGGCTTATCACGGAGCCGCTGCTGAACCGCGTCATTCCGAAGCACCACGTGCCGCGCGTGCACTACGACACGCGGCTGGGGCGGCGCCAGCGCTTGCGGCACGCCCGCTACATGCTGCAGATCGACTTTGAAGCTTACTATACGACGCTATCCCGATTGCAGAGAGACGCTGCGTAACAAGTTTGTCTTTCGTGCGAAGCATGACGGGCGTTACTACCGGCTGCGGACGCTGCCGACGGGTGCGCGCTGGAGCGTGTGGCGGTGGGCCAAGCTGTGACGTGGACGATTGTCGACATCGACACCACGGTGACCGTGTCGACGCTGATCGACAACATCCTCGTCGCCGCGCACGTGGGTGAGGAGGCGGAGTTTGTGCGCGCCGTGCGTGCGATCGTGTCGCGCATCAAGGCGGCCAACCTCATGACGTCCCCGGCACGCGACGAGCTGGAGGCGATGTCGGACGCTGACCTGCTGCATCTGGCGAGCGGGTCGACTGTTTTCCTTGGAGAGGAGTACCTGTGGAACGGCCGGGAGCGCGTGGTGTGCAACTCGGTGAAGACGGTGGCGAAGCTGCAGCTGGCGCTGCGCAAGACTACGCACACACGATCCGGAGCCTCGCGTCGCTGATCTCACTGGTGTGTTCTTTGCGCTGCACACACGACACAGATGAACCCTGCGCGTGCCTTCAAGCTGCTGCGCGCGTACCGCGGCATCTACCGGCTGACGTTCCGCGGCTACGGCTGGGACGACGCCGTGCCGTACATCGACGCTGCCGTGACGCGGTCGCTGCAGGAGATTGGTGGCGAGCTGGTGCGCAACCCATGGTGCGCCATCTCGGACGAGCGGCATCCCACTTCCGATGAGGCGGACTACGATGTGGTGTGTGCTTCACGGACGCGTCGCTGGAGGGCTGGGGTGCCGTGGTGAACGTGCGCGGCCGTGCGCCGCAGACGTGGACGTGTACCGGCAGCGCTGGACCGAGGACCTGGAGCAGCAGGTGTGGACGGCGAGGAGGGTGCCGCGGAGCAGGTGCTGGAGCAGCTTCGTCAGTATCAGCGGCACCAGCGGTCCGGCCACATACCCAACCCCGACGCGGAGGCGGACCGTTTCATGGCGCGCTACTCGGCGCACGCGGAGCCTCGCGCGGCGCAGCTGATGCTGCAGCACCTTGTGCACCACCACGACCTGCGCGACGGTGCGCGTGTGTGGCGCTGGTGACGGACCACCGCGCCATCGTGATTGCGCAGAAGCACCTCAACGGCTTTGGTGGCATTGGTCGCGGGTACTCCCTGAACAAGCTGTGTTTGAGTACGCGTATGGCCTGTGGTACGGCCGCAAAATCGACGTGGTGTTTTTCTACGTCGAGGGTGCGCGGAATCCGGCGGACGCCTACTCGCGCCACTTTGGGGAGGACGCGACAGGGTCGCTCGAGGTGCGTCGCGTAGACACGATGGGCGTGCCTTTCCTGCGGGACACGTGGTGTCCGCTTCTGGAGGAGCGGCGCGTTGAGGAGGGCGGCGACGCGTGACGCGAAGGCCGCACTCTCTCTGTTTTCGTGTGTGAGCAAGGGATGTGTGAAGGTGGTGACGCCGAGTGGTTGGTGTGCGGAAGTTGGCTATGCGCGTGCTGCGGGGGTGCGTGTGCGTGTGAGTACCCGCCCGTCCCAGTGCCGAGCCACAAGAAACCACCACAAAGCAAGACACACGTTACCGGTCGCGACGTGGAGCACGCGACTGGCCGCCGTGGCGGTGGGTGTGTGTGCTGCCGGAACCCCGCTGTCACGGGGCTGGCGGCTGTAGTCGCGTGAATATCTGCTGCTTGATGCACCCGAGTGTTTCTGCCGTACGCCTTCTGTATACTTGCGTGCCGCCTGGCCCCGCTTCAACTTATCCTCGCTTCACCCCACTCGGCGGCGACACCCTCTCACACAGGTCGGTGGCATTTCATTTCCGAGGCCGGCGGCCGAGGACATCGAATGGCACTTTGCTGTTTTACGTTTGTGGGGTCTGTCGGCTTGCTGCGGTGCAAGGGCGTGACGTGGCGGAAGCCGCGGTGACAACGATAGGTGAATCAATGCCAATGTGTGCACTGGGTGTACCCATCTGCAACATCCGCTGTGCTGCGTGCGCGTGCCGTGTGTGCTGACATGGCTGTCTGTGCTTCGTGCTGTCATCACTCTCTCTCTCTCTCTTGCTTGTGTTTCTCCTTTCTCTTTTTCTTCCTCCCCTCAACAATGGGATGCGTATATCTTGTGTAGTGGCTACTTTCGGTCTCCGCGTGTCCTCTTGCCTGCGTAACGCCAGCAGCGAGGCACAAAAGCGCACACCCGCCCACCCTGATATTCGGAGCAGATGCGTCTGTCCGTAGCTTGTTGTTGTGTCTTTCTTCTTTTGATTTCTTTCATTTTGGTTTTCGTTTGGCACCTAACCTGCGCGCATCGCTTTTCTCTTGCTCTCTCTTCCTGATTCTTGATTTTTTCTTTTTGACTCTGTTTTCTGTTTTCGCTCTCACGCGTGTGCGTTCGCCTGTGACGGCTGCTGTGTGTGTGTGTGTGTGTGTCGTCATCTTGACCGGGTGTCGCCGCGCACTCTAAATGTGATTTCTTTCTTGTTTGGCAGTTTGCCCTCTCTTCTGTTTCGTTCCCCGATTTCTTTTTGTAACTTTCTCTCCTTTGTGCTCTTTCTGTTCCTGTTTTTTCCCTCCTGTACCGGCGGTTGTGTATTCATTTCCGCGTTTTTTGTTTCTATTGTTCCTCTCGCTATCTTGATCTCTCTGTTCTTGTTTTTCCTCTGTTCTCCTGTTCCGCTCCTGGCGCGGCTTTGCAGCTTGGCGTGCGACCAATACCTTTCCCGCGTGTCCAGTGTAGTGCGGTTCTGTGTTTCTCTTCTCCTGATAATGCTGTGCCTCGCGCCTGCGGTGGGCACGATCCGTCGCTGAGCTGTTGGCTGGCCACCTGTGTTTCTCTTCTGCTTTGTTTTCCATCTGCGCGAGGTGTGTCTTGTTTGTTCTCCCGTTGCACCTGTCCTCTGTTGCCTGTCGGCCGCGGAGCACGCACTCCACCCAGTACCCGTGTCTTTGTTTACCTTTCTAGTTTTGTCTAGGTGTTTTGTTTTGCGTGCCGCAGCTGTGCCTACTTGTTTTTCTCTCTTTTCTTTTTCTGTACTAGCTGTGCTTCCTCCGCGTGTCCTGTTTGGCGCGCTGCCACCTGTTTGGTTAGGGTTAGGGTTAGGGTTAGGGTTAGGGTTAGGGTTAGGGTTAGGGTTAGGGTTAGGGTTAGGGTTAGGGTTAGGGTTAGGGGGGGGGGGGGTTAGGGTTAGGGTTAGGGGGGGTTAGGGTTAGGGTTAGGGTTAGGGTTAGGGTTAGGGTTAGGCTAAAATGTTGGTCGCCGTCCGGGTTGAACCGGTGCAAAACGCAGTTTTCAGCTAGGGTTAGAGGGGGCGGGGCCGGGAACGGGTTATGGGTTGAGGGTTAGTTAGGGGTTAGTTAGGGTTACGGGTTAGGGTTATGGGTTAGGGTTAGGGTTTAGGGTTAGGCTTAGGCTTAAAATTTTGTGGTCGCCGTCCGGTTGAATCCGGTAAAG
>__CfaC1_22_ position 1 to 12307
[truncated: 2,440,149 more chars]
