# Supplementary material for: Study of VIPER and TATE in kinetoplastids and the evolution of tyrosine recombinase retrotransposons
Source: Mob DNA. 2019 Aug 5;10:34. doi: 10.1186/s13100-019-0175-2 (PMC6681497; doi:10.1186/s13100-019-0175-2)
Supplement: Supplementary file 10 — Sequences. Putative complete VIPER copies (TXT 52 kb) [file 13100_2019_175_MOESM10_ESM.txt]

>Bsaltans_CYKH01000216.1_ position 806 to 5866.
GTGTATTAACGCTTGCGTTTTAGAACTTTCTGTGAAAttctctgtttgtttgtgtcacAT
AGGGCTACAAGAGAGCAAAGACAAAGCTAAGACAAACTTGCACACAATACAATTACAAGA
GAGTAAAGACAGAAACAAGGGACATAACATTACATGACGTCGAGCCCCAACTTCACGGTC
GCCGCCCCGGACGAGATCCTTCGGGTTCTGCGTCGGGCGGTGGTTGGCGACAAAATTGTC
GTGTGTTGGCGGGCCAGGGAGGGTGACTTCGGTGAAGTCGACACCTCGGTGGTCGAGTGG
GCTGGGGTGGTTCAGCGTTCCTggagcgatgacgacacttGTGTCGTTGTCCTCTGGGAC
GTTGGGCTGCCTCGGTTCACCGGCCGCCGAGTGTGTTGCTTCCCGGAGGCCGACCCCTGG
CCTGACCCAGAGTTCGAGTACTCTTTACCGTCTCTGCGTCGGGTCAGGGCGCCGGTTCCT
CGGCGGGTTGCCCCAGCaactccgcctccaccacaaccacaaccacaagtACAAGAATTG
CAattgcctccaccacaactaCATGTACAAGAATTGCAATCGCACAGCTTCAGCCGAGCA
GAACCCGTCACTGCTTCCGCAattgctgccaccactgctcccaGTGTAGTACAACCCACT
GTTGTACAACCCACAGACGCTCAAGTTATTGACCTTCTCCGACGAGTGCTCACCGCTCCG
GTCGACGTGCTACCAACACCTCAACCAACGACAGACGCTCACCTGATGGACCTGATTCGT
CGAGCGCAGGCCGACAACCCACCCCGCCACGCCATGCTGGACGCTGAAGACATCCGCGCG
GTGGCGGAGGGTGAAATGGGGGATTGGCAACTCTTGTGCGCCGGCCTTCGCATCCCGAAA
AACATCCCAGCTGAGACAATCTGGATGTATGGGAGCGCCTTGAAAGCTTTTGGTGACGCA
ACTAGCTGGTGTGATGCCGCTATGCGCTGGCGCATCCGCCATGCAGTGGCGTTCAAGACG
CTCGCTCACGCGAGTGAGGCCGACAACCTCATCACTAGTTTGTCTGAACTATTCCCTATT
GAACGCAACACGCGTGCACAGTACTTTGCATACTTCGCACTGTTGTGCCGACTGATACAT
CTGTGGATCCTGGGCGCATCATTTGGTGGAGCCTCCGCCGCACAAAAGTTTTCCGAAACC
TTTGAAACGGTAATGGCGTCCGACAGAACGAAGCTCGACCTTGGCGGCTTGGTGTTTGAT
GCACTTCGCATCAACACGAAGGCAACCACACCGACGGCGCTCACCACACCAGAAGCAGAT
CGCATCGACAAGGCCGTCTCAACACTCTTGGCAAAGGGAAAccctcaacgcaacaaccAG
AAAAGGTGAAGTGGGGGGGTCATAGACCCCTCACACACAGAGACCccttgttttcttttg
aatgCGCACAAACCATTCCACTTAACCACTACGTACCAGGAAAAGAACTTAACTACACTA
ACAACACAGCATGCGCAGCAAACTACGAGCAGGTGCGAGCAGACGAGAAACCTGACAACC
CTCCAACAGACAACACAAGCCACTTACAGTTTAGAAACACCGAAACCGTCAATTCACACA
GTACCACCACGAACCCAACCCCTCGACACGAACTTATGCAATTTTCAATCAACAACCCCA
CGGACTCAGTCGCtcgacaacaccatcgaggGTATATGCAAGGATTACAACGCGGTTCAA
AGAACAGGTACGATGCAACCGGGCAGCCTACACAACTCTCTAGAGAAACTCCTTTCCATC
CAGCCGAAACTACTGATACTAGCACTGGAGGACCTCATGCGCCGTCGACAATGGGAGAAT
TCAACATTGCTGAGCCGAGTGAACACGCTTTATgcgatcaacaacaccacgagcgacgac
gaacaaAAGCAACGGGCGTGGTCCCTAACACAACTCCAGAGGAAGCTCAAGATGATCACA
GTTCCTGCATGGGACCCCGAAGACACCAAGTGCTGCATGAGTGTGGACGAAGCACGACGC
ATCTTCCAactgacagcagcggcaaacGACGAAGATACGATACTCTTACTCCCGATACTA
CTATCTTTTGTCACCGGACAGCGGAACGGCGACATTCTAACCTGGCGGACAGCGAATGTG
ACCTCATCCCTCATACAGGTGGGCTCCACGACGATCACAGTCGTAGAAGGGAAGACCATC
AATGCGACCGGACCGTATACAATACATCTACCCCCCACATCCCCATGTGCCGAACTTTTA
CTGTCCTGGGTTATAAAGAGGAAGAAAGCCACGTACCCGTATCTCTTCATCAATGCGACA
AGTATCCTTCCACACAACGAAACAAGAGACCTAGCTCTGACACAACAGCGGCGCATGAAG
AAGTTCCCACCATCAGATCTCCGATCAACAAGACGCGGCGGTCTATCGCAGATGGCACGA
CTCCAGTGCTCAGAAGAACAACTTCTGGCGCTGAGCCGCCATTGTTCAGCCCCCTCGCTC
CAAATTTACCTTGGAGCGGGGAGGTTCAATCTGGTAGAGGCAACAAGACAAATGGCGGCA
ATAGCGATCAACGAGGAGTCAATCGTGCGCTACGACTTGCATTAAAAGGTCACCGCGGTA
ACACGAACAAAGCAGACCTCAAGACGGCCGACGCAAAACTCCCCCTCCACACCAAGGTGG
TGCCCCGTGTCAACTGGGACACACTCGATAAATTCGTCCTCGCCGGAAAACTCGCGCAAG
AGTATCACCACGCCAAAGAACATATAACAAACCCCAACTACTTGAATGCACTCATCAACC
CTCTGCAAATAGCCCATAGTTCAGTTACACCACACCAGCATCCGCCCGAAGCGGATATCA
CGGAACAAGACCATGAACAGCTACTTCGCGACGCTTACATCAGACCGCTGACACCCACAG
AAATACCCTTAGCATACGTGGACCTTTTCACAGCTAAAGAAAAGCTCCGAGTGGACTGCG
ACGATAACAATCCCTCACTCACCCAATTACTTGGCGCACAAATGACACGCAGACGGCTGA
TCACCGTCCCTCGAGAAATGAATGACGCACCCCAACAACTCGAAGAGACCGCACTACCGA
CCAGAGAGGAAATCATCAACGGGCTCGAAACCGAAGGAGCAGAGACGCACGACGTCTCCG
CATTCTTCACTCATTTCCCCCTACCGCCCCAAGCCCAACTCTTCTACTGCTTCGTCTACA
AACGCAAGCACTATGCCCTCCTGACAATACCAACGGGCGGCCGCCACTGCCCGTGCCTTG
CACAGGCTGTGAGCAAAAGCATTTCGAATGAAGTAATGCGACTGATCCCCACAGTGCAAA
TCCTAACATATTTGGACAACTTTCGCTTCTCCGGCAGTAGAGAGGAAGTGACCATTGCGG
TTACTGAATTCAAACGATTATGCGTCGAGTTATCGATCCAAACCGAGTGTGACAACACGT
TTAGTGCACATTACATATTCCTTGGGATCCGTTGTCACCACAAAACGGCCGTTGCACCCG
CATCGACCTCCGCCGCCCTCAAATCACTCTCGAAACTGGTACGCACTTTCCACGAATTCA
CTCGCACAGAAACGCCCACATACCGTACCGGACTCCAACTATTAGGCAGCCTTATGTGGA
TCTCCCCTCTGACCAACATTAACATGCACGAATTCTACATCCCGTTGAAGTTCTTCCGCA
GAAAAGCGACGACCACTGGCTTAGAGGACGTTATCCGTGTCTGGGCGTGTGCCTTACCGG
CCCTCAAGAAGTGGGTCCGGATGGCCTTACAAAACACACCGAGGACATACAACTTTGAGA
TAGACGCACACGCAAGTGTGATCACACTCTACACTGACGCTTGCATGGACGGATTTGGGG
CAGTTGCCTTCTACACTGACGACCGAAATGCCCAACGAGTATTGATCACTATGGGTCCCT
GGCACCAATTCTGGAACGGCACACAACCACACATTAACCAGCTAGAAGCAGCAGCCCTTA
TCATTGGCCTCGAGGCTGTGAAAGATGTACAGGCTGAGCGTGCATCGATCTTCGTCGACA
ATTCTACTCTTGTCGCAATCCTCAATCGCGGCTACTCGCCCCAGTGGTGGGCAAACCAGG
CTGCAGCCCTGTTGCGTACCACACTGGACGAACGATACAAGGTATGGCAAGTGTCATGGA
TTGCTACCTTCGAGAATATCTCGGACCTCGCGAGCCGCACGCAAGTCGAACAATGGCTGA
GCGTAGAAACACCACTTGACTAACAGAAGATGAATACCCAAAGGCCACGGATGTGGAACC
AGAGCACGAACCCCAAGACCAAGAGAAAGAGTTTAGGACACCGGATGCGCGATACTCCAC
GATAGGCGCGAGAACGTACAATGGCTTTCACAAGCTATTGGCACCGGTCTCCACTATCAC
TGATAGGCGCGAGGGCGTACGTATCTAACGATACGGCACCGACCTCCACTATCGGCGTCA
TCGCATAGCTGGGCGCAGGGACGTACGATTCACAATCGGCACCGGACCTCACCAGTGGAA
TCCACAACACAGTTGCATTACAGGACACCGGATGCGCGATACTCCACGATAGGCGCGAGA
ACGTACAATGGCTTTCACNNNNNNNNNNNNNNNNNNNNNNNNNNNNNNNNNNNNNNNNNN
NNNNNNNNNNNNNNNNNNNNNNNNNNNNNNNNNNNNNNNNNNNNNNNNNNNNNNNNNNNN
NNNNNNNNNNNNNNNNNNNNNNNNNNNNNNNNNNNNNNNNNNNNNNNNNNNNNNNNNNNN
NNNNNNNNNNNNNNNNNNNNNNNNNNNNNNNNNNNNNNNNNNNNNNNNNNNNNNNNNNNN
NNNNNNNNNNNNNNNNNNNNNNNNNNNNNNNNNNNNNNNNNNNNNNNNNNNNNNNNNNNN
NNNNNNNNNNNNNNNNNNACTGTCTGTAAACACAGAGAAATAGGGAAGGAGCGTGATAGT
GTATTAACGCTTGCGTTTTAGAACTTTCTGTGAAAttctctgtttgtttgtgtcacATAG
GGCTACAAGAGAGCAAAGACA

>Cfasciculata_CfaC1_21_ position 75947 to 81381.
TTTTTTTGAGAACCTGTGATAGGAAAAATGGAAAAGAGATGAGCGTATGTTGTATTTAAA
CCCTTTCTAATCTCTCTCTCTCCTTTTCTCCCCCTCAGTCGGTCTCCGCTATCGGGTCCG
TTTCTTCTCGTTTCCCTCACACATACAACTCTTTCCGCCACACCTTCACAACCCTTCACA
CATGCACTCGAACACACGTGCCTCTACGGAACTGTCCTCGTTAAATGACGCCTTCATTGA
AGACGGCGACTGGGACAAGATTGGGAATGCTGTGCGGCACACCGTGATGCCGAATGTTGC
CTTCCCTTTACGGCTGATTCTCGACGACAACGGGAAGACGGTTGAGAGTGACTTCAGAGT
TAGCGTCAACAACCTCAACCAGTTGACGTTGATGAACGATGACGGCGCGGTAAAATGGGA
AAACGCGATGAAACGCTTGCCACCGGTTCTGGGGATCGATTTTCAGTCGGTCCATAGGGG
TGTGCAGGAGACCTTTCTTCGCCAAGCGGCGCAGGAGAAGAACCGCACGAGCGAAGCGCG
GGCTGCTATGGATTTTTGGAAGGACCAGTTTTTCAGTTTCTCGCGCGTCCAGATGCAGAC
TTACGACGACATCCTGATGAGACGCGTAAGTCTCGCTGAGGCGCGTGGACGGCAGGAGAT
GCGGGCGCAGAAGGACGCTTATGAGAACACTCTGAATTCTCAGCAGCAGCTCCACAAGCT
ACGCGAGGCGGATCTGCGCATGGCGCACCAACACGAGACCACGCGCCTGCAGCTCGATCA
CGCGCAGGAGCAGTTGGCCCAGGAGCGGGACCGCGTCGAGGCGCTCAAGAAGGAGCTGGA
CGCCAAGGATGTGCGGCTCAAGCGCCAGGAGCAGCAACTCCAGGGTACCCAGGAGAAGGT
GGCGGCCGAACGCGAGGCGCTGGAGGAGAAGATTGCCCTCCACCAGAAGCAGATGGAGGA
GCTTCAGGTAGAGCAGCAGCGCGCAGCGGCTCAGAAGGCCGGCAACACCTCCCCTCGCGC
ACGAGTGGACGCCGAGCGGAAGGCTCTGGACGCGGAGAAGAAGTCCGTCGCTGAGGAGCG
CCGTTTGACGAGGGAGATGGCGGAGCTCACCTTCCGGGAGCGCACGGAGATCGTGGAGGC
GAGAGCCGCGATCAACGCGGAGCGGGCCGAGATGGCCAAGGAGCGCGAGGTCCTCACAAA
GGACATGCAGGCCCTTTCAGATCAGGAGGGCAAAAAGTTCTTTACCCCCCCGCGAATTTC
CCTCTCGCCCCACGTACCCGGTGGTCGTGACGCCTCTCCGGATGCCGACGGCGCAGGACG
CGCCGAAGAAGGTGCATTTCGTCGCGTCGGGATCGGACGATGACTCCGAGTCTCACAGCT
CGGTGGAGTCGGAGGACCCCTTGAAGGAGCTCCTGGCTGCTCAGAAACGGCGGGTTCCCT
CCTACGGGACGACGGCGCAGACGCGCGCAGAGGCTGCGGCCGAGGAGGAATCCGACGCGG
AGTCGGAGGAGTGGGTACCGGACACCGTGAAGTGGCACACGGTGGCTTCGTGGGTACCGC
ATCTCACACGGAGAAACGCGCCGCTGTTCTTGCTCCAGCTCAAGGGCAAGTTCGTGACAG
GCGCCGCCGGGGCAGACGACCTCACCGACCGTTTGTGGCAGCAGGTGGAACGGTGGGTGT
ACGCAGTGGCGACGGACAAGTGTCGCAACGTGCACATGTTGGAGCTCGGGCAGGAGTGCC
TGAACCAGCTGCGCCTCCGGGTGCAGAAGGTGAAGGAGCCGAGCACCGACCTGCGCGCAG
TGCAGCGCTATGTGGACGTCGAGGCGGACCCCTCGGATAAGCTGCTGGCCGCCTTCCAGA
AGGTGAGGCCGCTCACGAAAGGCAGCGGCCGTTTCGCCAGCAGGAGCAAGGGCGAAGCGC
GCACTCGGTCTCCTCGCCGGCGGTCCCCTGCCAGCCGCTCCCGCTCTGCATCCCCGGGTG
ACGCCGGCAAGCACGCTGCCCTTTTTTTGCACCCACTGCCGGCGCTACGGGCACCCCACC
AAAGACTGCTTCCAAAAAAAAGGGAAGCGGGCCGGCTCGAAGTGAATCGAGGCCGAGCCC
AGCCAGTCGCGGTGGCACGCCCCCACCGATGCAGCGCTTGTGATCGGAGCGCGGAACCGG
CAGTCGGGTGTCCTCCGCCAGGGAGATCCGCGTCTGTTCTTCATCGACGACGGCGTCGTG
GAGCCCGAGGTGGCCGTCATGCTCGCCGCCGCAAACGAGGCCGCCAGCATGATGTGGGCG
GAGAGCACGTGGCGCTCGCGCCTGAGCGTGGGCGGGCGTTTCGAGGCTTTCTGCCAGCGC
TACCGCTTCACGGACCCACGCGCAGCGATCGCAGCCTTTCTCTTTGCCAAGCCCTTGAAG
GTGACAACGCGGGTGCAGTACGGAAAGTGGCTTCGGAACATGGTGCTTCGCCCAAAAGAC
CCGTTGGACGCGTTGATCGCGGGTCTGCAGCGTGTGGCGGCAAAAACAGAGACGAAGCAG
GCGCGGCCGCTGAAGCAGCAAGAGTTGTTCGCTCTCCTCGAGCGTCTCCCGTCCCTCGAC
CAGCGAGTGGCAGTACGCCTCGCTTGGATCACGGCCAGTCGTTGGGGCGAAGTGGGGCTG
CTGCGACGCCGCAACTTCTTTCTTCAGGCGGACGGCAGCGTTGTGCTGGATTGGGCAGCC
ATCCCCAAGACCGCTCAGATGGACCCCAATCGCGCCTCCCGGTACGTCAAAATATCGGGG
TACGACGCGCTTCAGCTGCATCGGGTGTTGCGACCTCTCCGCCCCGACGCTCCCTTGACA
ACCCTCAGCGATCGGGAGTTGCTGAAGCAGCTTCGCGAGTACGGGTGCTCAAAGCACTCC
ATCAAGAGGGGAGCACTCCAGCATGTGGCGGCCCTCATGGCCGAGGAAGGCGGAGAGGAG
GACGTTCGAGTGCTGTCGCAGTTGGCGAAGCACAAGACGGACTTGGACCTGCCAGGGACG
ACGGTGGGCTACGCCGGACCGACGCTCGGAAACCTGGCGAAGATCAACAAATGGGTCGCG
AAGTTGTGACGGACTTGTTTGTGGACATTCTTGCCGCGGCCCCGTGGCATGGTCCGGAAG
TGCCCCTGTCTTCAAAGCGCGCCACCATTACTCGTCGTGCTCACCAGACGCGCGTGGCGA
CCCTGCGAGAGGAGTTGGAGCTACCTCTGCAGCAGACAGCTGTGTCTCCGCTGAACGTGG
AACGACTCCGCGAGCGGATGCTTCCCCAGGTGAAGGATCGTTTGGATCACATCTGGGAGA
CCCTTGGCCACGCCCTCCCGATCGAGGTGCAGCACCGGCCTAGTAGGTGCCTTCATGCAG
CCGACGCAGACCTCCTGATGAGCACAGGGGTAGTGTCGAGGGCGACCCCATCCGTTGAGA
CACGAGGGTGGGTTACTCCGTTTACCGTAGTTGAGGAGAAGGAGACGGGGTTCCGGCGCC
GCATGATTGCTTGGCCGAAGGCGAAGAACGCACAGGATGTGTACGAAGCACAGCTGCCTC
TACAACACGTATCGTACTACCTTGATGCTGTTCGCGACGAAATAGCCACGGTCGTGGACC
TCAAAGCGTCCTTTTTCCAGGTCGAGCTGCCTCTCGCGTGGCGCTCCCTGTTCCGATTCT
ACGACGCACGTGGAATGTTATTGGAGTTGACGCGTCTGCCCATGGGATACGTCGCCAGCC
CAGAGATCATGCAGCTCCTCGTGATGGCAGTTGCTGGCCACCCTGATGTTGTACAACCGC
AGTACGCACTGCCGGACGCAGTGCGAATTGACGTTTGGATCGACAACATTAGATTGTCTG
GTAATCGTCAAGATGTGGAGCGGGCTCAGGAATCCCTTCGGCAGACGTTGCAGTACGCAG
ACGTCACCCTTGGTGAGGCGCAGTGGTTAGTGACTCGGTACACGTTTCTCGGCGTGGTGT
ACGATCACAACAACTGCTCAGTCGCGCTGGCACCTAAGTTTGTGCGAAAGTGTGCGGCTG
CGCCGCTACCCTCGCACTCTTCGGTAGCAGATCTAGAGGTGTTCATTTCGCGCGCCTTTT
TTGCGGCAGCGGTCTTGGACATCCCTATGATCCATTACTACTTTTTGTTGAAGCTTACTC
GCAGACGCCTTTCGGCGCTTAACAGGGGACTAGTGCGGCTGGAGGAGAGTGCCGCATTGT
CTCCGGCGGCGACACGACTGGCCTGTGAGTTGCGGCAGCGAATATTAGTGAACTGTGCGC
GAAAAGTCCACCTTGTGCAAGACACACCGGCGACGGTCCTAGCTACAGACGCTTCCATGA
GTGGCTGGGGTGCGGTGCTGCTGCCCCCGAGTGGACCTCCGTTGGTGGTCGCTGGCGCGT
GGCGTCAACCTCCACGCTTGATTATGCAAGCTGAAGCGAGGGCTGTTCACCTAGCCTACC
TTGCCTTGGAACCGCATATCGCGAACCGTACGGTTCACGTTTACGTGGATAACACCTCGG
TAGGGTACTCGCTTCGGAAGCGTCTCACAAAATCGACAGCGTTGGCAGTGGAGTTGCAAG
CTATTGATCGCGTTGAGCGCAAAATGCGCATTCAAGCCACCTACACATACGTGCCGTCTG
CCAAAAACCCCGCAGATGCGCCGTCACGTGGCCGCCCACTGTCCGATTTTGACTGGGCGA
AGGGGTATAACTTGCGAAGGGGAGAGGTGGAAAAGCCCAAGATGATGAGTCTGAGGCAAA
CCTCCCATTCGTGAGTATGTAGATTGTGAGTTTTTTCTTGATAAATTGATATGGCATACA
GCTGAGAAAAGAAAAAACTAACAATGAATAAAAGAAAATAATGAATTGTCTCTGGGCAAT
CGCTGAAACAGATTGGCCCTCTTCTGATGATCCGCTAATTAAGGACATCATTTGTTTACT
CACTTTCTCTTCTTCTTCTTCCCCTCCTTCTCATCTTGCGTTACATAGCGGAGTCGACTG
AGATTTTTCTGAGAACCTGTGATAGGAAAAATGGAAAAGAGATGAGCGTATGTTGTATTT
AAACCCTTTCTAATCTCTCTCTCTCCTTTTCTCCCCCTCAGTCGGTCTCCGCTATCGGGT
CCGTTTCTTCTCGTTTTCCCACCATCCCACCCCTTTTCCAACCCCTCGAGGTGGAAAAGC
CCAAGATGATGAGTCTGAGGCAAACCTCCCATTCGTGAGTATGTAGATTGTGAGTTTTTT
CTTGATAAATTGATATGGCATACAGCTGAGAAAAGAAAAAACTAACAATGAATAAAAGAA
AATAATGAATTGTCTCTGGGCAATCGCTGAAACAGATTGGCCCTCTTCTGATGATCCGCT
AATTAAGGACATCATTTGTTTACTCACTTTCTCTTCTTCTTCTTCCCCTCCTTCTCATCT
TGCGTTACATAGCGGAGTCGACTGAGATTTTTCTG
>Cfasciculata_CfaC1_27_ position 1306200 to 1311634.
GACATCCGCTGCGTTGATGCGTAGTGAAGATAGCATTCGGTGTAACTGATACGTTTCCTC
ACGTCGCTGAATGACCAGGAATCACTATCTTTTTTTTTTTCCCCCTGGCCAACCCGGCTT
TCTTTTGTCTTCTACTCTCGCCGCTCTTTTCTTTCTCCCTCTATGAACAAAACTCGCCTT
CTGTTTCTCGGTCTCTTTCTCGAGTGCCTGAAAAGTATCGAGCTCCACTCACCCACCCTT
CTTTTTCTTTTTCCACTATCTAGGAGTCACTACTCTTTTTTTCCCTCTTCCTGCTTCCTG
TTTCTTGCTTTTTGCTTTTGCTTTTGCTGATCTTGAAGGAACGCAGTCAAATATTCTTTT
CTGTGTTTTCTCCGTCTTTTTTTGCTTTCTTCTTGCCAGTGCTTTCAAGTCCATTTTCCG
GACCAAACCGATCCATTTTAAACTCACACACAAAAACACTCACAAACATCTGCTCAGTTA
AACAACGAAAAGTGTTCGATTAGTGCCCTTCTTTCTTCTTCTTCTTCTCACTCTCATTTT
TTTCGAACAGAAGAATACAAAGACCATACGACACTGCGTATATTAGGGTCAAGTGCGCAT
TGGAGAGTGAATGACGATCGTACGCTTGCTCCCACCTTCTCTCTCTCTTCTCCTCCTCTC
TCTTTGTATGTTGCAGTAGGCTGCACAGGCCCCGCTCTCGAATTCACACCGAAAAAAAAA
AAAAAAAAAAAACTTTTCTTTACCACTACAGATATATCCCAGTTCCAATCAAGAGAATGG
CCAATTTGGGTGCCCTCTGCTATTGGTCGGTTGTGTTCGCCTGCCGGGCTGGACCCCTCC
CGGTTGAGCTCCGGTGGACGTCGGGTGAGCCGTCGCACGGCCTCATGAACTACTTTTTGG
CGGACAAGCGGCTGGAGTTCGCCGAATTTAACGCCGAGTACACCGCCGCCCGGACATACA
CAGTCACCCCCACAAACTGGGGCGGCCAGCGTGAGCCCACGTACATCGAGTTCCTCAATC
CCAACGAGGCAATTACCACCTTGCTTCGGGAAACGCTGCACGTGCCGGAGGCGTACCTCC
AGAATCTCGCCGATCCGCAGTACCGGGCCAACATGTTGCGTGTCGTGGAGAACTTTTTCG
CGACCGCAAAGGCCGAGGGCGCGACGCGGATGCTCACGGAGGCGGAGTTGGAAGAGATGT
GGAACGCCCAGAACTTTCTGGCGTTCAAGCAGATTCCGTGGAAATTGCACGCCACGGAGG
AAAACCTGCAGCGCCTCTCCGCCAACACTGAGACCGCCGTGGCCTCGCTCGAGCAGCGGA
AGCTGGATGTGAGCGATGGCAACACCCTGCTGGCGCAGAACCAGGCCATGCGGGAAGAGA
TGCAGAGCCTCCAAGCGTTGGTTCAGTCCCTCGCCACGGAGCTGCGCAGCTCGCGTGGCC
CCGCCCACACCCAGACCCTCGACGGCATTTTTCCGGGGGTCACGGCCGTCGCTGCACCTC
CGACGAGCGCAGCCGTCGCCTCCCAGCCGTACAATCCGTCCGCCGCCCTGACGCTCTATC
CCGGCGTTACGCTGAACGCCAGCACCTGGCCGAGGCTGGTGGACCAGCTCGGCACATATG
CCGCGGTCAAGGCGCAGCTGCTGGAGTGGATCGGAGTTCACCCCACGACGATCCGCGCAC
CCCTGCTGCAGCTTGCCTATCAGGGCTTCTGCAACGAGTTCGACGTCCTAACGCGGATGT
TCGACCTGACGGCGCCGGACAACGCCGACCTCGCCGCCCTCCTCAGCCTCTCTTACCAGC
GACTGCTGATTGAGGCTCAACGGGTCCAAGGGCAGACGCTGGGCTCCGGGCAAGCGCAGC
GCGTGGGCCTTATGCCGCAAATGGCGCAGCAGTTCCTCCGGGAGACGGAGGCCAGCACCG
GCCTCAAGTTTTATGGCCAGACGCCTAAAGGCCGCGTCTACCCGCAACACACCCGCAACC
CGCAAAAAAACGGAAGCGGCGCCGCCGTAAAGCACGACGGCAAATGAACCGAGGGGGTGC
TGGTGACGCTTCTACAGCGTGCCGTACCGCAGCTCCGGCGGCAACCCGAGCCCACCGACC
TTCCCGCAGCCGAGGCCAACTACATCACCTTCATGGAAGGGATGTGGAGCAGCGCGACGT
GGGCCCAGATGCGCAGCCTGTGGAACAGGTATCGGATCTTTGCCGAGGCAAACGAGCTGC
CGCTAGGGGCTCACAGCGCCGGGATCTTTGTCTTCTCTCTCCCGATCAGCGTACAATCGA
AACACACGTACGTCCGCCACCTTATAAACATCTTCCGCAAACTCGGCGTCCCCCATCAAG
AGCTCACTTTGCTCGACTCCGCTCTGAAGGCGAGGGGAGCTCTGTTTCCGATGGAGCAAG
CTCGCCCGATGACTCGGTCGGACCTTCTGAGGATCTGCCAGGAGGTGGCACCACTGCCGA
GTTTACTCCTCATGCTTGCGTGGAAAACGGCCAGTCGGTGGGACGAGATTCAGCGGCTGC
AGGCGAAAAGCCTCCTCTCGGTGGCCAGCGACGAGATCGTTCTCTATTTTGGAGCGGAGA
CGAAGACGAGCCGCACAAGACCGTTCCGGCCGGACCTATTTTGCGTCGTGCGTGGCGACG
GAACGCGCACGCTGGCGGAAGCAATGCAAGCAGCGAAGCGCAAAGCAGCAGCCGACACGG
CGCTCTTCCCCTTCCCAACGGCAAAGATTCGGGAGATTCTTCAGCCGTACGGCTACTCGG
CCCACAGCCTGAAGCGCGGCGCGATCTTGCACGTGCTGATGGCCCTCCCCGAAGGAGATC
CGCGCCTGGGGATTGTACCGCTGTTAGGAAAGCACGCCCCGAACTTTCCCGTCCTGGGGG
ACCTGACGGTGCGGTACAGCGCGGAGCAGGTTGCAGCCGCCCGGCACCTTGGCACAGGAT
TGCTTACGTCCCTCCTGTAGCCGATGAAGAGTGGTCGCACATTTTACCCGAGGCTCCGTT
GCCGTCGCCGCTTCATTCCATTCTGCCACGCCGCGCTCATGCCCGTCTGCCGGTAACTGT
AGAGGAGTGCCAGGCACCTCTTCACGTGGTCGGAGTCCGTACAATGCGATTCGACGCGTT
GTGCCACACGCTCAACGACGCTTCGCAACGCCGTATGAAGCTTATGTGGCGGTTGCTTGA
GGAATGCCCGCGCAATTTGAGCCCCGTCAGGCACCACGGTGGGCTCATTGCAGCAGATGT
ACAGAAGTTGCGCGACGCCGACATCATCGAGCGCTGCTCTGATGCGCGCCCGCTCCTCGG
TTCCGCGTTCACGGTCCTCGAGACGAAGAAGAAGACCTTGCGAAGAAGATTCATCCTTTG
GCCGAAGCAAGTGAACCGCTGGCTCAACGAGCGCGGATACAAGTCCGAGGTAAACCTAAA
CACGCAGCCGTGGGATCTAGTGCTCGACGAGGTAGGTGGGGTGACGGACCTGACCACGTC
ATTTTTCCAGGTGGCTCTCCCAGCGCACCTGCGCGCGCTCTTCTGTTTCCGTGCTGCCGA
TGGCACGGTGTATCAAATGAAAGCGTTGCCCATGGGCTTGAGTGTCAGCCCAGAAATCAT
GCAGATGGTGACGGCAGGCCTTGCCGGTCACCCAGCATACGCCAAGCGACCCGCTGTCAA
TGTCCACGTCAATGTGTGGATCGACAACATCCAGCTCACCGGAGCTCGGACGGCGGTGGC
GACAGCTTTGCAGGCGATCCGAGATGCCGCAAAGAACTTCAATGTTTCTCTCAATGAGGA
TGAGACGACTGTCGCCAATAAGTACACCTTCGCTGGCGTGGTCTTTGACCACACTCTCGG
GGCGGTGAGTATTGGGGAGAAGACTCACAAGAAGCTGTGCCAGGACCCGCACAAAGATTT
GACGATGGAGCAACTCGAGCGCCTGATGGGAAGGCTGTGGTTTGCTGCCAGGATCCTGCA
CCTGCCAGTTCACCGGTACTGGTTTTTTCTCAAAGCCACGCGGCGGTTGATGGCCAAGTG
GTCTAGAGGACTGCTTCACGCGACGTCTCCGGCAGGGCTACCCAGAACGGCCGCAGAAGA
GCTGCGCGCTTGGTACGCCCTGGCCACGCAGAACACACCGCGCACGATTACGCGCCTGCC
CCCATCCACTGCCGCATACCACCTGTACACCGATGCCACCCTCCAAGGCTGGGGCGCCGT
GTGCATCAACGCAGGCACGACACAAACCGTCGTGGCCGGCAGCAGGTGGGGAGCAGGACA
GGCCACGAACATCAATGCAGCCGAGCTTCGGGCCGTTCGCTGCGCGTTCGAGGCGTTCCG
GTCTTTCCTCCGACCGGGTGCAGACATACACCTGCACATCGACAACACCTCCGCCCTGTC
GGCCTTCCGCAAGAAATTTGCGCGCAGTCACGCCATCAACGCAGAGATACACGCTACAAT
GGCTGACCTGCCATACCGCATTGATGCCCAGTATGTGAAGTCCGCGGACAACCTGGCAGA
CGCACCCAGCCGAGAGCCCCACTACGCGACACGGGGACTAGCGACACGGGTAGGATGACA
AGCGGGGGTGGAATGGCTAGGTGGGAACTACCTTGGCACTTTCGTCAGGAGAAAACCAGC
CTAGTAACGTTTCATGCCAGTAAGGGGTAGATGTCGAGAGCGAGAGAGAGCGAGAAGCAA
CTCATCATGCTCATAAGTGTGGAAAGATGCGAGCCGGCTTGACTTATATAGTCGCCCATA
TGAGACCTATGTACATAGCTTCGTCCTCCGCTATAGTTTCCTATTCTTCCTTAATCCTCC
TCCACCAACCTTCTACTACATTCATACATGATGAGTCGAGCATTAGTAGAGAGATATTCT
AGGGTCAAGTGCGCATTGGAGAGTGAATGACGATCGTACGCTTGCTCCCACCTTCTCTCT
CTCTTCTCCTCCTCTCTCTTTGTATGTTGCAGTAGGCTGCACAGGCCCCGCTCTCGAATT
CACACCGAAAAAAAAAAAAAAAATTCTTTTTTGAGCATATTTTTTAAATTGCCGTGCAGT
TTTTTCTTGTTATACCCCTTGGTAAGGAGTGAGTATATTTTCTTTTCTTTTCTTTGAACC
ATTTGGAAAACTTTGAAACTGCCCCTCGTGGCCTATTTTAACTGTACCACGCTACTGCGT
TATTTTTTTTTTTCTTTGTTTTCTGTTTATTTCAACTACTTGTCAGTAGTGGTTCCCGCC
CATCCGTTCCCCCTTCATTGGCATCCACCGGATGACAAGCGGGGGTGGAATGGCTAGGTG
GGAACTACCTTGGCACTTTCGTCAGGAGAAAACCAGCCTAGTAACGTTTCATGCCAGTAA
GGGGTAGATGTCGAGAGCGAGAGAGAGCGAGAAGCAACTCATCATGCTCATAAGTGTGGA
AAGATGCGAGCCGGCTTGACTTATATAGTCGCCCA
>Cfasciculata_CfaC1_21_ position 236683 to 243152.
TTTTACGAAATGAGACAGAATCAAAACGATGAATGATCCGAGACTTTGCGTCAACTGTTC
CTCTTCTCTTCCCTTTTTTCCCTTTTGTCTCTCCTAAAGCTGCACCAGGACTTCACTTCT
GACGGTAAATCTTAAAAGTAAAAAAAAATAAAATATTGTTTTCAATTTTCAATTTTCGCT
CTTTTCCTTTAAAAAAAAATTGGAAGTCTTTTTTTCACAGTGTTTAAGAATTCAGCTTCC
TCCAAAAAAAAAAAATTAACAAAAGATTATCCCCTCCCTCTTTTTCATTGACAGCGGCTT
ATTTTTCATTACTTTATTTTCAAAATTTCTCGAAAAAAAAATTTTTGTTTGACTTTGGTC
AAAGCAGTTAGTTTTGTTATTGTTATTATTATTTTTATTTATGAATACCTGTTCTCCTAA
TGCTACCAGAGAAAGAGTGAGGGTTGTAAGTGGAAATGATGAAAGGGAAGGTATACAACA
TACATTTCACCAGAGGAATTCTTCCGCGGTAGTCGTTTCGTAAATGCGGTATTCAGGCCA
ATGCCGCTACTCTTCCTCGTGGCTGTCCCACACTTCTCGTCTCGCCTCTTGGGCCTCTTC
TGTTCTGATACTTGCTTCTATTTTGTTAAGACTTGCGAGGTGCTAGGTCCTCCAAGCCTT
CATCGCGTCCCAGCGGGCGGAGTCAACGATGATGGGGGATGGAGGGTGGGCAGCCCCATG
AAACAGATAAATAAATTAATGGGGCAAGATTATCCCCGACGTACAGGTGGAGGAAAAAAT
ATATTACGAAATGAGCTTACTCAAAACGATGAATGCCCCGTGACGATATCGTTAAATGTC
TCCTCTTCTTCTCCCCTCTGCTTCCTTCTGCTACCACAGTAAGTGTCTTGGGTCCGCCTG
TTCGACGAAAAAAAAAATTTCTTTGTCATCTTTCTTTGCAATAAAATACTTTATTTTTCC
AACAACAACAACAAAAAAAAAATTTGTCTTTGCACCACATATATAATATCTCTCATCCCT
ATGTTCACACAAAAAAAAATAAAATTAATATATATTTTAAAGATTATTCTCATCCTTTTT
CATTGACAGCGGCTTAAATTCCATCACTTCCCTTTAAATTTTACAAAATATATATATATA
TATATTACGAAATGAGATAGAATCAAAACGATGAATGATCCGAGACTTTGCGTCAACTGT
TCCTCTTCTCTTCCCCTTTTTCCCTTTTGTCTCTCCTAAAGCTGCCTCAGGACTTCACTT
CTGACGGTAAATCTTAAAAGTAAAAAAAAAAAATATATATCATTCGATTATATACATAAA
AGACATTTATACACACAACTCTATAAACAAATACGAACACAAATGTCTATCAGCTCACAC
CACGCTATCATCCTCTACGGAGCGGTGGCCTTGATCAGCGGCTCCGGTCCCATGCCCATT
TCAGTTTTTTCAGCCACCGAAGAGCGGTACGATGGGGTTGCGGTCCTCACCACGACGAAC
ATCCAATTCTATCCGTTCTCGGACGACTACTCTACGCTTGGGGCAGTGGTGGACCTCACC
GCCGCCACGTGGGGCACGATGGGTATTCCCAGCCGCGTCGAAGTTCTGTTGCCAAATGAG
GCAATTCTGAAATGCATCACAAGTACGCTTCAAGCGACGCCGGAGCATCTTGCGAACCTT
CGGGACGCCACGACCATGATATTGGCCAACAGTATCTTGACAGACTTTGTCACATCGTGC
ACGGCAACGTTCACTGACCCCACCCACCCTCCGTCGTGGGAAGCCATTGCCGCTCTCTGG
CGCTCCGAGGGACATGTTGCGCGTAAACACCTCCGCGAAAAGCTTCAGGCAGACGAGGCG
CAATACGCCAATTTCGCAACCGCCATTGGCAGCGCAGTTCGCGAGCTACAGGAGGGCGCC
GCATCGCGAGCTATGATCGATACCCTTCAAGCCGAACTGGATCAGGTCCGCGCAGAGCTG
CAAGAAAACCAAAAGCTGTTGGCCTCGGTGCAAGCAAGCGCGGCGTCGGCGACTACGCAA
GATACCGCTGCGCGGGCAGCAGTGACTCAGCTGCAGAGGGACCTGAACTCCACCCAGTCG
CAGTCGGCGTCCCAGCAGCAACAGCTGGCTGAACAGCTGGCTGCCTTGCAGCACAGCTTG
GCTGCGGGTGCCCCGCCGGCGAGTGGACCTGGTGAGGCCCCGCTAAACTCCGCCGCCATT
CTGGCGTTGGCCCAGGCTCTCAACAATAATCGAACAGCCGCTGAAGCTACGGAGTTCACC
ATCGACATTCGCACCTGGGGACCTCTACGAGCTCGTTACGGATCTTGGCCGGACGTCAAG
GATCGCTTGTACCGCGCGTTGCACATTGTCCCAAACGCGGTAAAGCACGGCGTCCTTGAA
CAGGCGTTCACATCGTTCGATGCGTGGTACGACATCGTGTTCGCGCGTTGGGAGGCAATT
GAGGACCTGGCGACTGCCGCCAATCTGGACATCGTCGAGGCCCTCAATGAAAACCTGCGC
CGCCTCATTATTGCCTCAAAGCAACAGCAGGGACTCCACCTCAAAGCTGATGTCGCCCGC
ACCAACGTCGCCGCAGACCCCTTTGACATTGCTCTTCAGCGCTCGCTAGAGACAACTTAC
AAAACCACATTCGTGCCAAACCGAGGAATGCCTCAGCGAAACGTCAACCGCTTCCAGCGC
GGCGGTGGCGGCAACAGCAGGCGTGGGGGAAACGCCAACGGCGGTCGCGGCACAGGCGCC
GCCACGGCCGCCCAGTGAAGCGAGACGCCGAGCGTGCTGATGACGCTCCTAAACCGACCA
CCAAAAGTACGCAACCCGCCGGTGTCGGTGTCGATCGAAGACGTGGAACGCGACGTCGTC
GAGTTCATGGGAAACATGTGGAGCAACACAACGTGGATGCAGATGCGGAGCCTGTGGGCT
CGGCTAAACCTCTTTTGCGACGAATACAACCTAGCACGAAACGAAATGAGCTGCATTCTG
TTCGTGCACTCCCTGTCAGTGACCCCGTCGACAAAACACACGTACGTACGCTATCTCATC
AACATATACCGCAAGATGGGATGGTCGTACAGTCAGTTGGCTCTCTACGACTCCGCTCTC
CGATCCACCGGTGCCCTCTTCCCATCGACGCAGGCAGTACCGCTAACGCGAGCCGATGTG
GAAAATATCAGCGCGACTCAGCCCCAAGTTACTGGGATTGCCCTAAAGTTAGCATGGAAA
ACCGCGAGCCGCTGGAACGACATCAGCAGGCTCACATCCGCCAGCGTACTCCTAAACACA
CCCACCGAAGTCATCCTCTACTTTGGCTCCGCAACGAAAACAAGCCGGCAGAACCCATTC
CGGCCGGATTTGTTTGTGGTCATCCAAGGAAGATGGACGGAGGAGATATCTTTATACCTG
CGACAACGCCTGCCTACGGTGGGGAAGGGGCTACCGCTATTTCCGATCAGCACCGAAGCC
ATGACCGATGTCCTTCGCCCATTCGGCTTTCGCGCGCACAGTATAAAGCGCGGCGCGATA
GAGCATCTGTTTCAAGTGCTGCCGACAGGAGACCAACGGATGAGTCTAATTCCCTTGCTG
GCAAAGCATGGCCCCGCGTTCGGACCGCTGCGCGAACTGACAATTCGATATGTCAGCGAC
CAGGTAGCGATGGCACGGCACTTGGGCACCGGTCTTCTGACCTCGATGCTCTAGTCGCGA
ACGATTGGGCCGCTACACTGGTAGAGCAGCAGCTACCCCCGTCATTTCATAGCATTGTCT
GCCGCCGTGCGCACGCACGCTTGCCTACCACAGCAGCCGAACGCGCCGCCCCTTTGCACG
TGTCGCGCGTGGAGTGTATGGACATGGAAGGAGTCATTTCGCAGATGAAACCAGAACGAC
AAAGCCGCATCCAGGAAATATGGGATCTCGTGGGACGCTGCCCACACAAATTTCGCAAGA
CGCCACAGACGCCCGGCATCTCCACGGATGATGCGCGCAACCTACTCGAGGCCAAAATTG
TTGAAAAACAGGATGGAAACTGTTCGCACGCGGTGTACGGATCTGCATTTTCCGTAGTTG
AGGAAAAACACGGTGTGCTACGACGACGCTTCATCCTGTGGCCCAAACAGATTAACGAGT
GGTTAGACGAACAGGGCTATCGCGCTAACGTAGACCTCGACACGACGCCATTCTCACACG
TTCTACAAGAGTGGGGCGGGATTACGGACCTAACCACTTCATTCTTCCAGGTCGAGATCC
CGCCGGCCTGGCGTCCGTTGTTTAGCTTTCGCGCAGCAGACGGGTCGTGCTACCAAATGC
GTGTGTTGCCTATGGGGCTTAGCGTCAGCCCCGAAATAATGCACGCGATTACATCCACCG
TTGCGGGTCATCCCACGTTCGCACGAAAACCGCAAGAGAACGTTGGGGTAAACGTGTGGA
TAGATAATATACAAGTCTCCGGGCCTAAACGCCACGTTGAGCACGCGCTCGAGCGCGTAA
AGCAAGCAGCAACGCGGTTTCGCATCACCCTCAACCGCGACGAGACCCAGGTGTCGCAAG
ATTACATCTTTGCAGGTGTCCGCTTCAATCATGCGCGACATGAGGTCTCTGTTGGCCGCA
AGGCACACCAAAAGCTGCTAGACGAATCGCTAGAGGACTTGACCCTAGAGAAGCTGGAGA
GGCTTATGGGCAAACTCTGGTTTGCGACGCGAGTACTGTCCCTGCCGGTACACCACTATT
GGTGGTGCATGAAGGCAACGCGTCGTTTGTTCTCGCGATGGTCACGAGGGATGCTAGAGG
GTGACCACCCCTTAAAACTGCCACCCAGCGCAGACCGTCAACTTCGTGTCTGGTACGCTG
AAGCAGCCGCCAATACGCCACGCACGATTACTGCTCTGCCGCATACGTCGCAACAGTGCG
ATGTCTTTACAGACGCCACTCTTGACGGCTGGGGAGCAGTGTGCGTTGACCGCCACACGA
AGCGTGCGGTCATCGCGGGCAGCCGCTGGGCCGCTAAGGCCAACAACATCAACGCGGCAG
AAACCCGTGCGGTGGACTGTGCGTTCGAGGCCTTCCGGGAGTTCATCGATAAAGGTGCCA
GTGTGGACCTTCACATCGACAACACCTCGGCGCTATCGGCGATGACACGGAAATTTTCGC
GCAGTCACGCCGTCAACGCCGAACTCACTGACCGCTTGGTGACGTTGCCGTTCCACGTAA
CGGCTTCCTACATCCGGTCAGCAGAGAACCCGGCGGACGTCCCCAGCCGTACCGCTCCCT
ACCAAACGATAAGGGGAACTAGGCGACACGGGAGCTGGCACGAGATGAGGGTGTGGAGGT
CCTAGCACCTCGCAAGTAAATGACCATCAAAAAAAATATATATAAATAGAGTAGGCAGGT
TTAGAAGTGAAGATCGGGACAGCCAACAGGAAGACATAGAGCTGAGGCGCGAACTGTGTT
ATGAGATAAAGATGTACAAGTGCGTGGCAAAACGCAGATGTAAACCGCCCCACGAGATGA
ATCTCATACACGCACTCCCCACATAACTTTTCCTTCCTTATTACCTTCCCCCGTCTTCCT
TTGGCAGCTTTAGGAACAGGATTATTCTACGAAATGAGATAGAATCAAAACGATGAATGA
TCCGAGACTTTGCGTCAACTGTTCCTCTTCTCTTCCCCTTTTTCCCTTTTGTCTCTCCTA
AAGCTGCCTCAGGACTTCACTTCTGACGGTAAATCTTAAAAGTAAAAAAAAAATATATAT
ATATATATTGTTTTCAATTTTCAATTTTCGCTCTTTTCCTTAAAAAAAAAAAATTGGAAG
TCTTTTTTTCACAGTGTTTAAGAATTCAGCTTCCTCCAAAAAAAAAAAAAAAAATTAACA
AAAGATTATCCCCCTCCTCTTTTTCATTGACAGCGGCTTATTTTTCATTACTTTAATTTC
AAAATTTCTCGAAAAAAAAAAATTGTTTGACTTTGGTTCAAAGCAGTTAGTTTTGTTATT
GTTATTATTCTTATTATAACAAGTTTATTTTGTTATCATTATTATTATTATTTATATATA
TATATATATTTTTTTTTCCTCCACCTGTACGTCGGGGATAATCTTGCCCCATTGATTTAT
TTATTAGTTTCATGGGGCTGCCCACCCTCCAACCCCCATCATCGTTAACTCCGCCCGCTG
GCACGAGATGAGGGTGTGGAGGTCCTAGCACCTCGCAAGTAAATGACCATCAAAAAATAT
ATATATAAATAGAGTAGGCAGGTTTAGAAGTGAAGATCGGGACAGTCAACAGGAAGACAT
AGAGCTGAGGCGCGAACTGTGTTATGAGATAGAGATGTACAAGTGCGTGGCAAAACGCAG
ATGTAAACCGCCCCACGAGATAAATCTCATACACGCACTCCCCACATAACTTTTCCTTCC
TTATTACCTTCCCCCGTCTTCCTTTGGCAGCTTTAGGAACAGGATTATT
>T.cruzi_MBSY01000682.1_274007_292841 .
TAGGAGCTTGTGAAAAGAATGATCGCGGGAGAGCTGGCTAACTTAATTAATGTATGTGTA
TATCCTGATAAATGAATGCATTATTTATGATACTTTCTGCCGTATGAATCTTTTGGGAAG
AACGCGACTTTGTAGGGGCGGGAACCGATAGAGGCCAGATAAATTTTTAT------TTTT
TACAGACACACAGCCAGGTAAGTTTAAGGAAATGTCTTTGGTTCCCTACACACCCTGCGA
GTGGTGTGATATTGGCGCCCGTCTCTGGGACATGGTGTGCCAATGTGGCGAGACCCAGGT
GCAGATGACGTTCATTGATGGTAACCAGATGTCGGATGAGACGTTGACCGTGGCCCCATC
AGCGACAGGCTTATGCCTGTTCCATGGACCTGTATCTAAAGCTTGGCAGGATTCTACTCT
CGTTGGACATATTGCGAATCTACGCGCCCCTCAGATCCCTAATTTTGAGACACAAGTGCT
CCTGCCCGCTATGGGGGCAGCCCGGGAGTTGGGGCACCAACAAGGGCTAATCACGGCTGA
AAGGGATCGCCTGAATATTGATTACGCAAACGCCGTCGCGGACGTGCAGAATCGAAATGC
TCAGCTTAACTCGCAGTTTCAGGAGGCGCATACTAACCTATCGGTAAGGGAATCCAATAT
CGCCGGGGCCGGCAACCAGGTCCTAGAACTACGACAGCAGTTGGAGGCCGATCGCGCCCA
ATTACGGGAGCGCGAATTCAACTTGGGAAGGCTCACTGGTCAATTCCAGGAAAGGGAGGC
ACGCCTTAATGCACAACAAAACGCGCGGGATGCGGAGACGGCGGGGCGGGACGAGGCCTC
CGCCACTCGACACGTTGCCAACGATGGCGTAACTACAATACCGCATCAAACGAATATCTT
GATGGCTGGAGGCGTGCCTAGCAGCGCGACCAGACGCGGCTCGGCGGCTTACAGGCCTCC
TCCCGACAATGTTGCGAGACCACATTTCCACCCCTCCACGCCGTTGCCCTCCCGCACCTC
TCCCCTGGACGCCCGATTGCCCATGGAAGAGGACCGCAGTTTCTGCGCATTCGACGTCAC
TACGTGGCCCTCGCGTGTATGGAATGAGGGCGCCTCCGGAGTCATTATCGACCTCCGGTG
CGCATACCAATGCTGGCAACAGGACAACGAGCAGGTCAAACTTGCCTTTGACAATTTGGT
CGAGTGGATCAGCGCGCTGGAAGGTCTGCAGGATCCCACCGATCGAATCATGAATTTGGG
GAGGTCCCTACTGAATACATTTCGGATGCAACTCACAATTGCATCCGATCCCGGCATCCG
GCTTTCCAAGCTGCGCGCCCGACTTTACACTGCTGTTCACCAGACGGACGCTTATGCCAG
GGCTGCCCAGCTTTTCGTCGATCGGCGAGAAACCCAACGAACTGTGCGATGCCAACGTTG
TCATATCTTTGGACACGAGGCATCTACATGCAATGTGCGCCCGAGAGGGAATTACTCACA
ATACAGGCGTCCATCAAAAAACGGCCGAGGGGCTGCCGCACGCCGCTCATGAATGCTGGC
GACGGCAGCCCCATCCAATCCGCCACCTCCCATCAATCCTCACAGGCGTCGCACCGCACC
GCCGATGCTCCACCCTATATTTCAAATTGCCCGACGCAATCGTCGGGAAGGGCAATGGAG
CTTATCCGTAAACGACGCTCGACTGTGGTACGACGAATTACCGACATCCCCGCTTTGGGC
CAGTTATATGAGGAAAGCGAACGAGGTCGCTCGAGAGATGTGGGCGCCGTCAACGTGGGA
GCAGAGAATGTCCCTAGCGGGGCAATTCACAACCTTTTGCCGCACGCACGAACAGCCGAT
GAACGAGGAGAGCTGTGCGGCCTTTTTGATGGCAATCGATGTGGCGCCATCGACCCGACT
GCAGTACGCCAGGATGCTGCGGTCTATGTTGGAAATGGATCGAACCCCGCTGGACATGAT
GATTCTGGGGTTACAAAAAATTGCGGCGCGATCGGAGACGAAGCAGGCGCGCCCCTTGAC
AAAGGAAGAGATGAATCAAGTAATCCGCAGCCGGACCGATTGGAAGGAACGTGTTGTCTT
ACGACTCGCGTGGATAACGGCGAGTCGTTGGTCCGAGATTGCGGCCTTGACAGCCAAAAA
TTTCTCACTGGAGGCGGACGGAACTTTAATTTTGGATTGGTCCGTGGCGCCGAAGACGGC
GAAAGCGGATCCCCACCGCGCCTCGCGGTTCGTGAAGATACGAGGGCAAGACGCTTTCGA
CATTATAAAGCTATGCGGGACACTTCAAGAGAAGGAAAAGCTCACGAATCTGACGACTGC
TCAAGTCGAACGAGCTTTGGCTCCTTGGAATGCCACGGCGCATTCCATAAAACGCGGTGC
GTTGAGGCACGCTGCTCAAATCGTGGAGACACACAATTTGAATCCACACGTGATCTCGCA
GTTGGCGAAGCACGTCGACCCGTTCGACCTTCCCCAGAATACTGTTCGATATTTGGGAAG
GTACACCACAATGCTGACCCAGGTGTCGTCTCTGGTCGCATTGATGTGAAGGGAGAAACC
GCGGAAAGGCAGGAACCCTGGCTGAGAGCGGAGGAGCGTTTTTTCCATGATTTTAATCAC
AATCATGCTGCTACAATAACGAGACGCGCGACAAGGACGCGTCTGGCCACTCCACACGAC
GAACGAACCATCCAGCTTCAGCAGGTCAACGTGCCCATGTTGAATCTGGAGTGGATCCAG
AGCCGGTTGAACCCGGCCACCTTGGAGAGGCTCATGCAAGTTTGGGGACTCGTCGGGCGG
CCCCCTCTCCCTCCGTCTTCCTCCGGTAAAGCGCGCGAAGGCTCACGGAGAATTCCAACC
GCTGATGCGCATTTGTTACGAAAGGCAGGAATTATCGAGGACGCTTCGTCCACAATAACA
GGCGGATGGATAATACCTTTTTCGGTTGTGGAGGAGAAAACCACCGGTTTACGACGACGA
TGGATCGCGTGGCCACGCGACAAGAACAGAGACGACCCTTATGAGGCGAATGTTCCTCTT
TTACATATTTCCCATTATTTACCGCCTGTGATGGCGGAGGCCGCTTCCTGCTTGGATTTA
AAGGCATCCTTTTTTCAAGTCTCTTTACCGCGGGAGACTCGGCATCTCTTTCGATGCCAC
GTGGAGGACGGCACGCTGGTGGAGCTCACACGGCTCCCAATGGGATACAAGGCCAGCCCA
GAAATTCTCCAGATTATTACTTCGGCAATTGCGGGGGTGACAACGGTGGTTCGCCCCCTC
TGGGCCGCATCTCCAATGGTGCGTATCGACGTATGGATCGATAATATACGCATAACAGGG
TCAAAAAGCGATGTGATATCGTGGGAGGCCCAAGTGCTTCGTAATGCGGACAGTTGTCAC
GCATCCATGGGGGAAGAACGCGAATCGGGCGCTACACAGTACACCTTTCTTGGGGTGCAA
TTTGATCACACACACCGGGCGGTATCCCTGAGTGACAAGTTTGTCCGCTCTGTACGCGCC
ATGCCGGCGCTTAATTCTTTGACCATCGCGGAAATGGAGATTATGGCGTCACGCTTTTTG
TACGCGGCTGCCATTTTGGGCACGCGTTTATGTGACTACTACTTTTTTATTAAGGCAGTG
CGACGACGATTGTCCGCACTTAACCGGGGAATTGTGCTGGAGACATCCCCGGCGAACCTC
CCGCCGTCAGCGGTTGGTTTGGGCGAGAGATTGCGACACACCATCGAGAATAATCGTAAG
CGAAACATCAAGCCCACGGAGAAGGCATCGGCTGCCATCATCACGGACGCATCGCTCCAT
GGATGGGGAGCCGTTTTTATTCCAGACTCCGGCGACGTTAAAATTGCCGGAGAAAAATGG
GAGAGGAAGCCTTTTCTTATCATGCAGGCCGAGGCACGTGCGGTACGCTTAGCCTTATCG
GCCTTTTCCGCCATTTTGCCATCCACCATGGACGTTTGGGTGGACAATACTTCGCTGCAA
GGAGCGGCGAATAAAGGCAGCTCAAAATCACACGCGTTGACGTGGGAGCTGCAACGGATA
TATGAGTTTTTGGACTCTCGCGGAATACAGGCAAAATTTGCCTACGTGCGGTCTGCAGAA
AACCCCGCAGACGGTATATCACGCGGTCGTGTTTTTACACTTCAGGACTTGGCGAAGGGG
TGGAACTTGCGAAGGGGAGCGGCGGGGTCTTGTGGTTGGAGGACCCCAAAGTCTGCCACT
TCGTAAGTAATAATATTTCAAATCCTAACTGAGGACAAAGGACCATGCTAATGGTCCACG
GAATTCTATATATTGAATGAGAATAAAACATTGAAGCAATTAACTAAAGAACCTTTTTTC
CCTAACTTGTTTGTTTGCCATAGATATCTTCAGGATCCGGCCAGCTGCCCGGAAGATTAT
TCTAGGAGCTTGTGAAAAGAATGATCGCGGGAGAGCTGGCTAACTTAATTAATGTATGTG
TATATCCTGATAAATGAATGCATTATTTATGATACTTTCTGCCGTATGAATCTTTTGGGA
AGAACGCGACTTTGTAGGGGCGGGAACCGATAGAGGCCAGATAAATTTTTATTTTATTTT
TGCCATCCCACCCACCCCCTTGATTCCCACCACGCGGCGGGGTCTTGTGGTTGGAGGACC
CCAAAGTCTGCCACTTCGTAAGTAATAATATTTCAAATCCTAACTGAGGACAAAGGACCA
TGCTAATGGTCCACGGAATTCTATATATTGAATGAGAATAAAACATTGAAGCAATTAACT
AAAGAACCTTTTTTCCCTAACTTGTTTGTTTGCCATAGATATCTTCAGGATCCGGCCAGC
TGCCCGGAAGAT

>T.cruzi_MBSY01000506.1_5275_24109 .
TAGGAGCTTGTGAAAAGAATGATCGCGGGAGAGCTGGCTAACTTAATTCATGTATGTGTA
TATCCTGATAAATGAATGCACTCTTTATGATACTTTCTACCGTACGAATCTTTTGATAAG
AACGCGACTTTGTAGGGGCGGGAGCCGATAGAGGCCAGATAAATTTTTATTTTTATTTTT
TACAG--ACACAACCAGGTAAGTTTAAGGAAATGTCTTTGGTTCCCTACACACCCTGCGA
GTGGTGTGATATTGGCGCCCGTCTCTGGGACATGGTGTGCCAATGTGGCGAGACCCAGGT
GCAGATGACGTTCATTGATGGTAACCAGATGTCGGATGAGACGTTGACCGTGGCCCCATC
AGCGACAGGCTTATGCCTGTTCCATGGACCTGTATCTAAAGCTTGGCAGGATTCTACTCT
CGTTGGACATATTGCGAATCTACGCGCCCCTCAGATCCCTAATTTTGAGACACAAGTGCT
CCTGCCCGCTATGGGGGCAGCCCGGGAGTTGGGGCACCAACAAGGGCTAATCACGGCTGA
AAGGGATCGCCTGAATATTGATTACGCAAACGCCGTCGCGGACGTGCAGAATCGAAATGC
TCAGCTTAACTCGCAGTTTCAGGAGGCGCATACTAACCTATCGGTAAGGGAATCCAATAT
CGCCGGGGCCGGCAACCAGGTCCTAGAACTACGACAGCAGTTGGAGGCCGATCGCGCCCA
ATTACGGGAGCGCGAATTCAACTTGGGAAGGCTCACTGGTCAATTCCAGGAAAGGGAGGC
ACGCCTTAATGCACAACAAAACGCGCGGGATGCGGAGACGGCGGGGCGGGACGAGGCCTC
CGCCACTCGACACGTTGCCAACGATGGCGTAACTACAATACCGCATCAAACGAATATCTT
GATGGCTGGAGGCGTGCCTAGCAGCGCGACCAGACGCGGCTCGGCGGCATACAGGCCCCC
TCCCGACAATGTTGGGAGACCGCATTTCCACCCCTCCACGCCGTTGCCCTCCCGCACATC
TCCCCTGGACGCCCGATTGCCCATGGAAGAGGACCGCAGTTTCTGCGCATTCGACGTCAC
TACGTGGCCCTCGCGTGTATGGAATGAGGGCGCCTCCGGAGTCATTATCGACCTCCGGTG
CGCATACCAATGCTGGCAACAAGACAACGAGCAGGTTAAACTTGCCTTTGACAATTTGGT
CGAGTGGATCAGCGCGCTGGAAGGCCTGCAGGATCCCACCGATCGAATCATGAATTTGGG
GAGGTCCCTACTGAATACATTTCGGATGCAACTCACAATTGCATCCGATCCCGGCATCCG
GCTTTCCAAGCTGCGCGCCCGTCTTTACACTGCTGTTCACCAGACGGACGCTTATGCGAG
GGCTGCCCAGCTTTTCGTCGATCGGCGAGAAACCCAACGAACTGTGCGATGCCAACGTTG
TCATATCTTTGGACACGAGGCATCTACATGCAATGTGCGCCCGAGAGGGAATTACTCACA
ATACAGGCGCCCTTCAAAAAACGGCCGAGGGGCTGCCGCGCGCCGCTCATGAATGCTGGC
GACGGCAGCCCCATCCCATCCGCCACCTCCCATCAATCCTCACAGGCGTCGCACCGCGCC
GCCGATGCTCCACCCTATATTTCAAATTGCCCGACGCAATCGTCGGGAAGGGCAATGGAG
CTTATCCGTAAACGACGCTCGACTGTGGTACGACGAATTACCGACATCCCCGCTTTGGGC
CAGTTATATGAGGAAAGCGAACGAGGTCGCTCGAGAGATGTGGGCGCCGTCAACGTGGGA
GCAGAGAATGTCCCTAGCGGGGCAATTCACAAACTTTTGCCGCACGCACGAACAGCCGAT
GAACGAGGAGAGCTGTGCGGCCTTTTTGATGGCAATCGATGTGGCGCCATCGACCCGACT
GCAGTACGCCAGGATGCTGCGGTCTATGTTGGAAATGAATCGAACCCCGCTGGACATGAT
GATTATGGGGTTACAAAAAATTGCGGCGCGATCGGAGACGAAACAGGCGCGCCCCTTGAC
AAAGGAAGAGATGCATCAAGTAATCCGCAGCCGGACCGATTGGAAGGAACGTGTTGTCTT
ACGACTCGCGTGGATAACGGCGAGTCGTTGGTCCGAGATTGCGGCCTTGACAGCCAAAAA
TTTCTCACTGGAGGCGGACGGAACTTTAATTTTGGATTGGTCCGTGGCGCCGAAGACGGC
GAAAGCGGATCCCCACCGCGCCTCGCGGTTCGTGAAGATACGAGGGCAAGACGCTTTCGA
CATTATAAAGCTATGCAGGACACTTCAAGAGAAGGAAAAGCTCACGAATCTGACGACTGC
TCAAGTCGAACGAGCTTTGGCTCCTTGGAATGCCACGGCGCATTCCATAAAACGGGGTGC
TTTGAGGCACGCTGCTCAAATCGTGGAGACATACAATTTGAATCCACACGTGATCTCGCA
GTTGGCGAAGCACGTCGACCCGTTCGACCTTCCCCAGAATACTGTTCGATATTTGGGAAG
GTACACCACAATGCTGACCCAGGTGTCGTCTCTGGTCGCATTGATGTGAAGGGAGAAACC
ACGGAAGGGCAGGAACCCTGGCTGAGAGCAGAGGAGCGTTTTTTCCATGATTTTAATCAC
AATCATGCTGCTACAATAACGAGACGCGCGACAAGGACGCGTCTGGCCACTCCACACGAC
GAACGAACCATACAGCTTCAGCAGGTCAACGTGCCCGTATTGAATCTGGAGTGGATCAAG
AGCCGGTTGAACCCGGCCACCTTGGAGAGGCTCATGCAAGTTTGGGGACTCGTCGGGCGT
TCCCCTTTCCCTCCGTCTTCCTCTGGTACAGCGCGCGAAGGCTCACGGAGGATTCCAGCC
GCTGATGCGCATTTGTTACGAAAGGCAGGAATTATCGAGGACGCTTCGTCCACAATAACA
GGCGGATGGATAATACCTTTCTCAGTTGGGGAGGAGAAAACCACCGGTTTACGACGACGA
TGGATCGCGTGGCCACGCGACAAGAACAGAGACGACCCTTATGAGGCGAATGTTCCTCTT
TTACATATTTCCCATTATTTACCGCCTGTGATGGCGGAGGCCGCTTCCTGCTTGGATTTA
AAGGCATCCTTTTTTCAAGTCTCTTTACCGCGGGAGACTCGGCATCTCTTTCGATGCCAC
GTGGAGGACGGCACGCTGGTGGAGCTCACACGGCTCCCAATGGGATACAAGGCCAGCCCA
GAAATTCTCCAGATTATTACTTCGGCAATTGCGGGGGTGACAACGGTGGTTCGCCCCCTC
TGGGCCGCACCTCCATTGGTGCGTATCGACGTATGGATCGATAATATACGCATAACAGGG
TCAAAAAGCGATGTGGCATTGTGGGAGGCCCAAGTGCTTCGTAATGCGGACAGTTGTCAC
GCATCCATGGGGGAAGAACGCGAATCGGGCGCTACGCAGTACACCTTTCTTGGGGTGCAA
TTTGATCACACACACCGGGCGGTATCCCTGAGTGACAAGTTTGTCCGCTCTGTACGCGCC
ATGCCGGCGCTTAATTCTTTGACCATCGCGGAAATGGAGATTATGGCGTCACGCTTTTTG
TACGCGGCTGCCATTTTGGGCACGCGTTTATGTGACTACTACTTTTTCATCAAGGCAGTG
CGACGACGATTGTCCGCACTTAACCGGGGAATTGTGCTGGAGACTTCCCCGGCGAACCTA
CCGCCATCAGCGGTTGGTTTGGGCGAGAGATTGCGACACACCATCGAGAATAATCGTAAA
CGAAACATCAAGCCCACGGAGAAGGCTTCGGCTGCCATCATCACGGACGCATCGCTCCAT
GGATGGGGAGCCGTTTTTATTCCAGACTCCGGCGACGTTAAAATTGCCGGAGAAAAATGG
GAGAGGAAGCCTTTTCTTATCATGCAGGCCGAGGCACGTGCGGTACGCTTAGCCTTATCG
GCCTTTTCCGCCATCTTGCCATCCACCATGGACGTTTGGGTGGACAATACTTCGCTGCAA
GGAGCGGCGAATAAAGGCAGCTCAAAATCACACGCGTTGACGTGGGAGCTGCAACGGATA
TATGAGTTTTTGGACTCTCGCGGAATACAGGCAACATTTGCCTACGTGCGGTCTGCAGAA
AACCCCGCAGACGGCATATCACGCGGTCGTGTTTTTACACTTCAGGACTTGGCGAAGGGG
TGGAACTTGCGAAGGGGAGCGGCGGGGTCTTGTGGTTGGAGGACCCCAAAGTCTGCCACT
TCGTAAGTAATAATATTTCAAATCCTAACTGAGGACAAAGGACCATGCTAATGGTCCACT
GAATTCTATATATTGAATGAAAAGAAAACATTGAAGTAATTAACTAAAGAACCTTTTTTC
CCTAACTTGTTTGGTTTCCATAGATAATTTCAGGATCCGGCCAGCTGCCCGGAAGATTAT
TCTAGGAGCTTGTGAAAAGAATGATCGCGGGAGAGCTGGCTAACTTAATTCATGTATGTG
TATATCCTGATAAATGAATGCACTCTTTATGATACTTTCTACCGTACGAATCTTTTGATA
AGAACGCGACTTTGTAGGGGCGGGAGCCGATAGAGGCCAGATAAATTTTTA------TTT
TGCCATCCCACCCACCCCCTTGATTCCCACCTCGCGGCGGGGTCTTGTGGTTGGAGGACC
CCAAAGTCTGCCACTTCGTAAGTAATAATATTTCAAATCCTAACTGAGGACAAAGGACCA
TGCTAATGGTCCACTGAATTCTATATATTGAATGAAAAGAAAACATTGAAGTAATTAACT
AAAGAACCTTTTTTCCCTAACTTGTTTGGTTTCCATAGATAATTTCAGGATCCGGCCAGC
TGCCCGGAAGAT
>T.cruzi_MBSY01000286.1_163055_180392 .
TAGGAGCTTGTGAAAAGAATGATCGCGGGAGAGCTGGCTAACTTAATTCATGTATGTGTA
TATCCTGATAAATGAATGCACTCTTTATGATACTTTCTACCGTACGAATCTTTTGATAAG
AACGCGACTTTGTAGGGGCGGGAGCCGATAGAGGCCAGATAAATTTTTAT------TTTT
TACAGACACACAGCCAGGTAAGTTTAAGGAAATGTCTTTGGTTCCCTACACACCCTGCGA
GTGGTGTGATATTGGCGCCCGTCTCTGGGACATGGTGTGCCAATGTGGCGAGACCCAGGT
GCAGATGACGTTCATTGATGGTAACCAGATGTCGGATGAGACGTTGACCGTGGCCCCATC
AGCGACAGGCTTATGCCTGTTCCATGGACCTGTATCTAAAGCTTGGCAGGATTCTACTCT
CGTTGGACATATTGCGAATCTACGCGCCCCTCAGATCCCTAATTTTGAGACACAAGTGCT
CCTGCCCGCTATGGGGGCAGCCCGGGAGTTGGGGCACCAACAAGGGCTAATCACGGCTGA
AAGGGATCGCCTGAATATTGATTACGCAAACGCCGTCGCGGACGTGCAGAATCGAAATGC
TCAGCTTAACTCGCAGTTTCAGGAGGCGCATACTAACCTATCGGTAAGGGAATCCAATAT
CGCCGGGGCCGGCAACCAGGTCCTAGAACTACGACAGCAGTTGGAGGCCGATCGCGCCCA
ATTACGGGAGCGCGAATTCAACTTGGGAAGGCTCACTGGTCAATTCCAGGAAAGGGAGGC
ACGCCTTAATGCACAACAAAACGCGCGGGATGCGGAGACGGCGGGGCGGGACGAGGCCTC
CGCCACTCGACACGTTGCCAACGATGGCGTAACTACAATACCGCATCAAACGAATATCTT
GATGGCTGGAGGCGTGCCTAGCAGCGCGACCAGACGCGGCTCGGCGGCATACAGGCCCCC
TCCCGACAATGTTGGGAGACCGCATTTCCACCCCTCCACGCCGTTGCCCTCCCGCACATC
TCCCCTGGACGCCCGATTGCCCATGGAAGAGGACCGCAGTTTCTGCGCATTCGACGTCAC
TACGTGGCCCTCGCGTGTATGGAATGAGGGCGCCTCCGGAGTCATTATCGACCTCCGGTG
CGCATACCAATGCTGGCAACAAGACAACGAGCAGGTTAAACTTGCCTTTGACAATTTGGT
CGAGTGGATCAGCGCGCTGGAAGGCCTGCAGGATCCCACCGATCGAATCATGAATTTGGG
GAGGTCCCTACTGAATACATTTCGGATGCAACTCACAATTGCATCCGATCCCGGCATCCG
GCTTTCCAAGCTGCGCGCCCGTCTTTACACTGCTGTTCACCAGACGGACGCTTATGCGAG
GGCTGCCCAGCTTTTCGTCGATCGGCGAGAAACCCAACGAACTGTGCGATGCCAACGTTG
TCATATCTTTGGACACGAGGCATCTACATGCAATGTGCGCCCGAGAGGGAATTACTCACA
ATACAGGCGCCCTTCAAAAAACGGCCGAGGGGCTGCCGCGCGCCGCTCATGAATGCTGGC
GACGGCAGCCCCATCCCATCCGCCACCTCCCATCAATCCTCACAGGCGTCGCACCGCGCC
GCCGATGCTCCACCCTATATTTCAAATTGCCCGACGCAATCGTCGGGAAGGGCAATGGAG
CTTATCCGTAAACGACGCTCGACTGTGGTACGACGAATTACCGACATCCCCGCTTTGGGC
CAGTTATATGAGGAAAGCGAACGAGGTCGCTCGAGAGATGTGGGCGCCGTCAACGTGGGA
GCAGAGAATGTCCCTAGCGGGGCAATTCACAAACTTTTGCCGCACGCACGAACAGCCGAT
GAACGAGGAGAGCTGTGCGGCCTTTTTGATGGCAATCGATGTGGCGCCATCGACCCGACT
GCAGTACGCCAGGATGCTGCGGTCTATGTTGGAAATGAATCGAACCCCGCTGGACATGAT
GATTATGGGGTTACAAAAAATTGCGGCGCGATCGGAGACGAAACAGGCGCGCCCCTTGAC
AAAGGAAGAGATGCATCAAGTAATCCGCAGCCGGACCGATTGGAAGGAACGTGTTGTCTT
ACGACTCGCGTGGATAACGGCGAGTCGTTGGTCCGAGATTGCGGCCTTGACAGCCAAAAA
TTTCTCACTGGAGGCGGACGGAACTTTAATTTTGGATTGGTCCGTGGCGCCGAAGACGGC
GAAAGCGGATCCCCACCGCGCCTCGCGGTTCGTGAAGATACGAGGGCAAGACGCTTTCGA
CATTATAAAGCTATGCAGGACACTTCAAGAGAAGGAAAAGCTCACGAATCTGACGACTGC
TCAAGTCGAACGAGCTTTGGCTCCTTGGAATGCCACGGCGCATTCCATAAAACGGGGTGC
TTTGAGGCACGCTGCTCAAATCGTGGAGACATACAATTTGAATCCACACGTGATCTCGCA
GTTGGCGGAGCACGTCGACCCGTTCGACCTTCCCCAGAATACTGTTCGATATTTGGGAAG
GTACACCACAATGCTGACCCAGGTGTCGTCTCTGGTCGCATTGATGTGAAGGGAGAAACC
ACGGAAGGGCAGGAACCCTGGCTGAGAGCAGAGGAGCGTTTTTTCCATGATTTTAATCAC
AATCATGCTGCTACAATAACGAGACGCGCGACAAGGACGCGTCTGGCCACTCCACACGAC
GAACGAACCATACAGCTTCAGCAGGTCAACGTGCCCGTATTGAATCTGGAGTGGATCAAG
AGCCGGTTGAACCCGGCCACCTTGGAGAGGCTCATGCAAGTTTGGGGACTCGTCGGGCGT
TCCCCTTTCCCTCCGTCTTCCTCTGGTAAAGCGCGCGAAGGCTCACGGAGGATTCCAGCC
GCTGATGCGCATTTGTTACGAAAGGCAGGAATTATCGAGGACGCTTCGTCCACAATAACA
GGCGGATGGATAATACCTTTCTCAGTTGTGGAGGAGAAAACCACCGGTTTACGACGACGA
TGGATCGCGTGGCCACGCGACAAGAACAGAGACGACCCTTATGAGGCGAATGTTCCTCTT
TTACATATTTCCCATTATTTACCGCCTGTGATGGCGGAGGCCGCTTCCTGCTTGGATTTA
AAGGCATCCTTTTTTCAAGTCTCTTTACCGCGGGAGACTCGGCATCTCTTTCGATGCCAC
GTGGAGGACGGCACGCTGGTGGAGCTCACACGGCTCCCAATGGGATACAAGGCCAGCCCA
GAAATTCTCCAGATTATTACTTCGGCAATTGCGGGGGTGACAACGGTGGTTCGCCCCCTC
TGGGCCGCACCTCCATTGGTGCGTATCGACGTATGGATCGATAATATACGCATAACAGGG
TCAAAAAGCGATGTGGCATTGTGGGAGGCCCAAGTGCTTCGTAATGCGGACAGTTGTCAC
GCATCCATGGGGGAAGAACGCGAATCGGGCGCTACACAGTACACCTTTCTTGGGGTGCAG
TTTGATCACACACACCGGGCGGTATCCCTGAGTGACAAGTTTGTCCGCTCTGTACGCGCC
ATGCCGGCGCTTAATTCTTTGACCATCGCGGAAATGGAGATTATGGCGTCACGCTTTTTG
TACGCGGCTGCCATTTTGGGCACGCGTTTATGTGACTACTACTTTTTCATCAAGGCAGTG
CGACGACGATTGTCCGCACTTAACCGGGGAATTGTGCTGGAGACTTCCCCGGCGAACCTA
CCGCCATCAGCGGTTGGTTTGGGCGAGAGATTGCGACACACCATCGAGAATAATCGTAAA
CGAAACATCAAGCCCACGGAGAAGGCTTCGGCTGCCATCATCACGGACGCATCGCTCCAT
GGATGGGGAGCCGTTTTTATTCCAGACTCCGGCGACGTTAAAATTGCCGGAGAAAAATGG
GAGAGGAAGCCTTTTCTTATCATGCAGGCCGAGGCACGTGCGGTACGCTTAGCCTTATCG
GCCTTTTCCGCCATCTTGCCATCCACCATGGACGTTTGGGTGGACAATACTTCGCTGCAA
GGAGCGGCGAATAAAGGCAGCTCAAAATCACACGCGTTGACGTGGGAGCTGCAACGGATA
TATGAGTTTTTGGACTCTCGCGGAATACAGGCAACATTTGCCTACGTGCGGTCTGCAAAA
AACCCCGCAGACGGCATATCACGCGGTCGTGTTTTTACACTTCAGGACTTGGCGAAGGGG
TGGAACTTGCGAAGGGGAGCGGCGGGGTCTTGTGGTTGGAGGACCCCAAAGTCTGCCACT
TCGTAAGTAATAATATTTCAAATCCTAACTGAGGACAAAGGACCATGCTAATGGTCCACT
GAATTCTATATATTGAATGAAAAGAAAACATTGAAGTAATTAACTAAAGAACCTTTTTTC
CCTAACTTGTTTGGTTTCCATAGATAATTTCAGGATCCGGCCAGCTGCCCGGAAGATTAT
TCTAGGAGCTTGTGAAAAGAATGATCGCGGGAGAGCTGGCTAACTTAATTCATGTATGTG
TATATCCTGATAAATGAATGCACTCTTTATGATACTTTCTACCGTACGAATCTTTTGATA
AGAACGCGACTTTGTAGGGGCGGGAGCCGATAGAGGCCAGATAAATTTTTA------TTT
TGCCATCCCACCCACCCCCTTGATTCCCACCTCGCGGCGGGGTCTTGTGGTTGGAGGACC
CCAAAGTCTGCCACTTCGTAAGTAATAATATTTCAAATCCTAACTGAGGACAAAGGACCA
TGCTAATGGTCCACTGAATTCTATATATTGAATGAAAAGAAAACATTGAAGTAATTAACT
AAAGAACCTTTTTTCCCTAACTTGTTTGGTTTCCATAGATAATTTCAGGATCCGGCCAGC
TGCCCGGAAGAT
>T.cruzi_MBSY01000671.1_224502_243336 .
TAGGAGCTTGTGAAAAGAATGATCGCGGGAGAGCTGGCTAACTTAATTCATGTATGTGTA
TATCCTGATAAATGAATGCACTCTTTATGATACTTTCTACCGTACGAATCTTTTGATAAG
AACGCGACTTTGTAGGGGCGGGAGCCGATAGAGGCCAGATAAATTTTTA-------TTTT
TACAGAAACACAGCCAGGTAAGTTTAAGGAAATGTCTTTGGTTCCCTACACACCCTGCGA
GTGGTGTGATATTGGCGCCCGTCTCTGGGACATGGTGTGCCAATGTGGCGAGACCCAGGT
GCAGATGACGTTCATTGATGGTAACCAGATGTCGGATGAGACGTTGACCGTGGCCCCATC
AGCGACAGGCTTATGCCTGTTCCATGGACCTGTATCTAAAGCTTGGCAGGATTCTACTCT
CGTTGGACATATTGCGAATCTACGCGCCCCTCAGATCCCTAATTTTGAGACACAAGTGCT
CCTGCCCGCTATGGGGGCAGCCCGGGAGTTGGGGCACCAACAAGGGCTAATCACGGCTGA
AAGGGATCGCCTGAATATTGATTACGCAAACGCCGTCGCGGACGTGCAGAATCGAAATGC
TCAGCTTAACTCGCAGTTTCAGGAGGCGCATACTAACCTATCGGTAAGGGAATCCAATAT
CGCCGGGGCCGGCAACCAGGTCCTAGAACTACGACAGCAGTTGGAGGCCGATCGCGCCCA
ATTACGGGAGCGCGAATTCAACTTGGGAAGGCTCACTGGTCAATTCCAGGAAAGGGAGGC
ACGCCTTAATGCACAACAAAACGCGCGGGATGCGGAGACGGCGGGGCGGGACGAGGCCTC
CGCCACTCGACACGTTGCCAACGATGGCGTAACTACAATACCGCATCAAACGAATATCTT
GATGGCTGGAGGCGTGCCTAGCAGCGCGACCAGACGCGGCTCGGCGGCATACAGGCCCCC
TCCCGACAATGTTGGGAGACCGCATTTCCACCCCTCCACGCCGTTGCCCTCCCGCACATC
TCCCCTGGACGCCCGATTGCCCATGGAAGAGGACCGCAGTTTCTGCGCATTCGACGTCAC
TACGTGGCCCTCGCGTGTATGGAATGAGGGCGCCTCCGGAGTCATTATCGACCTCCGGTG
CGCATACCAATGCTGGCAACAAGACAACGAGCAGGTTAAACTTGCCTTTGACAATTTGGT
CGAGTGGATCAGCGCGCTGGAAGGCCTGCAGGATCCCACCGATCGAATCATGAATTTGGG
GAGGTCCCTACTGAATACATTTCGGATGCAACTCACAATTGCATCCGATCCCGGCATCCG
GCTTTCCAAGCTGCGCGCCCGTCTTTACACTGCTGTTCACCAGACGGACGCTTATGCGAG
GGCTGCCCAGCTTTTCGTCGATCGGCGAGAAACCCAACGAACTGTGCGATGCCAACGTTG
TCATATCTTTGGACACGAGGCATCTACATGCAATGTGCGCCCGAGAGGGAATTACTCACA
ATACAGGCGCCCTTCAAAAAACGGCCGAGGGGCTGCCGCGCGCCGCTCATGAATGCTGGC
GACGGCAGCCCCATCCCATCCGCCACCTCCCATCAATCCTCACAGGCGTCGCACCGCGCC
GCCGATGCTCCACCCTATATTTCAAATTGCCCGACGCAATCGTCGGGAAGGGCAATGGAG
CTTATCCGTAAACGACGCTCGACTGTGGTACGACGAATTACCGACATCCCCGCTTTGGGC
CAGTTATATGAGGAAAGCGAACGAGGTCGCTCGAGAGATGTGGGCGCCGTCAACGTGGGA
GCAGAGAATGTCCCTAGCGGGGCTATTCACAAACTTTTGCCGCACGCACGAACAGCCGAT
GAACGAGGAGAGCTGTGCGGCCTTTTTGATGGCAATCGATGTGGCGCCATCGACCCGACT
GCAGTACGCCAGGATGCTGCGGTCTATGTTGGAAATGAATCGAACCCCGCTGGACATGAT
GATTATGGGGTTACAAAAAATTGCGACGCGATCGGAGACGAAACAGGCGCGCCCCTTGAC
AAAGGAAGAGATGCATCAAGTAATCCGCAGCCGGACCGATTGGAAGGAACGTGTTGTCTT
ACGACTCGCGTGGATAACGGCGAGTCGTTGGTCCGAGATTGCGGCCTTGACAGCCAAAAA
TTTCTCACTGGAGGCGGACGGAACTTTAATTTTGGATTGGTCCGTGGCGCCGAAGACGGC
GAAAGCGGATCCCCACCGCGCCTCGCGGTTCGTGAAGATACGAGGGCAAGACGCTTTCGA
CATTATAAAGCTATGCAGGACACTTCAAGAGAAGGAAAAGCTCACGAATCTGACGACTGC
TCAAGTCGAACGAGCTTTGGCTCCTTGGAATGCCACGGCGCATTCCATAAAACGGGGTGC
TTTGAGGCACGCTGCTCAAATCGTGGAGACATACAATTTGAATCCACACGTGATCTCGCA
GTTGGCGAAGCACGTCGACCCGTTCGACCTTCCCCAGAATACTGTTCGATATTTGGGAAG
GTACACCACAATGCTGACCCAGGTGTCGTCTCTGGTCGCATTGATGTGAAGGGAGAAACC
ACGGAAGGGCAGGAACCCTGGCTGAGAGCAGAGGAGCGTTTTTTCCATGATTTTAATCAC
AATCATGCTGCTACAATAACGAGACGCGCGACAAGGACGCGTCTGGCCACTCCACACGAC
GAACGAACCATACAGCTTCAGCAGGTCAACGTGCCCGTATTGAATCTGGAGTGGATCAAG
AGCCGGTTGAACCCGGCCACCTTGGAGAGGCTCATGCAAGTTTGGGGACTCGTCGGGCGT
TCCCCTTTCCCTCCGTCTTCCTCTGGTAAAGCGCGCGAAGGCTCACGGAGGATTCCAGCC
GCTGATGCGCATTTGTTACGAAAGGCAGGAATTATCGAGGACGCTTCGTCCACAATAACA
GGCGGATGGATAATACCTTTCTCAGTTGTGGAGGAGAAAACCACCGGTTTACGACGACGA
TGGATCGCGTGGCCACGCGACAAGAACAGAGACGACCCTTATGAGGCGAATGTTCCTCTT
TTACATATTTCCCATTATTTACCGCCTGTGATGGCGGAGGCCGCTTCCTGCTTGGATTTA
AAGGCATCCTTTTTTCAAGTCTCTTTACCGCGGGAGACTCGGCATCTCTTTCGATGCCAC
GTGGAGGACGGCACGCTGGTGGAGCTCACACGGCTCCCAATGGGATACAAGGCCAGCCCA
GAAATTCTCCAGATTATTACTTCGGCAATTGCGGGGGTGACAACGGTGGTTCGCCCCCTC
TGGGCCGCACCTCCATTGGTGCGTATCGACGTATGGATCGATAATATACGCATAACAGGG
TCAAAAAGCGATGTGGCATTGTGGGAGGCCCAAGTGCTTCGTAATGCGGACAGTTGTCAC
GCATCCATGGGGGAAGAACGCGAATCGGGCGCTACACAGTACACCTTTCTTGGGGTGCAG
TTTGATCACACACACCGGGCGGTATCCCTGAGTGACAAGTTTGTCCGCTCTGTACGCGCC
ATGCCGGCGCTTAATTCTTTGACCATCGCGGAAATGGAGATTATGGCGTCACGCTTTTTG
TACGCGGCTGCCATTTTGGGCACGCGTTTATGTGACTACTACTTTTTCATCAAGGCAGTG
CGACGACGATTGTCCGCACTTAACCGGGGAATTGTGCTGGAGACTTCCCCGGCGAACCTA
CCGCCATCAGCGGTTGGTTTGGGCGAGAGATTGCGACACACCATCGAGAATAATCGTAAA
CGAAACATCAAGCCCACGGAGAAGGCTTCGGCTGCCATCATCACGGACGCATCGCTCCAT
GGATGGGGAGCCGTTTTTATTCCAGACTCCGGCGACGTTAAAATTGCCGGAGAAAAATGG
GAGAGGAAGCCTTTTCTTATCATGCAGGCCGAGGCACGTGCGGTACGCTTAGCCTTATCG
GCCTTTTCCGCCATCTTGCCATCCACCATGGACGTTTGGGTGGACAATACTTCGCTGCAA
GGAGCGGCGAATAAAGGCAGCTCAAAATCACACGCGTTGACGTGGGAGCTGCAACGGATA
TATGAGTTTTTGGACTCTCGCGGAATACAGGCAACATTTGCCTACGTGCGGTCTGCAGAA
AACCCCGCAGACGGCATATCACGCGGTCGTGTTTTTACACTTCAGGACTTGGCGAAGGGG
TGGAACTTGCGAAGGGGAGCGGCGGGGTCTTGTGGTTGGAGGACCCCAAAGTCTGCCACT
TCGTAAGTAATAATATTTCAAATCCTAACTGAGGACAAAGGACCATGCTAATGGTCCACT
GAATTCTATATATTGAATGAAAAGAAAACATTGAAGTAATTAACTAAAGAACCTTTTTTC
CCTAACTTGTTTGGTTTCCATAGATAATTTCAGGATCCGGCCAGCTGCCCGGAAGATTAT
TCTAGGAGCTTGTGAAAAGAATGATCGCGGGAGAGCTGGCTAACTTAATTCATGTATGTG
TATATCCTGATAAATGAATGCACTCTTTATGATACTTTCTACCGTACGAATCTTTTGATA
AGAACGCGACTTTGTAGGGGCGGGAGCCGATAGAGGCCAGATAAATTTTTA------TTT
TGCCATCCCACCCACCCCCTTGATTCCCACCTCGCGGCGGGGTCTTGTGGTTGGAGGACC
CCAAAGTCTGCCACTTCGTAAGTAATAATATTTCAAATCCTAACTGAGGACAAAGGACCA
TGCTAATGGTCCACTGAATTCTATATATTGAATGAAAAGAAAACATTGAAGTAATTAACT
AAAGAACCTTTTTTCCCTAACTTGTTTGGTTTCCATAGATAATTTCAGGATCCGGCCAGC
TGCCCGGAAGAT
>T.cruzi_MBSY01000735.1_103491_120444 .
TAGGAGCTTGTGAAAAGAATGATCGCGGGAGAGCTGGCTAACTTAATTCATGTATGTGTA
TATCCTGATAAATGAATGCACTCTTTATGATACTTTCTACCGTACGAATCTTTTGATAAG
AACGCGACTTTGTAGGGGCGGGAGCCGATAGAGGCCAGATAAATTTTTA-------TTTT
TACAGAAACACAGCCAGGTAAGTTTAAGGAAATGTCTTTGGTTCCCTACACACCCTCCGA
GTGGTGTGATATTGGCGCCCGTCTCTGGGACATGGTGTGCCAATGTGGCGAGACCCAGGT
GCAGATGACGTTCATTGATGGTAACCAGATGTCGGATGAGACGTTGACCGTGGCCCCATC
AGCGACAGGCTTATGCCTGTTCCATGGACCTGTATCTAAAGCTTGGCAGGATTCTACTCT
CGTTGGACATATTGCGAATCTACGCGCCCCTCAGATCCCTAATTTTGAGACACAAGTGCT
CCTGCCCGCTATGGGGGCAGCCCGGGAGTTGGGGCACCAACAAGGGCTAATCACGGCTGA
AAGGGATCGCCTGAATATTGATTACGCAAACGCCGTCGCGGACGTGCAGAATCGAAATGC
TCAGCTTAACTCGCAGTTTCAGGAGGCGCATACTAACCTATCGGTAAGGGAATCCAATAT
CGCCGGGGCCGGCAACCAGGTCCTAGAACTACGACAGCAGTTGGAGGCCGATCGCGCCCA
ATTACGGGAGCGCGAATTCAACTTGGGAAGGCTCACTGGTCAATTCCAGGAAAGGGAGGC
ACGCCTTAATGCACAACAAAACGCGCGGGATGCGGAGACGGCGGGGCGGGACGAGGCCTC
CGCCACTCGACACGTTGCCAACGATGGCGTAACTACAATACCGCATCAAACGAATATCTT
GATGGCTGGAGGCGTGCCTAGCAGTGCGACCAGACGCGGCTCGGCGGCATACAGGCTCCC
TCCCGACAATGTTGGGAGACCGCATTTCCACCCCTCCACGCCGTTGCCCTCCCGCACATC
TCCCCTGGACGCCCGATTGCCCATGGAAGAGGACCGCAGTTTCTGCGCATTCGACGTCAC
TACGTGGCCCTCGCGTGTATGGAATGAGGGCGCCTCCGGAGTCATTATCGACCTCCGGTG
CGCATACCAATGCTGGCAACAAGACAACGAGCAGGTTAAACTTGCCTTTGACAATTTGGT
CGAGTGGATCAGCGCGCTGGAAGGCCTGCAGGATCCCACCGATCGAATCATGAATTTGGG
GAGGTCCCTACTGAATACATTTCGGATGCAACTCACAATTGCATCCGATCCCGGCATCCG
GCTTTCCAAGCTGCGCGCCCGTCTTTACACTGCTGTTCACCAGACGGACGCTTATGCGAG
GGCTGCCCAGCTTTTCGTCGATCGGCGAGAAACCCAACGAACTGTGCGATGCCAACGTTG
TCATATCTTTGGACACGAGGCATCTACATGCAATGTGCGCCCGAGAGGGAATTACTCACA
ATACAGGCGCCCTTCAAAAAACGGCCGAGGGGCTGCCGCGCGCCGCTCATGAATGCTGGC
GACGGCAGCCCCATCCCATCCGCCACCTCCCATCAATCCTCACAGGCGTCGCACCGCGCC
GCCGATGCTCCACCCTATATTTCAAATTGCCCGACGCAATCGTCGGGAAGGGCAATGGAG
CTTATCCGTAAACGACGCTCGACTGTGGTACGACGAATTACCGACATCCCCGCTTTGGGC
CAGTTATATGAGGAAAGCGAACGAGGTCGCTCGAGAGATGTGGGCGCCGTCAACGTGGGA
GCAGAGAATGTCCCTAGCGGGGCAATTCACAAACTTTTGCCGCACGCACGAACAGCCGAT
GAACGAGGAGAGCTGTGCGGCCTTTTTGATGGCAATCGATGTGGCGCCATCGACCCGACT
GCAGTACGCCAGGATGCTGCGGTCTATGTTGGAAATGAATCGAACCCCGCTGGACATGAT
GATTATGGGGTTACAAAAAATTGCGGCGCGATCGGAGACGAAACAGGCGCGCCCCTTGAC
AAAGGAAGAGATGCATCAAGTAATCCGCAGCCGGACCGATTGGAAGGAACGTGTTGTCTT
ACGACTCGCGTGGATAACGGCGAGTCGTTGGTCCGAGATTGCGGCCTTGACAGCCAAAAA
TTTCTCACTGGAGGCGGACGGAACTTTAATTTTGGATTGGTCCGTGGCGCCGAAGACGGC
GAAAGCGGATCCCCACCGCGCCTCGCGGTTCGTGAAGATACGAGGGCAAGACGCTTTCGA
CATTATAAAGCTATGCAGGACACTTCAAGAGAAGGAAAAGCTCACGAATCTGACGACTGC
TCAAGTCGAACGAGCTTTGGCTCCTTGGAATGCCACGGCGCATTCCATAAAACGGGGTGC
TTTGAGGCACGCTGCTCAAATCGTGGAGACATACAATTTGAATCCACACGTGATCTCGCA
GTTGGCGAAGCACGTCGACCCGTTCGACCTTCCCCAGAATACTGTTCGATATTTGGGAAG
GTACACCACAATGCTGACCCAGGTGTCGTCTCTGGTCGCATTGATGTGAAGGGAGAAACC
ACGGAAGGGCAGGAACCCTGGCTGAGAGCAGAGGAGCGTTTTTTCCATGATTTTAATCAC
AATCATGCTGCTACAATAACGAGACGCGCGACAAGGACGCGTCTGGCCACTCCACACGAC
GAACGAACCATACAGCTTCAGCAGGTCAACGTGCCCGTATTGAATCTGGAGTGGATCAAG
AGCCGGTTGAACCCGGCCACCTTGGAGAGGCTCATGCAAGTTTGGGGACTCGTCGGGCGT
TCCCCTTTCCCTCCGTCTTCCTCTGGTAAAGCGCGCGAAGGCTCACGGAGGATTCCAGCC
GCTGATGCGCATTTGTTACGAAAGGCAGGAATTATCGAGGACGCTTCGTCCACAATAACA
GGCGGATGGATAATACCTTTCTCAGTTGTGGAGGAGAAAACCACCGGTTTACGACGACGA
TGGATCGCGTGGCCACGCGACAAGAACAGAGACGACCCTTATGAGGCGAATGTTCCTCTT
TTACATATTTCCCATTATTTACCGCCTGTGATGGCGGAGGCCGCTTCCTGCTTGGATTTA
AAGGCATCCTTTTTTCAAGTCTCTTTACCGCGGGAGACTCGGCATCTCTTTCGATGCCAC
GTGGAGGACGGCACGCTGGTGGAGCTCACACGGCTCCCAATGGGATACAAGGCCAGCCCA
GAAATTCTCCAGATTATTACTTCGGCAATTGCGGGGGTGACAACGGTGGTTCGCCCCCTC
TGGGCCGCACCTCCATTGGTGCGTATCGACGTATGGATCGATAATATACGCATAACAGGG
TCAAAAAGCGATGTGGCATTGTGGGAGGCCCAAGTGCTTCGTAATGCGGACAGTTGTCAC
GCATCCATGGGGGAAGAACGCGAATCGGGCGCTACACAGTACACCTTTCTTGGGGTGCAG
TTTGATCACACACACCGGGCGGTATCCCTGAGTGACAAGTTTGTCCGCTCTGTACGCGCC
ATGCCGGCGCTTAATTCTTTGACCATCGCGGAAATGGAGATTATGGCGTCACGCTTTTTG
TACGCGGCTGCCATTTTGGGCACGCGTTTATGTGACTACTACTTTTTCATCAAGGCAGTG
CGACGACGATTGTCCGCACTTAACCGGGGAATTGTGCTGGAGACTTCCCCGGCGAACCTA
CCGCCATCAGCGGTTGGTTTGGGCGAGAGATTGCGACACACCATCGAGAATAATCGTAAA
CGAAACATCAAGCCCACGGAGAAGGCTTCGGCTGCCATCATCACGGACGCATCGCTCCAT
GGATGGGGAGCCGTTTTTATTCCAGACTCCGGCGACGTTAAAATTGCCGGAGAAAAATGG
GAGAGGAAGCCTTTTCTTATCATGCAGGCCGAGGCACGTGCGGTACGCTTAGCCTTATCG
GCCTTTTCCGCCATCTTGCCATCCACCATGGACGTTTGGGTGGACAATACTTCGCTGCAA
GGAGCGGCGAATAAAGGCAGCTCAAAATCACACGCGTTGACGTGGGAGCTGCAACGGATA
TATGAGTTTTTGGACTCTCGCGGAATACAGGCAACATTTGCCTACGTGCGGTCTGCAGAA
AACCCCGCAGACGGCATATCACGCGGTCGTGTTTTTACACTTCAGGACTTGGCGAAGGGG
TGGAACTTGCGAAGGGGAGCGGCGGGGTCTTGTGGTTGGAGGACCCCAAAGTCTGCCACT
TCGTAAGTAATAATATTTCAAATCCTAACTGAGGACAAAGGACCATGCTAATGGTCCACT
GAATTCTATATATTGAATGAAAAGAAAACATTGAAGTAATTAACTAAAGAACCTTTTTTC
CCTAACTTGTTTGGTTTCCATAGATAATTTCAGGATCCGGCCAGCTGCCCGGAAGATTAT
TCTAGGAGCTTGTGAAAAGAATGATCGCGGGAGAGCTGGCTAACTTAATTCATGTATGTG
TATATCCTGATAAATGAATGCACTCTTTATGATACTTTCTACCGTACGAATCTTTTGATA
AGAACGCGACTTTGTAGGGGCGGGAGCCGATAGAGGCCAGATAAATTTTTA------TTT
TGCCATCCCACCCACCCCCTTGATTCCCACCTCGCGGCGGGGTCTTGTGGTTGGAGGACC
CCAAAGTCTGCCACTTCGTAAGTAATAATATTTCAAATCCTAACTGAGGACAAAGGACCA
TGCTAATGGTCCACTGAATTCTATATATTGAATGAAAAGAAAACATTGAAGTAATTAACT
AAAGAACCTTTTTTCCCTAACTTGTTTGGTTTCCATAGATAATTTCAGGATCCGGCCAGC
TGCCCGGAAGAT
>T.cruzi_MBSY01000735.1_complete .
TAGGAGCTTGTGAAAAGAATGATCGCGGGAGAGCTGGCTAACTTAATTCATGTATGTGTA
TATCCTGATAAATGAATGCACTCTTTATGATACTTTCTACCGTACGAATCTTTTGATAAG
AACGCGACTTTGTAGGGGCGGGAGCCGATAGAGGCCAGATAAATTTTTA-------TTTT
TACAGAAACACAGCCAGGTAAGTTTAAGGAAATGTCTTTGGTTCCCTACACACCCTCCGA
GTGGTGTGATATTGGCGCCCGTCTCTGGGACATGGTGTGCCAATGTGGCGAGACCCAGGT
GCAGATGACGTTCATTGATGGTAACCAGATGTCGGATGAGACGTTGACCGTGGCCCCATC
AGCGACAGGCTTATGCCTGTTCCATGGACCTGTATCTAAAGCTTGGCAGGATTCTACTCT
CGTTGGACATATTGCGAATCTACGCGCCCCTCAGATCCCTAATTTTGAGACACAAGTGCT
CCTGCCCGCTATGGGGGCAGCCCGGGAGTTGGGGCACCAACAAGGGCTAATCACGGCTGA
AAGGGATCGCCTGAATATTGATTACGCAAACGCCGTCGCGGACGTGCAGAATCGAAATGC
TCAGCTTAACTCGCAGTTTCAGGAGGCGCATACTAACCTATCGGTAAGGGAATCCAATAT
CGCCGGGGCCGGCAACCAGGTCCTAGAACTACGACAGCAGTTGGAGGCCGATCGCGCCCA
ATTACGGGAGCGCGAATTCAACTTGGGAAGGCTCACTGGTCAATTCCAGGAAAGGGAGGC
ACGCCTTAATGCACAACAAAACGCGCGGGATGCGGAGACGGCGGGGCGGGACGAGGCCTC
CGCCACTCGACACGTTGCCAACGATGGCGTAACTACAATACCGCATCAAACGAATATCTT
GATGGCTGGAGGCGTGCCTAGCAGTGCGACCAGACGCGGCTCGGCGGCATACAGGCTCCC
TCCCGACAATGTTGGGAGACCGCATTTCCACCCCTCCACGCCGTTGCCCTCCCGCACATC
TCCCCTGGACGCCCGATTGCCCATGGAAGAGGACCGCAGTTTCTGCGCATTCGACGTCAC
TACGTGGCCCTCGCGTGTATGGAATGAGGGCGCCTCCGGAGTCATTATCGACCTCCGGTG
CGCATACCAATGCTGGCAACAAGACAACGAGCAGGTTAAACTTGCCTTTGACAATTTGGT
CGAGTGGATCAGCGCGCTGGAAGGCCTGCAGGATCCCACCGATCGAATCATGAATTTGGG
GAGGTCCCTACTGAATACATTTCGGATGCAACTCACAATTGCATCCGATCCCGGCATCCG
GCTTTCCAAGCTGCGCGCCCGTCTTTACACTGCTGTTCACCAGACGGACGCTTATGCGAG
GGCTGCCCAGCTTTTCGTCGATCGGCGAGAAACCCAACGAACTGTGCGATGCCAACGTTG
TCATATCTTTGGACACGAGGCATCTACATGCAATGTGCGCCCGAGAGGGAATTACTCACA
ATACAGGCGCCCTTCAAAAAACGGCCGAGGGGCTGCCGCGCGCCGCTCATGAATGCTGGC
GACGGCAGCCCCATCCCATCCGCCACCTCCCATCAATCCTCACAGGCGTCGCACCGCGCC
GCCGATGCTCCACCCTATATTTCAAATTGCCCGACGCAATCGTCGGGAAGGGCAATGGAG
CTTATCCGTAAACGACGCTCGACTGTGGTACGACGAATTACCGACATCCCCGCTTTGGGC
CAGTTATATGAGGAAAGCGAACGAGGTCGCTCGAGAGATGTGGGCGCCGTCAACGTGGGA
GCAGAGAATGTCCCTAGCGGGGCAATTCACAAACTTTTGCCGCACGCACGAACAGCCGAT
GAACGAGGAGAGCTGTGCGGCCTTTTTGATGGCAATCGATGTGGCGCCATCGACCCGACT
GCAGTACGCCAGGATGCTGCGGTCTATGTTGGAAATGAATCGAACCCCGCTGGACATGAT
GATTATGGGGTTACAAAAAATTGCGGCGCGATCGGAGACGAAACAGGCGCGCCCCTTGAC
AAAGGAAGAGATGCATCAAGTAATCCGCAGCCGGACCGATTGGAAGGAACGTGTTGTCTT
ACGACTCGCGTGGATAACGGCGAGTCGTTGGTCCGAGATTGCGGCCTTGACAGCCAAAAA
TTTCTCACTGGAGGCGGACGGAACTTTAATTTTGGATTGGTCCGTGGCGCCGAAGACGGC
GAAAGCGGATCCCCACCGCGCCTCGCGGTTCGTGAAGATACGAGGGCAAGACGCTTTCGA
CATTATAAAGCTATGCAGGACACTTCAAGAGAAGGAAAAGCTCACGAATCTGACGACTGC
TCAAGTCGAACGAGCTTTGGCTCCTTGGAATGCCACGGCGCATTCCATAAAACGGGGTGC
TTTGAGGCACGCTGCTCAAATCGTGGAGACATACAATTTGAATCCACACGTGATCTCGCA
GTTGGCGAAGCACGTCGACCCGTTCGACCTTCCCCAGAATACTGTTCGATATTTGGGAAG
GTACACCACAATGCTGACCCAGGTGTCGTCTCTGGTCGCATTGATGTGAAGGGAGAAACC
ACGGAAGGGCAGGAACCCTGGCTGAGAGCAGAGGAGCGTTTTTTCCATGATTTTAATCAC
AATCATGCTGCTACAATAACGAGACGCGCGACAAGGACGCGTCTGGCCACTCCACACGAC
GAACGAACCATACAGCTTCAGCAGGTCAACGTGCCCGTATTGAATCTGGAGTGGATCAAG
AGCCGGTTGAACCCGGCCACCTTGGAGAGGCTCATGCAAGTTTGGGGACTCGTCGGGCGT
TCCCCTTTCCCTCCGTCTTCCTCTGGTAAAGCGCGCGAAGGCTCACGGAGGATTCCAGCC
GCTGATGCGCATTTGTTACGAAAGGCAGGAATTATCGAGGACGCTTCGTCCACAATAACA
GGCGGATGGATAATACCTTTCTCAGTTGTGGAGGAGAAAACCACCGGTTTACGACGACGA
TGGATCGCGTGGCCACGCGACAAGAACAGAGACGACCCTTATGAGGCGAATGTTCCTCTT
TTACATATTTCCCATTATTTACCGCCTGTGATGGCGGAGGCCGCTTCCTGCTTGGATTTA
AAGGCATCCTTTTTTCAAGTCTCTTTACCGCGGGAGACTCGGCATCTCTTTCGATGCCAC
GTGGAGGACGGCACGCTGGTGGAGCTCACACGGCTCCCAATGGGATACAAGGCCAGCCCA
GAAATTCTCCAGATTATTACTTCGGCAATTGCGGGGGTGACAACGGTGGTTCGCCCCCTC
TGGGCCGCACCTCCATTGGTGCGTATCGACGTATGGATCGATAATATACGCATAACAGGG
TCAAAAAGCGATGTGGCATTGTGGGAGGCCCAAGTGCTTCGTAATGCGGACAGTTGTCAC
GCATCCATGGGGGAAGAACGCGAATCGGGCGCTACACAGTACACCTTTCTTGGGGTGCAG
TTTGATCACACACACCGGGCGGTATCCCTGAGTGACAAGTTTGTCCGCTCTGTACGCGCC
ATGCCGGCGCTTAATTCTTTGACCATCGCGGAAATGGAGATTATGGCGTCACGCTTTTTG
TACGCGGCTGCCATTTTGGGCACGCGTTTATGTGACTACTACTTTTTCATCAAGGCAGTG
CGACGACGATTGTCCGCACTTAACCGGGGAATTGTGCTGGAGACTTCCCCGGCGAACCTA
CCGCCATCAGCGGTTGGTTTGGGCGAGAGATTGCGACACACCATCGAGAATAATCGTAAA
CGAAACATCAAGCCCACGGAGAAGGCTTCGGCTGCCATCATCACGGACGCATCGCTCCAT
GGATGGGGAGCCGTTTTTATTCCAGACTCCGGCGACGTTAAAATTGCCGGAGAAAAATGG
GAGAGGAAGCCTTTTCTTATCATGCAGGCCGAGGCACGTGCGGTACGCTTAGCCTTATCG
GCCTTTTCCGCCATCTTGCCATCCACCATGGACGTTTGGGTGGACAATACTTCGCTGCAA
GGAGCGGCGAATAAAGGCAGCTCAAAATCACACGCGTTGACGTGGGAGCTGCAACGGATA
TATGAGTTTTTGGACTCTCGCGGAATACAGGCAACATTTGCCTACGTGCGGTCTGCAGAA
AACCCCGCAGACGGCATATCACGCGGTCGTGTTTTTACACTTCAGGACTTGGCGAAGGGG
TGGAACTTGCGAAGGGGAGCGGCGGGGTCTTGTGGTTGGAGGACCCCAAAGTCTGCCACT
TCGTAAGTAATAATATTTCAAATCCTAACTGAGGACAAAGGACCATGCTAATGGTCCACT
GAATTCTATATATTGAATGAAAAGAAAACATTGAAGTAATTAACTAAAGAACCTTTTTTC
CCTAACTTGTTTGGTTTCCATAGATAATTTCAGGATCCGGCCAGCTGCCCGGAAGATTAT
TCTAGGAGCTTGTGAAAAGAATGATCGCGGGAGAGCTGGCTAACTTAATTCATGTATGTG
TATATCCTGATAAATGAATGCACTCTTTATGATACTTTCTACCGTACGAATCTTTTGATA
AGAACGCGACTTTGTAGGGGCGGGAGCCGATAGAGGCCAGATAAATTTTTA------TTT
TGCCATCCCACCCACCCCCTTGATTCCCACCTCGCGGCGGGGTCTTGTGGTTGGAGGACC
CCAAAGTCTGCCACTTCGTAAGTAATAATATTTCAAATCCTAACTGAGGACAAAGGACCA
TGCTAATGGTCCACTGAATTCTATATATTGAATGAAAAGAAAACATTGAAGTAATTAACT
AAAGAACCTTTTTTCCCTAACTTGTTTGGTTTCCATAGATAATTTCAGGATCCGGCCAGC
TGCCCGGAAGAT
