# Supplementary material for: Study of VIPER and TATE in kinetoplastids and the evolution of tyrosine recombinase retrotransposons
Source: Mob DNA. 2019 Aug 5;10:34. doi: 10.1186/s13100-019-0175-2 (PMC6681497; doi:10.1186/s13100-019-0175-2)
Supplement: Supplementary file 11 — Sequences. Putative complete TATE copies (TXT 31 kb) [file 13100_2019_175_MOESM11_ESM.txt]

>Lbraziliensis__LbrM.11_ position 528344 to 545558.
TTCCATTGGCGGCGTGTAAAACCACAAAGGCAATCGAATGGCACTTGACCTTATAGGGGG
GGGGTGGTGGTGGTTGGTGGGATGTGGTGTTGGATCTGGGAAATTTGACCGATAGCTGAA
TCGGTTTCTTGTATCCGTGGAAAAGGAATCCTGAGTGAGTGTGTGTGTCTCGGAAACCGA
CTCCTCACTTCCACTTGTGATGTGTGACCGTCTGTGTACCATAATGTTTCCCGATTGGAA
ATTATGGCCACAGGTCGGCAAATATGTACTTGCATCTGTTTCTATGGATTCTTACTTTAC
TGTTGTCCCTCTATCTCTTCTCCAAATGTATATAGTAATCACACTAAGTGGAGTTCATGC
GGCCAGCGACGGAAAAACGACTACATATTCAGAAACGTTTCTCCAGGCACATACTCGAAT
CTCTGCGACAAAAGCGCACGGTTTCCCTTTCCTCCGACTCACCTACATCGGAAATGTCCG
ACAAACGACTAACCGAGAAAGAGCTGGATGAGTACCTCGAATTATTCGTCGCAGAGGAGG
CTACAAAGATGACGGCAGAACTCACAAGAAAATTATACCGCGAAGGCGGTATGACAGATG
CCGATTTTCATTTCGCCTGTAAGGGTATGACAAAATCACTACTGAGGAGTGTTGGCGCAG
CAGATCCCACAACAAAAAATATCAAGAAGGAAGTGATGGACGCCCAGAAGTTGTTCGCAA
ACAAAGAAATCCAACAAGTGCTGGACGTGGAAGAAAGGTGGGAAGAAATTCGGGATAACA
TAGAAGCCTCAAAAAACCCACTGGAGGGATACAAAGTCAAAATGGAGGCAGCAATCGTAG
CGAAACAGATGACACCCGTTATTGCCATCACTACCGCGACTCTGCTGGGCTTGACGGGAC
CACGGGCACAAAAAGCCACCGCCGACCAACGTATTGCAGCATGGTTGGCCATGTTTGTGG
ACGAGCCCATTACGTCACGTTTACTCGCATACAACACGCAAATCGCACAAACCAGTGCAG
GAGGAATGCGGCAATGGAGAAAAGTTTTGACACGGGTCGAAGTGCCTTTGGTTCCCGAAA
CGGACAGGTTAGAGCACCTCAACCGCATCACTTTCGAAAAGGCACACAGCGAAAGTCAAG
CAGGACCAAGAACAGTTGAGGGCAGCGGAGTGCACCGAAAACATCCGTGTGATACCTACC
GGGCTCCGAAAAGAGACGGGTCAGATATCCTAGAAGGAGGCGCGCCATACGCGCCAATTC
TCGGAGCCGACGGGACACAGATCGGAGCACTGGACATGGCAGGATTCGAAGCACTCTCGG
GACTCACTGAAGAAAACCTACTAAAAATGAAAGACTTGCTTTCACAATGCCTGAAAGAAC
AAAAATTCGGACAGCGGATTCCGAGGAATAGCCAGAGCCAGCACGATTACCAAAATTCAA
ACGACTATACCTATGGTCCGGCAAAACACAACGGAAGAGGCACAGGCCAACGAAACGGTT
ACCGAGGAAACGCCGGAGACAACCGACGTAAGTTTTTCCGCGGAGGCGAGGCACAGGACG
GGTCAAAAAACTAACGCCCGACGGAGCCACAGCCGACGTTTCGCAGGAGGCCACCGCACA
CAAGAGGCAAACCACATTCGGTATCGCAAGGTCATTTGCAAAAGAAATGTGGGGCGGTGA
CATGCGCGAGGGGAAAACATCGAACATCGAACTCGATGTGATCTACAAAGCGTACCTCCC
TAAGAAATGGATCGTTCCGTCGGACACGATGGTGCACCTTGATTGGAAACGCGCGCAACA
ACTCAAGGCAAAGGTGCACCGTCACGGCGTGGTTTATTTCCCAATCTTCATTATGAAGCA
CTGGATCGCAGGGCTTTTGGAGAAAGGGACGCGGGACTCAGCAGAAATACAGCTGAGCAT
CCTGGACTCCGCACCTTCTCCCATAGTGGAAGAAAAACTGCGTAAGCACTTCAAAATGGT
CTGGCCAGCTTTGCGTTTGGTGAATGAATTTTCACCACGTCAGGAACGCTATAGCGACGA
CTGCGGTTTGTACATGTCTGCCGTATTTTTCGGCGTTCATCTGGACATACAAATCGACCA
TAGCCACGACATGGCAAAGTGCATGCGGCGCCTGCTTTACGCGGCGTCGAAACACCACCC
GCCACGCGAATATTTCCTCGAGAAAATGAGGAAAATTCTGACGAACCACCCGGTGTCACG
GAAAGATTTCTTCTACAACGAAATCGAGCACAAGCCGTGGTTGAAGAAAACCACGGTGGT
CCGTGAAGACACTTTCCACTTGGGTGGTGGCGAAAGGCGCGCAACGAAATCCACGAACCC
GAAACGGGATTCCAGGCGCGCAAACCAGCCGAAAGCACGTTCTCCAAAGCCACCTCCTCG
GCAAAAGAAAAAGGAGGAAACGGTGCGCACAAAGATGGACCGGGCTGAGCGCCCAAAGCG
CACGCCACAGACGCCTGTACCCGCGTCAAAAGCACCTTCTCGTAAACGTCCGGAGAGATC
CGCAATGGATGCCCCACTCCCACGGCGAAAGGCCGCGAGGAAAAGTGACAGGAGAACACC
AGCGAGTTCCTCAGGTAGATCCGCAACAGGTAGGAATGGAAACAAAACACGCTCTCTAAA
CTCGAGCGAATTTCCATCCGATGATGAGGATCTGCCGGTGATCGACCTCCCGTGGAGGAA
GAAAAACTCCGTCACACGTACACCTGAGCATGCGCCAAACGACGCCACGGTGAGCTCAGA
AGGCATTATCCCGACGAACGTGTCACCACACGTTCAGCATGGGAAATGCATTTCTGAGTG
GACAGAAATCACCCTCGCGGAGGCGAACAAACATGCCAGAAAGGTGTACGAAGCAGTCCT
GGATCACCTGTGGGCTGCGACGGCTCTGGCGCGAGTCGGCGATGGTGTGGCACACGGTCT
GACCGACACAGCGGTGGGACAGCAACGCGTGAGGCACAAGCTGACACCACTGCAGCCTTA
CAGCGTCCAAGAGATGCTGAAGCTTCTCCGAAAGAAGATCCACATGGTCGATGCCTCGCC
GACCGACCCGAATGGGGTGATTCTTCGAGAAGAAAACCGAAGCGAGGAGGTGACCCTCAA
CCCCGCAATTGACGAACTGTACCTTGTCCGTGGACCGTCGTTACCGACATTATACGACGT
GATTAAAGGATACAGGTTTCTGCTAGGAGCATGTCTCCGGGAGGCGCCGGCAGATGTGAA
TGGCGTGCGCTATCCGAGTCATTACGTTCTCACAAAGGACGCCTCGGAGGCAACGGTGGG
AGTCTACGTTCCAGCGACGTGGACGCACTACCAATCGTCGAAGAGACAGCGTGCCCCACG
TCACGCGTCACGATACATTCCTCTTCCGCGAAGTGCGGCATCAGAGGCACACCAGGATCC
GTCCGATGGCCAACGGCCGCGCCTGGTGAAGAGAAAAAGATGGCCAGGCGACGGCGCCGG
AAGGGACCCACTCCAAGAGGACGAGGAGGACGGCGCGACGTACAGGACTCCAGGAAACCA
GAAAGGTGATGGATATGCGGACGTCGACGCGAACATCTCGGCCGAGGCAATGCGCGCTCT
CGAAAGCCTCCGCTCCAATCCTTTAAACATGCAGGGCAGGCCTCTTTCAAAAAACGAAGA
GGCAGAGGTCTGCCCGAGAAACTGGTTCCTCTTCGCCGCGAAACCGCCACACATCTCACA
GCTCGCATGGAGTCTTGTGCGGCCCGACACCCGCGCACACCACTTGCGATGGTTAACGCG
AATCAAGTCGATGAACTCGGAACAGATGCTCATGCGCTTTCCGGCGGCATGCATCGACTT
GATTCTGTCGACCGCAAGGGCCCGGAAATGGAAGTGGGCAACAACCGCGAAGGCCTTTGC
CGCGGTGGCGGGTGCGCTGCGCGACCTGCCGCTCTACTCGACGCAGGCGCGGGGTATTCG
CCTCCAGGACGATCCCGAGTGGCGAAGCGCTTTTGGCACGGTGCAGCGCTACATGAAGGA
GTCGGTGCCGGATGCGCCTCCCTTTGTTTCGCGACGCCAAGTCGAAGCGATCATCGGAAG
ACTCCGACTCGGTCACCCTCGTGCCGCGCTGTTCCTCGCCATGATGTGGGGATTCGCAGC
GCGAGCGTGCGACATTTCCACGCTCCGAGCAAAGGACGTGACGCTGTTCCCGGGAGCATC
GACGGATACATACGTGAAGGTCACGCTGACGATCCGCAAGGGAAAGGGTGCCAAAACACG
TGGCCCATACCCGATCCCATCGATGCTAACGAGGGACCTCGCAGCGACGCTGCAGGAGAT
GCTGGTCGAGAAAAGACCATCCGAGGAGCTTTTCTCACCACACGTGGAGGAGCTGCGGGC
ACTGATCGCCCAGGAGGTGCGAAGAGAGATGCGAGGTGCACAGCTGCCCTCGATCCGGAA
AGGCGCGCTCCGTTGCATGGCGGAAGCGGGTGTCCCGCTGAAGGACCTGATGATGATCTC
CGGGCACGCGAAGCAGGCCACGCTGCTGCGCTATCTTGGGTATGGCCAGCAGCCTACGGT
GGAGGCCGAGACCGCAAGGGACAACGCCGGAAGAGCGCTATTCCAGACCCTCTAGAGGCT
GCGGCTTCCGTGTTCCGTTTCCGATCGCAAGAGTCATCGTGCGCGAATCTCGGAATCGCA
CCACAGGAGGTGTCGGCCATGGTGGACCAGATGTCCGGTTTCATCCAAGTGCTGACGGAG
CGACCGGCACTCGTGAAGCAGTGGCCGTTGCACCTGAAACGGAACACACCACTGGACATG
GATACCGTGCTCGCGATGCCGACAAAACGCGCCTCAACGAAGCGGTTTCTCCAGCGAATC
CAGTGCTTTCTGGATCCCTCCTTCTACGATGGGTTGAGGACCTCACGGACCATCAAAAAG
TGTGCGCTCACAGCGGCGGAAATCCAACAGGCGATCGAGATGGGCAAGTTCGAACCGTGC
CCGATCAGCGACATCGGCGCCCAGGTGCAATTGCCAGAGGGCATGCACGGGGTGAACGTC
TTCACGGTGCCGGAGCTGAAAGGACGACGACGCCTCATCACGGAGCCCCTGCTGAACCGC
GTGATTCCCAAACATCACGTCCCGCGCGTCCACTACGACACGCGCCTCGGAAGACGACAG
CGGCTGCGATACGCCCGGTACATGCTACAGATCGACTTCGAAGCTTATTACGACGCTATC
CCGATCGCGGCGACACTCCGTAACAAGTTCGTTTTTCGAGCCAGGCATGACGGGCGATAC
TACCGCCTTCGTACTCTCCCGACCGGTGCGCGGTGGAGCGTTGCCGTCGGCCAGGCGGTG
ACGTGGACGATTGTCGACATCGACACGCCCGTCACCATCACCACGCTCATCGACAACATT
CTCGTGGCCGCACGCGAAGGTCAGGAGCGTGAGTTTGTGCTCGCGGTGCGCACGGTCGTC
GCACGCATCAAGGCGGCGAACCTGATGACGTCACCCAACCGGGACGAGCTGGAGGCGATG
TCGGACGAGGAAATCCTGCAGCTGGCGAGTGCCAACACCGTTTTTCTCGGTGAAGATACA
CATGGAATGGCCGTGAGCGTCTGATCCGCAACTCGGTGAAGACGGTGGCGAAGCTGAAGC
TTGCGCTCCAAAAGACCAGCCACACCATACGCAGTCTGGCCTCGCTCATCTCGCTGATCT
TCTTCGCGCTCCATACCACGCAAATGAACCCCGCACGGGCATTCAAGCTGCTGAGAGCCT
ACCGAGGCATATACCGGCTGACGTTCCGCGGGTACGACTGGGACGACGCGGTTCCTTACA
TTGACTCCTCCGTGGCGCGGTCGCTGCAGGAGATCGGCGGCGCACTGGTGCAGAATCCGT
GGTGGAAAATCTCGGACGAGAGACACCCAACGACGGACGAGGCGACCTATGACGCGGTGG
CCTTCACCGACGCGTCGCTGGAGGGCTGGGGTGCTGTGCTTCACCTCCGCGACGCGGGCG
CCACAGAAATGTGGACCTATCGGCAGCGCTGGACCGAGGACCTGGAACGGCAACTCGGCG
GCGACGACGGTGAGGCGGAACGCGTCCTTGAAAAACTGCGCCAGTACCAGCTGCGTCGCC
GCGTCCGGTCGGGAGGCCGGTTCGAGGACCCAGACCTGCAGGCGGACCGCTTCCAGGCGC
GGTACTCGGCACACGCGGAACCACGCGCGGCTCAACTAATGCTGCGACACCTGGTGGAGC
ACCACAGGGTGCCCAACGGAGCGCGAATCGCGCTTGCCACGGACCACCGTGCGATTGTCA
TTGCGCAGAAACACCTGAACGGTTTCGGCGGCATTGGCAGAGGCTACGCCCTGAACAAAC
TTTTCGAATACACCTACGACCTCTGGTACAACAGAGGGATCGACGTAGTCTTTTTCTACG
TCGAGGGTGCGCGGAATCCGGCGGACGCCTACTCGCGACACTTCGGGGTGGACGCGACAG
GATCGCTGGAGGTTCACCGAGTTGAACCGTTTGGCGTGCCGTTCCTCCGGCACACGTGGT
GTCCGCTATGCGAAGAGCGGCGCCGCGAGGAGGGCGGCGAGATATGATCGTCACCAGAAA
CATCCGAGGGGAGCCGGAACCTGACGGCCGACTCTCCGGAGGACGGTGCGACGACATCGC
TCACAAGATATGGATGGCTAACCGCGTGCTATGGGGGGAGGCTTCCCCGGTACCGGTGCC
AAGCCATAAGAAAAAGCACACAAAAGAAGTCCAAGACGACTTGATGTGCTCCTCACGCGA
CCGAGCGCGGTAGAGGGGACCGGCGGCATAATCATGACGCGGCGCCGCGGTCGTGGTTGC
GTGCCTGCCTTGCCGCTTCCCAATGGGGTCGCGAAGGCTCTCTCCATACCCATCTGCCTT
CCACAAATCTTTCTCCCTTCTCGCCCTTTACTTGTCTTCAAGAAATCATATCTTCGCGAG
CACCCTATCACACAGGACGGTGGCATTCCATTGGCGGCGTGTAAAACCACAAAGGCAATC
GAATGGCACTTGACCTTATAGGGGGGGGGGTGGTGGTTGGTGGGATGTGGTGTTGGATCT
GTTTTGACCGATAGCTGAATCGGTTTCTTGTATCCGTGGAAAAGGAATCCTGAGTGAGTG
TGTGTGTCTCGGAAACCGACTCCTCACTTCCATTTGTGATGTGTGACCGTCTGTGTACCA
TAATGTTTCCCGATTGGAAATTATGGCCACAGGTCGGCAAATATGTACTCTTGCATCTGT
TTCTATGGATTCCTACTTTACCTTTGTCCCTTTATCTCTTCTCCAAATGTATATAGTAAT
CACACTAAGTGGAGTTCATGCGGCCAGCGACGGAAAAACGCCCACCCACCCAACCCTAGA
CATGAATCTCTCGGATGTCCGGAACGGACCGGAAGGCCACAGAACGGCGAACCGGTTTCC
CTCCGCGGAGGTGTGTGTGTGCTCCGGGAACCGCGGGAGGGTGCGGGTGCCGACCACGGC
GTGGAAGAACCGCAAGTTGAGCCTACCAACGCAGGAGGCGAGTTGTATTTTTGCGAGTTG
TATTTTTGCGAGTTGTATTTTTTCGTAACATGAATGGCTTTCGTTTCAGGTAAATTTTGA
AGTGATTTCTCATTTTTAATTTCTCATAAAACATTGTTCATTGTCTCTTGTTTTTCCTTC
CTGATGGCAGGCGCCTGGCGCTAAGCTGTTTTCTCCCTTCCCTGAGAATGGACCCTAACG
GTCTTCACCTGGGGACTCGTCCCCGAAGGCGCACGAGATGCACCGTTTTCAAACAGGGTC
TCGGCCCTGGTTTTATGCGGATGTCGGACCCAGCGTCGCCCCGAGACTCGGAGTTGGCGA
GGTGAAACCTTGAACCGCGACGAGCCAGGTGCGGGAACGGGTTTGGACAGCACAGACCCT
CGCGGACGACACGATTGGAAGCGAGTGGGCGCGCCCATCATCCACCCAGTTCCCCTTTCT
TTTCAGCCCACCCTGTATTTCTACTTTTGTGCGTTTGTAGTTTTGACTTTGTAGTTTCCT
CTGCGACATGGGTTCCCGATTGTTCCCAGCGATCCCTTCGGGTTCTGTAGCTTCCGTTTT
TGTAGATTTGGCGACCGCAGCGCCGCCTGGATTCGTGTACGTGCGTCCCTGCGTGCCCCG
CTGGTGCTGGCGCTTGTAGCTTGATTGTTTTTTCGGCGGCTGACCGACTCGTTTCCTTTC
TTCTGGCGACTCCCCGCATGTCCGTTTGGCATGCCGCCCTCTGACCGTAATGAATGGGCA
CCCGGTGGGGGAGGCTTCCCCGGTACCGGTGCCAAGCCATAAGAAAAAGCACACAAAAGA
AGTCCAAGACGACTTGATGTGCTCCTCACGCGACCGAGCGCGGTAGAGGGGACCGGCGGC
ATAATCATGACGCGGCGCCGCGGTCGTGGTTGCGTGCCTGCCTTGCCGCTTCCCAATGGG
GTCGCGAAGGTTCTCTCCATACCCATCTGCCTTCCACAAATCTTTCTCCCTTCTCGCCCT
TTACTTGTCTTCAAGAAATTATATCTTCGCGAGCACCCTATCACACAGGACGGTGGCATT
>B.saltans__CYKH01000290.1_ position 1 to 9039.
TATAGGAGCTGTCGTCGACCGAACCGCTCTTGCACGACATACCGTCGTGAGGCGTGGGAC
TCGGGCCACCCATTGTAAAGAGAAGGATATATAGGAGCTGTCGTCGACCGAACCGCTCTT
GCACGACATACCGTCGTGAGGCGTGGGACTCGGGCCACCTATCAACCAGCGAGCGAGGTG
CGAGCGGCAGAAAAACTGCGGCGACCTCTGTGTAGGTGCGAGCAGGTAACCTAAAAGGTT
ACGGCGACCATACCGCTTGGTTGTATCCGTTCTCTGTTCTCTGttctctgtgctgctggt
tttGGTTTCCCCTCAAGAGAGGGTACTCACAGGGTTCGCCGCGTGAAGGCAACCAGGCAG
ACTTTGAACCCCAGATGAAGAAATAACTCTGACTCAGACCATCTCACACGtgcttcagct
ccttcaagaacCCCAAGGATTCATccatcatcgacaccaccCAGATCGAGCAAGCTTTCC
AGCAGGTCTTCGAGCACACAACATGGCTCAACAATCAAGtagtgcagctgcagcaggaga
aAGTTCCTCTCGAGAAACTTGCCGCATCCGTCCGTGAAGGCCTTGGGAAGATCAAGAGCC
AGGTAGGCCGCGCTCAACGCCTTGCCGTCCCCCAACCTTCCTACCGACCTCGGTCCCCTT
CGCGCACCTCCGCCCCACGACGCGCATCCTCTGCGACTACTCGCTACCGTCGTCCCCGCG
GTGGTGAAACCTCGGAGTCAAATTTTTAGCAAGTCCTGTCAGCATCCACCAGGACGTTAA
TCAAAAAGTGATCAATCGAGCATCGATCCCGCGTGTAGCATCGGCATGGCCAGCGGCACG
TCTGGGTCCAGCGGCGTCGATTGGTCAGCAGCACTCGCACTCCCGCTCTCGCCCGGCTCT
CGACTCCGACTCCCGCGCACCACCAGACGCTTCCCCAGCAGCGCCCCCTCACGCAGGCGA
CGCACCTGGCTGCCTCTCCTCCGACGAGATCGACTTGATCCTCGGCACACACACCCTTCT
CCCAGCTAATGCCTTCTGGCGACTTCACCAAGGCACGCTCGACCTCGAACACATCCGTCG
TCGACTCCAGACCAACGGATTCACCGTACTTCACACTCGGCACCACTGGCTTCTTCTGCG
CATCTCTGGCACCCACATGCATGCCTACGACTCCGCGCAATCGAACCCTGTCGCCCGGGA
CCTACACGTTCTTAGCCGCCAGCTTGGCATGACAGCGATGACACTTCACCCCtgtccaca
gcagcttcgtggCACCAACGAATGCGGCCTCTTCACCATTTTGAACGGcctgcttcttct
ccatGGTCGCGACATCCCGCCCCGCACTGACCGCGTCTCCTTAGCAGCGCTTCGTGCGGT
CTTTCCCGACCCCGCTGAGATCCTCCGACTCGGTTGCTCAGCCTACAAAATTGacgcccc
caccaccatcggctgGCGTCATCAACCCTACGCGACTGGCGGCACCTCCCCAGTCGCGCT
CAGTCATGACACCACTGTCCGCTCAGAAGCTCTCGACCGCCCCACACCCCCAACGCATCC
CGCATACAGGCACGCCCCCtacggtggtgctcgtcTCGGGTCGCCCCAACCGAGCCAACT
TCGACCCGGCGGAATAGCGAACCCGATAAACGTTGACGAAACACTcacaagcagcgacga
ccaCACCTCGGTGGACACGGCCCCGGGACCACACCTGGACGTGGTCGGGACCACACCGGC
GCCAGCGCACGCAGTGCATCGCGTTGCAATACTCGGATACTCCGCGCAGGTCCAGCCCGT
CCAAACGAGCACCCCGACGgtcgcacagcaacgatTGTCGACAACCGCTACATCCCACGG
GACACTCACGGAGACACGGTTAGAAGACACGACCACACGCGACGACGCGCTGTCTGAGCT
GACGATTGCAGAGGAGCGATACGCCAACGCCCTGCGAGTCGCGGCCCACCACGACGGCCT
TCAAGGGAGTGACCTGGATCACCTCATCGCGATGGCCAAAGCCGAGGGTACGAATGACGT
CAGTGTTCTCTCTGTGGTAGGGCGCCGCCCAGTACACCTTACACGCAACTATCTAAAACC
AATTCACGTGGGTGCTAGCGACAGCGGGCATTACTTTTTACTCTACGTGGACAAACGCGG
AGTGACCTACGTGTTCAATTCGATGCCCTCATTCCGCCCGCACGAGTCCCTTGAGGCGAT
CCGGACAATAACCGGATCGGACCCGAGCCGGGCGATAGACATTGGCCCACAGGGCACTGA
GGAATGTGGATTCTGCGTCGTCAATGCTGCACGTGAGCTCCTGGGCGCAACATTCATGCT
ACGGGCCCCACCGGGTCACCTACGCGCCCGTTATGCGCCGGACCTCGTACAAGCCCGGCT
CACCGACCTTGAGGCAGCACGTGCCGCCGTCGCATTGCTTGCCTCGCAAACTTTACACGA
TGAGCAACGCCCCGCCATCATTGCATCCGCGACTCCCGCACTTCCTGCAATGGTCGACAG
CCGGTTCGAGTCCATCCTCAAGACCTTAACCACCGGTCAGCGCATCCGTTGCGACTTCCG
CGAGCGCACGGACATCGATGGTACCTCGCACGATATCCTTTCTTGGACAggcaacgtcac
caaacCATGGAACCGATCTCGCCGCTGTGTCGAAGTTCTTTGGGATTCGGGCTTACCGTG
CTTCTCCGGTCGGCGTCGAGCTGCACTTCCCGAAGCCGACCTTCCAGACCCTCTCTGGGA
ATACATCGCGCTCACGGCCGACGTCGCCCCCGATACACCCTCTCAACAGATCCCAGCGTC
ACTACCCGCGGCACCGCCAGCTCTGCCAGCTCCCACGTCCCCGCCTGTCTGTGTCGCCCC
TGTCGCACCTAGAGATTCTCTGTTACCTACGGTACGGCACACGTCCACACAACCGCCACC
TCATTTCAAGGATTGGTGGCTCACCCCGCATGCTTCGGTTCGCAGCATGCTTCAGAAAGC
GGCTTCCAAAGCCAACGCGCTCGTCTGTATTACCATCCTACCGGACGCCGGCACACggca
cgacgatgacatcgccATTACAGTCATAGGACGAGCTCGCGTCGAAGGATCCGACACCCT
GCTGCAAATAACACACCAGAGGTGCGCGTCATGCGGCTGCTTTGGCCAAGCCGATATGCT
GGACAACGCTAAACCTCTTCTCATCCCTATGCCCGCATCCCACTGCACTTATTATTCGGC
CCGCGTTATTGATTCCCTGCCTCCATCCGAATGCAGCTGCCAAGCAGACGACGCCCTCGA
CTGCGAAACCTCCCATGGAGTAGCCTCCGCGGACTTTATCAGAGAACTGGCGCCAGATGC
CTCTCTCGGCTTTTCCACCAAGGACAACTTGCGAGGCGAAGTCTGCGCACGATGGTTCAT
CCACCATCAGAAACCTGCTTTCGTACACACTCTTGCTTGGAAGCAACTTCATCCCAGTAC
TCGTGCAGGGCATATCCGGTGGCTCAACAGGCTTAAAGAGATGCCTAGACGCTACCACAC
AGCACCTCTAGGTAGTGCCGCCGTGCAGTTGGTTCTCGAAGAGGCACGTGACAACCACTG
GACCTCATGGTCCACAATCGCCTCAGCTCTTTCGACAATCGCATCGGCGCTACGACACCT
TCCGCAATACACGTCGAACACACAAGCCATCGATCTCAGCACAGACGTCTCATTTGCCTC
TGCCGCAAAAAGAGCACAGCATCTTGCACGAGTTACGAAAGGTCACACCCAAGCGGAAGC
ACTCACCGTTGAGCAATACGACGCAGCGTTATCAGCATGCAAGCAACCAGCCGTTCGACT
CTTCTTGATCCTGGCATGGGCGTTCGCCGGCAGAGCAGGCGATATCCGCCAAATACGCGG
GCACGACGTTAGCCTCAAGGAACCCCCTATAGGTTCGAGACAGATGCTCTCGGTCACATT
CAGGCGAGGCAAAGGAGCCGCTTTCTGGGGGCCCTACACCATAGCTACTATGGTTGACAC
ATCCACCATGAAGGCCCTCCTCGACCATATTAGAGAACGCGGCAAAATAGTTGATCTCTT
CACCGACGCTGAACAACGTACTCTCAGCGGATTCATCCGTCAAGCCGGCGGCCATGACTT
ACGCAGCATACGCAGAGGCCGCCTTCAACATCTGGCAAATCGCGGGGCCTCCACCGAGGA
ACTGCGACTGCTAAGCGGCCACAAACGCACAGATACTTTGCTCAGATACTTAGGCTGGGG
TCTCTTCTCGTCGGATAGCAAATCAGCCGCAGAACGCCGGGACGTCCTCGACCTTCCCAC
GTCCCAGAACCCCACCGGAGGCGGATCAGAGGCGGACCCCCTcgcaccagcaccacgcaA
AATGGGCAAATACTCTGGCTACTGCGGCTCACAAGGACGTCGAACACGAGCTCCTCCAGT
CCCGTTCCGCACCCCCAAGTCGGAAGACCTGGGCATCACCCACGCGGACGCGGCTAACTG
GCCCCTCAAAGCCAAGGACATTGCCACACTCGACTGGACTCGTGTCTCGCACGCcctcgg
cagcagcgccaaaaGCAACGCCGCCCTCGGCAACCATCTCATTCCCGCATCAGATTGGAC
acgcatcgacgacgctcTCACGAATATACAAAAATGGTGCAGCGACGCGCCCCTTCGCGA
GCACTCAGATGGACGGACTTTCGACGTTACGGAAATTCCCCATACCAAGATCTCACGAAA
GGACTTCGACGTTCTGATGGGGAGCAAGAAGACCACACCTCTCCGTCCGTCCGACGTCAT
TCGAGGGTGGTGCAACGGGTATCTCATACCCCAGCCCAAACGAGCGCAACGCAGACCCGT
GTGGGAGCCGTGCGCCAACCGCTGGGAGCTGGCCGACAAGCCGGAAGCCTCCTACCCATC
GCGTCGCGTACGGCGCTACCTTCGACGTCACAAGCTGGTTATGGATTTCGACTTCTCCCA
ATTCTTTGACCAGTTCCCGCTCAGCATCGCCTCTCAGGAGTTCTACGTATGCAAATATCT
TATAGACGACGGCTCTACGGAGCTGGTAAAACTCACACGACTACCGATGGGAGTCACCTT
CGCGCCGGCCATCGCCCAGACCCTTACGGACGTCCTCATcgcccccctcctccaaaTCCC
CGACATCCGTGTATTCACTATGATCGATAACGTTCGCATCGCGGCCGCATCCACACCAGC
CCTAAAGCACGCCGTCCATCTTTTCCTCGACAGGTGCCGCGCTGCAGGTGTCATCCTCAA
CGAGCAAGAAGACACGGCAGGCAACTCCATCGCGATCGACGTCACCGACGACAAGGCTCT
CGAACAGTGGGCCCGCACGCCAAAGATCTTCCTGGGAGAGTTACTTAACCCAGTGTCAGG
GAGCATAAAAAACGCACCCAAGAACTTGCAGAAGCTCCTGGCCGCGTGGCTCCGTATCAG
CTCCGCGGGTCTACCCGCGACACCCCAAGCGGCCACATCCTCGACGTCACCGCGTACGGC
GAACACCTCTCCGGTCACACTACGTCATCTTATCTCCGTGATATCCCTCATCTTCTGGAT
GATCCACACACACGACGTTCACTTATCGTCGGTTCACTCGCTCCTTCAGAGCTACAGCAA
GCTCTGCACACGCGCATCAATCACAGGCTACGACTCGCTCGTCGAATACCTAGACCCCAA
CCTGGCGCACACCATTCGCGAGTGGGTCGACAAGCTACGCGTATTAGACGACGAGGCAAG
CCCGGGGTCCCCCATACCCGTCGAACCCGCTCCACCTAACCTGACAGACGACCACTatga
catcgtcatcaattCGGACGCTTGCCGCCTCGGCTGGGCGGCCTTTGTCACTCGGCGTCT
CGCCGGAGAACAATacctcctcaagcagcgttgGCGCGCCGGTTCCCTCACACGATTCGA
CCTCAGCACAGTATCAGAACCCGTCGCACTGGTCCGCGCTCTGTGCTGGGTTCGCGAGCA
ACCCTGGTACACTCAATCGCTTCGCGTCCTCTGCATCACAGACCACGCCGCGCTTGCCAC
CGGCCAACGACGTTGGTGGGACCAGCAATCTGGGTTCTCTCTGAACCCTTACCTGAATGA
GGCCTTTCGCCTCATCAATGAGATGGATGCAATTGTCTGTTTCATCGACGGTAGTTTAAA
CCCCGCAGACTCGCCCTCGCGCAGCTCGACGTTAGGCGTTTGTGGGGCGCccctcaccgc
caccatgTGCACTGGCCAAGCCCACTTGGTCCCGCCGCTGGCCATGCTAGACTACCCACT
CCCGCTCGCCTCGTCCGCAGATGGGGCTCGGCTAGGGCGATGGTCTTCATCGACAATTAC
AATGCCCAAGATGATGGGctaacaacagcaagatTTGAAGCATCCAGAAACAAGAGTACG
CGGGGGAAGGGATCCCCAAAATTCAAGACACGAGAAATACGAAACAAACTCGAGTAGCCG
AATGCTACACCGCAACACAAAGGACTATTATCAATGTATCAACGATCGCGGGGGGTAGGG
TTTTGCGCCTGTGCCGAATACCCTTTTCTTGTGTGaacccctcctcctccgacGAAGATA
TAGACATTTACCTTAGgttctggtggtggaagttgtTTTTTCCCGCTTTTTGCTTGTTCT
CTTTAAAGGAAAGCACAATGCTGGCACGTGGTGTGgtttcgtgttttttttaatGTGTAC
ATGACTTCGGTGTGCTATCCTCTTTCCGCACTGAACCTGTAAGTGACAAGGGCTGCGACA
TGTTTGTTCATACGTTGGAATCTTTGAATAAGTTTTTAGTTGTGCGTGCTACCCGCTGTA
CGCCGTGTCCATTTTTCCCTCGGTCGGGTTTAATGCCTCTGTGGTGCCAACGCGTTTCCA
CTGCCGTGCAGTCGAGTTGGCCAGTTTCTCCTGTGAAATTCGCGGTGGGTATCTGAAAAC
CGACGCCTCAGATTCAAGTCGTTGCCGTCTCTTGACACCAGTGATTCACTCACAAATCGC
AGCCATACGAATCAAGGTGATCTGCTGTGATGAAGGTTGCAGAATCAGAACACAATGAAA
TTTGCTGAACTGCTTCCGGCCACAGGCTGTTGTTCCACTTTTGACAAGAGGAACTGTTCT
CGGACTATGAATGTTCCTCCTCTGCTTTTTCCTCTGATTATCTCCTTTGAAGCCACTTCA
AAATTGTATTTCTCCGGTGGTGACACAAGCAAGCGTGCGGTCGCTTCCTTGTCTTGGCAT
TCATCCGTTGTCCTCCAAGAGTGCGTTCTccctgcaggaggaggcccggatgcggtggcg
gcgtAGACGGGCGCCCGCAAAGAATAAAAATCCGACGCACAGTGAGCAAATGTACGCATG
CTTTTTATGAGCACTCACACGCTTCGCTGATTTGCTCTGCCGCAAGCTGCAAAGATCCTA
TTTTCTCGAGTAAGAAACAATCCCCGGCAGGTCTGGGAGCAGCGCTTTACTGCACTCACT
ACACCAGTAATTGCGTTGATACTTATTAGTGGTTGCGAGCGTCCCGTTTGTGTGAGTGGT
CCAGGCTGCCACCTTGAACTTGGTTTCGCTACCGTGTGTCTAAAGCCATCtaactaaaaa
aaaaaatgaagccTCTTTGTACCCCTGTGGCTTTGTGTCGGCCATTTCCTTCCAATCGCT
GCGCTTGTATGCATCGGGTCGTTGTGTCCAATGATGAATCAGTCGTATATGTTTCTACTG
TTGTGCTAAGTTCATTGCTAAATCTACTACTTGCAGCAAggttgctgcttcttcaaaaat
AGATCCTAAAGAGATTGTACCAATTTCCAGAAggttgctgcttcttcaaaattcacaaac
acaaaccaaACGACAAAGGAAGGATCAGTAGGTTCACGAAGGTGTATAAAACAACCTTCT
CCCACGTGCCCTTCGTCTCCTGGACGTAGGGTGTGTGCCTCGTCTCTCTGCTCGCTTCTT
TGTCGTCCTTGTGTCTGTGCGGTTGTCACAATCCAGTTCGTTTGTACCCACTATTTCCAC
TGTCGTCGTTTGTATTCGACTGCATTCTTTGATGTCGGACTTCCGATTGTTGTCTTGATT
TTTGCCATGATCGTCCCGAGAGTCACCTTTCCTTGCGCCCTGTCGTCTGCCAATGCCTCC
TGCGAAGTAGGAAGTACGAGTCACCACCTTCCTTGAGTAAATGTTTCCAATTCTCATTCC
TTCCCAGAGAACAAGAACTGCTCTGTTGTTTATGTCTTTGCGACTCGTGATGTCTTCGAT
TTTCTTGATTTGTCTGACTGTGTTATTTTATGTCGTGTAAATAGGATGACCTTTGGTCCG
TAATACAAAGATATTTCTGTGTTGGACACCGGTCGCCTGTGAGTGGCCTAGCAGAAATTG
ATTTGCCTCGACGTTGATTGCCGGTAAGGGCGCTTCGACCcttttttgagttttttttga
aaattcTACTTTGTGTGGGATTGTGGGCCATTCGATGGAACGTCGGGAACATTGTCTGGG
CCGCTGCCACCCATTTTTCGGCCACCTCGGACCGCTCTCTGCTGTGGTCATACACACACA
GTGAGAGGTCTAGCAGAAGTAAATACTCGTGGGGTTGAGGGGACGGCCGCGGTTGCCAAT
AATCATTGCAATCGTCGAAGGGAGCGCATCTTTGTGGTTGGTCAGCTGTGTCGCCATGTC
TAAGTCCCTGAAGGTAGTTCCTCCAGTGAGCATACTCGAGATACTGTACTCTCGGTTTTG
GGGTTTGTTGAGCGTCGTTGAACCGCGGCCGCTCTTCCCCTCTAGATACTGTGTCTACCG
CCTTACAAGGTTAAAACTGAGACTCTTTTCGGCGTTATCGCAATGTCAAACACACAAAGG
AATGGCTCCACTTTTGAAAAGAGGAACTGTTCTACTATTAATGTTCCTCGTCTGCTTTCC
TCTGATCTCATTGTATCCATTTTCAAAATTGTATCGTATTTCTCGAGTGGTGAAACAAGC
AAGCGTGTGGTCGCCTCCTTGTCTTGGCTTTTGTCCGTATCTTGGCGTTGTGTACTTGTA
CCGGAAAACTAAGGTGTGGGCTTCTCTGTGTGGTGCCCCTGATATCTTGTTCTTCTCCGA
CCACGTCGTTGGGTGTTGTGTCTAGTGACAACCCTTGAACTTTTTCGCTGTCCACCCCGC
CCAGTCGCGCAAGTTGCAACTTTGCGCCGTATGTCACATTTAGATCGCGGGTGGTTCCTT
CTGCGTGACTGGCTGCAGCGAATGTCGCCTTGCCACGGACGGCGAAACGGTATTGCCGCA
GCGACCCCGCAAGTTCTGGAGGCGAGCAAGCCGGACCCCCATCGCGTCGATGCACTGAGC
AACTCTGTGATCACGCGTTGAGTCCGATTACGGAGACTTTTTGATTTTCACATTTTCAAA
AAGTTGGTGAAGTACAAAA
>C.mellificae__MDUD01001032.1_ position 1 to 6085.
AAAGCTAAACCGTTAACGTTTGCGCGTGTCGAGTGGCGTGGTTTTCGtatgctgcagcgc
ggcagcatcgTTTTGTGGAGGCGCCTCTCTTGGCGGCCAACACGGTTTGCACTGTGGTGC
TTCCGGCCGAATAACCTTCAGGCGTTATTGTGTTCTTCCCTTTCCGTGCTTTCCTCAGAG
TAATTATTTTCGTTTGGACCTTTCAGGACTCCAGTTCTTCCTTATCTTCTTTaccttcta
tttttctcccTCCTTACTTCCCTCTCTCTTACGGCAAATAAATGAAGTGCACTTCTTTCA
TCTCCAAGCACTCAGCCACGCTCTAcgcccccttttttcctttaaaaTTTTTCAAAGGAA
ATTCTTGCCATTAAAAATGCTCAACCCCGCGGAATTTGAGGCGCTGGTTGACAAATACAA
CAGCATGCTGGCCAAGGGGGCGATTACGGAGGATCACCACAAGATCCTCATGGAAGGCGT
CATAAAGACGCAGCACGCGCCGCAGGCCGAAAAGGCCACGGACCCACTAGACGACTTCGA
CACGTCCAGCATGTGGGATTTAAAGAATTTGTCGAAAAACAAGGCCTTGCGCCAGCAGTA
CCCGTGGGCAGACAGGtacgtgcagctggcgctggagcgAAACCGAATCAACGCTGCGGT
GGGTCTGGACggggagacggaggagcggTACCgggagctggcggtgggTAAGGCGAAGAA
TGGTCTTTTGTCCACAATCGACCTCTTCATCCTTCGTTGTCTGTTGTTTACGGACAACCC
GCTGCAGGGGGCATGGACTCTCATAGAGATGGTCCTCAACACCCCCGCCGCAGACCTCAT
CCCCCTCCACAATTTCCTGATTCTTCAGGATTACACGGACGCCCACCGTGCACGCATTGC
TGGACGCGCCCTGGCCTGCCCGGAGCCGCTGTTCCCCCCCAAGTACCTCCGCGATCTCAA
CGAGATCCTGTTGCAACGCAACGACAGCATGCAGGGCGGTGCCCCGCCGACCCGGCTTTT
CCGCCCCGCAGAGGACAGTGGCCTTGTGGGTGGTGGATACATGGCTCCCCTACTTTCCGC
GGACGGGGTGCAGCAAGCGGCTCTCGACCTCTCGCAGTTAACGGACTATTTGACGCAGCA
GTTTGCCATCAGCCGGGATGAGGCCAAAAGTCTCGAAGCTTTGATGAAGCGCGCAAAGGC
ACGTTCGGACCCGCAGGCATCATCGGggtaccgccgccgccaacccCAATCGAACAACTG
GAGGAGCGGAAATGGCCGGGGCCCCAATGTGTGGAACGGTGCGGGACCCGCACCGCTGGC
AATTGAGCACGAGACCGCTTCGGACGCGCCGCGAAAAAACTAAGGACGCCTGTCAGACTC
CCCGAAGGTCTGACAGGCCCCGTTTTACCGGTGCCAAACCCTCGCCACGCCGCAACACAG
GCTACCGCCACAAGGCTGTGGGGCGGCAACCTACAAAGAGGAACCACGTCAAGCGTTGAG
CTCGACGACCTGTACAGACGCTATCTGCCGAAAGATTCGACGCTACCATGCCGCACCTTA
CCGGACCTTGCCCCAGCAGGCGTGAGGGACCCGACTTCTATTCCCAAGGTGCGTGAGCTA
CGCGACAACATTCTGGATCAACTGGCACAGCACAAGAAGCTGTATTTTCCTCTCTTCACA
CGCCACCACTGGATCGCCGGCATCCTCCGCCACATGCCCGAAGGGCCTCAGCTAGACGTT
TACGACTCAGCCCCCTCGCATCCCGTTAAGCGCGACATCAGCAAGGCCTTTGCAAACGCG
CTCCCTGAAGTGAAAGTATCCTTTCGCAGTTGcgcgcgccaacgccgcgacAGCTTGGAC
TGCGGCATCTTCATGTCGGCTACCTTCCTGGCTGACCACTTACAGGTGGTCCCGAGGGTG
ACTCCGTGTTTGCCGCAACGCCTCCGCGACCTCTTGCACCACGCGTCTATGGCGACTCCC
CCGCAAACGACTTTTCACCGGGACTTCCGTGCCGAAGTGACCAAAGACCTCCCGCCTGCA
ACGCACGACGATGCGACTTGTCTCACCATGAGACGGATGGGCGACAACAAAGAGGTTCAG
CAGGCACCAGACAACACCACACTCACCGGAGGCGAAGTCACACCGGTTGAGACAACCCTC
GAAGcagcacgcaccgccgcggctaGCGCCGCGCGTTCCGGTTTCGGCTACATGCTATGC
GCTTTGGCTCTTCTTTCCGCAGCGGATGGGAAGACTCGCTCCTTCGCGACTCCATCATTG
CGCACGCGCGCTCACCGTTATGGATTCCTGGCCGGACAGGCAGTGACGGTGCAAGCGGCG
CTGATTGCGATGGACACCCGTGTTTACCTCTGCCGCCCAACTGAGGGAGGCGAGGGACAC
GAACTAGAGGCAGAGTCGACGCCGGCGGGGGCTGCCCTGTTTGTGGAAGCGGAAGCGGGC
ACGCAGTTGCCGCAGGAGATTCTAGGACGCACTTTTACACTCGGTTCCTTGCCGGAGACC
GAAACTAGAGACCTGAGGGGACAGCGACGCAATTTCAAACTGACGGACCGCGTGGAAGAG
GCCACGCTGGGCCTCTATCTCCCTCGGCAACTCCCCGACACGATCCGGGCTCATCGCCCT
ATCCCACCACGCACCGAGCGCGACCGacaggtggaggaggacccGCAAGCCGAGATGCAG
CAAGCCCTACAGACAGGAATATCGGGGCCTTTAAATCGGCCGGGCAGGCGCCAACCGGGG
CACGCCTGCCCACGCGACTGGTACATCTACCAAGGAAAGCCCCCGCACGTGGCCCAGCTA
GCGTGGACAGCCATGTCCCCAGAGACCAGAAAACAGCACTGCTTTTGGCTGCACAACCTG
CGGGCGATGCCGGCCGATTTACTGCCGCTGTCTCTCCCCAGCGCTGCGATCGAATTGGTG
CGAAGGATGGCCAGATCGCGTTCGTGGAAGTGGTCGACCATGGCGCGGCACATTGCATCG
ATCAAAGCGGCACTGCTTCAGCTGCCGCTCTACACAAACCAGACGCATCCCATCAACCTA
GACGAGTTCCCGGAGTGGCGTTACGCGGGGGCCGCGGCACGCAGATTCGAACGAGAGACA
CCAGCCAACCCTCCCGAACCGTTGACGCAGGAGGAGTACAAGTTAGCACGCAGGGAACTG
GTCGATTCGCAGGAAGCATTACTGTACTTGGCGATGATGTGGTCCTTCGCCGCGAGAGCG
GGCGACGCGGGTCTGCTGGTGACCCGCGATATTCGAGTGGACCGGATGGAGGGCGACCAG
GTGGCGCGAGTGTCGCTGACTATCCGACGCGGAAAGGGTGCTCGATTCAGGGGCCCGTAC
GCGTTGACCTCGTCATTGGGTCGAGACGATGCGGCTCTGTTGGAGCGCATTGCCAGTCGG
CGCCTCCCGGCCCAAAACTTGTTCAGAAACCTGACGTCACTCAAGGCGCGCGTCCGCGCA
GCCCTCAAAAGAGTGAACCCGAGGGCGGCGCTCCCATCCTTGCGGAAGGGGGCCGCGATC
CATCTGGCAGACGCACGCGTACCGGAGGCCGACATCATGCGCCTGACGGGCCACCGCCGG
GCGGATACCTTCCGACGATACCTCGGCTATGGCCTCCATCccacggcggaggacgacAAC
CAACAGGCCAACGTCGCCCGTGCCCTCCACGAGAGGACTACCTCGGACTCCGGGCCCCAA
GCTCCAGCGAACTAGGCGTGAGTGATGCGCTAGTTCTGGCTGAGATGAGacgcctgcgcg
gcgagccGCCGTTGGCTCTGCCCCCTCCACAGGAATGGCCGCTACATCTCAAAGACGTGA
CGCTCGTCCGCATCGATGCCGTCCTGGGCctcgcgacgacgcgcgAGTCGACAAAAGAGT
TTCTTCGCGCAGCACTGGAGTTTATGAAGCCGGAAACGTTTCTAGGCCGAGTTACGTCTA
GGACAATCAAGCTGACCCAATTCACAGGAGGTGATCTCGCGCTTGCCGCGGCGAAAGGGA
AGTTTGAGGAGGTGCCTGACAACCTGGGCGACTACCTCCCGCTCACGGTGCACGGAGCAA
ATGTCTtcacggtgctggaggctAAGGGCCGACGCCGCATCATCACGGAGCCACATTTGA
ATGCAGCCTTTACGAAGAAGGACCTCCCTAGGGTGGAGCACCCGTCCCGCCTCGCACGCC
GACAAATGTTGCGCGACAAGCGTTACATGCTGCAGATCGACTTTGAAGCGTTCTACGACG
CCATCCCTATTTCGGAGGAGATCAGAAACAACTTTGTCTTTCGGGCGGAGGAACGCAAGT
ACTGGCGCCTCAAGACTCTCCCGACTGGCGCGCGGTGGAGCGTGGCAGTTGGCCAGGGCA
TCACGTGGACCATCGTGGACATACCGACGGAGGTGACCATCCTCACTATGATTGACAACA
TTCTCATTGCCGCAGCAGAGGGTCAGGAAACAGCGTTCGTGCACGCCACCAGAACGATCC
TGCAGCGGATCCGCGAGGCCAATCTTCTCACTTCACCTGACCGCGAGGCGCTACTGGCAA
AGAGCGACACCGAGCTGCTGCAAATGGCCCGGGACGACAACGAATTTCTTGGCGAAGAGT
ACCACTGGGATGGCCACCAGCGGGTAGTGCGTAATTCGCTAAAAACGGTTGTGAAACTCC
GCCTCGCCTTGCAGGCGCCAGCGTTTAGCAACCGCTCCTTTGTGGCTCTCGTATCCCTCA
TGATGTACGCACTTCACACAACTCTTCTGAATCCGGCCGAGACCTTCTCGGTCATGCGCG
CCTACCGCGCTGTTTACCGTTTGGTGTCCGAGGGAGCCGACTGGGATGCACCACTACCCT
TTGTCAGCCCAGGGGTGCGCAGCTGTCTGCTGGAGCTTGGTGCTCGGTTGTCAGAAAACC
CGTGGTGGAGCATTGCCCCAGAGGTTTACCCGACCTACAGAGACGCGGACTATGACCTCA
TCCTCTTTACAGACGCATCCATCGCCGGCTGGGGCGCGGTGGCACGCTGGCGCGACGGCA
CGACACGAGCGTTGCAACAACGATGGACACATCACATTCAAGATCTCCCTGGCCCCCTGG
GTTTGGGCTCCACTGAGTGGTTCACACCGCGTCATTCCGCCCACGCTGAgccgcgcggcg
cgcagGTGTGTCTCGCGTACCTACTGCAGCACTACCCAGCCGGTCTACAGCGCATCGCCG
TGGTCACCGACCATTTCCCGATTGTGCATGCACAACGCAGCATCGCCGGTTTCCGCGGGA
TCGGGAGAGGGTACCCGCTCAACCgtctttttcaatttacAAACGAGCTTCTGCTGGATA
GGAACGTAGAAGTGACGTTCTTTTACCTGGAAGGCGGCGCCAACCCTGCGGACGGGTTGT
CGCGTAACTTTGGGGTGGACATTGGAGACCAGATCATCGAGCATCTGGCGCCGAACCTAG
CGGTGCCGCGCTTGGAATCTGCATACTGTCCTCTCTGCGAAGAGACAGGCGCGCAAGACG
CAGTTGATTGACTATGGGGTTTTTTCTGGGAACATTCAGGAAGGGAGCCTAGGAGTCGGC
CACCCTAACATGTTTCTAAACTTCCAAGTTAATTGTAAAGCGGACCAATGTGAATGCGAC
TGGAGCGCGAGAGCGTGCTGCTCCTCAGCACGCCGAGCCAGTCAACCAGCacattcttct
tctcctcctcaccTCTCAGTTTCACGACAAAGCTAAACCGTTAACGTTTGCGCGTGTCGA
GTGGCGTGGTTTTCGtatgctgcagcgcggcagcatcgTTTTGTGGAGGCGCCTCTCTTG
GCGGCCAACACGGTTTGCACTGTGGTGCTTCCGGCCGAATAACCTTCAGGCGTTATTGTG
TTCTTCCCTTTCCGTGCTTTCCTCAGAGTAATTATTTTCGTTTGGACCTTTCAGGACTCC
AGTTCTTCCTTATCTTCTTTaccttctatttttctcccTCCTTACTTCCCTCTCTCTTAC
GGCAAATAAATGAAGTGCACTTCTTTCATCTCCAAGCACTCAGCCACGCTCTAcgccccc
ttttttcctttaaaaTTTTTCAAAG
>T.theileri_NBCO01000006.1_196772-26374
TTGTGTGTAAATATAGATTTTCCTTAGTGTAATATTTAAATACTGTGAGAACCTACTtgt
tatcttttctctttattgttctcttttcttataATTACATAGGTTGAACACCTCCAACTC
CTCACAAAGAGTTTTCGGCGCGTTAAGAACTCAAACTAGAGTtttaaaaaggaattaaAG
GATGACGGAGAAAACGTGTCCATCTACAGAAAGGATCGCGGAAGAAAAGGTTTTATCTAT
CCGTGAGATGGCGCAAGAAGGCTTCACTGGTGGTCAACTTGACGCGTTCCTCAGAAATCT
GCAAAGGGCTTGCGATAGAAACGACACACAACTGCTTGATCGACTGATGGATAAAGCGTT
GGAAGCTTCCCTAGCCAAGGCAGAAGGCAACACCACATCTGACGATAAGGCAAAGCAgac
ggagaacaacaatacCGCAGGCTATCTGgcgcagcaacaagaacacgcTTTGTCCCCGTG
GAAACGAATGCAGACAATGGCAAAGAACTTCTGGAGAAAGCTTACCGACAGTTACTGCAA
AAATGAAAGCAGTGAGGCAGCAAAGAAATGCTTCATTGAATTGGCAGAGATTGGTCGCCT
AACGCCAACAGAGGTGATGATTGGCCAGtaccttttctttgcagAGGACCCCGCATATGC
CTTGGAATGCCTCAAGACTCTCCTTTTCAATTGCGAAGAGGAGTACAGAGTCCAATTCCA
CAACTGGGGATTGGTTGAGAGTTTCGACCCCGTCAAACAAGAGATGTACGGAGCACGAGT
GGAGAAACTCCAATACCCTCTGTTCCCGGATATACCGGAATTTAGAAAGTTAAACGCCGA
GTTACTCCGCCCGACCAAAGGCACCCTTCACGGGGGATCCTCGGATGCAACGCCGGAGGC
CGAAAAGTTGTACGACCTGAAGCGGGAAGGTGTTCTTAGCGGCGGTGGCTACACAGAGGC
CATTTACGATGCCCATGGGCAACAGATTGCTGCCATGGACATGAGTAATACCGAGCAACA
CTTGGCCCTCCTAGCGACGATGGTGAAGGATCTGCAGCGCAAGCAACGCCACCACACAAG
CACACCAACCCCAGCTATTCACACAAATGGGGGTGGACGCAGGGGACGCGGAGGCGCAGG
TGCAGGAGTAAACAAAGGACGCGGAGTTACCTTTGCCACAAGCAGGCCGTATCAGTACAG
AGGGGGTGGCGAATCTGCGGACTGCGAGTTCGACGAACCCAACCCAAAAAACGTGCATCC
CCCGTCGGAAAGGAAACAGCAGTAAAACCGACGGGGAGAAAAGTGGACGTGAGTGGTGCT
ATTTTGCGGGGGCCCACCACAAAAGTAGTGTTACACGGAGGAGACTTCGCGAGTGGGAAG
ACGTCCAATATCGAACTGGACGGTATCTTCCAGAGGTATTTACCGAGGCAGTCGGTGCTA
CCATGCGACACCCTCCCACGTATGACGCCAGCTCGGGCGAAGGAAATCGAGCATCTTTTT
ccggaaagagagagtgaccACCTCTTCTTTCCCATCTTTATCCGTCACCACTGGATTGCG
GGAATCTTCAGTGTGACGAAGGGCAAGAAACCTTGCCTAACAATATACGACTCAGCACCG
TCTCCAATTGTGCAACGGGACCTGGTGCAGGCTATCAGATCATGGTGGCCACAAATCGAG
TTGTATGAAGGCAAATGGGTGCGCCAAGAACGCTACAGCGAGGATTGCGGGATCTTTGTG
ACGGCAAGGTTCTTCGCCACCTTCTTACAACTGCCGATAAGGCATCCTAAAACCCTGCCA
AAGCGGTTACGCCCCTACTTACAAGAGGTAACCGACAGCGCTACGAAACTGCCGAAGAAG
CAGTTTCTCACGACGATGGGGCGCATATTGCTCAACCAAAATGGGAGCAAGCTTTTAGGC
GGTGGTGAAAACACAAACGCAGCACGAGACGCTGCTACGGACCTTTTGCAGATGTACTCC
AACGTGTCCGACGAGTTGCGACGACGCCAGTTGGGCTACATGTGGGTGGCCAGCGCTTTG
GCCAACCTAGCGGACGGGGCCTCGCGATCCTTAACAGTGGACAGCATTGCGATGCGCGCG
AACCGGTACAAATTTGCTTCGTCAACACCACACGACGTCGCAGATGCAATTGTGCGTTTG
GGCTTTCCGGTATTTGGCCTTGGCCGTGCAAACCGAGGAGACCGTCATGAGAGTTTACTC
GCCTTGCCCGAAGAAGGAACGCAAGAAGCGAATTGTCTTCTCCATCCGGCACTGTTCGTC
CAGACAGGGTCCAGGAGTGGGTTACCACCGGTCATCCAGGCCGGCAACCGTCCGGAAAGC
GGTGAACCGTTGCCAGAGCGGAACTTTATACTCGGCACGAAGTTCACTGGCTCCATTAGC
CGAAAGAAGGGAGCCTCGTCAGGGCATTACACCCCAACACGAAACCCTAAGGAGGCTGTC
ATCGGAGTATACAGGCCAGCGGACGAAGCCAATTGGCCACCGTATACCGGCGCCAACGCG
TCCACGTATCGCAAGAGGAAAGGACGCCAAGATCGCCCACccgcgacaacaacaacaacg
acaacaacaacaacggcggcACCccggcagcaacaacaacaaacaacaccatcatcaaAA
CCAACTCCGACGAGAACAAAACGCGCCCGACTAGAACCCACCCAGCCCAGGACACCACAC
cgccaacaacaccaccaacagcaaCCTCAAGGAAAGCGCACACGTACGAATGCTGCTGCG
GCGGCAAGTTCTTTATTACGCCAGGGGGAAGCTCGACGCGATGACACGCGACCAAAGCAC
ACGACACTCGCCCAGCCATCTCGTACAGACAGGAGCTGGGTGAGTGTCGTGCGCGGGGAA
ACCGCCGGAGCTGGAACACTACAGCAAAATGCCGAACAATTGGAAGAAGTGGATGCATTG
CAGACCCCTCATTCTCTACGTTTAAACGGCAACGGCAAGCGTCCGATGGGGTACGCTTGC
CCACGACACTGGGTGATTTACCCAGACAAACCCCCTCACATCAGCCAATTGGCTTGGGCA
GCAGTGACCCCTGCCCAACGGAAAGGGCACATACACTGGCTACGCGAGCTTCGTCAGATG
CCAGAGGATTTGATCACGGCCAGCCTGCCAGAGGCAGCGATAGAGCTGGTCCGCCGCGCG
GCAGTGGCACGAGGATGGAAGTGGACAACCATCTGCAAAGCGTTGGCGCTTATAAAGGGT
GCCCTCCTCAACCTCCCGTTATACACAAACCAACGGGAAAGCATCGACATTGGCAGGAAC
CCCAGCTGGAGAGCCGCAACACAGGCGGCCCACAGGTTCGAACGCCGTGCGCCCACCAAC
CCGCCGGCGCCAGTAACATATGCCGAGATGCAAAAGGCACACAAGGCACTCGCGAGAGAG
TGTCCACAGGCAGCCTTGTTCctcatgatgatgtggtGCAGCGCGGCGAGGGCAGGCGAC
ATCGGATCCCTACACGCAGAAGATGTGCGCGTCGAACGGGTGACGGAGGGGAAGAACATG
GCACGCCTCACCATGACGATGCGGTACGGCAAGGGAGCCAGGTTTCGCGGGCCTTACCCG
GTAGGGGCAATGCTACCACGCGAGGACGCGTCAGTCCTTCAGCACCTCCTGAGCCAGCGT
CTGCCACATCAGAGGTTGTTCCAGGACGTCACGGCGATCCGGAACAAGGTACGCCAGGCA
CTGCGGAGCGAGAACCCGTTATCTGCTCTCCCGTCGATACGGAAAGGGGCGACGAGACAC
CTGGCCGCGCATGGGGTGTCGGAGGAGCACCTCATGCGCATGACGGGGCACACGCGCATC
GACACCCTGCGACGGTATCTGGGTTATGGCCTCCAAATGACACGGGAGGCCGAACACGCA
CAGGACAGCGCCGCCCGTGCCCTCCTCGAGCGGAGTTCTTAGGGAATAAGGCTCCAAACG
CACGCGACCTCGGGCTCAATGATGCAAAGTTGTATGAGGAGATACTACGGGCGGAAGGAA
AGGAACTCCCTTCACACGTTGTCGATGCTATCAGCGGGGCCGTGCAGAATACGAATAACT
GGCCACTCCATTTGAAGGACACTACACCCCTAAACATTGAGGCCGTCAGAGGTTTGCCCA
CAGCACATACGGCCACCAAAGACCTCCTGGAGCGAGCACTGCGATTCATGACGGTCAACC
TCTACGACGGGTTACGCACATCCCGAACCATCAAGAAGACGCAGCTCTCGATGACGGACA
TAAAGAGAGCAGTCGAGATGGGAAAGTTTGAACGCGTACCGAACGGTTTTGGTCtatatt
attctcttcaacCCCCAGCGGAGGTTAGAAATGCGGCACCCACCGACGAAAGTGGCATCA
GCATAACCGCGCCAACACATACGACACCCGGCCATCGGGACGACTGTCACCAAGACCGTC
GCTACGAGGGCCGTCTCCCGGAAGGTTTCCACGGGGTAAACGTGTTTACGGTAGCCGAGA
TGAAGGGACGACGGCGCCTGATCACAGAGCCGCACCTTAATGGAGTAATCTCGCGAGCTG
AGATACCACGTTGCGAGTACCCTTCTCGACTTGCAAGGCGACAGGAGCTGCGCTACGCAC
GTTACATGTTGCAGATCGATTTTGAAGCGTTTTACGACTCCATCCCGATGATGGATGAAG
GGCTACGCAACAAGTTCGTCTTTCGAGCACGCGATGGTGCACTCTACCGGCTTCGAACCT
TACCGACTGGGGCACGATGGAGCGTCGCTGTTGGACAGGCCGTGACGTGGACAATTGTTG
ACATTGACACGCGGTGTGCCATCCTCACAATGATCGACAATATCCTGATTGCCGCGCCCG
CCGGAGAAGAGGTGGAGTTTGTAAGAACGGTGCGACAGATCATCGACCGGATTGAGGTGG
TGAACCTCTGCACGTCTCCCAGTCGCGAAGAACTGCGATCGTGGTCAGACAGCGTCGTGT
TGGAGGAGGCGAAAAAGACGAACGTTTTCCTGGGCGAGGAGTTTACTTGGTTAGATGGCG
AGCGCAAGGTGCGCAACTCCATCAAGACCGTGGCGAAACTGAAGCTGGGTTTGGTACAGC
AACCGTACAGGAGTTTCACGTGCAGAGAATTTGCGTCAAACGTGTCACTCATTTTATATG
CGTTGCACACCACAAGGTTGAACCCAGCTTCAGCGTTTAATCTCTTGCGTGCGTATCGCG
GCGTGTACCGCCAGGTTGAACGCGGACGAGGGTGGGACGAGCCCATACCGTACCTGGATC
CTGGCGTCCGCAACACGATGATGACGTTAGCCGCACGACTGGTCCAGAATCCTTATTGGA
CCATCGCGGAAGAGGTGAATGCAACGTACAACGATGAGGATTATGACGTCATTTGCTTCA
CCGACGCGTCAGCAGATGGGTGGGGTGCGATAGTGGTTACGGACCCACCGGCGCCACCAC
GTTCAGAGAACGTTGCAGAAGATACGTGGACACCACACGCCACCATTTACCAGCAGAGGT
GGATCCACGACCTCAACCCGGGAGGAAACCCGAGACCGTCACCACAACCCGGACGCCGAG
AAGAAGGGACGCGACAAGTTCCTCAAGTCAGTAGCGACACATTCAACGCACGCCACTCGG
CACACGCGGAACCCCGGGCGGTCCACCTACTGTTACAACACCTCGAACGCCAGGGTGTGA
TTGTTCCCGGCGAATCTATCGCCCACGAGGAAGACGTCGACAGCGACACAAATGTAAATG
GCCCACGACGACGGCCAACACGAGTGGCGGTGGTGACCGACCACTTCCCCATCGCGCACG
CGCAACGGCGGCTAAACGGATTTGTCGGCATCGGACGCGGCTATGCGCTGAACAGGCTCT
TCGAATACACGAACGAGCTGTTCCACACAAAGGCGGTGCAGGTGGTCTTCTTTTACATCG
CCGGACCCCGCAATCCGGCAGACCACTGCTCACGCAACTTTGGGGTAGACAGGGGAACCC
CGTTAATTACTTCACATCCGGCGGACGACTGCCTCGTTCCGTTGTTGAGAACCACGTACG
GTCCAATCTGCAAAGGACAAAGCGAAGCACACGTGACCTTTGCAGGCGTGGGGAACGATT
TTGACGTGGAGgatgaagtggaagaagaattaatgcCTTAATAAAGAAGGCATAAGGGCT
AATCGCGCACTATGGGGAGCGTTCTTTCCAACCCCGAAAGCCAAAGTACAAGCCACAGAA
AGCGAGAAATatcttctgtatttccccGTTAATAATGTGTTGATGTACTGGCCTAATCGG
CAAACGTTGTTTCTCAGTTTGACTTGCCTGTACCACTTGTGCAAACacgttcttcctttc
ctcttcttctcttcttcttagtaAAGCGACAGTAGCCGTGCTTTTCGCAATCGTTAAGCA
CAAGCGTGTCGCATATAGAATTTTCTTGGAGAGAGAGTGACTGGACGTACGGTAGTTGTG
TAAACAGGAACATGTTGGAAGTGACGAAGAGTTGTGTGTAAATATAGATTTTCCTTAGTG
TAATATTTAAATACTGTGAGAACCTACTtgttatcttttctctttattgttctcttttct
ta
