# Supplementary material for: Study of VIPER and TATE in kinetoplastids and the evolution of tyrosine recombinase retrotransposons
Source: Mob DNA. 2019 Aug 5;10:34. doi: 10.1186/s13100-019-0175-2 (PMC6681497; doi:10.1186/s13100-019-0175-2)
Supplement: Supplementary file 13 — Alignments. Alignment of YR sequences of VIPER and TATE (FAS 15 kb) [file 13100_2019_175_MOESM13_ESM.fas]

>KV452489.1
TYPVAAVHATRGCQLDDLCPEAVVPDGHVLHSRASGRCGAAQGGCQSGPWSAGRDN-------ARPDADIPPHVPSSCGCVESSVSVTWPAAVSSHRGPTNCGAWGYP-QECGPIGGAGDDAHHGAHPG
>NBCO01000020.1
YLRNKFVFRASWSDLKEAKKTNVASNVSLILYLRAYRGVYRRGPYRPSPGRREEGTRQVLQSSSDTFNARSAHAEPRAIHLLRVAVVHFPIAGGIGRGALNRLFQGNPADDVPLLTTYGPDEAHVTFAG
>AOSE01003491
FIMKHWLLEKRYSDDCGLYMSAVFFGRKILTNRPVSRKDFFYNPWLKKTTVNREDTFHLGGGERRATKSTNPKRDSRRANQPKARAPPPRQAPLPRRAARKSDRRGFPSDDVTRTPEHAPNDATVSSED
>AOSE01003430
FIMKHWLLEKRYSDDCGLYMSAVFFGRKILTNHPVSRKDFFYNPWLKKTTVNREDTFHLGGGERRATKSTNPKRDSRRANQPKARSPPPRQAPLPRRAARKSDRRGFPSEDVTRTPEHAPNDATVSSEG
>AOSE01003414
FIMKHWLLEKRYSDDCGLYMSAVFFGRKILTNHPVSRKDFFYNPWLKKTTANREDTFHLGGGERRATKSTNPKRDSRRANQPKARAPPPRQAPLPRRAARKSDRRGFPSDDVTRTPEHAPNDATVSSEG
>LbrM2903_13
FIMKHWLLEKRYSDDCGLYMSAVFFGRKILTNHPVSRKDFFYNPWLKKTTANREDTFHLGGGERRATKSTNPKRDSRRANQPKARAPPPRQAP-LPRQAARTPASGFPSDDVTRTPEHAPNDATVSSEG
>KE148306.1
HLHPR-CFV-------GLRTSPTVRAAPLPLAWRWGSSSAATGPRDGRRHVRGEHTLGS----RKERQTTADHASQCPDIEAGTDRAAAAGAPARFRGVLRHPLACVPRPRLPLLAAHRRDRGKQRHGR
>LbrM24_813439_832264(2)
FIMKHWIAGERYSDDCGLYMSAVFFGDHLDIQIRRANQPKARSPKPPPRVAHGTDTAVGQQRVRHKLTPLQPYVQEMLKLLRKKIATWTHYQSSKRQRAPRHASRYIPLPRSAASEAHQDPSTVQRYMK
>NBCO01000044.1_9526_26590
FLALMWNCAARAGDITTLLKRDVQLLYPVLVWMARGKASHFRTPYEVTATLAEDEALILLKHMIKKKGPLFEDSSMVRKMVSNVL----KSIPSVRKGAIRYCAKGMTMEELRLMTGHTQDSTLNIYLG
>NBCO01000010.1
YLMMMWCCAARAGDIATLLKKDVRVETDLTMTIRYGKGAHFRGPYPVATILPRKDASVLQQVLRLRKQRLFPDAKALRDRVLQALRNENVLSPSVRKGSARHMAAGVPEEQIMRLTGHTRLETLQRYLG
>NBCO01000006.1_195772_213811
FLMMMWCSAARAGDIGSLHAEDVRVEARLTMTMRYGKGARFRGPYPVGAMLPREDASVLQHLLRLPHQRLFQDVTAIRNKVRQALRSENPLSPSIRKGATRHLAAGVSEEHLMRMTGHTRIDTLRRYLG
>NBCO01000001.1_184039_200881
ALRLAWVTASRWGEIAQLQKQNFVQHNAIIVDWGALPKTFKSDPHRAAVVIQGADAQRVRETI------KGTSDEKLTSLTTRILQPYGMTAHSIKRGALAHAAADLDPRLLTQLGKHADPRSTVRYLG
>MDUD01009972.1_1_10550
NIRLEFQRHARGSDCVIFMTVNFFAKFLFAVT-KNKPKPKHFERNIRAILLDTASTGAVERMDPCPAPTLTPIVWETRYTSPHA-RRNGFGYATGRHLLLNVAAYGSPVGLLHYWRGHVVNATYSRWKG
>MDUD01008257_1_11179
MFRVAWLTASRWSDVEFLPPSAFQEHSLLIVDFWYHPKTFKSESDRPDVVIGGQDAEVIRAYL----KNVLKQDEPIARKTTQLLKPYGYTAHSIKRGALEHAAKEAGPNSVSTLGKHGDSRSTTHYLQ
>MDUD01008256_1_12129
MFRVAWLTASRWSDVEFLPPSAFQEHSLLIVDFWYHPKTFKSESDRPDVVIGGQDAEVIRAYL----KNVLKQDEPIARKTTQLLKPYGYTAHSIKRGALEHAAKEAGPNSVSTLGKHGDSRSTTHYLQ
>MDUD01005142.1
MFRVAWLTASRWSDVEFLPPSAFQEHSLLIVDFWYHPKTFKSESDRPDVVIGGQDAEVIRAYL----KNVLKQDEPIARKTTQLLKPYGYTAHSIKRGALEHAAKEAGPNSVSTLGKHGDSRSTTHYLQ
>MDUD01001468_1_13955
FLEMMWAFAARAGDLRTLQSRDIRFTYGIVLTMRRGKGARFRGPYSVPSTLPLEFSVTLAHLLRRPTQHLFARPTETCNLVRAALRRENPQAPSVRKGALRCMAAGMPIEQLMLMSGHRRADTLMRYLG
>MDUD01001032_1_10366
YLAMMWSFAARAGDAGLLVTRDIRVDARVSLTIRRGKGARFRGPYALTSSLGRDDAALLERIARLPAQNLFRNLTSLKARVRAALKRVNPRAPSLRKGAAIHLADRVPEADIMRLTGHRRADTFRRYLG
>Tgr_665_V1_1_14837
FFDLKASFF--QAGLPAERRRNFR--CRELVEFTRPPMGYKCSPEIAHA-ISRKLAGD-----PEVAKPRYAAPAELTLYVRIDNIRIGGPRKSVKNSIMTDARYGATPTEFIGVFNHTASDKTLRKLK
>NBCO01000017.1
VFRLAWITASRWSEIAALTKKNFQ--GSVILDWAVAPKTAKMDPHRAPIKTQGKGAFALIQLL----ATLRPE-EHLTRLTTRILAPYGATAHSTKRGALRHAAEGMDPHVIAQLAKHVDPQNTARYLG
>MBSY01000735.1_103491_120444
VLRLAWITASRWSEIAALTAKNFS--GTLILDWSVAPKTAKADPHRASVKIRGQDAFDIIKLC-----RTLQEKEKLTNLTTRALAPWNATAHSIKRGALRHAAQNLNPHVISQLAKHVDPQNTVRYLG
>MBSY01000724.1_78454_95791
VLRLAWITASRWSEIAALTAKNFS--GTLILDWSVAPKTAKADPHRASVKIRGQDAFDIIKLC-----GTLQEKEKLTNLTTRALAPWNATAHSIKRGALRHAAQNLNPHVISQLAKHVDPQNTVRYLG
>MBSY01000682.1_274007_292841
VLRLAWITASRWSEIAALTAKNFS--GTLILDWSVAPKTAKADPHRASVKIRGQDAFDIIKLC-----GTLQEKEKLTNLTTRALAPWNATAHSIKRGALRHAAQNLNPHVISQLAKHVDPQNTVRYLG
>MBSY01000671.1_224502_243336
VLRLAWITASRWSEIAALTAKNFS--GTLILDWSVAPKTAKADPHRASVKIRGQDAFDIIKLC-----RTLQEKEKLTNLTTRALAPWNATAHSIKRGALRHAAQNLNPHVISQLAKHVDPQNTVRYLG
>MBSY01000605.1_97481_114818
VLRLAWITASRWSEIAALTAKNFS--GTLILDWSVAPKTAKADPHRASVKIRGQDAFDIIKLC-----RTLQEKEKLTNLTTRALAPWNATAHSIKRGALRHAAQNLNPHVISQLAKHVDPQNTVRYLG
>MBSY01000605.1_79439_96404
VLRLAWITASRWSEIAALTAKNFS--GTLILDWSVAPKTAKADPHRASVKIRGQDAFDIIKLC-----GTLQEKEKLTNLTTRALAPWNATAHSIKRGALRHAAQNLNPHVISQLAKHVDPQNTVRYLG
>MBSY01000595.1_903207_920544
VLRLAWITASRWSEIAALTAKNFS--GTLILDWSVAPKTAKADPHRASVKIRGQDAFDIIKLC-----RTLQEKEKLTNLTTRALAPWNATAHSIKRGALRHAAQNLNPHVISQLAKHVDPQNTVRYLG
>MBSY01000564.1_14698_33532
VLRLAWITASRWSEIAALTAKNFS--GTLILDWSVAPKTAKADPHRASVKIRGQDAFDIIKLC-----GTLQEKEKLTNLTTRALAPWNATAHSIKRGALRHAAQNLNPHVISQLAKHVDPQNTVRYLG
>MBSY01000552.1_148312_167083
VLRLAWITASRWSEIAALTAKNFS--GTLILDWSVAPKTAKADPHRASVKIRGQDAFDIIKLC-----GTLQEKEKLTNLTTRALAPWNATAHSIKRGALRHAAQNLNPHVISQLAKHVDPQNTVRYLG
>MBSY01000506.1_5275_24109
VLRLAWITASRWSEIAALTAKNFS--GTLILDWSVAPKTAKADPHRASVKIRGQDAFDIIKLC-----RTLQEKEKLTNLTTRALAPWNATAHSIKRGALRHAAQNLNPHVISQLAKHVDPQNTVRYLG
>MBSY01000375.1_3960_22794
VLRLAWITASRWSEIAALTAKNFS--GTLILDWSVAPKTAKADPHRASVKIRGQDAFDIIKLC-----GTLQEKEKLTNLTTRALAPWNATAHSIKRGALRHAAQNLNPHVISQLAKHVDPQNTVRYLG
>MBSY01000286.1_163055_180392
VLRLAWITASRWSEIAALTAKNFS--GTLILDWSVAPKTAKADPHRASVKIRGQDAFDIIKLC-----RTLQEKEKLTNLTTRALAPWNATAHSIKRGALRHAAQNLNPHVISQLAEHVDPQNTVRYLG
>MBSY01000278.1_2840_20177
VLRLAWITASRWSEIAALTAKNFS--GTLILDWSVAPKTAKADPHRASVKIRGQDAFDIIKLC-----RTLQEKEKLTNLTTRALAPWNATAHSIKRGALRHAAQNLNPHVISQLAKHVDPQNTV----
>MBSY01000196.1_8811_26148
VLRLAWITASRWSEIAALTAKNFS--GTLILDWSVAPKTAKADPHRASVKIRGQDAFDIIKLC-----RTLQEKEKLTNLTTRALAPWNATAHSIKRGALRHAAQNLNPHVISQLAKHVDPQNTVRYLG
>MBSY01000060.1_7474_24799
VLRLAWITASRWSEIAALTAKNFS--GTLILDWSVAPKTAKADPHRASVKIRGQDAFDIIKLC-----GTLQEKEKLTNLTTRALAPWNATAHSIKRGALRHAAQNLNPHVISQLAKHVDPQNTVRYLG
>LXWQ01001302.1_1_9129
FLLLAWKTASRWDEISRLSKGSIL--EEIVLYFGAQTKTTRTKPFRPDCVIRGGDTRRLNRFLDQSIIGKTDE-QPLFNFPTDILRLYQFTAHSIKRGAIMTVLPGSPLLNTVPLGKHAKQDITVRYAS
>LpyrH10_45_1_10050
FLSMMWAFAARAGDIGQLRVSDVHLNGRLSLTVRRGKGARFRGPYTLASHLHREDLSVLQPLMRGPQQLLFAPLGPIKDSVRAALRFVNAEAPSIRKGATRCLAATRTEEEVMRLTGHTRNDTLQRYLG
>LpyrH10_44_1_16569
YLGMMWAFAARAGDIGQLKARDVHFNIRVSLTVRRGKGARFRGPYTLASRLLRADASVLQQLLRGPGQLLFSPLGPLKDTVRAALRLFNPSAPSVRKGAARCLADNATDTEVMRLTGHTRVATLQRYLD
>LpyrH10_4
VWRLAWITASRWAEIAGLTTENLL--GDIILDWGAVPKASKSDPYRSSVWIKGQDAADLFLLK----TRLGPR-EPLTTMSTQKLKSLGKYTHSIKGGAVKHAMRNLDWRTGVHLMKHKDPSASLRYMG
>LpyrH10_37_20051_36521
VMQLAWMTASRWGEVKDLRGENLL--GSVILDWAAIPKTAKINPYRAHVKLQGPMAQELRKLK-----AQVGESGKLTGLTTQRL--RERYSHSIKRGALQSAAQALPPRSVVALAKHADPTTTVRYMG
>LpyrH10_33_85444_103477
VMQLAWMTASRWGEVKDLRGENLL--GSVILDWAAIPKTAKINPYRAHVKLQGPMAQELRKLK-----AQVGESGKLTGLTTQRL--RERYSHSIKRGALQSAAQALPPRSVVALAKHADPTTTVRYMG
>LpyrH10_32_305194_322078
VMQLAWMTASRWGEVKDLRGENLL--GSVILDWAAIPKTAKINPYRAHVKLQGPMAQELRKLK----------SGKLTGLTTQRL-RE-RYSHSIKRGALQSAAQALPPRSVVALAKHADPTTTVRYMG
>LpyrH10_27_428321_445958
YLAMMWAFAARPSDVASMRRKDVILSVNITVTMRENKGARFRGPYPVASQLIGTDASTLQQLLRRPRQRVFAHAERLCTRVRAALRFTNPEAPSVRKGAARHMAAGVPEEQIARLTGHTRLDTLRRYLG
>LpyrH10_27_158450_175940
VWRLAWITASRWAEIAGLTTENLL--GDIILDWGAVPKASKSDPYRSSVWIKDEDAADLFLLK----TRLGP-REPLTTMSTQKLKSLGKYTHSIKGGAAKHAMRNLDWRTGVHLMKHKDPSASLRYMG
>LpyrH10_24_89801_107765
VMQLAWMTASRWGEVKDLRGENLL--GSVILDWAAIPKTAKINPYRAHVKLQGPMAQELRKLK-----AQVGESGKLTGLTTQRL--RERYSHSIKRGALQSAAQALPPRSVVALAKHADPTTTVRYMG
>LpyrH10_23_276195_293136
VFRLCWIAASRWSDIRTLTKESFT--GTVLLDWAAGPKSSQMDPNRASVLISGDDAAAIIALL-----KAIP-GPQLTALTTKRLKPLSASAHSIKRGAAQHAASNLDPFLVPRLMKHANPSTSVSYLG
>LpyrH10_15_471703_488881
FLVLMWACAARPGDVTNLLVKDIHFAVRMQVTVRRGKGARFRGP-------------------------------------------------------------------------------------
>LpyrH10_14_696260_713264
FLAMMWGFAARACDIATLRAKDVTVFLRVTITVRRGKGAKKRGPYPVPSVLTREMGAVLQELLRRPSEELFPHTEQLRRLVASELGRVLKGAPSVRKGALRCMAEGVPSRDLMVISGHAKPTTLLRYLG
>LpyrH10_10_414049_431659
FLMMMWSFAARPGDIGGLKPTDVHMQYPVGLTYRKGKATHFRGPYPVASHLSRQDGAQLAHLLRPANSPLFKDPPAMKKKVRAALKSVVPELASLRKGAVHRLARKVAEEDIMRLTGHTSVITLRRYLN
>LpyrH10_1
VFRLCWITDSRWSDIRTLTKESFT--GTVLLDWAAGPKSSQMDPNRASVLISGDDAAAIIALL-----KAIP-GPQLTALTTKRLKPLSASAHSIKRGAAQHAASNLDPFLVPRLMKHANPSTSVSYLG
>LpyrH10_07_1104255_1121865
FLMMMWSFAARPGDIGGLKPTDVHMQYPVGLTYRKGKATHFRGPYPVASHLSRQDGAQLAHLLRPANSPLFKDPPAMKKKVRAALKSVVPELASLRKGAVHRLARKVAEEDIMRLTGHTSVITLRRYLN
>LpyrH10_06_921602_938486
VMQLAWMTASRWGEVKDLRGENLL--GSVILDWAAIPKTAKINPYRAHVKLQGPMAQELRKLK-----AQVGESGKLTGLTTQRL--RERYSHSIKRGALQSAAQALPPRSVVALAKHADPTTTVRYMG
>LpyrH10_06_387178_405211
VMQLAWMTASRWGEVKDLRGENLL--GSVILDWAAIPKTAKINPYRAHVKLQGPMAQELRKLK-----AQVGESGKLTGLTTQRL--RERYSHSIKRGALQSAAQALPPRSVVALAKHADPTTTVRYMG
>LpyrH10_04_530758_549244
VFRLCWITDSRWSDIRTLTKESFT--GTVLLDWAAGPKSSQMDPNRASVLISGDDAAAIIALL-----KAIP-GPQLTALTTKRLKPLSASAHSIKRGAAQHAASNLDPFLVPRLMKHANPSTSVSYLG
>LpyrH10_03_990765_1008837
FLEMMWAFAARAGDLRTLQCRDVRFTYGVVLTMRRGKGARFRGPYSVPSTLPRESALILAHLLRRPTQHLFARPTEITDTIRTALRRENPLAPSVRKGALRCMAAGMAEHELMIMSGHRRADTLHRYLG
>LpyrH10_03_1089342_1106217
VWRLAWITASRWAEIAGLTTENLL--GDIILDWGAVPKASKSDPYRSSVWIKGQDAADLFLLK----TRLGPR-EPLTTMSTQKLKSLGKYTHSIKGGAVKHAMRNLDWRTGVHLMKHKDPSASLRYMG
>LpyrH10_02_1794628_1811911
FLEMMWAFAARAGDLRTLQCRDVRFTYGVVLTMRRGKGARFRGPYSVPSTLPRESALILAHLLRRPTQHLFARPTEITDTIRTALRRENPLAPSVRKGALRCMAAGMAEHELMIMSGHRRADTLHRYLG
>LpyrH10_01_268361_285245
VMQLAWMTASRWGEVKDLRGENLL--GSVILDWAAIPKTAKINPYRAHVKLQGPMAQELRKLK-----AQVGESGKLTGLTTQRL--RERYSHSIKRGALQSAAQALPPRSVVALAKHADPTTTVRYMG
>LpyrH10_01_2575473_2593542
FLEMMWAFAARAGDLRTLQCRDVRFTYGVVLTMRRGKGARFRGPYSVPSTLPRESALILAHLLRRPTQHLFARPTEITDTIRTALRRENPLAPSVRKGALRCMAAGMAEHELMIMSGHRRADTLHRYLG
>LbrM35_7065_24030
FLAMMWGFAARACDISTLRAKDVTLFVKVTLTIRKGKGAKTRGPYPIPSMLTRDLAATLQEMLKRPSEELFPHVEELRALIAQEVRTEMRGAPSIRKGALRCMAEGVPLKDLLMISGHAKQATLLRYLG
>LbrM34_835869_852672
FLAMMWGFAARACDISTLRAKDVTLFVKVTLTIRKGKGAKTRGPYPVPSMLTRDLAATLQEMLKKPSEELFPHVEELRALIAQEVRTEMRGAPSIRKGALRCMAEGVPLKDLMMISGHAKQATLLRYLG
>LbrM34_1988145_2004588
FLAMMWGFAARACDISTLRAKDVTLFVKVTLTIRKGKGAKTRGPYPVPSMLTRDLAATLQEMLKRPSEELFPHVEELRALIAQEVRTEMRGAPSIRKGALRCMAEGVPLKDLMMISGHAKQATLLRYLG
>LbrM31_815404_831736
FLAMMWGFAARACDISTLRAKDVTLFVKVTLTIRKGKGAKTRGPYPVPSMLTRDLAATLQEMLKKPSEELFPHVEELRALIAQEVRTEMRGAPSIRKGALRCMAEGVPLKDLMMISGHAKQATLLRYLG
>LbrM30_147253_164377
FLAMMWGFAARACDISTLRAKDVTLFVKVTLTIRKGKGAKTRGPYPIRR-------------C------------------------------------------------------------------
>LbrM30_1120659_1137873
FLAMMWGFAARACDISTLRAKDVTLFVKVTLTIRKGKGAKTRGPYPIPSMLTRDLAATLQEMLKRPSEELFPHVEELRALIAQEVRTEMRGAPSIRKGALRCMAEGVPLKDLLMISGHAKQATLLRYLG
>LbrM3_28
FLAMMWGFAARACDISTLRAKDVTLFVKVTLTIRKGKGAKTRGPYPVPSMLTRDLAATLQEMLKRPSEELFPHVEELRALIAQEVRTEMRGVPSIRKGALRCMAEGVPLKDLMMISGHAKQATLLRYLG
>LbrM28_1_15939
FLAMMWGFAARACDISTLRAKDVTLFVKVTLTIRKGKGAKTRGPYPIPSMLTRDLAATLQEMLKRPSEELFPHVEELRALIAQEVRTEMRGAPSIRKGALRCMAEGVPLKDLLMISGHAKQATLLRYLG
>LbrM28_1_12659
FLAMMWGFAARACDISTLRAKDVTLFVKVTLTIRKGKGAKTRGPYPIPSMLTRDLAATLQEMLKRPSEELFPHVEELRALIAQEVRTEMRGAPSIRKGALRCMAEGVPLKDLLMISGHAKQATLLRYLG
>LbrM27_1_12963
FLAMMWGFAARACDISTLRAKDVTLFVKVTLTIRKGKGAKTRGPYPVPSMLTRDLAATLQEMLKKPSEELFPHVEELRALIAQEVRTEMRGAPSIRKGALRCMAEGVPLKDLLMISGHAKQATLLRYLG
>LbrM20_2_668198_685412
FLAMMWGFAARACDISTLRAKDVTLFVKVTLTIRKGKGAKTRGPYPIPSVLTRDLAATQQEMLKKPSEELFPHVEELRALIAQEVRTEMRGAPSIRKGALRCMAEGVPLKDLMMISGHAKQATLLRYLG
>LbrM11_528344_545558
FLAMMWGFAARACDISTLRAKDVTLFVKVTLTIRKGKGAKTRGPYPIPSMLTRDLAATLQEMLKRPSEELFPHVEELRALIAQEVRREMRGAPSIRKGALRCMAEGVPLKDLMMISGHAKQATLLRYLG
>LbrM00_85_1_13651
FLAMMWGFAARACDISTLRAKDVTLFVKVTLTIRKGKGAKTRGPYPVPSMLTRDLAATLQEMLKKPSEELFPHVEELRALIAQEVRREMRGAPSIRKGALRCMAEGVPLKDLMMISGHAKQATLLRYLG
>LbrM00_60_1_9633
FLAMMWGFAARACDISTLRAKDVTLFVKVTLTIRKGKGAKTRGPYPVPSMLTRDLAATLQEMLKRPSEELFPHVEELRALIAQEVRTEMRGAPSIRKGALRCMAEGVPLKDLMMISGHAKQATLLRYLG
>LbrM00_41_1_12369
FLAMMWGFAARACDISTLRAKDVTLFVKVTLTIRKGKGAKTRGPYPVPSVLTRDLAATLQEMLKKPSEELFPHVGELRALIAQEVRTEMRGAPSIRKGALRCMAEGVPLKDLMMISGHAKQATLLRYLG
>KV452613.1_copy1
YLMVMFCTAGRAVDVERLKVKDVKVGTPITVVMKRGKGAYFRGTYTVHTCLPAVDASNLQSLCRRHGQRLFPHIEARRKEALTAIQMVEPGAPSIRKSAVRFMAAGMSQEEMMRITGHTRETTYFRYLG
>KV452601.1
GLMLAWKTASRWDEIARLQHKSVL--DEIVLYFGSETKTSRATPFRPECVIRGRWTHELALFL-RERMKLVPEGSPLIMIPTSTLATYGYSAHSLKRGALSHVLAGSPLFTKMGLAKHANSSITLRYME
>KE148290.1
HLHPQRFMG--------LRTSPTVRAAPFPLAWRWGSSSAATGPRNARRACAG----------RTHSDPERRGRRRLMTPHLNALIQELPRITRMRRRALRCARDFVALYDAIPLPQETRNKCVFRARD
>KE148287.1
LLKLAWHCAARAGDRRSLLAKDVPVSASVSITIRYGRGVGVGGPCAIGTPWQREDAALLLRLARRPTQRLFAHVTRLRDQVRAALRRVHPLAPSVRKGAARHQAAGVSEADLMRIPSSTRVDTLKRYLG
>Em_04
FLAMMWGFAARACDISTLRAKDVTLFVKVTLTIRKGKGAKTRGPYPVPSVLTRDLAATLQEMLKKPSEELFPHVDELRALIAQEVRTEMRGAPSIRKGALRCMAEGVPMKDLMTISGHAKPVTLLRYLG
>DrNgaro1_YR
LFNLAFFGFLRCSEFTITSKFDPYIHGTLSFLIKQSKTDQTRKFDLPSLPFQTLKAFLLFRKTPSPFSPLFVDDSNPASRFQRHL------KHSFRIGAATTASQGLSQQQIQTLRWSSDIRLSQRHLR
>CYKH01002013.1
LAAIVWLLGQRLSDVVRLQARSLT---TFSVTFFEGKVVPKIGPFSVNFKTPSTSQLAIA---WEQLQHVAQSQALPTDYLVQNPVSFITKDRSLRRGGLTMMALGATMEQLLIFSKHASEKMLMKYIL
>CYKH01002004.1
PMIISFLTGQRLGDVMTWRTMNVTTSGITILIV-EGKTVNSTGPFSIH-LPPGGLTANLITWWLRGKDYLFESPTFLSHPVQQKM--QINGARSTRRGGLSMMAQGCNEEHLLSLSRHTNPDSLRIYLA
>CYKH01001028.1
-LHIAYIYAQRPSDIAQLSVDDVAKVTHIVLTIRRGKTVSAIGPHTLHIPRTHDLARSIWKLRQRTHKPFLPK--CKYQVGLRTITQKINDLRSVRRGGCMRLAQIMDHDELRTHTKHKDLSTLMSYLD
>CYKH01000290.1_
FLILAWAFAGRAGDIRQIRGHDVSLKQMLSVTFRRGKGAAFWGPYTIATMVDTSTMKALLDHIRGKIVDLFTDQRTLSGFIRQAG---GHDLRSIRRGRLQHLANGASTEELRLLSGHKRTDTLLRYLG
>CYKH01000240.1
LLILCWIFAARAGDMRQIQSQDVKFARMLSITFRSGKGAAFWGPFTVAAYIDDNTAKSLADHIRKANDTLFTEQRSLASIVRDTG---AHDVRAIRRGRLQHLAAGASNEELRLLSGHKRVDTLLRYLG
>CYKH01000216.1_1_13052
PILLSFVTGQRNGDILTWRTANVT-SSSTTITVVEGKTINATGPYTIHLPPTSPCAELLLSWVIKRKKATYPYINATSILPHNTQQRRKFPSRSTRRGGLSQMARQCSEEQLLALSRHCSAPSLQIYLG
>CYKH01000025.1
LISVAFTIGGRISDVALLQVEDVILIPFLALTFRRGKTVAYTRPFTVHLDIRHAACPHLVPYAQKPGVPLFGY--TRDVLLNRELLRSLPTLRSVRRGGLTTMALGVPLEDIRRLSHHSTAGMLRRYLQ
>CfaC130_511957_529090
YLCTNPGVRLR----KFVLGGQFHGDGKWTYTVTRTASVATVGNEETYAALTRPTGRTTQRSKDEPEPDDNTAAAQYEAILCTPIRANGWGAPRVRLN-LWKVHQGMPAHKSARTAGTSQRNQHRRWL-
>CfaC1_30_2490278_2508065
FGTLMWQASARPADVVQLTPQRVHLGTKVILDIREGKSAKRSGPYQVGTALAKADAELLQKLVAPGLHRIFSQPEMVKAMLRRSLRALNGQYPSVRLGALAHWAKGMSTADAQVMAGHTTSATTTGYLA
>CfaC1_29_2156226_2172996
LLLLAWKTASRWDEVQRLTAASFL--AEIVVYFGSETKTSRTNPYRPDCVIRGEGTPQLAAFI-QAACRATPSNQPLFPFPTEILMPYDYSAHSIKRGAIMHVLSSNLLSLVPLLGKHAPGDLTVRYSA
>CfaC1_28_2171120_2187941
GLLLAWKTASRWSDVSRCAKNSFV--ERIIMNFGNRTKTSRHNVALPEVVVEGDFTQKISAYLLMRNRKVRGQ-TRLFPIETEILRPYGYKAHSVKRGALAHVVEDIPLYLIGVLARHASPPVTLQYLS
>CfaC1_27_1298695_1317100
LLMLAWKTASRWDEIQRLQAKSLL--DEIVLYFGAETKTSRTRPFRPDCVVRGDGTRTLAEAMQAAKRKAAAD-TALFPFPTEILQPYGYSAHSLKRGAILHVLMALPEGDVPLLGKHAPGDLTVRYSA
>CfaC1_27_129386_146207
GLLLAWKTASRWSDVSRCAKNSFV--ERIIMNFGNRTKTSRHNVARPEVVVEGDFTLEISAYLLMRSRKVRGE-TRLFPIETEILRPYGYKAHSVKRGALAHVVEDIPLYLIGVLARHASPPVTLQYLS
>CfaC1_27
YLGMMWAFAARAGDIGQLKAGDVHFTVRVSLTVRRGKGARFRGPYTLASHLLRSDASVLQQLMRREHQLLFSPLGPVKDKVRAALRLHNSEAPSVRKGATRCLADAASDEEVMRLTGHTRQATLQRYLG
>CfaC1_21_70088_87005
AVRLAWITASRWGEVGLLRRRNFF--GSVVLDWAAIPKTAQMDPNRASVKISGYDALQLHRVL----RPLRPD-APLTTLSDKQL---REYCHSIKRGALQHVAAGEDVRVLSQLAKHKTPGTTVGYAG
>CfaC1_21_231550_248353
ALKLAWKTASRWNDISRLTSASVL--TEVILYFGSATKTSRQNPFRPDVVIQGRWTEEISLYL-RQRLPTVGKGLPLFPISTDVLRPFGFRAHSIKRGAIEHLFQVLPTGDLIPLAKHGPRELTIRYVS
>CfaC1_16
LLVMMWACAARPGDVTQLLVKDIHFAIRMQVTIRRGKGARFRGPYTIPTVLSGRDAILVRSVMRPEAGRLFPDDIPLRTRVREAIKAVNSAAPSLRKGATRRLAAGLPEAMLMRITGHMRLQTLRQYLG
>CfaC1_14
FLEMMWAFAARSGDIRTLQCRDVRFTFGLVVTMRRGKGAKVRGPYSIPSSLPLNQAITLAQLLRRRTQQIFAHPNELCDMVRAALKAQNAQAPSVRKGALRCLAEGVPVEEIMRISGHTRVATLERYLG
>CfaC1_11
FGTLMWQASARPADVVQLTPQRVHLGTKVILDIREGKSAKRSGPYQVGTALAKADAELLQKLVSRH-------------------PRSTRGSSPSQRWSRRCCGESTACHRWERWTGPSRRRPTRR---
>Baya_432
FLALMWAFAARAGDIPSLQRRDVVLHCPVALRMTRVKGARARGPYRVPSILSLEDTSELMRLMCGEHDHLFPQHEEYREMIRAALRRESRGXQSVRRGAVQHMVAGMPEQRIMRMTGHTLKETLHHYAR
>AUXH01000761.1_1_5388
FLAMMWSLAARAGDIMTLHKRDIRFGVPVTVRMAYGKVSRSRGPYYAKAVLWKEDADILVKTLVETADHLFNREQE--ALAREGLRTLLKEIPSVRKGAIQYLAFGLNRTQLREYTGHTNDEILDRYLH
